# Supplementary material for: Modeling the geographical distributions of Chordodes formosanus and its mantis hosts in Taiwan, with considerations for their niche overlaps
Source: Ecol Evol. 2022 Nov 27;12(11):e9546. doi: 10.1002/ece3.9546 (PMC9702995; doi:10.1002/ece3.9546)
Supplement: Supplementary file 1 — Appendix S1. [file ECE3-12-e9546-s001.zip]

Archive with 25 entries (22 files):
- supmat1_variables_vifs.xlsx
- supmat2_scripts_points_rasters/
- supmat2_scripts_points_rasters/rasters/
- supmat2_scripts_points_rasters/rasters/acro1p5lqh.asc
- supmat2_scripts_points_rasters/rasters/acrobinp10.asc
- supmat2_scripts_points_rasters/rasters/biasfile_chordo.asc
- supmat2_scripts_points_rasters/rasters/chordo2p25lqpt.asc
- supmat2_scripts_points_rasters/rasters/chordobinp10.asc
- supmat2_scripts_points_rasters/rasters/pate4p5h.asc
- supmat2_scripts_points_rasters/rasters/patebinp10.asc
- supmat2_scripts_points_rasters/rasters/tiformo3p5h.asc
- supmat2_scripts_points_rasters/rasters/tiformobinp10.asc
- supmat2_scripts_points_rasters/points/
- supmat2_scripts_points_rasters/points/acro_points.csv
- supmat2_scripts_points_rasters/points/tiformo_bg.csv
- supmat2_scripts_points_rasters/points/tiformo_points.csv
- supmat2_scripts_points_rasters/points/chordo_bg.csv
- supmat2_scripts_points_rasters/points/chordo_points.csv
- supmat2_scripts_points_rasters/points/acro_bg.csv
- supmat2_scripts_points_rasters/points/pate_points.csv
- supmat2_scripts_points_rasters/points/pate_bg.csv
- supmat2_scripts_points_rasters/R_SCRIPTS.R
- supmat2_scripts_points_rasters/README
- supmat3_best_models.xls
- supmat4_enmtools_outputs.xlsx
