# Supplementary material for: Modeling the geographical distributions of Chordodes formosanus and its mantis hosts in Taiwan, with considerations for their niche overlaps
Source: Ecol Evol. 2022 Nov 27;12(11):e9546. doi: 10.1002/ece3.9546 (PMC9702995; doi:10.1002/ece3.9546)
Supplement: Supplementary file 1 — Appendix S1. [file ECE3-12-e9546-s001.zip › supmat1_variables_vifs.xlsx]

## Sheet: Acromantis
Variables	Description	Reference	VIF
BIO2	Mean Diurnal Range (Mean of monthly (max temp - min temp))	Lin (2020), adapted from original WorldClim data (Fick & Hijmans, 2017)	1.10973
BIO4	Temperature Seasonality (standard deviation ×100)	Lin (2020), adapted from original WorldClim data (Fick & Hijmans, 2017)	1.07425
BIO8	Mean Temperature of Wettest Quarter	Lin (2020), adapted from original WorldClim data (Fick & Hijmans, 2017)	1.50297
BIO12	Annual Precipitation	Lin (2020), adapted from original WorldClim data (Fick & Hijmans, 2017)	1.19996

## Sheet: Chordodes fomosanus
Variables	Description	Reference	VIF
BIO2	Mean Diurnal Range (Mean of monthly (max temp - min temp))	Lin (2020), adapted from original WorldClim data (Fick & Hijmans, 2017)	4.86332
BIO7	Temperature Annual Range (BIO5-BIO6)	Lin (2020), adapted from original WorldClim data (Fick & Hijmans, 2017)	3.14932
BIO8	Mean Temperature of Wettest Quarter	Lin (2020), adapted from original WorldClim data (Fick & Hijmans, 2017)	1.09684
BIO12	Annual Precipitation	Lin (2020), adapted from original WorldClim data (Fick & Hijmans, 2017)	3.7098
BIO13	Precipitation of Wettest Month	Lin (2020), adapted from original WorldClim data (Fick & Hijmans, 2017)	3.21917

## Sheet: Hierodula patellifera
Variables	Description	Reference	VIF
BIO2	Mean Diurnal Range (Mean of monthly (max temp - min temp))	Lin (2020), adapted from original WorldClim data (Fick & Hijmans, 2017)	2.25461
BIO4	Temperature Seasonality (standard deviation ×100)	Lin (2020), adapted from original WorldClim data (Fick & Hijmans, 2017)	2.54906
BIO8	Mean Temperature of Wettest Quarter	Lin (2020), adapted from original WorldClim data (Fick & Hijmans, 2017)	1.52974
BIO9	Mean Temperature of Driest Quarter	Lin (2020), adapted from original WorldClim data (Fick & Hijmans, 2017)	1.55186
BIO13	Precipitation of Wettest Month	Lin (2020), adapted from original WorldClim data (Fick & Hijmans, 2017)	2.00526
BIO14	Precipitation of Driest Month	Lin (2020), adapted from original WorldClim data (Fick & Hijmans, 2017)	2.52055

## Sheet: Titanodula formosana
Variables	Description	Reference	VIF
BIO2	Mean Diurnal Range (Mean of monthly (max temp - min temp))	Lin (2020), adapted from original WorldClim data (Fick & Hijmans, 2017)	1.20639
BIO4	Temperature Seasonality (standard deviation ×100)	Lin (2020), adapted from original WorldClim data (Fick & Hijmans, 2017)	1.15186
BIO8	Mean Temperature of Wettest Quarter	Lin (2020), adapted from original WorldClim data (Fick & Hijmans, 2017)	2.41397
BIO9	Mean Temperature of Driest Quarter	Lin (2020), adapted from original WorldClim data (Fick & Hijmans, 2017)	2.12465
BIO12	Annual Precipitation	Lin (2020), adapted from original WorldClim data (Fick & Hijmans, 2017)	1.33932
