# Supplementary material for: Modeling the geographical distributions of Chordodes formosanus and its mantis hosts in Taiwan, with considerations for their niche overlaps
Source: Ecol Evol. 2022 Nov 27;12(11):e9546. doi: 10.1002/ece3.9546 (PMC9702995; doi:10.1002/ece3.9546)
Supplement: Supplementary file 1 — Appendix S1. [file ECE3-12-e9546-s001.zip › supmat2_scripts_points_rasters/rasters/acro1p5lqh.asc]

NCOLS 360 
NROWS 480 
XLLCORNER 119.5 
YLLCORNER 21.5 
CELLSIZE 0.00833333333333333 
NODATA_value -9999 
0.031719215214252 0.0323826745152473 0.0330773256719112 0.0332536958158016 0.0333820767700672 0.0329761244356632 0.0323687270283699 0.0321772508323193 0.0324424803256989 0.0321395359933376 0.031778659671545 -9999 -9999 -9999 -9999 -9999 -9999 -9999 -9999 -9999 0.0285378005355597 0.0292364526540041 0.0312348566949368 0.0304393488913774 0.0313026197254658 0.0341279804706573 0.0323008187115192 0.0324091352522373 0.0336042642593384 0.0337857939302921 0.0345689281821251 0.0360798910260201 0.0380543284118176 0.0388621501624584 0.0392884574830532 0.0381986014544964 0.0363941602408886 -9999 -9999 -9999 -9999 -9999 -9999 -9999 -9999 -9999 -9999 -9999 -9999 -9999 -9999 -9999 -9999 -9999 -9999 -9999 -9999 -9999 -9999 -9999 -9999 -9999 -9999 -9999 -9999 -9999 -9999 -9999 -9999 -9999 -9999 -9999 -9999 -9999 -9999 -9999 -9999 -9999 -9999 -9999 -9999 -9999 -9999 -9999 -9999 -9999 -9999 -9999 -9999 -9999 -9999 -9999 -9999 -9999 -9999 -9999 -9999 -9999 -9999 -9999 -9999 -9999 -9999 -9999 -9999 -9999 -9999 -9999 -9999 -9999 -9999 -9999 -9999 -9999 -9999 -9999 -9999 -9999 -9999 -9999 -9999 -9999 -9999 -9999 -9999 -9999 -9999 -9999 -9999 -9999 -9999 -9999 -9999 -9999 -9999 -9999 -9999 -9999 -9999 -9999 -9999 -9999 -9999 -9999 -9999 -9999 -9999 -9999 -9999 -9999 -9999 -9999 -9999 -9999 -9999 -9999 -9999 -9999 -9999 -9999 -9999 -9999 -9999 -9999 -9999 -9999 -9999 -9999 -9999 -9999 -9999 -9999 -9999 -9999 -9999 -9999 -9999 -9999 -9999 -9999 -9999 -9999 -9999 -9999 -9999 -9999 -9999 -9999 -9999 -9999 -9999 -9999 -9999 -9999 -9999 -9999 -9999 -9999 -9999 -9999 -9999 -9999 -9999 -9999 -9999 -9999 -9999 -9999 -9999 -9999 -9999 -9999 -9999 -9999 -9999 -9999 -9999 -9999 -9999 -9999 -9999 -9999 -9999 -9999 -9999 -9999 -9999 -9999 -9999 -9999 -9999 -9999 -9999 -9999 -9999 -9999 -9999 -9999 -9999 -9999 -9999 -9999 -9999 -9999 -9999 -9999 -9999 -9999 -9999 -9999 -9999 -9999 -9999 -9999 -9999 -9999 -9999 -9999 -9999 -9999 -9999 -9999 -9999 -9999 -9999 -9999 -9999 -9999 -9999 -9999 -9999 -9999 -9999 -9999 -9999 -9999 -9999 -9999 -9999 -9999 -9999 -9999 -9999 -9999 -9999 -9999 -9999 -9999 -9999 -9999 -9999 -9999 -9999 -9999 -9999 -9999 -9999 -9999 -9999 -9999 -9999 -9999 -9999 -9999 -9999 -9999 -9999 -9999 -9999 -9999 -9999 -9999 -9999 -9999 -9999 -9999 -9999 -9999 -9999 -9999 -9999 -9999 -9999 -9999 -9999 -9999 -9999 -9999 -9999 -9999 -9999 -9999 -9999 -9999 -9999 -9999 -9999 -9999 -9999 -9999 -9999 -9999 -9999 -9999 -9999 -9999 -9999 -9999 -9999 -9999 -9999 -9999 -9999 -9999 -9999 -9999 -9999 -9999 -9999 -9999
0.0315634049475193 0.0320773720741272 0.0327435620129108 0.0331331044435501 0.0338087268173695 0.0338372215628624 0.032631978392601 0.0324252471327782 0.0324343368411064 0.0316444784402847 0.0307903606444597 -9999 0.0302068144083023 -9999 -9999 -9999 -9999 -9999 -9999 -9999 -9999 0.0297865886241198 0.0306535474956036 0.0310793649405241 -9999 0.0326238907873631 -9999 -9999 0.033864863216877 0.0344435311853886 0.0352122113108635 0.036616887897253 0.0376736372709274 0.0383573323488235 0.0390702448785305 0.0387975834310055 0.0382619053125381 0.0368933975696564 0.0353137329220772 -9999 -9999 -9999 -9999 -9999 -9999 -9999 -9999 -9999 -9999 -9999 -9999 -9999 -9999 -9999 -9999 -9999 -9999 -9999 -9999 -9999 -9999 -9999 -9999 -9999 -9999 -9999 -9999 -9999 -9999 -9999 -9999 -9999 -9999 -9999 -9999 -9999 -9999 -9999 -9999 -9999 -9999 -9999 -9999 -9999 -9999 -9999 -9999 -9999 -9999 -9999 -9999 -9999 -9999 -9999 -9999 -9999 -9999 -9999 -9999 -9999 -9999 -9999 -9999 -9999 -9999 -9999 -9999 -9999 -9999 -9999 -9999 -9999 -9999 -9999 -9999 -9999 -9999 -9999 -9999 -9999 -9999 -9999 -9999 -9999 -9999 -9999 -9999 -9999 -9999 -9999 -9999 -9999 -9999 -9999 -9999 -9999 -9999 -9999 -9999 -9999 -9999 -9999 -9999 -9999 -9999 -9999 -9999 -9999 -9999 -9999 -9999 -9999 -9999 -9999 -9999 -9999 -9999 -9999 -9999 -9999 -9999 -9999 -9999 -9999 -9999 -9999 -9999 -9999 -9999 -9999 -9999 -9999 -9999 -9999 -9999 -9999 -9999 -9999 -9999 -9999 -9999 -9999 -9999 -9999 -9999 -9999 -9999 -9999 -9999 -9999 -9999 -9999 -9999 -9999 -9999 -9999 -9999 -9999 -9999 -9999 -9999 -9999 -9999 -9999 -9999 -9999 -9999 -9999 -9999 -9999 -9999 -9999 -9999 -9999 -9999 -9999 -9999 -9999 -9999 -9999 -9999 -9999 -9999 -9999 -9999 -9999 -9999 -9999 -9999 -9999 -9999 -9999 -9999 -9999 -9999 -9999 -9999 -9999 -9999 -9999 -9999 -9999 -9999 -9999 -9999 -9999 -9999 -9999 -9999 -9999 -9999 -9999 -9999 -9999 -9999 -9999 -9999 -9999 -9999 -9999 -9999 -9999 -9999 -9999 -9999 -9999 -9999 -9999 -9999 -9999 -9999 -9999 -9999 -9999 -9999 -9999 -9999 -9999 -9999 -9999 -9999 -9999 -9999 -9999 -9999 -9999 -9999 -9999 -9999 -9999 -9999 -9999 -9999 -9999 -9999 -9999 -9999 -9999 -9999 -9999 -9999 -9999 -9999 -9999 -9999 -9999 -9999 -9999 -9999 -9999 -9999 -9999 0.633311569690704 -9999 -9999 -9999 -9999 -9999 -9999 -9999 -9999 -9999 -9999 -9999 -9999 -9999 -9999 -9999 -9999 -9999 -9999 -9999 -9999 -9999 -9999 -9999 -9999 -9999 -9999 -9999 -9999 -9999 -9999 -9999 -9999 -9999 -9999 -9999 -9999 -9999 -9999 -9999 -9999 -9999 -9999 -9999 -9999 -9999 -9999 -9999
0.0318533144891262 0.0317483991384506 0.0323362536728382 0.0331292226910591 0.0334966368973255 0.0339516028761864 0.033538680523634 0.0334995090961456 0.0331322215497494 0.031974446028471 0.0316776558756828 0.0309016183018684 0.0301339160650969 -9999 -9999 -9999 -9999 -9999 -9999 -9999 -9999 0.0302186030894518 -9999 -9999 -9999 -9999 0.0334565341472626 0.0340696647763252 0.0344737730920315 0.0342370271682739 0.0344027355313301 0.0351177640259266 0.0358568727970123 0.0368334129452705 0.0378525741398335 0.0381669513881207 0.0387934558093548 0.0378352515399456 0.0369491837918758 0.037256196141243 0.0366241820156574 -9999 0.0350468866527081 -9999 -9999 -9999 -9999 -9999 -9999 -9999 -9999 -9999 -9999 -9999 -9999 -9999 -9999 -9999 -9999 -9999 -9999 -9999 -9999 -9999 -9999 -9999 -9999 -9999 -9999 -9999 -9999 -9999 -9999 -9999 -9999 -9999 -9999 -9999 -9999 -9999 -9999 -9999 -9999 -9999 -9999 -9999 -9999 -9999 -9999 -9999 -9999 -9999 -9999 -9999 -9999 -9999 -9999 -9999 -9999 -9999 -9999 -9999 -9999 -9999 -9999 -9999 -9999 -9999 -9999 -9999 -9999 -9999 -9999 -9999 -9999 -9999 -9999 -9999 -9999 -9999 -9999 -9999 -9999 -9999 -9999 -9999 -9999 -9999 -9999 -9999 -9999 -9999 -9999 -9999 -9999 -9999 -9999 -9999 -9999 -9999 -9999 -9999 -9999 -9999 -9999 -9999 -9999 -9999 -9999 -9999 -9999 -9999 -9999 -9999 -9999 -9999 -9999 -9999 -9999 -9999 -9999 -9999 -9999 -9999 -9999 -9999 -9999 -9999 -9999 -9999 -9999 -9999 -9999 -9999 -9999 -9999 -9999 -9999 -9999 -9999 -9999 -9999 -9999 -9999 -9999 -9999 -9999 -9999 -9999 -9999 -9999 -9999 -9999 -9999 -9999 -9999 -9999 -9999 -9999 -9999 -9999 -9999 -9999 -9999 -9999 -9999 -9999 -9999 -9999 -9999 -9999 -9999 -9999 -9999 -9999 -9999 -9999 -9999 -9999 -9999 -9999 -9999 -9999 -9999 -9999 -9999 -9999 -9999 -9999 -9999 -9999 -9999 -9999 -9999 -9999 -9999 -9999 -9999 -9999 -9999 -9999 -9999 -9999 -9999 -9999 -9999 -9999 -9999 -9999 -9999 -9999 -9999 -9999 -9999 -9999 -9999 -9999 -9999 -9999 -9999 -9999 -9999 -9999 -9999 -9999 -9999 -9999 -9999 -9999 -9999 -9999 -9999 -9999 -9999 -9999 -9999 -9999 -9999 -9999 -9999 -9999 -9999 -9999 -9999 -9999 -9999 -9999 -9999 -9999 -9999 -9999 -9999 -9999 -9999 -9999 -9999 -9999 -9999 -9999 -9999 -9999 -9999 -9999 -9999 -9999 -9999 -9999 -9999 -9999 -9999 -9999 -9999 -9999 -9999 -9999 -9999 -9999 -9999 -9999 -9999 -9999 -9999 -9999 -9999 -9999 -9999 -9999 -9999 -9999 -9999 -9999 -9999 -9999 -9999 -9999 -9999 -9999 -9999 -9999 -9999 -9999 -9999 -9999 -9999 -9999 -9999 -9999 -9999 -9999 -9999 -9999 -9999 -9999 -9999 -9999 -9999 -9999 -9999 -9999 -9999
0.0309092160314322 0.0315292403101921 0.0320501029491425 0.0323787182569504 0.0330257005989552 0.0338978692889214 0.033927645534277 0.0334913320839405 0.0330648012459278 0.0321991667151451 0.0321192368865013 0.0313409231603146 0.0304439421743155 -9999 -9999 -9999 -9999 -9999 -9999 -9999 -9999 -9999 -9999 -9999 0.0324903689324856 -9999 0.0331987030804157 0.0339717641472816 0.0345281921327114 0.034419771283865 0.0344374738633633 0.0349976308643818 0.0358545072376728 0.0361911840736866 0.0362269319593906 0.0371372029185295 0.0373915322124958 0.0362786799669266 -9999 -9999 0.0351565144956112 0.0356052778661251 0.0357786118984222 -9999 -9999 -9999 -9999 -9999 -9999 -9999 -9999 -9999 -9999 -9999 -9999 -9999 -9999 -9999 -9999 -9999 -9999 -9999 -9999 -9999 -9999 -9999 -9999 -9999 -9999 -9999 -9999 -9999 -9999 -9999 -9999 -9999 -9999 -9999 -9999 -9999 -9999 -9999 -9999 -9999 -9999 -9999 -9999 -9999 -9999 -9999 -9999 -9999 -9999 -9999 -9999 -9999 -9999 -9999 -9999 -9999 -9999 -9999 -9999 -9999 -9999 -9999 -9999 -9999 -9999 -9999 -9999 -9999 -9999 -9999 -9999 -9999 -9999 -9999 -9999 -9999 -9999 -9999 -9999 -9999 -9999 -9999 -9999 -9999 -9999 -9999 -9999 -9999 -9999 -9999 -9999 -9999 -9999 -9999 -9999 -9999 -9999 -9999 -9999 -9999 -9999 -9999 -9999 -9999 -9999 -9999 -9999 -9999 -9999 -9999 -9999 -9999 -9999 -9999 -9999 -9999 -9999 -9999 -9999 -9999 -9999 -9999 -9999 -9999 -9999 -9999 -9999 -9999 -9999 -9999 -9999 -9999 -9999 -9999 -9999 -9999 -9999 -9999 -9999 -9999 -9999 -9999 -9999 -9999 -9999 -9999 -9999 -9999 -9999 -9999 -9999 -9999 -9999 -9999 -9999 -9999 -9999 -9999 -9999 -9999 -9999 -9999 -9999 -9999 -9999 -9999 -9999 -9999 -9999 -9999 -9999 -9999 -9999 -9999 -9999 -9999 -9999 -9999 -9999 -9999 -9999 -9999 -9999 -9999 -9999 -9999 -9999 -9999 -9999 -9999 -9999 -9999 -9999 -9999 -9999 -9999 -9999 -9999 -9999 -9999 -9999 -9999 -9999 -9999 -9999 -9999 -9999 -9999 -9999 -9999 -9999 -9999 -9999 -9999 -9999 -9999 -9999 -9999 -9999 -9999 -9999 -9999 -9999 -9999 -9999 -9999 -9999 -9999 -9999 -9999 -9999 -9999 -9999 -9999 -9999 -9999 -9999 -9999 -9999 -9999 -9999 -9999 -9999 -9999 -9999 -9999 -9999 -9999 -9999 -9999 -9999 -9999 -9999 -9999 -9999 -9999 -9999 -9999 -9999 -9999 -9999 -9999 -9999 -9999 -9999 -9999 -9999 -9999 -9999 -9999 -9999 -9999 -9999 -9999 -9999 -9999 -9999 -9999 -9999 -9999 -9999 -9999 -9999 -9999 -9999 -9999 -9999 -9999 -9999 -9999 -9999 -9999 -9999 -9999 -9999 -9999 -9999 -9999 -9999 -9999 -9999 -9999 -9999 -9999 -9999 -9999 -9999 -9999 -9999 -9999 -9999 -9999 -9999 -9999 -9999 -9999
0.0308924317359924 0.0313204266130924 0.0314775295555592 0.0318610332906246 0.0323186405003071 0.0326984487473965 0.0326750129461288 0.0322449542582035 0.0321408323943615 0.0315345637500286 0.0312046483159065 0.0309702586382627 0.0311609115451574 0.0302227810025215 0.0300396159291267 0.0303425192832947 0.0294319298118353 -9999 -9999 -9999 -9999 -9999 0.0319475270807743 0.0320822075009346 0.0323764570057392 0.0328752063214779 0.0333735533058643 0.0340966023504734 0.0350632295012474 0.0347208008170128 0.0352093987166882 0.0357431471347809 0.0356551073491573 0.0355095975100994 0.0354126617312431 0.035723727196455 -9999 -9999 -9999 -9999 -9999 0.0354768671095371 -9999 -9999 -9999 -9999 -9999 -9999 -9999 -9999 -9999 -9999 -9999 -9999 -9999 -9999 -9999 -9999 -9999 -9999 -9999 -9999 -9999 -9999 -9999 -9999 -9999 -9999 -9999 -9999 -9999 -9999 -9999 -9999 -9999 -9999 -9999 -9999 -9999 -9999 -9999 -9999 -9999 -9999 -9999 -9999 -9999 -9999 -9999 -9999 -9999 -9999 -9999 -9999 -9999 -9999 -9999 -9999 -9999 -9999 -9999 -9999 -9999 -9999 -9999 -9999 -9999 -9999 -9999 -9999 -9999 -9999 -9999 -9999 -9999 -9999 -9999 -9999 -9999 -9999 -9999 -9999 -9999 -9999 -9999 -9999 -9999 -9999 -9999 -9999 -9999 -9999 -9999 -9999 -9999 -9999 -9999 -9999 -9999 -9999 -9999 -9999 -9999 -9999 -9999 -9999 -9999 -9999 -9999 -9999 -9999 -9999 -9999 -9999 -9999 -9999 -9999 -9999 -9999 -9999 -9999 -9999 -9999 -9999 -9999 -9999 -9999 -9999 -9999 -9999 -9999 -9999 -9999 -9999 -9999 -9999 -9999 -9999 -9999 -9999 -9999 -9999 -9999 -9999 -9999 -9999 -9999 -9999 -9999 -9999 -9999 -9999 -9999 -9999 -9999 -9999 -9999 -9999 -9999 -9999 -9999 -9999 -9999 -9999 -9999 -9999 -9999 -9999 -9999 -9999 -9999 -9999 -9999 -9999 -9999 -9999 -9999 -9999 -9999 -9999 -9999 -9999 -9999 -9999 -9999 -9999 -9999 -9999 -9999 -9999 -9999 -9999 -9999 -9999 -9999 -9999 -9999 -9999 -9999 -9999 -9999 -9999 -9999 -9999 -9999 -9999 -9999 -9999 -9999 -9999 -9999 -9999 -9999 -9999 -9999 -9999 -9999 -9999 -9999 -9999 -9999 -9999 -9999 -9999 -9999 -9999 -9999 -9999 -9999 -9999 -9999 -9999 -9999 -9999 -9999 -9999 -9999 -9999 -9999 -9999 -9999 -9999 -9999 -9999 -9999 -9999 -9999 -9999 -9999 -9999 -9999 -9999 -9999 -9999 -9999 -9999 -9999 -9999 -9999 -9999 -9999 -9999 -9999 -9999 -9999 -9999 -9999 -9999 -9999 -9999 -9999 -9999 -9999 -9999 -9999 -9999 -9999 -9999 -9999 -9999 -9999 -9999 -9999 -9999 -9999 -9999 -9999 -9999 -9999 -9999 -9999 -9999 -9999 -9999 -9999 -9999 -9999 -9999 -9999 -9999 -9999 -9999 -9999 -9999 -9999 -9999 -9999 -9999 -9999 -9999 -9999 -9999 -9999 -9999 -9999 -9999 -9999 -9999 -9999 -9999
0.0306376647204161 0.0309205465018749 0.0314345508813858 0.031993892043829 0.0319584533572197 0.0316479355096817 0.031576044857502 0.031282652169466 0.0311689395457506 -9999 0.0305654779076576 0.0302589032799006 0.03028036467731 0.0302820689976215 0.0302133038640022 0.0300077684223652 -9999 -9999 -9999 -9999 -9999 -9999 0.0323301255702972 -9999 0.0322740040719509 0.0334490016102791 0.0336445793509483 0.0339425057172775 0.0347825884819031 0.0347239151597023 0.0354796461760998 0.0357873067259789 0.0352663435041904 0.0347882024943829 -9999 -9999 -9999 -9999 -9999 -9999 -9999 -9999 -9999 -9999 -9999 -9999 -9999 -9999 -9999 -9999 -9999 -9999 -9999 -9999 -9999 -9999 -9999 -9999 -9999 -9999 -9999 -9999 -9999 -9999 -9999 -9999 -9999 -9999 -9999 -9999 -9999 -9999 -9999 -9999 -9999 -9999 -9999 -9999 -9999 -9999 -9999 -9999 -9999 -9999 -9999 -9999 -9999 -9999 -9999 -9999 -9999 -9999 -9999 -9999 -9999 -9999 -9999 -9999 -9999 -9999 -9999 -9999 -9999 -9999 -9999 -9999 -9999 -9999 -9999 -9999 -9999 -9999 -9999 -9999 -9999 -9999 -9999 -9999 -9999 -9999 -9999 -9999 -9999 -9999 -9999 -9999 -9999 -9999 -9999 -9999 -9999 -9999 -9999 -9999 -9999 -9999 -9999 -9999 -9999 -9999 -9999 -9999 -9999 -9999 -9999 -9999 -9999 -9999 -9999 -9999 -9999 -9999 -9999 -9999 -9999 -9999 -9999 -9999 -9999 -9999 -9999 -9999 -9999 -9999 -9999 -9999 -9999 -9999 -9999 -9999 -9999 -9999 -9999 -9999 -9999 -9999 -9999 -9999 -9999 -9999 -9999 -9999 -9999 -9999 -9999 -9999 -9999 -9999 -9999 -9999 -9999 -9999 -9999 -9999 -9999 -9999 -9999 -9999 -9999 -9999 -9999 -9999 -9999 -9999 -9999 -9999 -9999 -9999 -9999 -9999 -9999 -9999 -9999 -9999 -9999 -9999 -9999 -9999 -9999 -9999 -9999 -9999 -9999 -9999 -9999 -9999 -9999 -9999 -9999 -9999 -9999 -9999 -9999 -9999 -9999 -9999 -9999 -9999 -9999 -9999 -9999 -9999 -9999 -9999 -9999 -9999 -9999 -9999 -9999 -9999 -9999 -9999 -9999 -9999 -9999 -9999 -9999 -9999 -9999 -9999 -9999 -9999 -9999 -9999 -9999 -9999 -9999 -9999 -9999 -9999 -9999 -9999 -9999 -9999 -9999 -9999 -9999 -9999 -9999 -9999 -9999 -9999 -9999 -9999 -9999 -9999 -9999 -9999 -9999 -9999 -9999 -9999 -9999 -9999 -9999 -9999 -9999 -9999 -9999 -9999 -9999 -9999 -9999 -9999 -9999 -9999 -9999 -9999 -9999 -9999 -9999 -9999 -9999 -9999 -9999 -9999 -9999 -9999 -9999 -9999 -9999 -9999 -9999 -9999 -9999 -9999 -9999 -9999 -9999 -9999 -9999 -9999 -9999 -9999 -9999 -9999 -9999 -9999 -9999 -9999 -9999 -9999 -9999 -9999 -9999 -9999 -9999 -9999 -9999 -9999 -9999 -9999 -9999 -9999 -9999 -9999 -9999 -9999 -9999 -9999
0.0304562095552683 0.0307013634592295 0.0312409531325102 0.031870324164629 0.0315531715750694 0.0312321651726961 -9999 -9999 -9999 -9999 0.0301297344267368 0.0296293385326862 0.0301308855414391 0.0297042857855558 0.0297160800546408 -9999 -9999 -9999 -9999 -9999 -9999 -9999 0.0317892953753471 -9999 0.0329379290342331 0.0333028472959995 0.0336635746061802 0.0337737128138542 0.0345037132501602 0.0345099829137325 0.0345988944172859 0.0343883521854877 0.0342923849821091 -9999 -9999 -9999 0.0344878844916821 -9999 -9999 -9999 -9999 -9999 -9999 -9999 -9999 -9999 -9999 -9999 -9999 -9999 -9999 -9999 -9999 -9999 -9999 -9999 -9999 -9999 -9999 -9999 -9999 -9999 -9999 -9999 -9999 -9999 -9999 -9999 -9999 -9999 -9999 -9999 -9999 -9999 -9999 -9999 -9999 -9999 -9999 -9999 -9999 -9999 -9999 -9999 -9999 -9999 -9999 -9999 -9999 -9999 -9999 -9999 -9999 -9999 -9999 -9999 -9999 -9999 -9999 -9999 -9999 -9999 -9999 -9999 -9999 -9999 -9999 -9999 -9999 -9999 -9999 -9999 -9999 -9999 -9999 -9999 -9999 -9999 -9999 -9999 -9999 -9999 -9999 -9999 -9999 -9999 -9999 -9999 -9999 -9999 -9999 -9999 -9999 -9999 -9999 -9999 -9999 -9999 -9999 -9999 -9999 -9999 -9999 -9999 -9999 -9999 -9999 -9999 -9999 -9999 -9999 -9999 -9999 -9999 -9999 -9999 -9999 -9999 -9999 -9999 -9999 -9999 -9999 -9999 -9999 -9999 -9999 -9999 -9999 -9999 -9999 -9999 -9999 -9999 -9999 -9999 -9999 -9999 -9999 -9999 -9999 -9999 -9999 -9999 -9999 -9999 -9999 -9999 -9999 -9999 -9999 -9999 -9999 -9999 -9999 -9999 -9999 -9999 -9999 -9999 -9999 -9999 -9999 -9999 -9999 -9999 -9999 -9999 -9999 -9999 -9999 -9999 -9999 -9999 -9999 -9999 -9999 -9999 -9999 -9999 -9999 -9999 -9999 -9999 -9999 -9999 -9999 -9999 -9999 -9999 -9999 -9999 -9999 -9999 -9999 -9999 -9999 -9999 -9999 -9999 -9999 -9999 -9999 -9999 -9999 -9999 -9999 -9999 -9999 -9999 -9999 -9999 -9999 -9999 -9999 -9999 -9999 -9999 -9999 -9999 -9999 -9999 -9999 -9999 -9999 -9999 -9999 -9999 -9999 -9999 -9999 -9999 -9999 -9999 -9999 -9999 -9999 -9999 -9999 -9999 -9999 -9999 -9999 -9999 -9999 -9999 -9999 -9999 -9999 -9999 -9999 -9999 -9999 -9999 -9999 -9999 -9999 -9999 -9999 -9999 -9999 -9999 -9999 -9999 -9999 -9999 -9999 -9999 -9999 -9999 -9999 -9999 -9999 -9999 -9999 -9999 -9999 -9999 -9999 -9999 -9999 -9999 -9999 -9999 -9999 -9999 -9999 -9999 -9999 -9999 -9999 -9999 -9999 -9999 -9999 -9999 -9999 -9999 -9999 -9999 -9999 -9999 -9999 -9999 -9999 -9999 -9999 -9999 -9999 -9999 -9999 -9999 -9999 -9999 -9999 -9999 -9999 -9999 -9999 -9999
0.0303348153829575 0.0307922568172216 0.0313304699957371 0.0311863534152508 0.0305352248251438 0.0304339528083801 -9999 -9999 -9999 -9999 0.0298277121037245 0.0295331683009863 0.0298976171761751 -9999 -9999 -9999 -9999 -9999 -9999 -9999 -9999 -9999 -9999 -9999 0.0328443273901939 0.0334756709635258 0.0337808206677437 0.0340035036206245 0.0345252268016338 0.0340735837817192 0.0338816270232201 -9999 -9999 -9999 -9999 -9999 -9999 -9999 -9999 -9999 -9999 -9999 -9999 -9999 -9999 -9999 -9999 -9999 -9999 -9999 -9999 -9999 0.046829629689455 -9999 -9999 -9999 -9999 -9999 -9999 -9999 -9999 -9999 -9999 -9999 -9999 -9999 -9999 -9999 -9999 -9999 -9999 -9999 -9999 -9999 -9999 -9999 -9999 -9999 -9999 -9999 -9999 -9999 -9999 -9999 -9999 -9999 -9999 -9999 -9999 -9999 -9999 -9999 -9999 -9999 -9999 -9999 -9999 -9999 -9999 -9999 -9999 -9999 -9999 -9999 -9999 -9999 -9999 -9999 -9999 -9999 -9999 -9999 -9999 -9999 -9999 -9999 -9999 -9999 -9999 -9999 -9999 -9999 -9999 -9999 -9999 -9999 -9999 -9999 -9999 -9999 -9999 -9999 -9999 -9999 -9999 -9999 -9999 -9999 -9999 -9999 -9999 -9999 -9999 -9999 -9999 -9999 -9999 -9999 -9999 -9999 -9999 -9999 -9999 -9999 -9999 -9999 -9999 -9999 -9999 -9999 -9999 -9999 -9999 -9999 -9999 -9999 -9999 -9999 -9999 -9999 -9999 -9999 -9999 -9999 -9999 -9999 -9999 -9999 -9999 -9999 -9999 -9999 -9999 -9999 -9999 -9999 -9999 -9999 -9999 -9999 -9999 -9999 -9999 -9999 -9999 -9999 -9999 -9999 -9999 -9999 -9999 -9999 -9999 -9999 -9999 -9999 -9999 -9999 -9999 -9999 -9999 -9999 -9999 -9999 -9999 -9999 -9999 -9999 -9999 -9999 -9999 -9999 -9999 -9999 -9999 -9999 -9999 -9999 -9999 -9999 -9999 -9999 -9999 -9999 -9999 -9999 -9999 -9999 -9999 -9999 -9999 -9999 -9999 -9999 -9999 -9999 -9999 -9999 -9999 -9999 -9999 -9999 -9999 -9999 -9999 -9999 -9999 -9999 -9999 -9999 -9999 -9999 -9999 -9999 -9999 -9999 -9999 -9999 -9999 -9999 -9999 -9999 -9999 -9999 -9999 -9999 -9999 -9999 -9999 -9999 -9999 -9999 -9999 -9999 -9999 -9999 -9999 -9999 -9999 -9999 -9999 -9999 -9999 -9999 -9999 -9999 -9999 -9999 -9999 -9999 -9999 -9999 -9999 -9999 -9999 -9999 -9999 -9999 -9999 -9999 -9999 -9999 -9999 -9999 -9999 -9999 -9999 -9999 -9999 -9999 -9999 -9999 -9999 -9999 -9999 -9999 -9999 -9999 -9999 -9999 -9999 -9999 -9999 -9999 -9999 -9999 -9999 -9999 -9999 -9999 -9999 -9999 -9999 -9999 -9999 -9999 -9999 -9999 -9999 -9999 -9999 -9999 -9999 -9999 -9999 -9999 -9999 -9999 -9999 -9999
0.030829319730401 0.0311634112149477 0.0313058495521545 0.0309631135314703 -9999 -9999 -9999 0.0296460650861263 -9999 -9999 -9999 0.0301808472722769 0.0300985220819712 0.0302362106740475 -9999 0.0308112371712923 0.03059639967978 -9999 -9999 -9999 -9999 -9999 -9999 -9999 -9999 0.0334055349230766 0.0341595970094204 0.0337970927357674 0.0339577421545982 0.0340427085757256 -9999 -9999 -9999 -9999 -9999 -9999 -9999 -9999 -9999 -9999 -9999 -9999 -9999 -9999 -9999 -9999 -9999 -9999 -9999 -9999 -9999 -9999 -9999 -9999 -9999 -9999 -9999 -9999 -9999 -9999 -9999 -9999 -9999 -9999 -9999 -9999 -9999 -9999 -9999 -9999 -9999 -9999 -9999 -9999 -9999 -9999 -9999 -9999 -9999 -9999 -9999 -9999 -9999 -9999 -9999 -9999 -9999 -9999 -9999 -9999 -9999 -9999 -9999 -9999 -9999 -9999 -9999 -9999 -9999 -9999 -9999 -9999 -9999 -9999 -9999 -9999 -9999 -9999 -9999 -9999 -9999 -9999 -9999 -9999 -9999 -9999 -9999 -9999 -9999 -9999 -9999 -9999 -9999 -9999 -9999 -9999 -9999 -9999 -9999 -9999 -9999 -9999 -9999 -9999 -9999 -9999 -9999 -9999 -9999 -9999 -9999 -9999 -9999 -9999 -9999 -9999 -9999 -9999 -9999 -9999 -9999 -9999 -9999 -9999 -9999 -9999 -9999 -9999 -9999 -9999 -9999 -9999 -9999 -9999 -9999 -9999 -9999 -9999 -9999 -9999 -9999 -9999 -9999 -9999 -9999 -9999 -9999 -9999 -9999 -9999 -9999 -9999 -9999 -9999 -9999 -9999 -9999 -9999 -9999 -9999 -9999 -9999 -9999 -9999 -9999 -9999 -9999 -9999 -9999 -9999 -9999 -9999 -9999 -9999 -9999 -9999 -9999 -9999 -9999 -9999 -9999 -9999 -9999 -9999 -9999 -9999 -9999 -9999 -9999 -9999 -9999 -9999 -9999 -9999 -9999 -9999 -9999 -9999 -9999 -9999 -9999 -9999 -9999 -9999 -9999 -9999 -9999 -9999 -9999 -9999 -9999 -9999 -9999 -9999 -9999 -9999 -9999 -9999 -9999 -9999 -9999 -9999 -9999 -9999 -9999 -9999 -9999 -9999 -9999 -9999 -9999 -9999 -9999 -9999 -9999 -9999 -9999 -9999 -9999 -9999 -9999 -9999 -9999 -9999 -9999 -9999 -9999 -9999 -9999 -9999 -9999 -9999 -9999 -9999 -9999 -9999 -9999 -9999 -9999 -9999 -9999 -9999 -9999 -9999 -9999 -9999 -9999 -9999 -9999 -9999 -9999 -9999 -9999 -9999 -9999 -9999 -9999 -9999 -9999 -9999 -9999 -9999 -9999 -9999 -9999 -9999 -9999 -9999 -9999 -9999 -9999 -9999 -9999 -9999 -9999 -9999 -9999 -9999 -9999 -9999 -9999 -9999 -9999 -9999 -9999 -9999 -9999 -9999 -9999 -9999 -9999 -9999 -9999 -9999 -9999 -9999 -9999 -9999 -9999 -9999 -9999 -9999 -9999 -9999 -9999 -9999 -9999 -9999 -9999 -9999
0.0309219565242529 0.0310826878994703 0.0312908105552197 0.0314221046864986 -9999 -9999 0.0302217490971088 -9999 -9999 -9999 0.0301019437611103 0.0303617380559444 0.0300176702439785 0.0307468622922897 0.0316700041294098 0.0359790734946728 0.0337933339178562 0.0313742831349373 -9999 0.0313403345644474 -9999 -9999 -9999 -9999 -9999 -9999 -9999 0.0333709046244621 0.0336257219314575 0.0336682796478271 -9999 -9999 -9999 -9999 -9999 -9999 -9999 -9999 -9999 -9999 -9999 -9999 -9999 -9999 -9999 -9999 -9999 -9999 -9999 -9999 -9999 -9999 -9999 -9999 -9999 -9999 -9999 -9999 -9999 -9999 -9999 -9999 -9999 -9999 -9999 -9999 -9999 -9999 -9999 -9999 -9999 -9999 -9999 -9999 -9999 -9999 -9999 -9999 -9999 -9999 -9999 -9999 -9999 -9999 -9999 -9999 -9999 -9999 -9999 -9999 -9999 -9999 -9999 -9999 -9999 -9999 -9999 -9999 -9999 -9999 -9999 -9999 -9999 -9999 -9999 -9999 -9999 -9999 -9999 -9999 -9999 -9999 -9999 -9999 -9999 -9999 -9999 -9999 -9999 -9999 -9999 -9999 -9999 -9999 -9999 -9999 -9999 -9999 -9999 -9999 -9999 -9999 -9999 -9999 -9999 -9999 -9999 -9999 -9999 -9999 -9999 -9999 -9999 -9999 -9999 -9999 -9999 -9999 -9999 -9999 -9999 -9999 -9999 -9999 -9999 -9999 -9999 -9999 -9999 -9999 -9999 -9999 -9999 -9999 -9999 -9999 -9999 -9999 -9999 -9999 -9999 -9999 -9999 -9999 -9999 -9999 -9999 -9999 -9999 -9999 -9999 -9999 -9999 -9999 -9999 -9999 -9999 -9999 -9999 -9999 -9999 -9999 -9999 -9999 -9999 -9999 -9999 -9999 -9999 -9999 -9999 -9999 -9999 -9999 -9999 -9999 -9999 -9999 -9999 -9999 -9999 -9999 -9999 -9999 -9999 -9999 -9999 -9999 -9999 -9999 -9999 -9999 -9999 -9999 -9999 -9999 -9999 -9999 -9999 -9999 -9999 -9999 -9999 -9999 -9999 -9999 -9999 -9999 -9999 -9999 -9999 -9999 -9999 -9999 -9999 -9999 -9999 -9999 -9999 -9999 -9999 -9999 -9999 -9999 -9999 -9999 -9999 -9999 -9999 -9999 -9999 -9999 -9999 -9999 -9999 -9999 -9999 -9999 -9999 -9999 -9999 -9999 -9999 -9999 -9999 -9999 -9999 -9999 -9999 -9999 -9999 -9999 -9999 -9999 -9999 -9999 -9999 -9999 -9999 -9999 -9999 -9999 -9999 -9999 -9999 -9999 -9999 -9999 -9999 -9999 -9999 -9999 -9999 -9999 -9999 -9999 -9999 -9999 -9999 -9999 -9999 -9999 -9999 -9999 -9999 -9999 -9999 -9999 -9999 -9999 -9999 -9999 -9999 -9999 -9999 -9999 -9999 -9999 -9999 -9999 -9999 -9999 -9999 -9999 -9999 -9999 -9999 -9999 -9999 -9999 -9999 -9999 -9999 -9999 -9999 -9999 -9999 -9999 -9999 -9999 -9999 -9999 -9999 -9999 -9999 -9999 -9999 -9999 -9999 -9999
0.0306027177721262 0.0305888634175062 0.0306502673774958 -9999 0.031479075551033 -9999 -9999 0.0303765162825584 -9999 -9999 0.029631320387125 0.0298784356564283 0.0301234144717455 0.0306841544806957 0.0323656834661961 0.0349320843815804 0.0349029451608658 0.0323875024914742 0.0316008739173412 0.0315804779529572 -9999 -9999 -9999 -9999 -9999 -9999 -9999 -9999 -9999 0.033734280616045 0.0337418913841248 0.0339120142161846 0.0333856306970119 -9999 -9999 -9999 -9999 -9999 -9999 -9999 -9999 -9999 -9999 -9999 -9999 -9999 -9999 -9999 -9999 -9999 -9999 -9999 -9999 -9999 -9999 -9999 -9999 -9999 -9999 -9999 -9999 -9999 -9999 -9999 -9999 -9999 -9999 -9999 -9999 -9999 -9999 -9999 -9999 -9999 -9999 -9999 -9999 -9999 -9999 -9999 -9999 -9999 -9999 -9999 -9999 -9999 -9999 -9999 -9999 -9999 -9999 -9999 -9999 -9999 -9999 -9999 -9999 -9999 -9999 -9999 -9999 -9999 -9999 -9999 -9999 -9999 -9999 -9999 -9999 -9999 -9999 -9999 -9999 -9999 -9999 -9999 -9999 -9999 -9999 -9999 -9999 -9999 -9999 -9999 -9999 -9999 -9999 -9999 -9999 -9999 -9999 -9999 -9999 -9999 -9999 -9999 -9999 -9999 -9999 -9999 -9999 -9999 -9999 -9999 -9999 -9999 -9999 -9999 -9999 -9999 -9999 -9999 -9999 -9999 -9999 -9999 -9999 -9999 -9999 -9999 -9999 -9999 -9999 -9999 -9999 -9999 -9999 -9999 -9999 -9999 -9999 -9999 -9999 -9999 -9999 -9999 -9999 -9999 -9999 -9999 -9999 -9999 -9999 -9999 -9999 -9999 -9999 -9999 -9999 -9999 -9999 -9999 -9999 -9999 -9999 -9999 -9999 -9999 -9999 -9999 -9999 -9999 -9999 -9999 -9999 -9999 -9999 -9999 -9999 -9999 -9999 -9999 -9999 -9999 -9999 -9999 -9999 -9999 -9999 -9999 -9999 -9999 -9999 -9999 -9999 -9999 -9999 -9999 -9999 -9999 -9999 -9999 -9999 -9999 -9999 -9999 -9999 -9999 -9999 -9999 -9999 -9999 -9999 -9999 -9999 -9999 -9999 -9999 -9999 -9999 -9999 -9999 -9999 -9999 -9999 -9999 -9999 -9999 -9999 -9999 -9999 -9999 -9999 -9999 -9999 -9999 -9999 -9999 -9999 -9999 -9999 -9999 -9999 -9999 -9999 -9999 -9999 -9999 -9999 -9999 -9999 -9999 -9999 -9999 -9999 -9999 -9999 -9999 -9999 -9999 -9999 -9999 -9999 -9999 -9999 -9999 -9999 -9999 -9999 -9999 -9999 -9999 -9999 -9999 -9999 -9999 -9999 -9999 -9999 -9999 -9999 -9999 -9999 -9999 -9999 -9999 -9999 -9999 -9999 -9999 -9999 -9999 -9999 -9999 -9999 -9999 -9999 -9999 -9999 -9999 -9999 -9999 -9999 -9999 -9999 -9999 -9999 -9999 -9999 -9999 -9999 -9999 -9999 -9999 -9999 -9999 -9999 -9999 -9999 -9999 -9999 -9999 -9999 -9999 -9999 -9999 -9999 -9999 -9999 -9999
-9999 0.0299193300306797 0.0309457704424858 -9999 -9999 -9999 0.0311511661857367 0.0305802654474974 0.0300134997814894 -9999 0.0293698161840439 0.030333150178194 0.0308210607618093 0.0320032835006714 0.0335797592997551 0.0343435406684875 0.0325476340949535 0.0321314968168736 -9999 -9999 -9999 -9999 -9999 -9999 -9999 -9999 -9999 -9999 -9999 -9999 0.0339060239493847 0.0339602269232273 0.0332233645021915 -9999 -9999 -9999 -9999 -9999 -9999 -9999 -9999 -9999 -9999 -9999 -9999 -9999 -9999 -9999 -9999 -9999 -9999 -9999 -9999 -9999 -9999 -9999 -9999 -9999 -9999 -9999 -9999 -9999 -9999 -9999 -9999 -9999 -9999 -9999 -9999 -9999 -9999 -9999 -9999 -9999 -9999 -9999 -9999 -9999 -9999 -9999 -9999 -9999 -9999 -9999 -9999 -9999 -9999 -9999 -9999 -9999 -9999 -9999 -9999 -9999 -9999 -9999 -9999 -9999 -9999 -9999 -9999 -9999 -9999 -9999 -9999 -9999 -9999 -9999 -9999 -9999 -9999 -9999 -9999 -9999 -9999 -9999 -9999 -9999 -9999 -9999 -9999 -9999 -9999 -9999 -9999 -9999 -9999 -9999 -9999 -9999 -9999 -9999 -9999 -9999 -9999 -9999 -9999 -9999 -9999 -9999 -9999 -9999 -9999 -9999 -9999 -9999 -9999 -9999 -9999 -9999 -9999 -9999 -9999 -9999 -9999 -9999 -9999 -9999 -9999 -9999 -9999 -9999 -9999 -9999 -9999 -9999 -9999 -9999 -9999 -9999 -9999 -9999 -9999 -9999 -9999 -9999 -9999 -9999 -9999 -9999 -9999 -9999 -9999 -9999 -9999 -9999 -9999 -9999 -9999 -9999 -9999 -9999 -9999 -9999 -9999 -9999 -9999 -9999 -9999 -9999 -9999 -9999 -9999 -9999 -9999 -9999 -9999 -9999 -9999 -9999 -9999 -9999 -9999 -9999 -9999 -9999 -9999 -9999 -9999 -9999 -9999 -9999 -9999 -9999 -9999 -9999 -9999 -9999 -9999 -9999 -9999 -9999 -9999 -9999 -9999 -9999 -9999 -9999 -9999 -9999 -9999 -9999 -9999 -9999 -9999 -9999 -9999 -9999 -9999 -9999 -9999 -9999 -9999 -9999 -9999 -9999 -9999 -9999 -9999 -9999 -9999 -9999 -9999 -9999 -9999 -9999 -9999 -9999 -9999 -9999 -9999 -9999 -9999 -9999 -9999 -9999 -9999 -9999 -9999 -9999 -9999 -9999 -9999 -9999 -9999 -9999 -9999 -9999 -9999 -9999 -9999 -9999 -9999 -9999 -9999 -9999 -9999 -9999 -9999 -9999 -9999 -9999 -9999 -9999 -9999 -9999 -9999 -9999 -9999 -9999 -9999 -9999 -9999 -9999 -9999 -9999 -9999 -9999 -9999 -9999 -9999 -9999 -9999 -9999 -9999 -9999 -9999 -9999 -9999 -9999 -9999 -9999 -9999 -9999 -9999 -9999 -9999 -9999 -9999 -9999 -9999 -9999 -9999 -9999 -9999 -9999 -9999 -9999 -9999 -9999 -9999 -9999 -9999 -9999 -9999 -9999 -9999 -9999 -9999 -9999
-9999 -9999 0.0291677452623844 0.0305071603506804 0.0312514863908291 0.031519241631031 0.0309424269944429 -9999 -9999 -9999 -9999 0.0300783924758434 0.0307196509093046 0.0311954785138369 0.0317570120096207 0.032206054776907 0.0315655134618282 0.0314957015216351 -9999 -9999 -9999 -9999 -9999 -9999 -9999 -9999 -9999 -9999 -9999 -9999 -9999 -9999 -9999 -9999 -9999 -9999 -9999 -9999 -9999 -9999 -9999 -9999 -9999 -9999 -9999 -9999 -9999 -9999 -9999 -9999 -9999 -9999 -9999 -9999 -9999 -9999 -9999 -9999 -9999 -9999 -9999 -9999 -9999 -9999 -9999 -9999 -9999 -9999 -9999 -9999 -9999 -9999 -9999 -9999 -9999 -9999 -9999 -9999 -9999 -9999 -9999 -9999 -9999 -9999 -9999 -9999 -9999 -9999 -9999 -9999 -9999 -9999 -9999 -9999 -9999 -9999 -9999 -9999 -9999 -9999 -9999 -9999 -9999 -9999 -9999 -9999 -9999 -9999 -9999 -9999 -9999 -9999 -9999 -9999 -9999 -9999 -9999 -9999 -9999 -9999 -9999 -9999 -9999 -9999 -9999 -9999 -9999 -9999 -9999 -9999 -9999 -9999 -9999 -9999 -9999 -9999 -9999 -9999 -9999 -9999 -9999 -9999 -9999 -9999 -9999 -9999 -9999 -9999 -9999 -9999 -9999 -9999 -9999 -9999 -9999 -9999 -9999 -9999 -9999 -9999 -9999 -9999 -9999 -9999 -9999 -9999 -9999 -9999 -9999 -9999 -9999 -9999 -9999 -9999 -9999 -9999 -9999 -9999 -9999 -9999 -9999 -9999 -9999 -9999 -9999 -9999 -9999 -9999 -9999 -9999 -9999 -9999 -9999 -9999 -9999 -9999 -9999 -9999 -9999 -9999 -9999 -9999 -9999 -9999 -9999 -9999 -9999 -9999 -9999 -9999 -9999 -9999 -9999 -9999 -9999 -9999 -9999 -9999 -9999 -9999 -9999 -9999 -9999 -9999 -9999 -9999 -9999 -9999 -9999 -9999 -9999 -9999 -9999 -9999 -9999 -9999 -9999 -9999 -9999 -9999 -9999 -9999 -9999 -9999 -9999 -9999 -9999 -9999 -9999 -9999 -9999 -9999 -9999 -9999 -9999 -9999 -9999 -9999 -9999 -9999 -9999 -9999 -9999 -9999 -9999 -9999 -9999 -9999 -9999 -9999 -9999 -9999 -9999 -9999 -9999 -9999 -9999 -9999 -9999 -9999 -9999 -9999 -9999 -9999 -9999 -9999 -9999 -9999 -9999 -9999 -9999 -9999 -9999 -9999 -9999 -9999 -9999 -9999 -9999 -9999 -9999 -9999 -9999 -9999 -9999 -9999 -9999 -9999 -9999 -9999 -9999 -9999 -9999 -9999 -9999 -9999 -9999 -9999 -9999 -9999 -9999 -9999 -9999 -9999 -9999 -9999 -9999 -9999 -9999 -9999 -9999 -9999 -9999 -9999 -9999 -9999 -9999 -9999 -9999 -9999 -9999 -9999 -9999 -9999 -9999 -9999 -9999 -9999 -9999 -9999 -9999 -9999 -9999 -9999 -9999 -9999 -9999 -9999 -9999 -9999
-9999 0.027141597121954 0.0284146051853895 0.0295180771499872 0.030458802357316 0.0307444483041763 -9999 -9999 -9999 -9999 -9999 -9999 0.0307285618036985 0.03101553209126 0.0314098075032234 0.0315375663340092 0.0319667346775532 0.0314371660351753 0.0310168825089931 -9999 -9999 -9999 -9999 -9999 -9999 -9999 -9999 -9999 -9999 -9999 -9999 -9999 -9999 -9999 -9999 -9999 -9999 -9999 -9999 -9999 -9999 -9999 -9999 -9999 -9999 -9999 -9999 -9999 -9999 -9999 -9999 -9999 -9999 -9999 -9999 -9999 -9999 -9999 -9999 -9999 -9999 -9999 -9999 -9999 -9999 -9999 -9999 -9999 -9999 -9999 -9999 -9999 -9999 -9999 -9999 -9999 -9999 -9999 -9999 -9999 -9999 -9999 -9999 -9999 -9999 -9999 -9999 -9999 -9999 -9999 -9999 -9999 -9999 -9999 -9999 -9999 -9999 -9999 -9999 -9999 -9999 -9999 -9999 -9999 -9999 -9999 -9999 -9999 -9999 -9999 -9999 -9999 -9999 -9999 -9999 -9999 -9999 -9999 -9999 -9999 -9999 -9999 -9999 -9999 -9999 -9999 -9999 -9999 -9999 -9999 -9999 -9999 -9999 -9999 -9999 -9999 -9999 -9999 -9999 -9999 -9999 -9999 -9999 -9999 -9999 -9999 -9999 -9999 -9999 -9999 -9999 -9999 -9999 -9999 -9999 -9999 -9999 -9999 -9999 -9999 -9999 -9999 -9999 -9999 -9999 -9999 -9999 -9999 -9999 -9999 -9999 -9999 -9999 -9999 -9999 -9999 -9999 -9999 -9999 -9999 -9999 -9999 -9999 -9999 -9999 -9999 -9999 -9999 -9999 -9999 -9999 -9999 -9999 -9999 -9999 -9999 -9999 -9999 -9999 -9999 -9999 -9999 -9999 -9999 -9999 -9999 -9999 -9999 -9999 -9999 -9999 -9999 -9999 -9999 -9999 -9999 -9999 -9999 -9999 -9999 -9999 -9999 -9999 -9999 -9999 -9999 -9999 -9999 -9999 -9999 -9999 -9999 -9999 -9999 -9999 -9999 -9999 -9999 -9999 -9999 -9999 -9999 -9999 -9999 -9999 -9999 -9999 -9999 -9999 -9999 -9999 -9999 -9999 -9999 -9999 -9999 -9999 -9999 -9999 -9999 -9999 -9999 -9999 -9999 -9999 -9999 -9999 -9999 -9999 -9999 -9999 -9999 -9999 -9999 -9999 -9999 -9999 -9999 -9999 -9999 -9999 -9999 -9999 -9999 -9999 -9999 -9999 -9999 -9999 -9999 -9999 -9999 -9999 -9999 -9999 -9999 -9999 -9999 -9999 -9999 -9999 -9999 -9999 -9999 -9999 -9999 -9999 -9999 -9999 -9999 -9999 -9999 -9999 -9999 -9999 -9999 -9999 -9999 -9999 -9999 -9999 -9999 -9999 -9999 -9999 -9999 -9999 -9999 -9999 -9999 -9999 -9999 -9999 -9999 -9999 -9999 -9999 -9999 -9999 -9999 -9999 -9999 -9999 -9999 -9999 -9999 -9999 -9999 -9999 -9999 -9999 -9999 -9999 -9999 -9999 -9999 -9999 -9999 -9999 -9999
0.0254954155534506 -9999 -9999 0.0282875970005989 0.0297227222472429 -9999 -9999 -9999 -9999 -9999 0.030134528875351 0.0304704215377569 0.0302211586385965 0.0311882589012384 0.03176399320364 0.032016322016716 0.0314689204096794 0.031119292601943 0.0307982172816992 -9999 -9999 -9999 -9999 -9999 -9999 0.0319476649165154 0.0318981632590294 -9999 -9999 -9999 -9999 -9999 -9999 -9999 -9999 -9999 -9999 -9999 -9999 -9999 -9999 -9999 -9999 -9999 -9999 -9999 -9999 -9999 -9999 -9999 -9999 -9999 -9999 -9999 -9999 -9999 -9999 -9999 -9999 -9999 -9999 -9999 -9999 -9999 -9999 -9999 -9999 -9999 -9999 -9999 -9999 -9999 -9999 -9999 -9999 -9999 -9999 -9999 -9999 -9999 -9999 -9999 -9999 -9999 -9999 -9999 -9999 -9999 -9999 -9999 -9999 -9999 -9999 -9999 -9999 -9999 -9999 -9999 -9999 -9999 -9999 -9999 -9999 -9999 -9999 -9999 -9999 -9999 -9999 -9999 -9999 -9999 -9999 -9999 -9999 -9999 -9999 -9999 -9999 -9999 -9999 -9999 -9999 -9999 -9999 -9999 -9999 -9999 -9999 -9999 -9999 -9999 -9999 -9999 -9999 -9999 -9999 -9999 -9999 -9999 -9999 -9999 -9999 -9999 -9999 -9999 -9999 -9999 -9999 -9999 -9999 -9999 -9999 -9999 -9999 -9999 -9999 -9999 -9999 -9999 -9999 -9999 -9999 -9999 -9999 -9999 -9999 -9999 -9999 -9999 -9999 -9999 -9999 -9999 -9999 -9999 -9999 -9999 -9999 -9999 -9999 -9999 -9999 -9999 -9999 -9999 -9999 -9999 -9999 -9999 -9999 -9999 -9999 -9999 -9999 -9999 -9999 -9999 -9999 -9999 -9999 -9999 -9999 -9999 -9999 -9999 -9999 -9999 -9999 -9999 -9999 -9999 -9999 -9999 -9999 -9999 -9999 -9999 -9999 -9999 -9999 -9999 -9999 -9999 -9999 -9999 -9999 -9999 -9999 -9999 -9999 -9999 -9999 -9999 -9999 -9999 -9999 -9999 -9999 -9999 -9999 -9999 -9999 -9999 -9999 -9999 -9999 -9999 -9999 -9999 -9999 -9999 -9999 -9999 -9999 -9999 -9999 -9999 -9999 -9999 -9999 -9999 -9999 -9999 -9999 -9999 -9999 -9999 -9999 -9999 -9999 -9999 -9999 -9999 -9999 -9999 -9999 -9999 -9999 -9999 -9999 -9999 -9999 -9999 -9999 -9999 -9999 -9999 -9999 -9999 -9999 -9999 -9999 -9999 -9999 -9999 -9999 -9999 -9999 -9999 -9999 -9999 -9999 -9999 -9999 -9999 -9999 -9999 -9999 -9999 -9999 -9999 -9999 -9999 -9999 -9999 -9999 -9999 -9999 -9999 -9999 -9999 -9999 -9999 -9999 -9999 -9999 -9999 -9999 -9999 -9999 -9999 -9999 -9999 -9999 -9999 -9999 -9999 -9999 -9999 -9999 -9999 -9999 -9999 -9999 -9999 -9999 -9999 -9999 -9999 -9999 -9999 -9999 -9999 -9999 -9999 -9999 -9999 -9999 -9999
-9999 -9999 -9999 -9999 0.029339088127017 -9999 -9999 -9999 -9999 -9999 0.0304733999073505 -9999 0.0305948592722416 0.0307093281298876 0.0305092856287956 0.030731201171875 -9999 -9999 -9999 -9999 -9999 -9999 -9999 -9999 -9999 0.0319617204368114 0.0320913903415203 -9999 -9999 -9999 -9999 -9999 -9999 -9999 -9999 -9999 -9999 -9999 -9999 -9999 -9999 -9999 -9999 -9999 -9999 -9999 -9999 -9999 -9999 -9999 -9999 -9999 -9999 -9999 -9999 -9999 -9999 -9999 -9999 -9999 -9999 -9999 -9999 -9999 -9999 -9999 -9999 -9999 -9999 -9999 -9999 -9999 -9999 -9999 -9999 -9999 -9999 -9999 -9999 -9999 -9999 -9999 -9999 -9999 -9999 -9999 -9999 -9999 -9999 -9999 -9999 -9999 -9999 -9999 -9999 -9999 -9999 -9999 -9999 -9999 -9999 -9999 -9999 -9999 -9999 -9999 -9999 -9999 -9999 -9999 -9999 -9999 -9999 -9999 -9999 -9999 -9999 -9999 -9999 -9999 -9999 -9999 -9999 -9999 -9999 -9999 -9999 -9999 -9999 -9999 -9999 -9999 -9999 -9999 -9999 -9999 -9999 -9999 -9999 -9999 -9999 -9999 -9999 -9999 -9999 -9999 -9999 -9999 -9999 -9999 -9999 -9999 -9999 -9999 -9999 -9999 -9999 -9999 -9999 -9999 -9999 -9999 -9999 -9999 -9999 -9999 -9999 -9999 -9999 -9999 -9999 -9999 -9999 -9999 -9999 -9999 -9999 -9999 -9999 -9999 -9999 -9999 -9999 -9999 -9999 -9999 -9999 -9999 -9999 -9999 -9999 -9999 -9999 -9999 -9999 -9999 -9999 -9999 -9999 -9999 -9999 -9999 -9999 -9999 -9999 -9999 -9999 -9999 -9999 -9999 -9999 -9999 -9999 -9999 -9999 -9999 -9999 -9999 -9999 -9999 -9999 -9999 -9999 -9999 -9999 -9999 -9999 -9999 -9999 -9999 -9999 -9999 -9999 -9999 -9999 -9999 -9999 -9999 -9999 -9999 -9999 -9999 -9999 -9999 -9999 -9999 -9999 -9999 -9999 -9999 -9999 -9999 -9999 -9999 -9999 -9999 -9999 -9999 -9999 -9999 -9999 -9999 -9999 -9999 -9999 -9999 -9999 -9999 -9999 -9999 -9999 -9999 -9999 -9999 -9999 -9999 -9999 -9999 -9999 -9999 -9999 -9999 -9999 -9999 -9999 -9999 -9999 -9999 -9999 -9999 -9999 -9999 -9999 -9999 -9999 -9999 -9999 -9999 -9999 -9999 -9999 -9999 -9999 -9999 -9999 -9999 -9999 -9999 -9999 -9999 -9999 -9999 -9999 -9999 -9999 -9999 -9999 -9999 -9999 -9999 -9999 -9999 -9999 -9999 -9999 -9999 -9999 -9999 -9999 -9999 -9999 -9999 -9999 -9999 -9999 -9999 -9999 -9999 -9999 -9999 -9999 -9999 -9999 -9999 -9999 -9999 -9999 -9999 -9999 -9999 -9999 -9999 -9999 -9999 -9999 -9999 -9999 -9999 -9999 -9999
-9999 -9999 -9999 -9999 -9999 -9999 -9999 -9999 -9999 -9999 -9999 -9999 0.030641732737422 0.0304598342627287 -9999 -9999 -9999 -9999 0.0302143227308989 -9999 -9999 -9999 -9999 0.0332164876163006 0.0319226682186127 0.0319445878267288 0.0314642377197742 -9999 -9999 -9999 -9999 -9999 -9999 -9999 -9999 -9999 -9999 -9999 -9999 -9999 -9999 -9999 -9999 -9999 -9999 -9999 -9999 -9999 -9999 -9999 -9999 -9999 -9999 -9999 -9999 -9999 -9999 -9999 -9999 -9999 -9999 -9999 -9999 -9999 -9999 -9999 -9999 -9999 -9999 -9999 -9999 -9999 -9999 -9999 -9999 -9999 -9999 -9999 -9999 -9999 -9999 -9999 -9999 -9999 -9999 -9999 -9999 -9999 -9999 -9999 -9999 -9999 -9999 -9999 -9999 -9999 -9999 -9999 -9999 -9999 -9999 -9999 -9999 -9999 -9999 -9999 -9999 -9999 -9999 -9999 -9999 -9999 -9999 -9999 -9999 -9999 -9999 -9999 -9999 -9999 -9999 -9999 -9999 -9999 -9999 -9999 -9999 -9999 -9999 -9999 -9999 -9999 -9999 -9999 -9999 -9999 -9999 -9999 -9999 -9999 -9999 -9999 -9999 -9999 -9999 -9999 -9999 -9999 -9999 -9999 -9999 -9999 -9999 -9999 -9999 -9999 -9999 -9999 -9999 -9999 -9999 -9999 -9999 -9999 -9999 -9999 -9999 -9999 -9999 -9999 -9999 -9999 -9999 -9999 -9999 -9999 -9999 -9999 -9999 -9999 -9999 -9999 -9999 -9999 -9999 -9999 -9999 -9999 -9999 -9999 -9999 -9999 -9999 -9999 -9999 -9999 -9999 -9999 -9999 -9999 -9999 -9999 -9999 -9999 -9999 -9999 -9999 -9999 -9999 -9999 -9999 -9999 -9999 -9999 -9999 -9999 -9999 -9999 -9999 -9999 -9999 -9999 -9999 -9999 -9999 -9999 -9999 -9999 -9999 -9999 -9999 -9999 -9999 -9999 -9999 -9999 -9999 -9999 -9999 -9999 -9999 -9999 -9999 -9999 -9999 -9999 -9999 -9999 -9999 -9999 -9999 -9999 -9999 -9999 -9999 -9999 -9999 -9999 -9999 -9999 -9999 -9999 -9999 -9999 -9999 -9999 -9999 -9999 -9999 -9999 -9999 -9999 -9999 -9999 -9999 -9999 -9999 -9999 -9999 -9999 -9999 -9999 -9999 -9999 -9999 -9999 -9999 -9999 -9999 -9999 -9999 -9999 -9999 -9999 -9999 -9999 -9999 -9999 -9999 -9999 -9999 -9999 -9999 -9999 -9999 -9999 -9999 -9999 -9999 -9999 -9999 -9999 -9999 -9999 -9999 -9999 -9999 -9999 -9999 -9999 -9999 -9999 -9999 -9999 -9999 -9999 -9999 -9999 -9999 -9999 -9999 -9999 -9999 -9999 -9999 -9999 -9999 -9999 -9999 -9999 -9999 -9999 -9999 -9999 -9999 -9999 -9999 -9999 -9999 -9999 -9999 -9999 -9999 -9999 -9999 -9999 -9999 -9999 -9999 -9999
-9999 -9999 -9999 -9999 -9999 -9999 -9999 -9999 -9999 -9999 -9999 -9999 0.0303133707493544 0.0305275619029999 0.0304505601525307 0.029502809047699 0.0293555147945881 0.0293912831693888 -9999 -9999 -9999 -9999 -9999 -9999 -9999 -9999 0.0311129186302423 -9999 -9999 -9999 -9999 -9999 -9999 -9999 -9999 -9999 -9999 -9999 -9999 -9999 -9999 -9999 -9999 -9999 -9999 -9999 -9999 -9999 -9999 -9999 -9999 -9999 -9999 -9999 -9999 -9999 -9999 -9999 -9999 -9999 -9999 -9999 -9999 -9999 -9999 -9999 -9999 -9999 -9999 -9999 -9999 -9999 -9999 -9999 -9999 -9999 -9999 -9999 -9999 -9999 -9999 -9999 -9999 -9999 -9999 -9999 -9999 -9999 -9999 -9999 -9999 -9999 -9999 -9999 -9999 -9999 -9999 -9999 -9999 -9999 -9999 -9999 -9999 -9999 -9999 -9999 -9999 -9999 -9999 -9999 -9999 -9999 -9999 -9999 -9999 -9999 -9999 -9999 -9999 -9999 -9999 -9999 -9999 -9999 -9999 -9999 -9999 -9999 -9999 -9999 -9999 -9999 -9999 -9999 -9999 -9999 -9999 -9999 -9999 -9999 -9999 -9999 -9999 -9999 -9999 -9999 -9999 -9999 -9999 -9999 -9999 -9999 -9999 -9999 -9999 -9999 -9999 -9999 -9999 -9999 -9999 -9999 -9999 -9999 -9999 -9999 -9999 -9999 -9999 -9999 -9999 -9999 -9999 -9999 -9999 -9999 -9999 -9999 -9999 -9999 -9999 -9999 -9999 -9999 -9999 -9999 -9999 -9999 -9999 -9999 -9999 -9999 -9999 -9999 -9999 -9999 -9999 -9999 -9999 -9999 -9999 -9999 -9999 -9999 -9999 -9999 -9999 -9999 -9999 -9999 -9999 -9999 -9999 -9999 -9999 -9999 -9999 -9999 -9999 -9999 -9999 -9999 -9999 -9999 -9999 -9999 -9999 -9999 -9999 -9999 -9999 -9999 -9999 -9999 -9999 -9999 -9999 -9999 -9999 -9999 -9999 -9999 -9999 -9999 -9999 -9999 -9999 -9999 -9999 -9999 -9999 -9999 -9999 -9999 -9999 -9999 -9999 -9999 -9999 -9999 -9999 -9999 -9999 -9999 -9999 -9999 -9999 -9999 -9999 -9999 -9999 -9999 -9999 -9999 -9999 -9999 -9999 -9999 -9999 -9999 -9999 -9999 -9999 -9999 -9999 -9999 -9999 -9999 -9999 -9999 -9999 -9999 -9999 -9999 -9999 -9999 -9999 -9999 -9999 -9999 -9999 -9999 -9999 -9999 -9999 -9999 -9999 -9999 -9999 -9999 -9999 -9999 -9999 -9999 -9999 -9999 -9999 -9999 -9999 -9999 -9999 -9999 -9999 -9999 -9999 -9999 -9999 -9999 -9999 -9999 -9999 -9999 -9999 -9999 -9999 -9999 -9999 -9999 -9999 -9999 -9999 -9999 -9999 -9999 -9999 -9999 -9999 -9999 -9999 -9999 -9999 -9999 -9999 -9999 -9999 -9999 -9999 -9999 -9999 -9999
-9999 -9999 -9999 -9999 -9999 -9999 -9999 -9999 -9999 -9999 -9999 0.0304459352046251 0.0304063614457846 0.030227268114686 0.0297264792025089 0.0295785777270794 -9999 -9999 -9999 -9999 -9999 -9999 -9999 -9999 -9999 -9999 -9999 -9999 -9999 -9999 -9999 -9999 -9999 -9999 -9999 -9999 -9999 -9999 -9999 -9999 -9999 -9999 -9999 -9999 -9999 -9999 -9999 -9999 -9999 -9999 -9999 -9999 -9999 -9999 -9999 -9999 -9999 -9999 -9999 -9999 -9999 -9999 -9999 -9999 -9999 -9999 -9999 -9999 -9999 -9999 -9999 -9999 -9999 -9999 -9999 -9999 -9999 -9999 -9999 -9999 -9999 -9999 -9999 -9999 -9999 -9999 -9999 -9999 -9999 -9999 -9999 -9999 -9999 -9999 -9999 -9999 -9999 -9999 -9999 -9999 -9999 -9999 -9999 -9999 -9999 -9999 -9999 -9999 -9999 -9999 -9999 -9999 -9999 -9999 -9999 -9999 -9999 -9999 -9999 -9999 -9999 -9999 -9999 -9999 -9999 -9999 -9999 -9999 -9999 -9999 -9999 -9999 -9999 -9999 -9999 -9999 -9999 -9999 -9999 -9999 -9999 -9999 -9999 -9999 -9999 -9999 -9999 -9999 -9999 -9999 -9999 -9999 -9999 -9999 -9999 -9999 -9999 -9999 -9999 -9999 -9999 -9999 -9999 -9999 -9999 -9999 -9999 -9999 -9999 -9999 -9999 -9999 -9999 -9999 -9999 -9999 -9999 -9999 -9999 -9999 -9999 -9999 -9999 -9999 -9999 -9999 -9999 -9999 -9999 -9999 -9999 -9999 -9999 -9999 -9999 -9999 -9999 -9999 -9999 -9999 -9999 -9999 -9999 -9999 -9999 -9999 -9999 -9999 -9999 -9999 -9999 -9999 -9999 -9999 -9999 -9999 -9999 -9999 -9999 -9999 -9999 -9999 -9999 -9999 -9999 -9999 -9999 -9999 -9999 -9999 -9999 -9999 -9999 -9999 -9999 -9999 -9999 -9999 -9999 -9999 -9999 -9999 -9999 -9999 -9999 -9999 -9999 -9999 -9999 -9999 -9999 -9999 -9999 -9999 -9999 -9999 -9999 -9999 -9999 -9999 -9999 -9999 -9999 -9999 -9999 -9999 -9999 -9999 -9999 -9999 -9999 -9999 -9999 -9999 -9999 -9999 -9999 -9999 -9999 -9999 -9999 -9999 -9999 -9999 -9999 -9999 -9999 -9999 -9999 -9999 -9999 -9999 -9999 -9999 -9999 -9999 -9999 -9999 -9999 -9999 -9999 -9999 -9999 -9999 -9999 -9999 -9999 -9999 -9999 -9999 -9999 -9999 -9999 -9999 -9999 -9999 -9999 -9999 -9999 -9999 -9999 -9999 -9999 -9999 -9999 -9999 -9999 -9999 -9999 -9999 -9999 -9999 -9999 -9999 -9999 -9999 -9999 -9999 -9999 -9999 -9999 -9999 -9999 -9999 -9999 -9999 -9999 -9999 -9999 -9999 -9999 -9999 -9999 -9999 -9999 -9999 -9999 -9999 -9999 -9999
-9999 -9999 -9999 -9999 -9999 -9999 -9999 -9999 -9999 -9999 -9999 -9999 -9999 0.0295024495571852 -9999 -9999 -9999 -9999 -9999 -9999 -9999 -9999 -9999 0.0303556174039841 0.0304446797817945 -9999 -9999 -9999 -9999 -9999 -9999 -9999 -9999 -9999 -9999 -9999 -9999 -9999 -9999 -9999 -9999 -9999 -9999 -9999 -9999 -9999 -9999 -9999 -9999 -9999 -9999 -9999 -9999 -9999 -9999 -9999 -9999 -9999 -9999 -9999 -9999 -9999 -9999 -9999 -9999 -9999 -9999 -9999 -9999 -9999 -9999 -9999 -9999 -9999 -9999 -9999 -9999 -9999 -9999 -9999 -9999 -9999 -9999 -9999 -9999 -9999 -9999 -9999 -9999 -9999 -9999 -9999 -9999 -9999 -9999 -9999 -9999 -9999 -9999 -9999 -9999 -9999 -9999 -9999 -9999 -9999 -9999 -9999 -9999 -9999 -9999 -9999 -9999 -9999 -9999 -9999 -9999 -9999 -9999 -9999 -9999 -9999 -9999 -9999 -9999 -9999 -9999 -9999 -9999 -9999 -9999 -9999 -9999 -9999 -9999 -9999 -9999 -9999 -9999 -9999 -9999 -9999 -9999 -9999 -9999 -9999 -9999 -9999 -9999 -9999 -9999 -9999 -9999 -9999 -9999 -9999 -9999 -9999 -9999 -9999 -9999 -9999 -9999 -9999 -9999 -9999 -9999 -9999 -9999 -9999 -9999 -9999 -9999 -9999 -9999 -9999 -9999 -9999 -9999 -9999 -9999 -9999 -9999 -9999 -9999 -9999 -9999 -9999 -9999 -9999 -9999 -9999 -9999 -9999 -9999 -9999 -9999 -9999 -9999 -9999 -9999 -9999 -9999 -9999 -9999 -9999 -9999 -9999 -9999 -9999 -9999 -9999 -9999 -9999 -9999 -9999 -9999 -9999 -9999 -9999 -9999 -9999 -9999 -9999 -9999 -9999 -9999 -9999 -9999 -9999 -9999 -9999 -9999 -9999 -9999 -9999 -9999 -9999 -9999 -9999 -9999 -9999 -9999 -9999 -9999 -9999 -9999 -9999 -9999 -9999 -9999 -9999 -9999 -9999 -9999 -9999 -9999 -9999 -9999 -9999 -9999 -9999 -9999 -9999 -9999 -9999 -9999 -9999 -9999 -9999 -9999 -9999 -9999 -9999 -9999 -9999 -9999 -9999 -9999 -9999 -9999 -9999 -9999 -9999 -9999 -9999 -9999 -9999 -9999 -9999 -9999 -9999 -9999 -9999 -9999 -9999 -9999 -9999 -9999 -9999 -9999 -9999 -9999 -9999 -9999 -9999 -9999 -9999 -9999 -9999 -9999 -9999 -9999 -9999 -9999 -9999 -9999 -9999 -9999 -9999 -9999 -9999 -9999 -9999 -9999 -9999 -9999 -9999 -9999 -9999 -9999 -9999 -9999 -9999 -9999 -9999 -9999 -9999 -9999 -9999 -9999 -9999 -9999 -9999 -9999 -9999 -9999 -9999 -9999 -9999 -9999 -9999 -9999 -9999 -9999 -9999 -9999 -9999 -9999 -9999
-9999 -9999 -9999 -9999 -9999 -9999 -9999 -9999 -9999 -9999 -9999 0.031150670722127 -9999 -9999 -9999 -9999 -9999 -9999 -9999 -9999 -9999 -9999 0.029991028830409 -9999 -9999 -9999 -9999 -9999 -9999 -9999 -9999 -9999 -9999 -9999 -9999 -9999 -9999 -9999 -9999 -9999 -9999 -9999 -9999 -9999 -9999 -9999 -9999 -9999 -9999 -9999 -9999 -9999 -9999 -9999 -9999 -9999 -9999 -9999 -9999 -9999 -9999 -9999 -9999 -9999 -9999 -9999 -9999 -9999 -9999 -9999 -9999 -9999 -9999 -9999 -9999 -9999 -9999 -9999 -9999 -9999 -9999 -9999 -9999 -9999 -9999 -9999 -9999 -9999 -9999 -9999 -9999 -9999 -9999 -9999 -9999 -9999 -9999 -9999 -9999 -9999 -9999 -9999 -9999 -9999 -9999 -9999 -9999 -9999 -9999 -9999 -9999 -9999 -9999 -9999 -9999 -9999 -9999 -9999 -9999 -9999 -9999 -9999 -9999 -9999 -9999 -9999 -9999 -9999 -9999 -9999 -9999 -9999 -9999 -9999 -9999 -9999 -9999 -9999 -9999 -9999 -9999 -9999 -9999 -9999 -9999 -9999 -9999 -9999 -9999 -9999 -9999 -9999 -9999 -9999 -9999 -9999 -9999 -9999 -9999 -9999 -9999 -9999 -9999 -9999 -9999 -9999 -9999 -9999 -9999 -9999 -9999 -9999 -9999 -9999 -9999 -9999 -9999 -9999 -9999 -9999 -9999 -9999 -9999 -9999 -9999 -9999 -9999 -9999 -9999 -9999 -9999 -9999 -9999 -9999 -9999 -9999 -9999 -9999 -9999 -9999 -9999 -9999 -9999 -9999 -9999 -9999 -9999 -9999 -9999 -9999 -9999 -9999 -9999 -9999 -9999 -9999 -9999 -9999 -9999 -9999 -9999 -9999 -9999 -9999 -9999 -9999 -9999 -9999 -9999 -9999 -9999 -9999 -9999 -9999 -9999 -9999 -9999 -9999 -9999 -9999 -9999 -9999 -9999 -9999 -9999 -9999 -9999 -9999 -9999 -9999 -9999 -9999 -9999 -9999 -9999 -9999 -9999 -9999 -9999 -9999 -9999 -9999 -9999 -9999 -9999 -9999 -9999 -9999 -9999 -9999 -9999 -9999 -9999 -9999 -9999 -9999 -9999 -9999 -9999 -9999 -9999 -9999 -9999 -9999 -9999 -9999 -9999 -9999 -9999 -9999 -9999 -9999 -9999 -9999 -9999 -9999 -9999 -9999 -9999 -9999 -9999 -9999 -9999 -9999 -9999 -9999 -9999 -9999 -9999 -9999 -9999 -9999 -9999 -9999 -9999 -9999 -9999 -9999 -9999 -9999 -9999 -9999 -9999 -9999 -9999 -9999 -9999 -9999 -9999 -9999 -9999 -9999 -9999 -9999 -9999 -9999 -9999 -9999 -9999 -9999 -9999 -9999 -9999 -9999 -9999 -9999 -9999 -9999 -9999 -9999 -9999 -9999 -9999 -9999 -9999 -9999 -9999 -9999 -9999 -9999
-9999 -9999 -9999 -9999 -9999 -9999 -9999 -9999 -9999 -9999 -9999 -9999 -9999 -9999 -9999 -9999 -9999 -9999 -9999 -9999 -9999 -9999 -9999 0.0311426166445017 0.0308350063860416 -9999 -9999 -9999 -9999 -9999 -9999 -9999 -9999 -9999 -9999 -9999 -9999 -9999 -9999 -9999 -9999 -9999 -9999 -9999 -9999 -9999 -9999 -9999 -9999 -9999 -9999 -9999 -9999 -9999 -9999 -9999 -9999 -9999 -9999 -9999 -9999 -9999 -9999 -9999 -9999 -9999 -9999 -9999 -9999 -9999 -9999 -9999 -9999 -9999 -9999 -9999 -9999 -9999 -9999 -9999 -9999 -9999 -9999 -9999 -9999 -9999 -9999 -9999 -9999 -9999 -9999 -9999 -9999 -9999 -9999 -9999 -9999 -9999 -9999 -9999 -9999 -9999 -9999 -9999 -9999 -9999 -9999 -9999 -9999 -9999 -9999 -9999 -9999 -9999 -9999 -9999 -9999 -9999 -9999 -9999 -9999 -9999 -9999 -9999 -9999 -9999 -9999 -9999 -9999 -9999 -9999 -9999 -9999 -9999 -9999 -9999 -9999 -9999 -9999 -9999 -9999 -9999 -9999 -9999 -9999 -9999 -9999 -9999 -9999 -9999 -9999 -9999 -9999 -9999 -9999 -9999 -9999 -9999 -9999 -9999 -9999 -9999 -9999 -9999 -9999 -9999 -9999 -9999 -9999 -9999 -9999 -9999 -9999 -9999 -9999 -9999 -9999 -9999 -9999 -9999 -9999 -9999 -9999 -9999 -9999 -9999 -9999 -9999 -9999 -9999 -9999 -9999 -9999 -9999 -9999 -9999 -9999 -9999 -9999 -9999 -9999 -9999 -9999 -9999 -9999 -9999 -9999 -9999 -9999 -9999 -9999 -9999 -9999 -9999 -9999 -9999 -9999 -9999 -9999 -9999 -9999 -9999 -9999 -9999 -9999 -9999 -9999 -9999 -9999 -9999 -9999 -9999 -9999 -9999 -9999 -9999 -9999 -9999 -9999 -9999 -9999 -9999 -9999 -9999 -9999 -9999 -9999 -9999 -9999 -9999 -9999 -9999 -9999 -9999 -9999 -9999 -9999 -9999 -9999 -9999 -9999 -9999 -9999 -9999 -9999 -9999 -9999 -9999 -9999 -9999 -9999 -9999 -9999 -9999 -9999 -9999 -9999 -9999 -9999 -9999 -9999 -9999 -9999 -9999 -9999 -9999 -9999 -9999 -9999 -9999 -9999 -9999 -9999 -9999 -9999 -9999 -9999 -9999 -9999 -9999 -9999 -9999 -9999 -9999 -9999 -9999 -9999 -9999 -9999 -9999 -9999 -9999 -9999 -9999 -9999 -9999 -9999 -9999 -9999 -9999 -9999 -9999 -9999 -9999 -9999 -9999 -9999 -9999 -9999 -9999 -9999 -9999 -9999 -9999 -9999 -9999 -9999 -9999 -9999 -9999 -9999 -9999 -9999 -9999 -9999 -9999 -9999 -9999 -9999 -9999 -9999 -9999 -9999 -9999 -9999 -9999 -9999 -9999 -9999 -9999
-9999 -9999 -9999 -9999 -9999 -9999 -9999 -9999 -9999 -9999 -9999 -9999 -9999 -9999 -9999 -9999 -9999 -9999 -9999 -9999 -9999 -9999 0.028927955776453 -9999 -9999 -9999 -9999 -9999 -9999 -9999 -9999 -9999 -9999 -9999 -9999 -9999 -9999 -9999 -9999 -9999 -9999 -9999 -9999 -9999 -9999 -9999 -9999 -9999 -9999 -9999 -9999 -9999 -9999 -9999 -9999 -9999 -9999 -9999 -9999 -9999 -9999 -9999 -9999 -9999 -9999 -9999 -9999 -9999 -9999 -9999 -9999 -9999 -9999 -9999 -9999 -9999 -9999 -9999 -9999 -9999 -9999 -9999 -9999 -9999 -9999 -9999 -9999 -9999 -9999 -9999 -9999 -9999 -9999 -9999 -9999 -9999 -9999 -9999 -9999 -9999 -9999 -9999 -9999 -9999 -9999 -9999 -9999 -9999 -9999 -9999 -9999 -9999 -9999 -9999 -9999 -9999 -9999 -9999 -9999 -9999 -9999 -9999 -9999 -9999 -9999 -9999 -9999 -9999 -9999 -9999 -9999 -9999 -9999 -9999 -9999 -9999 -9999 -9999 -9999 -9999 -9999 -9999 -9999 -9999 -9999 -9999 -9999 -9999 -9999 -9999 -9999 -9999 -9999 -9999 -9999 -9999 -9999 -9999 -9999 -9999 -9999 -9999 -9999 -9999 -9999 -9999 -9999 -9999 -9999 -9999 -9999 -9999 -9999 -9999 -9999 -9999 -9999 -9999 -9999 -9999 -9999 -9999 -9999 -9999 -9999 -9999 -9999 -9999 -9999 -9999 -9999 -9999 -9999 -9999 -9999 -9999 -9999 -9999 -9999 -9999 -9999 -9999 -9999 -9999 -9999 -9999 -9999 -9999 -9999 -9999 -9999 -9999 -9999 -9999 -9999 -9999 -9999 -9999 -9999 -9999 -9999 -9999 -9999 -9999 -9999 -9999 -9999 -9999 -9999 -9999 -9999 -9999 -9999 -9999 -9999 -9999 -9999 -9999 -9999 -9999 -9999 -9999 -9999 -9999 -9999 -9999 -9999 -9999 -9999 -9999 -9999 -9999 -9999 -9999 -9999 -9999 -9999 -9999 -9999 -9999 -9999 -9999 -9999 -9999 -9999 -9999 -9999 -9999 -9999 -9999 -9999 -9999 -9999 -9999 -9999 -9999 -9999 -9999 -9999 -9999 -9999 -9999 -9999 -9999 -9999 -9999 -9999 -9999 -9999 -9999 -9999 -9999 -9999 -9999 -9999 -9999 -9999 -9999 -9999 -9999 -9999 -9999 -9999 -9999 -9999 -9999 -9999 -9999 -9999 -9999 -9999 -9999 -9999 -9999 -9999 -9999 -9999 -9999 -9999 -9999 -9999 -9999 -9999 -9999 -9999 -9999 -9999 -9999 -9999 -9999 -9999 -9999 -9999 -9999 -9999 -9999 -9999 -9999 -9999 -9999 -9999 -9999 -9999 -9999 -9999 -9999 -9999 -9999 -9999 -9999 -9999 -9999 -9999 -9999 -9999 -9999 -9999 -9999 -9999 -9999
-9999 -9999 -9999 -9999 -9999 -9999 -9999 -9999 -9999 -9999 -9999 -9999 -9999 -9999 -9999 -9999 -9999 -9999 -9999 -9999 -9999 -9999 -9999 -9999 -9999 -9999 -9999 -9999 -9999 -9999 -9999 -9999 -9999 -9999 -9999 -9999 -9999 -9999 -9999 -9999 -9999 -9999 -9999 -9999 -9999 -9999 -9999 -9999 -9999 -9999 -9999 -9999 -9999 -9999 -9999 -9999 -9999 -9999 -9999 -9999 -9999 -9999 -9999 -9999 -9999 -9999 -9999 -9999 -9999 -9999 -9999 -9999 -9999 -9999 -9999 -9999 -9999 -9999 -9999 -9999 -9999 -9999 -9999 -9999 -9999 -9999 -9999 -9999 -9999 -9999 -9999 -9999 -9999 -9999 -9999 -9999 -9999 -9999 -9999 -9999 -9999 -9999 -9999 -9999 -9999 -9999 -9999 -9999 -9999 -9999 -9999 -9999 -9999 -9999 -9999 -9999 -9999 -9999 -9999 -9999 -9999 -9999 -9999 -9999 -9999 -9999 -9999 -9999 -9999 -9999 -9999 -9999 -9999 -9999 -9999 -9999 -9999 -9999 -9999 -9999 -9999 -9999 -9999 -9999 -9999 -9999 -9999 -9999 -9999 -9999 -9999 -9999 -9999 -9999 -9999 -9999 -9999 -9999 -9999 -9999 -9999 -9999 -9999 -9999 -9999 -9999 -9999 -9999 -9999 -9999 -9999 -9999 -9999 -9999 -9999 -9999 -9999 -9999 -9999 -9999 -9999 -9999 -9999 -9999 -9999 -9999 -9999 -9999 -9999 -9999 -9999 -9999 -9999 -9999 -9999 -9999 -9999 -9999 -9999 -9999 -9999 -9999 -9999 -9999 -9999 -9999 -9999 -9999 -9999 -9999 -9999 -9999 -9999 -9999 -9999 -9999 -9999 -9999 -9999 -9999 -9999 -9999 -9999 -9999 -9999 -9999 -9999 -9999 -9999 -9999 -9999 -9999 -9999 -9999 -9999 -9999 -9999 -9999 -9999 -9999 -9999 -9999 -9999 -9999 -9999 -9999 -9999 -9999 -9999 -9999 -9999 -9999 -9999 -9999 -9999 -9999 -9999 -9999 -9999 -9999 -9999 -9999 -9999 -9999 -9999 -9999 -9999 -9999 -9999 -9999 -9999 -9999 -9999 -9999 -9999 -9999 -9999 -9999 -9999 -9999 -9999 -9999 -9999 -9999 -9999 -9999 -9999 -9999 -9999 -9999 -9999 -9999 -9999 -9999 -9999 -9999 -9999 -9999 -9999 -9999 -9999 -9999 -9999 -9999 -9999 -9999 -9999 -9999 -9999 -9999 -9999 -9999 -9999 -9999 -9999 -9999 -9999 -9999 -9999 -9999 -9999 -9999 -9999 -9999 -9999 -9999 -9999 -9999 -9999 -9999 -9999 -9999 -9999 -9999 -9999 -9999 -9999 -9999 -9999 -9999 -9999 -9999 -9999 -9999 -9999 -9999 -9999 -9999 -9999 -9999 -9999 -9999 -9999 -9999 -9999 -9999 -9999 -9999 -9999 -9999
-9999 -9999 -9999 -9999 -9999 -9999 -9999 -9999 -9999 -9999 -9999 -9999 -9999 -9999 -9999 -9999 -9999 -9999 -9999 -9999 -9999 -9999 -9999 -9999 -9999 -9999 -9999 -9999 -9999 -9999 -9999 0.0460107401013374 -9999 -9999 -9999 -9999 -9999 -9999 -9999 -9999 -9999 -9999 -9999 -9999 -9999 -9999 -9999 -9999 -9999 -9999 -9999 -9999 -9999 -9999 -9999 -9999 -9999 -9999 -9999 -9999 -9999 -9999 -9999 -9999 -9999 -9999 -9999 -9999 -9999 -9999 -9999 -9999 -9999 -9999 -9999 -9999 -9999 -9999 -9999 -9999 -9999 -9999 -9999 -9999 -9999 -9999 -9999 -9999 -9999 -9999 -9999 -9999 -9999 -9999 -9999 -9999 -9999 -9999 -9999 -9999 -9999 -9999 -9999 -9999 -9999 -9999 -9999 -9999 -9999 -9999 -9999 -9999 -9999 -9999 -9999 -9999 -9999 -9999 -9999 -9999 -9999 -9999 -9999 -9999 -9999 -9999 -9999 -9999 -9999 -9999 -9999 -9999 -9999 -9999 -9999 -9999 -9999 -9999 -9999 -9999 -9999 -9999 -9999 -9999 -9999 -9999 -9999 -9999 -9999 -9999 -9999 -9999 -9999 -9999 -9999 -9999 -9999 -9999 -9999 -9999 -9999 -9999 -9999 -9999 -9999 -9999 -9999 -9999 -9999 -9999 -9999 -9999 -9999 -9999 -9999 -9999 -9999 -9999 -9999 -9999 -9999 -9999 -9999 -9999 -9999 -9999 -9999 -9999 -9999 -9999 -9999 -9999 -9999 -9999 -9999 -9999 -9999 -9999 -9999 -9999 -9999 -9999 -9999 -9999 -9999 -9999 -9999 -9999 -9999 -9999 -9999 -9999 -9999 -9999 -9999 -9999 -9999 -9999 -9999 -9999 -9999 -9999 -9999 -9999 -9999 -9999 -9999 -9999 -9999 -9999 -9999 -9999 -9999 -9999 -9999 -9999 -9999 -9999 -9999 -9999 -9999 -9999 -9999 -9999 0.590488791465759 -9999 -9999 -9999 0.588884294033051 0.587820410728455 -9999 -9999 -9999 -9999 -9999 -9999 -9999 -9999 -9999 -9999 -9999 -9999 -9999 -9999 -9999 -9999 -9999 -9999 -9999 -9999 -9999 -9999 -9999 -9999 -9999 -9999 -9999 -9999 -9999 -9999 -9999 -9999 -9999 -9999 -9999 -9999 -9999 -9999 -9999 -9999 -9999 -9999 -9999 -9999 -9999 -9999 -9999 -9999 -9999 -9999 -9999 -9999 -9999 -9999 -9999 -9999 -9999 -9999 -9999 -9999 -9999 -9999 -9999 -9999 -9999 -9999 -9999 -9999 -9999 -9999 -9999 -9999 -9999 -9999 -9999 -9999 -9999 -9999 -9999 -9999 -9999 -9999 -9999 -9999 -9999 -9999 -9999 -9999 -9999 -9999 -9999 -9999 -9999 -9999 -9999 -9999 -9999 -9999 -9999 -9999 -9999 -9999 -9999 -9999 -9999 -9999 -9999 -9999 -9999 -9999
-9999 -9999 -9999 -9999 -9999 -9999 -9999 -9999 -9999 -9999 -9999 -9999 -9999 -9999 -9999 -9999 -9999 -9999 -9999 -9999 -9999 -9999 -9999 -9999 -9999 -9999 -9999 -9999 -9999 -9999 -9999 -9999 -9999 -9999 -9999 -9999 -9999 -9999 -9999 -9999 -9999 -9999 -9999 -9999 -9999 -9999 -9999 -9999 -9999 -9999 -9999 -9999 -9999 -9999 -9999 -9999 -9999 -9999 -9999 -9999 -9999 -9999 -9999 -9999 -9999 -9999 -9999 -9999 -9999 -9999 -9999 -9999 -9999 -9999 -9999 -9999 -9999 -9999 -9999 -9999 -9999 -9999 -9999 -9999 -9999 -9999 -9999 -9999 -9999 -9999 -9999 -9999 -9999 -9999 -9999 -9999 -9999 -9999 -9999 -9999 -9999 -9999 -9999 -9999 -9999 -9999 -9999 -9999 -9999 -9999 -9999 -9999 -9999 -9999 -9999 -9999 -9999 -9999 -9999 -9999 -9999 -9999 -9999 -9999 -9999 -9999 -9999 -9999 -9999 -9999 -9999 -9999 -9999 -9999 -9999 -9999 -9999 -9999 -9999 -9999 -9999 -9999 -9999 -9999 -9999 -9999 -9999 -9999 -9999 -9999 -9999 -9999 -9999 -9999 -9999 -9999 -9999 -9999 -9999 -9999 -9999 -9999 -9999 -9999 -9999 -9999 -9999 -9999 -9999 -9999 -9999 -9999 -9999 -9999 -9999 -9999 -9999 -9999 -9999 -9999 -9999 -9999 -9999 -9999 -9999 -9999 -9999 -9999 -9999 -9999 -9999 -9999 -9999 -9999 -9999 -9999 -9999 -9999 -9999 -9999 -9999 -9999 -9999 -9999 -9999 -9999 -9999 -9999 -9999 -9999 -9999 -9999 -9999 -9999 -9999 -9999 -9999 -9999 -9999 -9999 -9999 -9999 -9999 -9999 -9999 -9999 -9999 -9999 -9999 -9999 -9999 -9999 -9999 -9999 -9999 -9999 -9999 -9999 -9999 -9999 -9999 0.591738998889923 -9999 -9999 0.584748029708862 0.591595411300659 0.582687675952911 0.581320703029633 0.581539988517761 0.576190650463104 0.581811606884003 0.578594624996185 -9999 -9999 -9999 -9999 -9999 -9999 -9999 -9999 -9999 -9999 -9999 -9999 -9999 -9999 -9999 -9999 -9999 -9999 -9999 -9999 -9999 -9999 -9999 -9999 -9999 -9999 -9999 -9999 -9999 -9999 -9999 -9999 -9999 -9999 -9999 -9999 -9999 -9999 -9999 -9999 -9999 -9999 -9999 -9999 -9999 -9999 -9999 -9999 -9999 -9999 -9999 -9999 -9999 -9999 -9999 -9999 -9999 -9999 -9999 -9999 -9999 -9999 -9999 -9999 -9999 -9999 -9999 -9999 -9999 -9999 -9999 -9999 -9999 -9999 -9999 -9999 -9999 -9999 -9999 -9999 -9999 -9999 -9999 -9999 -9999 -9999 -9999 -9999 -9999 -9999 -9999 -9999 -9999 -9999 -9999 -9999 -9999 -9999 -9999 -9999 -9999 -9999 -9999 -9999 -9999 -9999 -9999 -9999
-9999 -9999 0.031259823590517 -9999 -9999 -9999 -9999 -9999 -9999 -9999 -9999 -9999 -9999 -9999 -9999 -9999 -9999 -9999 -9999 -9999 -9999 -9999 -9999 -9999 -9999 -9999 0.0369498506188393 -9999 -9999 -9999 -9999 -9999 -9999 -9999 -9999 -9999 -9999 -9999 -9999 -9999 -9999 -9999 -9999 -9999 -9999 -9999 -9999 -9999 -9999 -9999 -9999 -9999 -9999 -9999 -9999 -9999 -9999 -9999 -9999 -9999 -9999 -9999 -9999 -9999 -9999 -9999 -9999 -9999 -9999 -9999 -9999 -9999 -9999 -9999 -9999 -9999 -9999 -9999 -9999 -9999 -9999 -9999 -9999 -9999 -9999 -9999 -9999 -9999 -9999 -9999 -9999 -9999 -9999 -9999 -9999 -9999 -9999 -9999 -9999 -9999 -9999 -9999 -9999 -9999 -9999 -9999 -9999 -9999 -9999 -9999 -9999 -9999 -9999 -9999 -9999 -9999 -9999 -9999 -9999 -9999 -9999 -9999 -9999 -9999 -9999 -9999 -9999 -9999 -9999 -9999 -9999 -9999 -9999 -9999 -9999 -9999 -9999 -9999 -9999 -9999 -9999 -9999 -9999 -9999 -9999 -9999 -9999 -9999 -9999 -9999 -9999 -9999 -9999 -9999 -9999 -9999 -9999 -9999 -9999 -9999 -9999 -9999 -9999 -9999 -9999 -9999 -9999 -9999 -9999 -9999 -9999 -9999 -9999 -9999 -9999 -9999 -9999 -9999 -9999 -9999 -9999 -9999 -9999 -9999 -9999 -9999 -9999 -9999 -9999 -9999 -9999 -9999 -9999 -9999 -9999 -9999 -9999 -9999 -9999 -9999 -9999 -9999 -9999 -9999 -9999 -9999 -9999 -9999 -9999 -9999 -9999 -9999 -9999 -9999 -9999 -9999 -9999 -9999 -9999 -9999 -9999 -9999 -9999 -9999 -9999 -9999 -9999 -9999 -9999 -9999 -9999 -9999 -9999 -9999 -9999 -9999 -9999 -9999 -9999 -9999 -9999 0.768997073173523 0.76918238401413 0.762658059597015 0.760379552841187 0.582127332687378 0.5781130194664 0.571908593177795 0.573496460914612 0.569300949573517 0.570905268192291 0.566919267177582 0.573293387889862 0.580732047557831 -9999 -9999 -9999 -9999 -9999 -9999 -9999 -9999 -9999 -9999 -9999 -9999 -9999 -9999 -9999 -9999 -9999 -9999 -9999 -9999 -9999 -9999 -9999 -9999 -9999 -9999 -9999 -9999 -9999 -9999 -9999 -9999 -9999 -9999 -9999 -9999 -9999 -9999 -9999 -9999 -9999 -9999 -9999 -9999 -9999 -9999 -9999 -9999 -9999 -9999 -9999 -9999 -9999 -9999 -9999 -9999 -9999 -9999 -9999 -9999 -9999 -9999 -9999 -9999 -9999 -9999 -9999 -9999 -9999 -9999 -9999 -9999 -9999 -9999 -9999 -9999 -9999 -9999 -9999 -9999 -9999 -9999 -9999 -9999 -9999 -9999 -9999 -9999 -9999 -9999 -9999 -9999 -9999 -9999 -9999 -9999 -9999 -9999 -9999 -9999 -9999 -9999 -9999 -9999 -9999 -9999
-9999 0.0328681766986847 0.0330348089337349 -9999 -9999 -9999 -9999 -9999 -9999 -9999 -9999 -9999 -9999 -9999 -9999 -9999 -9999 -9999 -9999 -9999 -9999 -9999 -9999 -9999 -9999 -9999 -9999 -9999 -9999 -9999 -9999 -9999 -9999 -9999 -9999 -9999 -9999 -9999 -9999 -9999 -9999 -9999 -9999 -9999 -9999 -9999 -9999 -9999 -9999 -9999 -9999 -9999 -9999 -9999 -9999 -9999 -9999 -9999 -9999 -9999 -9999 -9999 -9999 -9999 -9999 -9999 -9999 -9999 -9999 -9999 -9999 -9999 -9999 -9999 -9999 -9999 -9999 -9999 -9999 -9999 -9999 -9999 -9999 -9999 -9999 -9999 -9999 -9999 -9999 -9999 -9999 -9999 -9999 -9999 -9999 -9999 -9999 -9999 -9999 -9999 -9999 -9999 -9999 -9999 -9999 -9999 -9999 -9999 -9999 -9999 -9999 -9999 -9999 -9999 -9999 -9999 -9999 -9999 -9999 -9999 -9999 -9999 -9999 -9999 -9999 -9999 -9999 -9999 -9999 -9999 -9999 -9999 -9999 -9999 -9999 -9999 -9999 -9999 -9999 -9999 -9999 -9999 -9999 -9999 -9999 -9999 -9999 -9999 -9999 -9999 -9999 -9999 -9999 -9999 -9999 -9999 -9999 -9999 -9999 -9999 -9999 -9999 -9999 -9999 -9999 -9999 -9999 -9999 -9999 -9999 -9999 -9999 -9999 -9999 -9999 -9999 -9999 -9999 -9999 -9999 -9999 -9999 -9999 -9999 -9999 -9999 -9999 -9999 -9999 -9999 -9999 -9999 -9999 -9999 -9999 -9999 -9999 -9999 -9999 -9999 -9999 -9999 -9999 -9999 -9999 -9999 -9999 -9999 -9999 -9999 -9999 -9999 -9999 -9999 -9999 -9999 -9999 -9999 -9999 -9999 -9999 -9999 -9999 -9999 -9999 -9999 -9999 -9999 -9999 -9999 -9999 -9999 -9999 -9999 -9999 -9999 -9999 -9999 0.764430463314056 0.767492294311523 0.769357323646545 0.763476431369781 0.758049428462982 0.752628982067108 0.751248121261597 0.751066029071808 0.756868422031403 0.74434906244278 0.746376216411591 0.745199799537659 0.561445474624634 0.739350020885468 0.555479466915131 0.552328526973724 0.564511895179749 -9999 -9999 -9999 -9999 -9999 -9999 -9999 -9999 -9999 -9999 -9999 -9999 -9999 -9999 -9999 -9999 -9999 -9999 -9999 -9999 -9999 -9999 -9999 -9999 -9999 -9999 -9999 -9999 -9999 -9999 -9999 -9999 -9999 -9999 -9999 -9999 -9999 -9999 -9999 -9999 -9999 -9999 -9999 -9999 -9999 -9999 -9999 -9999 -9999 -9999 -9999 -9999 -9999 -9999 -9999 -9999 -9999 -9999 -9999 -9999 -9999 -9999 -9999 -9999 -9999 -9999 -9999 -9999 -9999 -9999 -9999 -9999 -9999 -9999 -9999 -9999 -9999 -9999 -9999 -9999 -9999 -9999 -9999 -9999 -9999 -9999 -9999 -9999 -9999 -9999 -9999 -9999 -9999 -9999 -9999 -9999 -9999 -9999 -9999 -9999 -9999 -9999 -9999 -9999 -9999
-9999 -9999 -9999 -9999 -9999 -9999 -9999 -9999 -9999 -9999 -9999 -9999 -9999 -9999 -9999 -9999 -9999 -9999 -9999 -9999 -9999 -9999 -9999 -9999 -9999 -9999 -9999 -9999 -9999 -9999 -9999 -9999 -9999 -9999 -9999 -9999 -9999 -9999 -9999 -9999 -9999 -9999 -9999 -9999 -9999 -9999 -9999 -9999 -9999 -9999 -9999 -9999 -9999 -9999 -9999 -9999 -9999 -9999 -9999 -9999 -9999 -9999 -9999 -9999 -9999 -9999 -9999 -9999 -9999 -9999 -9999 -9999 -9999 -9999 -9999 -9999 -9999 -9999 -9999 -9999 -9999 -9999 -9999 -9999 -9999 -9999 -9999 -9999 -9999 -9999 -9999 -9999 -9999 -9999 -9999 -9999 -9999 -9999 -9999 -9999 -9999 -9999 -9999 -9999 -9999 -9999 -9999 -9999 -9999 -9999 -9999 -9999 -9999 -9999 -9999 -9999 -9999 -9999 -9999 -9999 -9999 -9999 -9999 -9999 -9999 -9999 -9999 -9999 -9999 -9999 -9999 -9999 -9999 -9999 -9999 -9999 -9999 -9999 -9999 -9999 -9999 -9999 -9999 -9999 -9999 -9999 -9999 -9999 -9999 -9999 -9999 -9999 -9999 -9999 -9999 -9999 -9999 -9999 -9999 -9999 -9999 -9999 -9999 -9999 -9999 -9999 -9999 -9999 -9999 -9999 -9999 -9999 -9999 -9999 -9999 -9999 -9999 -9999 -9999 -9999 -9999 -9999 -9999 -9999 -9999 -9999 -9999 -9999 -9999 -9999 -9999 -9999 -9999 -9999 -9999 -9999 -9999 -9999 -9999 -9999 -9999 -9999 -9999 -9999 -9999 -9999 -9999 -9999 -9999 -9999 -9999 -9999 -9999 -9999 -9999 -9999 -9999 -9999 -9999 -9999 -9999 -9999 -9999 -9999 -9999 -9999 -9999 -9999 -9999 -9999 -9999 -9999 -9999 -9999 -9999 -9999 -9999 0.760688304901123 0.760934472084045 0.762385845184326 0.762540996074677 0.76172262430191 0.75206845998764 0.742914080619812 0.727024018764496 0.72989821434021 0.74732917547226 0.736120522022247 0.729169428348541 0.730125248432159 0.732175767421722 0.726430833339691 0.722199022769928 0.72298663854599 0.719960629940033 0.575830280780792 -9999 -9999 -9999 -9999 -9999 -9999 -9999 -9999 -9999 -9999 -9999 -9999 -9999 -9999 -9999 -9999 -9999 -9999 -9999 -9999 -9999 -9999 -9999 -9999 -9999 -9999 -9999 -9999 -9999 -9999 -9999 -9999 -9999 -9999 -9999 -9999 -9999 -9999 -9999 -9999 -9999 -9999 -9999 -9999 -9999 -9999 -9999 -9999 -9999 -9999 -9999 -9999 -9999 -9999 -9999 -9999 -9999 -9999 -9999 -9999 -9999 -9999 -9999 -9999 -9999 -9999 -9999 -9999 -9999 -9999 -9999 -9999 -9999 -9999 -9999 -9999 -9999 -9999 -9999 -9999 -9999 -9999 -9999 -9999 -9999 -9999 -9999 -9999 -9999 -9999 -9999 -9999 -9999 -9999 -9999 -9999 -9999 -9999 -9999 -9999 -9999 -9999 -9999 -9999
-9999 -9999 -9999 -9999 -9999 -9999 -9999 -9999 -9999 0.0356612466275692 -9999 -9999 -9999 -9999 -9999 -9999 -9999 -9999 -9999 -9999 -9999 -9999 -9999 -9999 -9999 -9999 -9999 -9999 -9999 -9999 -9999 -9999 -9999 -9999 -9999 -9999 -9999 -9999 -9999 -9999 -9999 -9999 -9999 -9999 -9999 -9999 -9999 -9999 -9999 -9999 -9999 -9999 -9999 -9999 -9999 -9999 -9999 -9999 -9999 -9999 -9999 -9999 -9999 -9999 -9999 -9999 -9999 -9999 -9999 -9999 -9999 -9999 -9999 -9999 -9999 -9999 -9999 -9999 -9999 -9999 -9999 -9999 -9999 -9999 -9999 -9999 -9999 -9999 -9999 -9999 -9999 -9999 -9999 -9999 -9999 -9999 -9999 -9999 -9999 -9999 -9999 -9999 -9999 -9999 -9999 -9999 -9999 -9999 -9999 -9999 -9999 -9999 -9999 -9999 -9999 -9999 -9999 -9999 -9999 -9999 -9999 -9999 -9999 -9999 -9999 -9999 -9999 -9999 -9999 -9999 -9999 -9999 -9999 -9999 -9999 -9999 -9999 -9999 -9999 -9999 -9999 -9999 -9999 -9999 -9999 -9999 -9999 -9999 -9999 -9999 -9999 -9999 -9999 -9999 -9999 -9999 -9999 -9999 -9999 -9999 -9999 -9999 -9999 -9999 -9999 -9999 -9999 -9999 -9999 -9999 -9999 -9999 -9999 -9999 -9999 -9999 -9999 -9999 -9999 -9999 -9999 -9999 -9999 -9999 -9999 -9999 -9999 -9999 -9999 -9999 -9999 -9999 -9999 -9999 -9999 -9999 -9999 -9999 -9999 -9999 -9999 -9999 -9999 -9999 -9999 -9999 -9999 -9999 -9999 -9999 -9999 -9999 -9999 -9999 -9999 -9999 -9999 -9999 -9999 -9999 -9999 -9999 -9999 -9999 -9999 -9999 -9999 -9999 -9999 -9999 -9999 -9999 -9999 -9999 -9999 -9999 -9999 0.754777312278748 0.754565060138702 0.756937682628632 0.758973479270935 0.753999173641205 0.747108936309814 0.737100899219513 0.709099292755127 0.713825643062592 0.734336316585541 0.716446697711945 0.704246699810028 0.703039050102234 0.726068437099457 0.70771986246109 0.692393958568573 0.700176954269409 0.712373435497284 0.55915105342865 -9999 -9999 -9999 -9999 -9999 -9999 -9999 -9999 -9999 -9999 -9999 -9999 -9999 -9999 -9999 -9999 -9999 -9999 -9999 -9999 -9999 -9999 -9999 -9999 -9999 -9999 -9999 -9999 -9999 -9999 -9999 -9999 -9999 -9999 -9999 -9999 -9999 -9999 -9999 -9999 -9999 -9999 -9999 -9999 -9999 -9999 -9999 -9999 -9999 -9999 -9999 -9999 -9999 -9999 -9999 -9999 -9999 -9999 -9999 -9999 -9999 -9999 -9999 -9999 -9999 -9999 -9999 -9999 -9999 -9999 -9999 -9999 -9999 -9999 -9999 -9999 -9999 -9999 -9999 -9999 -9999 -9999 -9999 -9999 -9999 -9999 -9999 -9999 -9999 -9999 -9999 -9999 -9999 -9999 -9999 -9999 -9999 -9999 -9999 -9999 -9999 -9999 -9999 -9999
-9999 -9999 -9999 -9999 -9999 -9999 -9999 -9999 -9999 -9999 -9999 -9999 -9999 -9999 -9999 -9999 -9999 -9999 -9999 -9999 -9999 -9999 -9999 -9999 -9999 -9999 -9999 -9999 -9999 -9999 -9999 -9999 -9999 -9999 -9999 -9999 -9999 -9999 -9999 -9999 -9999 -9999 -9999 -9999 -9999 -9999 -9999 -9999 -9999 -9999 -9999 -9999 -9999 -9999 -9999 -9999 -9999 -9999 -9999 -9999 -9999 -9999 -9999 -9999 -9999 -9999 -9999 -9999 -9999 -9999 -9999 -9999 -9999 -9999 -9999 -9999 -9999 -9999 -9999 -9999 -9999 -9999 -9999 -9999 -9999 -9999 -9999 -9999 -9999 -9999 -9999 -9999 -9999 -9999 -9999 -9999 -9999 -9999 -9999 -9999 -9999 -9999 -9999 -9999 -9999 -9999 -9999 -9999 -9999 -9999 -9999 -9999 -9999 -9999 -9999 -9999 -9999 -9999 -9999 -9999 -9999 -9999 -9999 -9999 -9999 -9999 -9999 -9999 -9999 -9999 -9999 -9999 -9999 -9999 -9999 -9999 -9999 -9999 -9999 -9999 -9999 -9999 -9999 -9999 -9999 -9999 -9999 -9999 -9999 -9999 -9999 -9999 -9999 -9999 -9999 -9999 -9999 -9999 -9999 -9999 -9999 -9999 -9999 -9999 -9999 -9999 -9999 -9999 -9999 -9999 -9999 -9999 -9999 -9999 -9999 -9999 -9999 -9999 -9999 -9999 -9999 -9999 -9999 -9999 -9999 -9999 -9999 -9999 -9999 -9999 -9999 -9999 -9999 -9999 -9999 -9999 -9999 -9999 -9999 -9999 -9999 -9999 -9999 -9999 -9999 -9999 -9999 -9999 -9999 -9999 -9999 -9999 -9999 -9999 -9999 -9999 -9999 -9999 -9999 -9999 -9999 -9999 -9999 -9999 -9999 -9999 -9999 -9999 -9999 -9999 -9999 -9999 -9999 -9999 0.743174016475677 0.743009388446808 0.737796247005463 0.743875741958618 0.751714527606964 0.75190931558609 0.752269804477692 0.747710883617401 0.731939852237701 0.723628878593445 0.686687290668488 0.68504410982132 0.709638118743896 0.71117490530014 0.686379849910736 0.697405993938446 0.717884182929993 0.694682896137238 0.707793116569519 0.726908147335052 0.730267107486725 0.566127777099609 -9999 -9999 -9999 -9999 -9999 -9999 -9999 -9999 -9999 -9999 -9999 -9999 -9999 -9999 -9999 -9999 -9999 -9999 -9999 -9999 -9999 -9999 -9999 -9999 -9999 -9999 -9999 -9999 -9999 -9999 -9999 -9999 -9999 -9999 -9999 -9999 -9999 -9999 -9999 -9999 -9999 -9999 -9999 -9999 -9999 -9999 -9999 -9999 -9999 -9999 -9999 -9999 -9999 -9999 -9999 -9999 -9999 -9999 -9999 -9999 -9999 -9999 -9999 -9999 -9999 -9999 -9999 -9999 -9999 -9999 -9999 -9999 -9999 -9999 -9999 -9999 -9999 -9999 -9999 -9999 -9999 -9999 -9999 -9999 -9999 -9999 -9999 -9999 -9999 -9999 -9999 -9999 -9999 -9999 -9999 -9999 -9999 -9999 -9999 -9999 -9999 -9999 -9999 -9999
-9999 -9999 -9999 -9999 -9999 -9999 -9999 -9999 -9999 -9999 -9999 0.0386839471757412 -9999 -9999 -9999 -9999 -9999 -9999 -9999 -9999 -9999 -9999 -9999 -9999 -9999 -9999 -9999 -9999 -9999 -9999 -9999 -9999 -9999 -9999 -9999 -9999 -9999 -9999 -9999 -9999 -9999 -9999 -9999 -9999 -9999 -9999 -9999 -9999 -9999 -9999 -9999 -9999 -9999 -9999 -9999 -9999 -9999 -9999 -9999 -9999 -9999 -9999 -9999 -9999 -9999 -9999 -9999 -9999 -9999 -9999 -9999 -9999 -9999 -9999 -9999 -9999 -9999 -9999 -9999 -9999 -9999 -9999 -9999 -9999 -9999 -9999 -9999 -9999 -9999 -9999 -9999 -9999 -9999 -9999 -9999 -9999 -9999 -9999 -9999 -9999 -9999 -9999 -9999 -9999 -9999 -9999 -9999 -9999 -9999 -9999 -9999 -9999 -9999 -9999 -9999 -9999 -9999 -9999 -9999 -9999 -9999 -9999 -9999 -9999 -9999 -9999 -9999 -9999 -9999 -9999 -9999 -9999 -9999 -9999 -9999 -9999 -9999 -9999 -9999 -9999 -9999 -9999 -9999 -9999 -9999 -9999 -9999 -9999 -9999 -9999 -9999 -9999 -9999 -9999 -9999 -9999 -9999 -9999 -9999 -9999 -9999 -9999 -9999 -9999 -9999 -9999 -9999 -9999 -9999 -9999 -9999 -9999 -9999 -9999 -9999 -9999 -9999 -9999 -9999 -9999 -9999 -9999 -9999 -9999 -9999 -9999 -9999 -9999 -9999 -9999 -9999 -9999 -9999 -9999 -9999 -9999 -9999 -9999 -9999 -9999 -9999 -9999 -9999 -9999 -9999 -9999 -9999 -9999 -9999 -9999 -9999 -9999 -9999 -9999 -9999 -9999 -9999 -9999 -9999 -9999 -9999 -9999 -9999 -9999 -9999 -9999 -9999 -9999 -9999 -9999 -9999 -9999 -9999 -9999 0.738960325717926 0.738898575305939 0.735290706157684 0.736861765384674 0.741338193416595 0.751125991344452 0.746380507946014 0.742612540721893 0.720853865146637 0.701782882213593 0.680782377719879 0.664337575435638 0.678075969219208 0.654864370822906 0.650758862495422 0.687007308006287 0.698294937610626 0.704309582710266 0.710764110088348 0.736268877983093 0.569357693195343 0.5869380235672 -9999 -9999 -9999 -9999 -9999 -9999 -9999 -9999 -9999 -9999 -9999 -9999 -9999 -9999 -9999 -9999 -9999 -9999 -9999 -9999 -9999 -9999 -9999 -9999 -9999 -9999 -9999 -9999 -9999 -9999 -9999 -9999 -9999 -9999 -9999 -9999 -9999 -9999 -9999 -9999 -9999 -9999 -9999 -9999 -9999 -9999 -9999 -9999 -9999 -9999 -9999 -9999 -9999 -9999 -9999 -9999 -9999 -9999 -9999 -9999 -9999 -9999 -9999 -9999 -9999 -9999 -9999 -9999 -9999 -9999 -9999 -9999 -9999 -9999 -9999 -9999 -9999 -9999 -9999 -9999 -9999 -9999 -9999 -9999 -9999 -9999 -9999 -9999 -9999 -9999 -9999 -9999 -9999 -9999 -9999 -9999 -9999 -9999 -9999 -9999 -9999 -9999 -9999 -9999
-9999 -9999 -9999 -9999 -9999 -9999 -9999 -9999 -9999 -9999 -9999 -9999 -9999 -9999 -9999 -9999 -9999 -9999 -9999 -9999 -9999 -9999 -9999 -9999 -9999 -9999 -9999 -9999 -9999 -9999 -9999 -9999 -9999 -9999 -9999 -9999 -9999 -9999 -9999 -9999 -9999 -9999 -9999 -9999 -9999 -9999 -9999 -9999 -9999 -9999 -9999 -9999 -9999 -9999 -9999 -9999 -9999 -9999 -9999 -9999 -9999 -9999 -9999 -9999 -9999 -9999 -9999 -9999 -9999 -9999 -9999 -9999 -9999 -9999 -9999 -9999 -9999 -9999 -9999 -9999 -9999 -9999 -9999 -9999 -9999 -9999 -9999 -9999 -9999 -9999 -9999 -9999 -9999 -9999 -9999 -9999 -9999 -9999 -9999 -9999 -9999 -9999 -9999 -9999 -9999 -9999 -9999 -9999 -9999 -9999 -9999 -9999 -9999 -9999 -9999 -9999 -9999 -9999 -9999 -9999 -9999 -9999 -9999 -9999 -9999 -9999 -9999 -9999 -9999 -9999 -9999 -9999 -9999 -9999 -9999 -9999 -9999 -9999 -9999 -9999 -9999 -9999 -9999 -9999 -9999 -9999 -9999 -9999 -9999 -9999 -9999 -9999 -9999 -9999 -9999 -9999 -9999 -9999 -9999 -9999 -9999 -9999 -9999 -9999 -9999 -9999 -9999 -9999 -9999 -9999 -9999 -9999 -9999 -9999 -9999 -9999 -9999 -9999 -9999 -9999 -9999 -9999 -9999 -9999 -9999 -9999 -9999 -9999 -9999 -9999 -9999 -9999 -9999 -9999 -9999 -9999 -9999 -9999 -9999 -9999 -9999 -9999 -9999 -9999 -9999 -9999 -9999 -9999 -9999 -9999 -9999 -9999 -9999 -9999 -9999 -9999 -9999 -9999 -9999 -9999 -9999 -9999 -9999 -9999 -9999 -9999 -9999 -9999 -9999 -9999 -9999 -9999 -9999 0.737444221973419 0.732411563396454 0.730405747890472 0.727496922016144 0.73434042930603 0.744776606559753 0.740825772285461 0.74029129743576 0.736165881156921 0.727932274341583 0.697080254554749 0.670559704303741 0.652018487453461 0.613937258720398 0.590125441551208 0.589970886707306 0.630086004734039 0.680417656898499 0.719110727310181 0.738923728466034 0.578143894672394 0.589511454105377 0.591647565364838 0.59203177690506 0.5870241522789 -9999 -9999 -9999 -9999 -9999 -9999 -9999 -9999 -9999 -9999 -9999 -9999 -9999 -9999 -9999 -9999 -9999 -9999 -9999 -9999 -9999 -9999 -9999 -9999 -9999 -9999 -9999 -9999 -9999 -9999 -9999 -9999 -9999 -9999 -9999 -9999 -9999 -9999 -9999 -9999 -9999 -9999 -9999 -9999 -9999 -9999 -9999 -9999 -9999 -9999 -9999 -9999 -9999 -9999 -9999 -9999 -9999 -9999 -9999 -9999 -9999 -9999 -9999 -9999 -9999 -9999 -9999 -9999 -9999 -9999 -9999 -9999 -9999 -9999 -9999 -9999 -9999 -9999 -9999 -9999 -9999 -9999 -9999 -9999 -9999 -9999 -9999 -9999 -9999 -9999 -9999 -9999 -9999 -9999 -9999 -9999 -9999 -9999 -9999 -9999 -9999 -9999
-9999 -9999 -9999 -9999 -9999 -9999 -9999 -9999 -9999 -9999 -9999 -9999 -9999 -9999 -9999 -9999 -9999 -9999 -9999 -9999 -9999 -9999 -9999 -9999 -9999 -9999 -9999 -9999 -9999 -9999 -9999 -9999 -9999 -9999 -9999 -9999 -9999 -9999 -9999 -9999 -9999 -9999 -9999 -9999 -9999 -9999 -9999 -9999 -9999 -9999 -9999 -9999 -9999 -9999 -9999 -9999 -9999 -9999 -9999 -9999 -9999 -9999 -9999 -9999 -9999 -9999 -9999 -9999 -9999 -9999 -9999 -9999 -9999 -9999 -9999 -9999 -9999 -9999 -9999 -9999 -9999 -9999 -9999 -9999 -9999 -9999 -9999 -9999 -9999 -9999 -9999 -9999 -9999 -9999 -9999 -9999 -9999 -9999 -9999 -9999 -9999 -9999 -9999 -9999 -9999 -9999 -9999 -9999 -9999 -9999 -9999 -9999 -9999 -9999 -9999 -9999 -9999 -9999 -9999 -9999 -9999 -9999 -9999 -9999 -9999 -9999 -9999 -9999 -9999 -9999 -9999 -9999 -9999 -9999 -9999 -9999 -9999 -9999 -9999 -9999 -9999 -9999 -9999 -9999 -9999 -9999 -9999 -9999 -9999 -9999 -9999 -9999 -9999 -9999 -9999 -9999 -9999 -9999 -9999 -9999 -9999 -9999 -9999 -9999 -9999 -9999 -9999 -9999 -9999 -9999 -9999 -9999 -9999 -9999 -9999 -9999 -9999 -9999 -9999 -9999 -9999 -9999 -9999 -9999 -9999 -9999 -9999 -9999 -9999 -9999 -9999 -9999 -9999 -9999 -9999 -9999 -9999 -9999 -9999 -9999 -9999 -9999 -9999 -9999 -9999 -9999 -9999 -9999 -9999 -9999 -9999 -9999 -9999 -9999 -9999 -9999 -9999 -9999 -9999 -9999 -9999 -9999 -9999 -9999 -9999 -9999 -9999 -9999 -9999 -9999 -9999 -9999 -9999 0.732487618923187 0.730076372623444 0.724600791931152 0.721628844738007 0.726861238479614 0.74019056558609 0.745768666267395 0.732722222805023 0.715362250804901 0.703480064868927 0.707742929458618 0.672070384025574 0.624955117702484 0.580337285995483 0.529514670372009 0.533843219280243 0.599500060081482 0.666242599487305 0.723103642463684 0.573598206043243 0.584702134132385 0.589202344417572 0.589141070842743 0.587560772895813 0.584173142910004 -9999 -9999 -9999 -9999 -9999 -9999 -9999 -9999 -9999 -9999 -9999 -9999 -9999 -9999 -9999 -9999 -9999 -9999 -9999 -9999 -9999 -9999 -9999 -9999 -9999 -9999 -9999 -9999 -9999 -9999 -9999 -9999 -9999 -9999 -9999 -9999 -9999 -9999 -9999 -9999 -9999 -9999 -9999 -9999 -9999 -9999 -9999 -9999 -9999 -9999 -9999 -9999 -9999 -9999 -9999 -9999 -9999 -9999 -9999 -9999 -9999 -9999 -9999 -9999 -9999 -9999 -9999 -9999 -9999 -9999 -9999 -9999 -9999 -9999 -9999 -9999 -9999 -9999 -9999 -9999 -9999 -9999 -9999 -9999 -9999 -9999 -9999 -9999 -9999 -9999 -9999 -9999 -9999 -9999 -9999 -9999 -9999 -9999 -9999 -9999 -9999 -9999
0.0320097170770168 -9999 -9999 -9999 -9999 -9999 -9999 -9999 -9999 -9999 -9999 -9999 -9999 -9999 -9999 -9999 -9999 -9999 -9999 -9999 -9999 -9999 -9999 -9999 -9999 -9999 -9999 -9999 -9999 -9999 -9999 -9999 -9999 -9999 -9999 -9999 -9999 -9999 -9999 -9999 -9999 -9999 -9999 -9999 -9999 -9999 -9999 -9999 -9999 -9999 -9999 -9999 -9999 -9999 -9999 -9999 -9999 -9999 -9999 -9999 -9999 -9999 -9999 -9999 -9999 -9999 -9999 -9999 -9999 -9999 -9999 -9999 -9999 -9999 -9999 -9999 -9999 -9999 -9999 -9999 -9999 -9999 -9999 -9999 -9999 -9999 -9999 -9999 -9999 -9999 -9999 -9999 -9999 -9999 -9999 -9999 -9999 -9999 -9999 -9999 -9999 -9999 -9999 -9999 -9999 -9999 -9999 -9999 -9999 -9999 -9999 -9999 -9999 -9999 -9999 -9999 -9999 -9999 -9999 -9999 -9999 -9999 -9999 -9999 -9999 -9999 -9999 -9999 -9999 -9999 -9999 -9999 -9999 -9999 -9999 -9999 -9999 -9999 -9999 -9999 -9999 -9999 -9999 -9999 -9999 -9999 -9999 -9999 -9999 -9999 -9999 -9999 -9999 -9999 -9999 -9999 -9999 -9999 -9999 -9999 -9999 -9999 -9999 -9999 -9999 -9999 -9999 -9999 -9999 -9999 -9999 -9999 -9999 -9999 -9999 -9999 -9999 -9999 -9999 -9999 -9999 -9999 -9999 -9999 -9999 -9999 -9999 -9999 -9999 -9999 -9999 -9999 -9999 -9999 -9999 -9999 -9999 -9999 -9999 -9999 -9999 -9999 -9999 -9999 -9999 -9999 -9999 -9999 -9999 -9999 -9999 -9999 -9999 -9999 -9999 -9999 -9999 -9999 -9999 -9999 -9999 -9999 -9999 -9999 -9999 -9999 -9999 -9999 -9999 -9999 -9999 -9999 0.721492409706116 0.724904477596283 0.727273225784302 0.725682556629181 0.725527048110962 0.733891546726227 0.741340458393097 0.741083204746246 0.73315554857254 0.707946538925171 0.68756502866745 0.675031185150146 0.647715508937836 0.609260678291321 0.542803585529327 0.494792312383652 0.548400700092316 0.635044097900391 0.694247603416443 0.73769998550415 0.745155096054077 0.566881000995636 0.564805209636688 0.582201302051544 0.58559376001358 0.590924918651581 0.585314929485321 -9999 -9999 -9999 -9999 0.586692750453949 -9999 -9999 -9999 -9999 -9999 -9999 -9999 -9999 -9999 -9999 -9999 -9999 -9999 -9999 -9999 -9999 -9999 -9999 -9999 -9999 -9999 -9999 -9999 -9999 -9999 -9999 -9999 -9999 -9999 -9999 -9999 -9999 -9999 -9999 -9999 -9999 -9999 -9999 -9999 -9999 -9999 -9999 -9999 -9999 -9999 -9999 -9999 -9999 -9999 -9999 -9999 -9999 -9999 -9999 -9999 -9999 -9999 -9999 -9999 -9999 -9999 -9999 -9999 -9999 -9999 -9999 -9999 -9999 -9999 -9999 -9999 -9999 -9999 -9999 -9999 -9999 -9999 -9999 -9999 -9999 -9999 -9999 -9999 -9999 -9999 -9999 -9999 -9999 -9999 -9999 -9999 -9999 -9999 -9999 -9999 -9999
0.0325438529253006 0.0320006534457207 0.0312501564621925 -9999 -9999 0.0313085280358791 0.0309001095592976 0.0312365144491196 -9999 -9999 -9999 -9999 -9999 -9999 -9999 -9999 -9999 -9999 -9999 -9999 -9999 -9999 -9999 -9999 -9999 -9999 -9999 -9999 -9999 -9999 -9999 -9999 -9999 -9999 -9999 -9999 -9999 -9999 -9999 -9999 -9999 -9999 -9999 -9999 -9999 -9999 -9999 -9999 -9999 -9999 -9999 -9999 -9999 -9999 -9999 -9999 -9999 -9999 -9999 -9999 -9999 -9999 -9999 -9999 -9999 -9999 -9999 -9999 -9999 -9999 -9999 -9999 -9999 -9999 -9999 -9999 -9999 -9999 -9999 -9999 -9999 -9999 -9999 -9999 -9999 -9999 -9999 -9999 -9999 -9999 -9999 -9999 -9999 -9999 -9999 -9999 -9999 -9999 -9999 -9999 -9999 -9999 -9999 -9999 -9999 -9999 -9999 -9999 -9999 -9999 -9999 -9999 -9999 -9999 -9999 -9999 -9999 -9999 -9999 -9999 -9999 -9999 -9999 -9999 -9999 -9999 -9999 -9999 -9999 -9999 -9999 -9999 -9999 -9999 -9999 -9999 -9999 -9999 -9999 -9999 -9999 -9999 -9999 -9999 -9999 -9999 -9999 -9999 -9999 -9999 -9999 -9999 -9999 -9999 -9999 -9999 -9999 -9999 -9999 -9999 -9999 -9999 -9999 -9999 -9999 -9999 -9999 -9999 -9999 -9999 -9999 -9999 -9999 -9999 -9999 -9999 -9999 -9999 -9999 -9999 -9999 -9999 -9999 -9999 -9999 -9999 -9999 -9999 -9999 -9999 -9999 -9999 -9999 -9999 -9999 -9999 -9999 -9999 -9999 -9999 -9999 -9999 -9999 -9999 -9999 -9999 -9999 -9999 -9999 -9999 -9999 -9999 -9999 -9999 -9999 -9999 -9999 -9999 -9999 -9999 -9999 -9999 -9999 -9999 -9999 -9999 -9999 -9999 -9999 -9999 -9999 0.696613490581512 0.705333828926086 0.712236940860748 0.717878222465515 0.723664700984955 0.726144969463348 0.737403631210327 0.744157612323761 0.734221339225769 0.715031266212463 0.697633266448975 0.673135578632355 0.631474316120148 0.589454472064972 0.57233202457428 0.525303602218628 0.568600594997406 0.603824257850647 0.646268844604492 0.687455475330353 0.710110723972321 0.694668829441071 0.705477595329285 0.717935562133789 0.559113025665283 0.573311448097229 0.583581209182739 0.574957311153412 0.587045609951019 -9999 -9999 0.582254767417908 -9999 -9999 -9999 -9999 -9999 -9999 -9999 -9999 -9999 -9999 -9999 -9999 -9999 -9999 -9999 -9999 -9999 -9999 -9999 -9999 -9999 -9999 -9999 -9999 -9999 -9999 -9999 -9999 -9999 -9999 -9999 -9999 -9999 -9999 -9999 -9999 -9999 -9999 -9999 -9999 -9999 -9999 -9999 -9999 -9999 -9999 -9999 -9999 -9999 -9999 -9999 -9999 -9999 -9999 -9999 -9999 -9999 -9999 -9999 -9999 -9999 -9999 -9999 -9999 -9999 -9999 -9999 -9999 -9999 -9999 -9999 -9999 -9999 -9999 -9999 -9999 -9999 -9999 -9999 -9999 -9999 -9999 -9999 -9999 -9999 -9999 -9999 -9999 -9999 -9999 -9999 -9999 -9999 -9999 -9999 -9999 -9999
0.0320540256798267 0.0323273539543152 0.0323446877300739 0.03132663667202 0.0294015556573868 -9999 -9999 -9999 0.0322047360241413 -9999 -9999 -9999 -9999 -9999 -9999 -9999 -9999 -9999 -9999 -9999 -9999 -9999 -9999 -9999 -9999 -9999 -9999 -9999 -9999 -9999 -9999 -9999 -9999 -9999 -9999 -9999 -9999 -9999 -9999 -9999 -9999 -9999 -9999 -9999 -9999 -9999 -9999 -9999 -9999 -9999 -9999 -9999 -9999 -9999 -9999 -9999 -9999 -9999 -9999 -9999 -9999 -9999 -9999 -9999 -9999 -9999 -9999 -9999 -9999 -9999 -9999 -9999 -9999 -9999 -9999 -9999 -9999 -9999 -9999 -9999 -9999 -9999 -9999 -9999 -9999 -9999 -9999 -9999 -9999 -9999 -9999 -9999 -9999 -9999 -9999 -9999 -9999 -9999 -9999 -9999 -9999 -9999 -9999 -9999 -9999 -9999 -9999 -9999 -9999 -9999 -9999 -9999 -9999 -9999 -9999 -9999 -9999 -9999 -9999 -9999 -9999 -9999 -9999 -9999 -9999 -9999 -9999 -9999 -9999 -9999 -9999 -9999 -9999 -9999 -9999 -9999 -9999 -9999 -9999 -9999 -9999 -9999 -9999 -9999 -9999 -9999 -9999 -9999 -9999 -9999 -9999 -9999 -9999 -9999 -9999 -9999 -9999 -9999 -9999 -9999 -9999 -9999 -9999 -9999 -9999 -9999 -9999 -9999 -9999 -9999 -9999 -9999 -9999 -9999 -9999 -9999 -9999 -9999 -9999 -9999 -9999 -9999 -9999 -9999 -9999 -9999 -9999 -9999 -9999 -9999 -9999 -9999 -9999 -9999 -9999 -9999 -9999 -9999 -9999 -9999 -9999 -9999 -9999 -9999 -9999 -9999 -9999 -9999 -9999 -9999 -9999 -9999 -9999 -9999 -9999 -9999 -9999 -9999 -9999 -9999 -9999 -9999 -9999 -9999 -9999 -9999 -9999 -9999 -9999 -9999 0.690934538841248 0.690142214298248 0.690501689910889 0.700604021549225 0.716145515441895 0.724332928657532 0.731148540973663 0.746992230415344 0.749516844749451 0.727593719959259 0.6865114569664 0.640661597251892 0.614393591880798 0.579410970211029 0.547315359115601 0.520724475383759 0.559817612171173 0.614276885986328 0.655327618122101 0.673435688018799 0.693390250205994 0.679988086223602 0.664694726467133 0.656269013881683 0.692597627639771 0.71622359752655 0.734685301780701 0.575336277484894 0.566855549812317 0.567141234874725 0.563535630702972 0.565639197826385 0.582221210002899 -9999 -9999 -9999 -9999 -9999 -9999 -9999 -9999 -9999 -9999 -9999 -9999 -9999 -9999 -9999 -9999 -9999 -9999 -9999 -9999 -9999 -9999 -9999 -9999 -9999 -9999 -9999 -9999 -9999 -9999 -9999 -9999 -9999 -9999 -9999 -9999 -9999 -9999 -9999 -9999 -9999 -9999 -9999 -9999 -9999 -9999 -9999 -9999 -9999 -9999 -9999 -9999 -9999 -9999 -9999 -9999 -9999 -9999 -9999 -9999 -9999 -9999 -9999 -9999 -9999 -9999 -9999 -9999 -9999 -9999 -9999 -9999 -9999 -9999 -9999 -9999 -9999 -9999 -9999 -9999 -9999 -9999 -9999 -9999 -9999 -9999 -9999 -9999 -9999 -9999 -9999 -9999 -9999 -9999 -9999 -9999 -9999
0.0318056680262089 0.0324918553233147 0.0318647138774395 0.0309161692857742 -9999 -9999 -9999 -9999 -9999 -9999 -9999 -9999 -9999 -9999 -9999 -9999 -9999 -9999 -9999 -9999 -9999 -9999 -9999 -9999 -9999 -9999 -9999 -9999 -9999 -9999 -9999 -9999 -9999 -9999 -9999 -9999 -9999 -9999 -9999 -9999 -9999 -9999 -9999 -9999 -9999 -9999 -9999 -9999 -9999 -9999 -9999 -9999 -9999 -9999 -9999 -9999 -9999 -9999 -9999 -9999 -9999 -9999 -9999 -9999 -9999 -9999 -9999 -9999 -9999 -9999 -9999 -9999 -9999 -9999 -9999 -9999 -9999 -9999 -9999 -9999 -9999 -9999 -9999 -9999 -9999 -9999 -9999 -9999 -9999 -9999 -9999 -9999 -9999 -9999 -9999 -9999 -9999 -9999 -9999 -9999 -9999 -9999 -9999 -9999 -9999 -9999 -9999 -9999 -9999 -9999 -9999 -9999 -9999 -9999 -9999 -9999 -9999 -9999 -9999 -9999 -9999 -9999 -9999 -9999 -9999 -9999 -9999 -9999 -9999 -9999 -9999 -9999 -9999 -9999 -9999 -9999 -9999 -9999 -9999 -9999 -9999 -9999 -9999 -9999 -9999 -9999 -9999 -9999 -9999 -9999 -9999 -9999 -9999 -9999 -9999 -9999 -9999 -9999 -9999 -9999 -9999 -9999 -9999 -9999 -9999 -9999 -9999 -9999 -9999 -9999 -9999 -9999 -9999 -9999 -9999 -9999 -9999 -9999 -9999 -9999 -9999 -9999 -9999 -9999 -9999 -9999 -9999 -9999 -9999 -9999 -9999 -9999 -9999 -9999 -9999 -9999 -9999 -9999 -9999 -9999 -9999 -9999 -9999 -9999 -9999 -9999 -9999 -9999 -9999 -9999 -9999 -9999 -9999 -9999 -9999 -9999 -9999 -9999 -9999 -9999 -9999 -9999 -9999 -9999 -9999 -9999 -9999 -9999 -9999 0.691990733146667 0.695712089538574 0.699974775314331 0.691438317298889 0.697061419487 0.708721578121185 0.720480382442474 0.732105135917664 0.74977433681488 0.742814838886261 0.709989011287689 0.665915310382843 0.606921136379242 0.547467112541199 0.532927334308624 0.504681169986725 0.517999351024628 0.590905010700226 0.607016921043396 0.637345731258392 0.653378903865814 0.659331977367401 0.624378681182861 0.612901210784912 0.636715710163116 0.659548342227936 0.670367181301117 0.71917986869812 0.729700922966003 0.715383589267731 0.709208130836487 0.719526410102844 0.573772728443146 -9999 -9999 -9999 -9999 -9999 -9999 -9999 -9999 -9999 -9999 -9999 -9999 -9999 -9999 -9999 -9999 -9999 -9999 -9999 -9999 -9999 -9999 -9999 -9999 -9999 -9999 -9999 -9999 -9999 -9999 -9999 -9999 -9999 -9999 -9999 -9999 -9999 -9999 -9999 -9999 -9999 -9999 -9999 -9999 -9999 -9999 -9999 -9999 -9999 -9999 -9999 -9999 -9999 -9999 -9999 -9999 -9999 -9999 -9999 -9999 -9999 -9999 -9999 -9999 -9999 -9999 -9999 -9999 -9999 -9999 -9999 -9999 -9999 -9999 -9999 -9999 -9999 -9999 -9999 -9999 -9999 -9999 -9999 -9999 -9999 -9999 -9999 -9999 -9999 -9999 -9999 -9999 -9999 -9999 -9999 -9999 -9999 -9999
-9999 0.0316380746662617 0.0320487879216671 0.0327480807900429 0.032068457454443 -9999 -9999 -9999 -9999 -9999 -9999 -9999 -9999 -9999 -9999 -9999 -9999 -9999 -9999 -9999 -9999 -9999 -9999 -9999 -9999 -9999 -9999 -9999 -9999 -9999 -9999 -9999 -9999 -9999 -9999 -9999 -9999 -9999 -9999 -9999 -9999 -9999 -9999 -9999 -9999 -9999 -9999 -9999 -9999 -9999 -9999 -9999 -9999 -9999 -9999 -9999 -9999 -9999 -9999 -9999 -9999 -9999 -9999 -9999 -9999 -9999 -9999 -9999 -9999 -9999 -9999 -9999 -9999 -9999 -9999 -9999 -9999 -9999 -9999 -9999 -9999 -9999 -9999 -9999 -9999 -9999 -9999 -9999 -9999 -9999 -9999 -9999 -9999 -9999 -9999 -9999 -9999 -9999 -9999 -9999 -9999 -9999 -9999 -9999 -9999 -9999 -9999 -9999 -9999 -9999 -9999 -9999 -9999 -9999 -9999 -9999 -9999 -9999 -9999 -9999 -9999 -9999 -9999 -9999 -9999 -9999 -9999 -9999 -9999 -9999 -9999 -9999 -9999 -9999 -9999 -9999 -9999 -9999 -9999 -9999 -9999 -9999 -9999 -9999 -9999 -9999 -9999 -9999 -9999 -9999 -9999 -9999 -9999 -9999 -9999 -9999 -9999 -9999 -9999 -9999 -9999 -9999 -9999 -9999 -9999 -9999 -9999 -9999 -9999 -9999 -9999 -9999 -9999 -9999 -9999 -9999 -9999 -9999 -9999 -9999 -9999 -9999 -9999 -9999 -9999 -9999 -9999 -9999 -9999 -9999 -9999 -9999 -9999 -9999 -9999 -9999 -9999 -9999 -9999 -9999 -9999 -9999 -9999 -9999 -9999 -9999 -9999 -9999 -9999 -9999 -9999 -9999 -9999 -9999 -9999 -9999 -9999 -9999 -9999 -9999 -9999 -9999 -9999 -9999 -9999 -9999 -9999 -9999 -9999 -9999 0.701935112476349 0.702880263328552 0.691319644451141 0.689484894275665 0.708789825439453 0.730993688106537 0.728468894958496 0.731665551662445 0.717064797878265 0.630283713340759 0.599184513092041 0.555592060089111 0.591415882110596 0.544665813446045 0.550421237945557 0.537149488925934 0.542517423629761 0.577168464660645 0.596443951129913 0.629779040813446 0.600148320198059 0.559617340564728 0.535691559314728 0.590312361717224 0.638622879981995 0.665752947330475 0.705508232116699 0.71051436662674 0.718228459358215 0.697196841239929 0.684273064136505 0.722538709640503 0.577418982982635 0.582406222820282 -9999 -9999 -9999 -9999 -9999 -9999 -9999 -9999 -9999 -9999 -9999 -9999 -9999 -9999 -9999 -9999 -9999 -9999 -9999 -9999 -9999 -9999 -9999 -9999 -9999 -9999 -9999 -9999 -9999 -9999 -9999 -9999 -9999 -9999 -9999 -9999 -9999 -9999 -9999 -9999 -9999 -9999 -9999 -9999 -9999 -9999 -9999 -9999 -9999 -9999 -9999 -9999 -9999 -9999 -9999 -9999 -9999 -9999 -9999 -9999 -9999 -9999 -9999 -9999 -9999 -9999 -9999 -9999 -9999 -9999 -9999 -9999 -9999 -9999 -9999 -9999 -9999 -9999 -9999 -9999 -9999 -9999 -9999 -9999 -9999 -9999 -9999 -9999 -9999 -9999 -9999 -9999 -9999 -9999 -9999 -9999
-9999 -9999 0.0315813273191452 0.0323429219424725 0.0318480283021927 0.0300767496228218 -9999 -9999 -9999 -9999 -9999 -9999 -9999 -9999 -9999 -9999 -9999 -9999 -9999 -9999 -9999 -9999 -9999 -9999 -9999 -9999 -9999 -9999 -9999 -9999 -9999 -9999 -9999 -9999 -9999 -9999 -9999 -9999 -9999 -9999 -9999 -9999 -9999 -9999 -9999 -9999 -9999 -9999 -9999 -9999 -9999 -9999 -9999 -9999 -9999 -9999 -9999 -9999 -9999 -9999 -9999 -9999 -9999 -9999 -9999 -9999 -9999 -9999 -9999 -9999 -9999 -9999 -9999 -9999 -9999 -9999 -9999 -9999 -9999 -9999 -9999 -9999 -9999 -9999 -9999 -9999 -9999 -9999 -9999 -9999 -9999 -9999 -9999 -9999 -9999 -9999 -9999 -9999 -9999 -9999 -9999 -9999 -9999 -9999 -9999 -9999 -9999 -9999 -9999 -9999 -9999 -9999 -9999 -9999 -9999 -9999 -9999 -9999 -9999 -9999 -9999 -9999 -9999 -9999 -9999 -9999 -9999 -9999 -9999 -9999 -9999 -9999 -9999 -9999 -9999 -9999 -9999 -9999 -9999 -9999 -9999 -9999 -9999 -9999 -9999 -9999 -9999 -9999 -9999 -9999 -9999 -9999 -9999 -9999 -9999 -9999 -9999 -9999 -9999 -9999 -9999 -9999 -9999 -9999 -9999 -9999 -9999 -9999 -9999 -9999 -9999 -9999 -9999 -9999 -9999 -9999 -9999 -9999 -9999 -9999 -9999 -9999 -9999 -9999 -9999 -9999 -9999 -9999 -9999 -9999 -9999 -9999 -9999 -9999 -9999 -9999 -9999 -9999 -9999 -9999 -9999 -9999 -9999 -9999 -9999 -9999 -9999 -9999 -9999 -9999 -9999 -9999 -9999 -9999 -9999 -9999 -9999 -9999 -9999 -9999 -9999 -9999 -9999 -9999 -9999 -9999 -9999 -9999 -9999 -9999 0.709548830986023 0.714089274406433 0.702925682067871 0.695606172084808 0.702907621860504 0.71923303604126 0.717331171035767 0.726816296577454 0.700912237167358 0.623124241828918 0.660150289535522 0.63793820142746 0.611631155014038 0.575040698051453 0.579019546508789 0.526762902736664 0.48305532336235 0.53396201133728 0.554917633533478 0.587587535381317 0.577855467796326 0.546924471855164 0.568407416343689 0.595967411994934 0.641628205776215 0.665150105953217 0.68230128288269 0.695514380931854 0.721863090991974 0.720475912094116 0.725379943847656 0.577318966388702 0.562905132770538 0.561313688755035 0.566331505775452 -9999 -9999 -9999 -9999 -9999 -9999 -9999 -9999 -9999 -9999 -9999 -9999 -9999 -9999 -9999 -9999 -9999 -9999 -9999 -9999 -9999 -9999 -9999 -9999 -9999 -9999 -9999 -9999 -9999 -9999 -9999 -9999 -9999 -9999 -9999 -9999 -9999 -9999 -9999 -9999 -9999 -9999 -9999 -9999 -9999 -9999 -9999 -9999 -9999 -9999 -9999 -9999 -9999 -9999 -9999 -9999 -9999 -9999 -9999 -9999 -9999 -9999 -9999 -9999 -9999 -9999 -9999 -9999 -9999 -9999 -9999 -9999 -9999 -9999 -9999 -9999 -9999 -9999 -9999 -9999 -9999 -9999 -9999 -9999 -9999 -9999 -9999 -9999 -9999 -9999 -9999 -9999 -9999 -9999 -9999
-9999 -9999 -9999 -9999 -9999 -9999 -9999 -9999 -9999 -9999 -9999 -9999 -9999 -9999 -9999 -9999 -9999 -9999 -9999 -9999 -9999 -9999 -9999 -9999 -9999 -9999 -9999 -9999 -9999 -9999 -9999 -9999 -9999 -9999 -9999 -9999 -9999 -9999 -9999 -9999 -9999 -9999 -9999 -9999 -9999 -9999 -9999 -9999 -9999 -9999 -9999 -9999 -9999 -9999 -9999 -9999 -9999 -9999 -9999 -9999 -9999 -9999 -9999 -9999 -9999 -9999 -9999 -9999 -9999 -9999 -9999 -9999 -9999 -9999 -9999 -9999 -9999 -9999 -9999 -9999 -9999 -9999 -9999 -9999 -9999 -9999 -9999 -9999 -9999 -9999 -9999 -9999 -9999 -9999 -9999 -9999 -9999 -9999 -9999 -9999 -9999 -9999 -9999 -9999 -9999 -9999 -9999 -9999 -9999 -9999 -9999 -9999 -9999 -9999 -9999 -9999 -9999 -9999 -9999 -9999 -9999 -9999 -9999 -9999 -9999 -9999 -9999 -9999 -9999 -9999 -9999 -9999 -9999 -9999 -9999 -9999 -9999 -9999 -9999 -9999 -9999 -9999 -9999 -9999 -9999 -9999 -9999 -9999 -9999 -9999 -9999 -9999 -9999 -9999 -9999 -9999 -9999 -9999 -9999 -9999 -9999 -9999 -9999 -9999 -9999 -9999 -9999 -9999 -9999 -9999 -9999 -9999 -9999 -9999 -9999 -9999 -9999 -9999 -9999 -9999 -9999 -9999 -9999 -9999 -9999 -9999 -9999 -9999 -9999 -9999 -9999 -9999 -9999 -9999 -9999 -9999 -9999 -9999 -9999 -9999 -9999 -9999 -9999 -9999 -9999 -9999 -9999 -9999 -9999 -9999 -9999 -9999 -9999 -9999 -9999 -9999 -9999 -9999 -9999 -9999 -9999 -9999 -9999 -9999 -9999 -9999 -9999 -9999 -9999 0.703003346920013 0.708057224750519 0.713757157325745 0.710489451885223 0.706029534339905 0.700155913829803 0.700512528419495 0.702578723430634 0.712095975875854 0.706431210041046 0.684252738952637 0.642818093299866 0.6230628490448 0.58921867609024 0.62766033411026 0.630663931369781 0.590246379375458 0.550563633441925 0.551608562469482 0.555588662624359 0.556043207645416 0.546539485454559 0.565089821815491 0.573492169380188 0.606993079185486 0.64594030380249 0.679226100444794 0.687481284141541 0.707003831863403 0.736247539520264 0.565082371234894 0.562309503555298 0.558362603187561 0.558045864105225 0.560194253921509 0.562443017959595 0.561341345310211 0.541436433792114 0.528771340847015 -9999 -9999 -9999 0.530943870544434 -9999 -9999 -9999 -9999 -9999 -9999 -9999 -9999 -9999 -9999 -9999 -9999 -9999 -9999 -9999 -9999 -9999 -9999 -9999 -9999 -9999 -9999 -9999 -9999 -9999 -9999 -9999 -9999 -9999 -9999 -9999 -9999 -9999 -9999 -9999 -9999 -9999 -9999 -9999 -9999 -9999 -9999 -9999 -9999 -9999 -9999 -9999 -9999 -9999 -9999 -9999 -9999 -9999 -9999 -9999 -9999 -9999 -9999 -9999 -9999 -9999 -9999 -9999 -9999 -9999 -9999 -9999 -9999 -9999 -9999 -9999 -9999 -9999 -9999 -9999 -9999 -9999 -9999 -9999 -9999 -9999 -9999 -9999 -9999 -9999 -9999 -9999 -9999
-9999 -9999 -9999 -9999 -9999 -9999 -9999 -9999 -9999 -9999 -9999 -9999 -9999 -9999 -9999 -9999 -9999 -9999 -9999 -9999 -9999 -9999 -9999 -9999 -9999 -9999 -9999 -9999 -9999 -9999 -9999 -9999 -9999 -9999 -9999 -9999 -9999 -9999 -9999 -9999 -9999 -9999 -9999 -9999 -9999 -9999 -9999 -9999 -9999 -9999 -9999 -9999 -9999 -9999 -9999 -9999 -9999 -9999 -9999 -9999 -9999 -9999 -9999 -9999 -9999 -9999 -9999 -9999 -9999 -9999 -9999 -9999 -9999 -9999 -9999 -9999 -9999 -9999 -9999 -9999 -9999 -9999 -9999 -9999 -9999 -9999 -9999 -9999 -9999 -9999 -9999 -9999 -9999 -9999 -9999 -9999 -9999 -9999 -9999 -9999 -9999 -9999 -9999 -9999 -9999 -9999 -9999 -9999 -9999 -9999 -9999 -9999 -9999 -9999 -9999 -9999 -9999 -9999 -9999 -9999 -9999 -9999 -9999 -9999 -9999 -9999 -9999 -9999 -9999 -9999 -9999 -9999 -9999 -9999 -9999 -9999 -9999 -9999 -9999 -9999 -9999 -9999 -9999 -9999 -9999 -9999 -9999 -9999 -9999 -9999 -9999 -9999 -9999 -9999 -9999 -9999 -9999 -9999 -9999 -9999 -9999 -9999 -9999 -9999 -9999 -9999 -9999 -9999 -9999 -9999 -9999 -9999 -9999 -9999 -9999 -9999 -9999 -9999 -9999 -9999 -9999 -9999 -9999 -9999 -9999 -9999 -9999 -9999 -9999 -9999 -9999 -9999 -9999 -9999 -9999 -9999 -9999 -9999 -9999 -9999 -9999 -9999 -9999 -9999 -9999 -9999 -9999 -9999 -9999 -9999 -9999 -9999 -9999 -9999 -9999 -9999 -9999 -9999 -9999 -9999 -9999 -9999 -9999 -9999 -9999 -9999 -9999 0.701842904090881 0.702302515506744 0.702323853969574 0.69969654083252 0.696883857250214 0.700652241706848 0.710242807865143 0.709524393081665 0.695233821868896 0.671718716621399 0.684102356433868 0.717818379402161 0.732428729534149 0.720985472202301 0.683712482452393 0.680007815361023 0.687566757202148 0.67621111869812 0.640893936157227 0.630691587924957 0.605441808700562 0.576527953147888 0.574230372905731 0.560794651508331 0.582651019096375 0.617415189743042 0.640227138996124 0.673449337482452 0.697767198085785 0.704243540763855 0.714477360248566 0.701755583286285 0.702535331249237 0.70149964094162 0.70219486951828 0.724086999893188 0.570485591888428 0.562201201915741 0.553677976131439 0.54206770658493 0.523606240749359 0.514081835746765 0.519556641578674 -9999 0.529844105243683 0.526722848415375 -9999 -9999 -9999 -9999 -9999 -9999 -9999 -9999 -9999 -9999 -9999 -9999 -9999 -9999 -9999 -9999 -9999 -9999 -9999 -9999 -9999 -9999 -9999 -9999 -9999 -9999 -9999 -9999 -9999 -9999 -9999 -9999 -9999 -9999 -9999 -9999 -9999 -9999 -9999 -9999 -9999 -9999 -9999 -9999 -9999 -9999 -9999 -9999 -9999 -9999 -9999 -9999 -9999 -9999 -9999 -9999 -9999 -9999 -9999 -9999 -9999 -9999 -9999 -9999 -9999 -9999 -9999 -9999 -9999 -9999 -9999 -9999 -9999 -9999 -9999 -9999 -9999 -9999 -9999 -9999 -9999 -9999 -9999 -9999 -9999 -9999 -9999
-9999 -9999 -9999 -9999 -9999 -9999 -9999 -9999 -9999 -9999 -9999 -9999 -9999 -9999 -9999 -9999 -9999 -9999 -9999 -9999 -9999 -9999 -9999 -9999 -9999 -9999 -9999 -9999 -9999 -9999 -9999 -9999 -9999 -9999 -9999 -9999 -9999 -9999 -9999 -9999 -9999 -9999 -9999 -9999 -9999 -9999 -9999 -9999 -9999 -9999 -9999 -9999 -9999 -9999 -9999 -9999 -9999 -9999 -9999 -9999 -9999 -9999 -9999 -9999 -9999 -9999 -9999 -9999 -9999 -9999 -9999 -9999 -9999 -9999 -9999 -9999 -9999 -9999 -9999 -9999 -9999 -9999 -9999 -9999 -9999 -9999 -9999 -9999 -9999 -9999 -9999 -9999 -9999 -9999 -9999 -9999 -9999 -9999 -9999 -9999 -9999 -9999 -9999 -9999 -9999 -9999 -9999 -9999 -9999 -9999 -9999 -9999 -9999 -9999 -9999 -9999 -9999 -9999 -9999 -9999 -9999 -9999 -9999 -9999 -9999 -9999 -9999 -9999 -9999 -9999 -9999 -9999 -9999 -9999 -9999 -9999 -9999 -9999 -9999 -9999 -9999 -9999 -9999 -9999 -9999 -9999 -9999 -9999 -9999 -9999 -9999 -9999 -9999 -9999 -9999 -9999 -9999 -9999 -9999 -9999 -9999 -9999 -9999 -9999 -9999 -9999 -9999 -9999 -9999 -9999 -9999 -9999 -9999 -9999 -9999 -9999 -9999 -9999 -9999 -9999 -9999 -9999 -9999 -9999 -9999 -9999 -9999 -9999 -9999 -9999 -9999 -9999 -9999 -9999 -9999 -9999 -9999 -9999 -9999 -9999 -9999 -9999 -9999 -9999 -9999 -9999 -9999 -9999 -9999 -9999 -9999 -9999 -9999 -9999 -9999 -9999 -9999 -9999 -9999 -9999 -9999 -9999 -9999 -9999 -9999 -9999 0.706627905368805 0.704164028167725 0.698548376560211 0.680093824863434 0.67771852016449 0.665797770023346 0.684454500675201 0.705581843852997 0.712763726711273 0.700094521045685 0.682616949081421 0.674389958381653 0.723198473453522 0.769668161869049 0.768421351909637 0.754018008708954 0.742724359035492 0.725366950035095 0.691128432750702 0.658183217048645 0.645039260387421 0.632791578769684 0.628538966178894 0.610950469970703 0.591187238693237 0.580653190612793 0.641245901584625 0.659396886825562 0.65989077091217 0.649726927280426 0.657812714576721 0.674932479858398 0.692720472812653 0.716865539550781 0.719509065151215 0.717670738697052 0.559006094932556 0.571221113204956 0.575809240341187 0.562880992889404 0.547177195549011 0.522413909435272 0.513897240161896 0.514214158058167 -9999 0.520419061183929 0.517782688140869 0.514316141605377 0.536446928977966 0.558491826057434 0.592890620231628 -9999 -9999 -9999 -9999 -9999 -9999 -9999 -9999 -9999 -9999 -9999 -9999 -9999 -9999 -9999 -9999 -9999 -9999 -9999 -9999 -9999 -9999 -9999 -9999 -9999 -9999 -9999 -9999 -9999 -9999 -9999 -9999 -9999 -9999 -9999 -9999 -9999 -9999 -9999 -9999 -9999 -9999 -9999 -9999 -9999 -9999 -9999 -9999 -9999 -9999 -9999 -9999 -9999 -9999 -9999 -9999 -9999 -9999 -9999 -9999 -9999 -9999 -9999 -9999 -9999 -9999 -9999 -9999 -9999 -9999 -9999 -9999 -9999 -9999 -9999 -9999 -9999 -9999 -9999 -9999 -9999 -9999 -9999
-9999 -9999 -9999 -9999 -9999 -9999 -9999 -9999 -9999 -9999 -9999 -9999 -9999 -9999 -9999 -9999 -9999 -9999 -9999 -9999 -9999 -9999 -9999 -9999 -9999 -9999 -9999 -9999 -9999 -9999 -9999 -9999 -9999 -9999 -9999 -9999 -9999 -9999 -9999 -9999 -9999 -9999 -9999 -9999 -9999 -9999 -9999 -9999 -9999 -9999 -9999 -9999 -9999 -9999 -9999 -9999 -9999 -9999 -9999 -9999 -9999 -9999 -9999 -9999 -9999 -9999 -9999 -9999 -9999 -9999 -9999 -9999 -9999 -9999 -9999 -9999 -9999 -9999 -9999 -9999 -9999 -9999 -9999 -9999 -9999 -9999 -9999 -9999 -9999 -9999 -9999 -9999 -9999 -9999 -9999 -9999 -9999 -9999 -9999 -9999 -9999 -9999 -9999 -9999 -9999 -9999 -9999 -9999 -9999 -9999 -9999 -9999 -9999 -9999 -9999 -9999 -9999 -9999 -9999 -9999 -9999 -9999 -9999 -9999 -9999 -9999 -9999 -9999 -9999 -9999 -9999 -9999 -9999 -9999 -9999 -9999 -9999 -9999 -9999 -9999 -9999 -9999 -9999 -9999 -9999 -9999 -9999 -9999 -9999 -9999 -9999 -9999 -9999 -9999 -9999 -9999 -9999 -9999 -9999 -9999 -9999 -9999 -9999 -9999 -9999 -9999 -9999 -9999 -9999 -9999 -9999 -9999 -9999 -9999 -9999 -9999 -9999 -9999 -9999 -9999 -9999 -9999 -9999 -9999 -9999 -9999 -9999 -9999 -9999 -9999 -9999 -9999 -9999 -9999 -9999 -9999 -9999 -9999 -9999 -9999 -9999 -9999 -9999 -9999 -9999 -9999 -9999 -9999 -9999 -9999 -9999 -9999 -9999 -9999 -9999 -9999 -9999 -9999 -9999 -9999 -9999 -9999 -9999 -9999 0.724184989929199 0.702242374420166 0.70502233505249 0.702994048595428 0.69627171754837 0.665048062801361 0.632134616374969 0.633546948432922 0.683806478977203 0.702610075473785 0.71739274263382 0.710553467273712 0.698723018169403 0.702650368213654 0.714880466461182 0.744890689849854 0.767900407314301 0.764746129512787 0.738773763179779 0.748934209346771 0.711556673049927 0.687627553939819 0.659650385379791 0.635397791862488 0.660094201564789 0.639628887176514 0.646506667137146 0.618931114673615 0.610243618488312 0.605840146541595 0.611859381198883 0.633046686649323 0.675999402999878 0.698472678661346 0.716830432415009 0.718752086162567 0.733743607997894 0.727198719978333 0.559329748153687 0.563549757003784 0.567204713821411 0.571331977844238 0.546468734741211 0.527460992336273 0.514159917831421 -9999 0.511896073818207 0.512824058532715 0.511739015579224 0.514011859893799 0.520576894283295 0.551717281341553 -9999 -9999 -9999 -9999 -9999 -9999 -9999 -9999 -9999 -9999 -9999 -9999 -9999 -9999 -9999 -9999 -9999 -9999 -9999 -9999 -9999 -9999 -9999 -9999 -9999 -9999 -9999 -9999 -9999 -9999 -9999 -9999 -9999 -9999 -9999 -9999 -9999 -9999 -9999 -9999 -9999 -9999 -9999 -9999 -9999 -9999 -9999 -9999 -9999 -9999 -9999 -9999 -9999 -9999 -9999 -9999 -9999 -9999 -9999 -9999 -9999 -9999 -9999 -9999 -9999 -9999 -9999 -9999 -9999 -9999 -9999 -9999 -9999 -9999 -9999 -9999 -9999 -9999 -9999 -9999 -9999 -9999 -9999 -9999
-9999 -9999 -9999 -9999 -9999 -9999 -9999 -9999 -9999 -9999 -9999 -9999 -9999 -9999 -9999 -9999 -9999 -9999 -9999 -9999 -9999 -9999 -9999 -9999 -9999 -9999 -9999 -9999 -9999 -9999 -9999 -9999 -9999 -9999 -9999 -9999 -9999 -9999 -9999 -9999 -9999 -9999 -9999 -9999 -9999 -9999 -9999 -9999 -9999 -9999 -9999 -9999 -9999 -9999 -9999 -9999 -9999 -9999 -9999 -9999 -9999 -9999 -9999 -9999 -9999 -9999 -9999 -9999 -9999 -9999 -9999 -9999 -9999 -9999 -9999 -9999 -9999 -9999 -9999 -9999 -9999 -9999 -9999 -9999 -9999 -9999 -9999 -9999 -9999 -9999 -9999 -9999 -9999 -9999 -9999 -9999 -9999 -9999 -9999 -9999 -9999 -9999 -9999 -9999 -9999 -9999 -9999 -9999 -9999 -9999 -9999 -9999 -9999 -9999 -9999 -9999 -9999 -9999 -9999 -9999 -9999 -9999 -9999 -9999 -9999 -9999 -9999 -9999 -9999 -9999 -9999 -9999 -9999 -9999 -9999 -9999 -9999 -9999 -9999 -9999 -9999 -9999 -9999 -9999 -9999 -9999 -9999 -9999 -9999 -9999 -9999 -9999 -9999 -9999 -9999 -9999 -9999 -9999 -9999 -9999 -9999 -9999 -9999 -9999 -9999 -9999 -9999 -9999 -9999 -9999 -9999 -9999 -9999 -9999 -9999 -9999 -9999 -9999 -9999 -9999 -9999 -9999 -9999 -9999 -9999 -9999 -9999 -9999 -9999 -9999 -9999 -9999 -9999 -9999 -9999 -9999 -9999 -9999 -9999 -9999 -9999 -9999 -9999 -9999 -9999 -9999 -9999 -9999 -9999 -9999 -9999 -9999 -9999 -9999 -9999 -9999 -9999 -9999 -9999 -9999 -9999 -9999 0.760715961456299 0.726445913314819 0.701939105987549 0.695638597011566 0.703796803951263 0.699168622493744 0.695220112800598 0.653864920139313 0.641983509063721 0.645836889743805 0.67922842502594 0.713275790214539 0.728703558444977 0.721713423728943 0.726969122886658 0.726910829544067 0.718742489814758 0.71270889043808 0.726600706577301 0.729239106178284 0.73810613155365 0.769321799278259 0.740099251270294 0.700184524059296 0.688311994075775 0.6660475730896 0.675098538398743 0.659803628921509 0.681461036205292 0.64365690946579 0.602968096733093 0.610791325569153 0.657714068889618 0.675076842308044 0.683105826377869 0.710322737693787 0.723414778709412 0.711769342422485 0.728753864765167 0.741023123264313 0.736333429813385 0.567124426364899 0.565803825855255 0.565271258354187 0.551731586456299 0.524660110473633 0.523480772972107 0.520120561122894 0.519884705543518 0.520183086395264 0.514310479164124 0.514748573303223 0.519870102405548 0.542767941951752 0.568429589271545 0.581865549087524 -9999 -9999 -9999 -9999 -9999 -9999 -9999 -9999 -9999 -9999 -9999 -9999 -9999 -9999 -9999 -9999 -9999 -9999 -9999 -9999 -9999 -9999 -9999 -9999 -9999 -9999 -9999 -9999 -9999 -9999 -9999 -9999 -9999 -9999 -9999 -9999 -9999 -9999 -9999 -9999 -9999 -9999 -9999 -9999 -9999 -9999 -9999 -9999 -9999 -9999 -9999 -9999 -9999 -9999 -9999 -9999 -9999 -9999 -9999 -9999 -9999 -9999 -9999 -9999 -9999 -9999 -9999 -9999 -9999 -9999 -9999 -9999 -9999 -9999 -9999 -9999 -9999 -9999 -9999 -9999 -9999 -9999
-9999 -9999 -9999 -9999 -9999 -9999 -9999 -9999 -9999 -9999 -9999 -9999 -9999 -9999 -9999 -9999 -9999 -9999 -9999 -9999 -9999 -9999 -9999 -9999 -9999 -9999 -9999 -9999 -9999 -9999 -9999 -9999 -9999 -9999 -9999 -9999 -9999 -9999 -9999 -9999 -9999 -9999 -9999 -9999 -9999 -9999 -9999 -9999 -9999 -9999 -9999 -9999 -9999 -9999 -9999 -9999 -9999 -9999 -9999 -9999 -9999 -9999 -9999 -9999 -9999 -9999 -9999 -9999 -9999 -9999 -9999 -9999 -9999 -9999 -9999 -9999 -9999 -9999 -9999 -9999 -9999 -9999 -9999 -9999 -9999 -9999 -9999 -9999 -9999 -9999 -9999 -9999 -9999 -9999 -9999 -9999 -9999 -9999 -9999 -9999 -9999 -9999 -9999 -9999 -9999 -9999 -9999 -9999 -9999 -9999 -9999 -9999 -9999 -9999 -9999 -9999 -9999 -9999 -9999 -9999 -9999 -9999 -9999 -9999 -9999 -9999 -9999 -9999 -9999 -9999 -9999 -9999 -9999 -9999 -9999 -9999 -9999 -9999 -9999 -9999 -9999 -9999 -9999 -9999 -9999 -9999 -9999 -9999 -9999 -9999 -9999 -9999 -9999 -9999 -9999 -9999 -9999 -9999 -9999 -9999 -9999 -9999 -9999 -9999 -9999 -9999 -9999 -9999 -9999 -9999 -9999 -9999 -9999 -9999 -9999 -9999 -9999 -9999 -9999 -9999 -9999 -9999 -9999 -9999 -9999 -9999 -9999 -9999 -9999 -9999 -9999 -9999 -9999 -9999 -9999 -9999 -9999 -9999 -9999 -9999 -9999 -9999 -9999 -9999 -9999 -9999 -9999 -9999 -9999 -9999 0.51282012462616 0.520390689373016 -9999 -9999 -9999 0.555293202400208 0.594684779644012 0.642054975032806 0.680808842182159 0.716027021408081 0.758156538009644 0.766816914081573 0.743709027767181 0.717303812503815 0.69290429353714 0.687054395675659 0.694718062877655 0.702954530715942 0.682912409305573 0.674872875213623 0.687144815921783 0.692495882511139 0.696777760982513 0.716513872146606 0.737875521183014 0.748348534107208 0.753495097160339 0.749018609523773 0.740566194057465 0.731076300144196 0.720959484577179 0.709283590316772 0.712333619594574 0.74735701084137 0.768570780754089 0.738945245742798 0.717567443847656 0.703455448150635 0.704662263393402 0.715195417404175 0.703475058078766 0.654200732707977 0.635632991790771 0.665379524230957 0.690194725990295 0.720414221286774 0.722949087619781 0.706596732139587 0.731462955474854 0.745552957057953 0.727506935596466 0.571135222911835 0.737331986427307 0.572316586971283 0.564757347106934 0.560589253902435 0.553934633731842 0.535069644451141 0.517438232898712 0.512736678123474 0.50978422164917 0.514627397060394 0.510489642620087 0.515556633472443 0.523479104042053 0.556784451007843 0.573216915130615 0.567948579788208 0.581500887870789 0.578020811080933 0.550736665725708 0.679855406284332 0.521755158901215 0.564684212207794 0.559793472290039 0.562192678451538 0.570365309715271 0.567181408405304 0.551243603229523 0.556659936904907 -9999 -9999 -9999 -9999 -9999 -9999 -9999 -9999 -9999 -9999 -9999 -9999 -9999 -9999 -9999 -9999 -9999 -9999 -9999 -9999 -9999 -9999 -9999 -9999 -9999 -9999 -9999 -9999 -9999 -9999 -9999 -9999 -9999 -9999 -9999 -9999 -9999 -9999 -9999 -9999 -9999 -9999 -9999 -9999 -9999 -9999 -9999 -9999 -9999 -9999 -9999 -9999 -9999 -9999 -9999 -9999 -9999 -9999 -9999 -9999 -9999 -9999 -9999 -9999 -9999 -9999 -9999 -9999 -9999 -9999
-9999 -9999 -9999 -9999 -9999 -9999 -9999 -9999 -9999 -9999 -9999 -9999 -9999 -9999 -9999 -9999 -9999 -9999 -9999 -9999 -9999 -9999 -9999 -9999 -9999 -9999 -9999 -9999 -9999 -9999 -9999 -9999 -9999 -9999 -9999 -9999 -9999 -9999 -9999 -9999 -9999 -9999 -9999 -9999 -9999 -9999 -9999 -9999 -9999 -9999 -9999 -9999 -9999 -9999 -9999 -9999 -9999 -9999 -9999 -9999 -9999 -9999 -9999 -9999 -9999 -9999 -9999 -9999 -9999 -9999 -9999 -9999 -9999 -9999 -9999 -9999 -9999 -9999 -9999 -9999 -9999 -9999 -9999 -9999 -9999 -9999 -9999 -9999 -9999 -9999 -9999 -9999 -9999 -9999 -9999 -9999 -9999 -9999 -9999 -9999 -9999 -9999 -9999 -9999 -9999 -9999 -9999 -9999 -9999 -9999 -9999 -9999 -9999 -9999 -9999 -9999 -9999 -9999 -9999 -9999 -9999 -9999 -9999 -9999 -9999 -9999 -9999 -9999 -9999 -9999 -9999 -9999 -9999 -9999 -9999 -9999 -9999 -9999 -9999 -9999 -9999 -9999 -9999 -9999 -9999 -9999 -9999 -9999 -9999 -9999 -9999 -9999 -9999 -9999 -9999 -9999 -9999 -9999 -9999 -9999 -9999 -9999 -9999 -9999 -9999 -9999 -9999 -9999 -9999 -9999 -9999 -9999 -9999 -9999 -9999 -9999 -9999 -9999 -9999 -9999 -9999 -9999 -9999 -9999 -9999 -9999 -9999 -9999 -9999 -9999 -9999 -9999 -9999 -9999 -9999 -9999 -9999 -9999 -9999 -9999 -9999 -9999 -9999 -9999 -9999 -9999 -9999 -9999 0.350661963224411 0.388569235801697 0.540020525455475 0.542558133602142 0.537139236927032 0.515891432762146 0.525328814983368 0.567290961742401 0.594813704490662 0.635905861854553 0.686394393444061 0.724618494510651 0.759680867195129 0.756995022296906 0.728210210800171 0.718875706195831 0.696186304092407 0.678179621696472 0.683993458747864 0.700392961502075 0.692322552204132 0.691344738006592 0.711799442768097 0.728160917758942 0.711199700832367 0.740371942520142 0.750270128250122 0.769572973251343 0.773523032665253 0.772217214107513 0.765736222267151 0.758963823318481 0.751347839832306 0.743942856788635 0.735516250133514 0.721198856830597 0.73296457529068 0.739875495433807 0.740241467952728 0.755122900009155 0.741760015487671 0.720250427722931 0.678278565406799 0.66136109828949 0.678904712200165 0.709390580654144 0.736260533332825 0.748252093791962 0.750373899936676 0.736794769763947 0.74200451374054 0.754786372184753 0.73416656255722 0.740178346633911 0.58071768283844 0.572258114814758 0.56183135509491 0.56469714641571 0.554512858390808 0.545192837715149 0.529281497001648 0.515716135501862 0.514945447444916 0.5280921459198 0.526185095310211 0.531475186347961 0.53980165719986 0.568410992622375 0.575600981712341 0.563772618770599 0.564362168312073 0.558476746082306 0.537708938121796 0.679865002632141 0.525576829910278 0.685483813285828 0.68257737159729 0.537578940391541 0.538800477981567 0.53814309835434 0.548095107078552 0.562990307807922 0.578636765480042 -9999 -9999 -9999 -9999 -9999 -9999 -9999 -9999 -9999 -9999 -9999 -9999 -9999 -9999 -9999 -9999 -9999 -9999 -9999 -9999 -9999 -9999 -9999 -9999 -9999 -9999 -9999 -9999 -9999 -9999 -9999 -9999 -9999 -9999 -9999 -9999 -9999 -9999 -9999 -9999 -9999 -9999 -9999 -9999 -9999 -9999 -9999 -9999 -9999 -9999 -9999 -9999 -9999 -9999 -9999 -9999 -9999 -9999 -9999 -9999 -9999 -9999 -9999 -9999 -9999 -9999 -9999 -9999 -9999
-9999 -9999 -9999 -9999 -9999 -9999 -9999 -9999 -9999 -9999 -9999 -9999 -9999 -9999 -9999 -9999 -9999 -9999 -9999 -9999 -9999 -9999 -9999 -9999 -9999 -9999 -9999 -9999 -9999 -9999 -9999 -9999 -9999 -9999 -9999 -9999 -9999 -9999 -9999 -9999 -9999 -9999 -9999 -9999 -9999 -9999 -9999 -9999 -9999 -9999 -9999 -9999 -9999 -9999 -9999 -9999 -9999 -9999 -9999 -9999 -9999 -9999 -9999 -9999 -9999 -9999 -9999 -9999 -9999 -9999 -9999 -9999 -9999 -9999 -9999 -9999 -9999 -9999 -9999 -9999 -9999 -9999 -9999 -9999 -9999 -9999 -9999 -9999 -9999 -9999 -9999 -9999 -9999 -9999 -9999 -9999 -9999 -9999 -9999 -9999 -9999 -9999 -9999 -9999 -9999 -9999 -9999 -9999 -9999 -9999 -9999 -9999 -9999 -9999 -9999 -9999 -9999 -9999 -9999 -9999 -9999 -9999 -9999 -9999 -9999 -9999 -9999 -9999 -9999 -9999 -9999 -9999 -9999 -9999 -9999 -9999 -9999 -9999 -9999 -9999 -9999 -9999 -9999 -9999 -9999 -9999 -9999 -9999 -9999 -9999 -9999 -9999 -9999 -9999 -9999 -9999 -9999 -9999 -9999 -9999 -9999 -9999 -9999 -9999 -9999 -9999 -9999 -9999 -9999 -9999 -9999 -9999 -9999 -9999 -9999 -9999 -9999 -9999 -9999 -9999 -9999 -9999 -9999 -9999 -9999 -9999 -9999 -9999 -9999 -9999 -9999 -9999 -9999 -9999 -9999 -9999 -9999 -9999 -9999 -9999 -9999 -9999 -9999 -9999 -9999 0.153413325548172 0.292411684989929 0.322404652833939 0.357807666063309 0.395509570837021 0.411482870578766 0.553623557090759 0.548327326774597 0.531073987483978 0.541214466094971 0.58160662651062 0.606517791748047 0.631806552410126 0.670059859752655 0.718873143196106 0.739368975162506 0.736805140972137 0.722022414207458 0.707496881484985 0.689808964729309 0.677453100681305 0.675942242145538 0.694133639335632 0.696312308311462 0.720336675643921 0.712879717350006 0.728939056396484 0.749407112598419 0.76356965303421 0.777085721492767 0.786851048469543 0.791920244693756 0.790970802307129 0.788136661052704 0.785512745380402 0.782895147800446 0.780753374099731 0.773002862930298 0.746224224567413 0.71269679069519 0.698377311229706 0.748921275138855 0.741369187831879 0.704520702362061 0.701017498970032 0.70874035358429 0.710382103919983 0.709589898586273 0.740318894386292 0.759194254875183 0.763696789741516 0.743365526199341 0.755220949649811 0.740429699420929 0.762648820877075 0.752485275268555 0.747853457927704 0.574840784072876 0.579394459724426 0.56712794303894 0.568990468978882 0.56355881690979 0.547138452529907 0.538551390171051 0.526114940643311 0.531587839126587 0.541461527347565 0.547573268413544 0.551784217357635 0.557364821434021 0.566612005233765 0.572077989578247 0.569515287876129 0.566082000732422 0.555291593074799 0.676817119121552 0.650557219982147 0.657916724681854 0.639569103717804 0.630566358566284 0.672293484210968 0.674073278903961 0.676623106002808 0.530020296573639 0.534144759178162 0.579063057899475 -9999 -9999 -9999 -9999 -9999 -9999 -9999 -9999 -9999 -9999 -9999 -9999 -9999 -9999 -9999 -9999 -9999 -9999 -9999 -9999 -9999 -9999 -9999 -9999 -9999 -9999 -9999 -9999 -9999 -9999 -9999 -9999 -9999 -9999 -9999 -9999 -9999 -9999 -9999 -9999 -9999 -9999 -9999 -9999 -9999 -9999 -9999 -9999 -9999 -9999 -9999 -9999 -9999 -9999 -9999 -9999 -9999 -9999 -9999 -9999 -9999 -9999 -9999 -9999 -9999 -9999 -9999 -9999 -9999
-9999 -9999 -9999 -9999 -9999 -9999 -9999 -9999 -9999 -9999 -9999 -9999 -9999 -9999 -9999 -9999 -9999 -9999 -9999 -9999 -9999 -9999 -9999 -9999 -9999 -9999 -9999 -9999 -9999 -9999 -9999 -9999 -9999 -9999 -9999 -9999 -9999 -9999 -9999 -9999 -9999 -9999 -9999 -9999 -9999 -9999 -9999 -9999 -9999 -9999 -9999 -9999 -9999 -9999 -9999 -9999 -9999 -9999 -9999 -9999 -9999 -9999 -9999 -9999 -9999 -9999 -9999 -9999 -9999 -9999 -9999 -9999 -9999 -9999 -9999 -9999 -9999 -9999 -9999 -9999 -9999 -9999 -9999 -9999 -9999 -9999 -9999 -9999 -9999 -9999 -9999 -9999 -9999 -9999 -9999 -9999 -9999 -9999 -9999 -9999 -9999 -9999 -9999 -9999 -9999 -9999 -9999 -9999 -9999 -9999 -9999 -9999 -9999 -9999 -9999 -9999 -9999 -9999 -9999 -9999 -9999 -9999 -9999 -9999 -9999 -9999 -9999 -9999 -9999 -9999 -9999 -9999 -9999 -9999 -9999 -9999 -9999 -9999 -9999 -9999 -9999 -9999 -9999 -9999 -9999 -9999 -9999 -9999 -9999 -9999 -9999 -9999 -9999 -9999 -9999 -9999 -9999 -9999 -9999 -9999 -9999 -9999 -9999 -9999 -9999 -9999 -9999 -9999 -9999 -9999 -9999 -9999 -9999 -9999 -9999 -9999 -9999 -9999 -9999 -9999 -9999 -9999 -9999 -9999 -9999 -9999 -9999 -9999 -9999 -9999 -9999 -9999 -9999 -9999 -9999 -9999 -9999 -9999 -9999 -9999 -9999 -9999 -9999 0.129565238952637 0.241095662117004 0.27113351225853 0.299661189317703 0.330096274614334 0.362480819225311 0.384829193353653 0.412898659706116 0.5361447930336 0.538297295570374 0.529567241668701 0.534932374954224 0.569629490375519 0.612810611724854 0.64472109079361 0.699163854122162 0.715623199939728 0.749488115310669 0.737164914608002 0.720189213752747 0.703172981739044 0.685524165630341 0.676334500312805 0.674787759780884 0.68624347448349 0.692610085010529 0.71185290813446 0.745154142379761 0.750048160552979 0.761022388935089 0.773054778575897 0.791487634181976 0.798442602157593 0.804462432861328 0.808549106121063 0.809881806373596 0.8094402551651 0.809278666973114 0.808277785778046 0.802812278270721 0.778411090373993 0.73839670419693 0.720656752586365 0.698602378368378 0.725032866001129 0.728482127189636 0.744242250919342 0.744370996952057 0.754457235336304 0.75441312789917 0.766411900520325 0.764715492725372 0.763002634048462 0.764929115772247 0.765407204627991 0.751762807369232 0.762697100639343 0.767948746681213 0.753032803535461 0.7478147149086 0.579145789146423 0.577117443084717 0.574096202850342 0.559661149978638 0.544170796871185 0.543824791908264 0.538565397262573 0.54358446598053 0.54245662689209 0.53489089012146 0.546888411045074 0.547293066978455 0.553579330444336 0.717344522476196 0.720169246196747 0.542728126049042 0.541707336902618 0.695321917533875 0.645907163619995 0.615445196628571 0.605104744434357 0.610898017883301 0.622111320495605 0.660698354244232 0.51920485496521 0.543373644351959 0.545760154724121 -9999 -9999 -9999 -9999 -9999 -9999 -9999 -9999 -9999 -9999 -9999 -9999 -9999 -9999 -9999 -9999 -9999 -9999 -9999 -9999 -9999 -9999 -9999 -9999 -9999 -9999 -9999 -9999 -9999 -9999 -9999 -9999 -9999 -9999 -9999 -9999 -9999 -9999 -9999 -9999 -9999 -9999 -9999 -9999 -9999 -9999 -9999 -9999 -9999 -9999 -9999 -9999 -9999 -9999 -9999 -9999 -9999 -9999 -9999 -9999 -9999 -9999 -9999 -9999 -9999 -9999 -9999 -9999 -9999 -9999
-9999 -9999 -9999 -9999 -9999 -9999 -9999 -9999 -9999 -9999 -9999 -9999 -9999 -9999 -9999 -9999 -9999 -9999 -9999 -9999 -9999 -9999 -9999 -9999 -9999 -9999 -9999 -9999 -9999 -9999 -9999 -9999 -9999 -9999 -9999 -9999 -9999 -9999 -9999 -9999 -9999 -9999 -9999 -9999 -9999 -9999 -9999 -9999 -9999 -9999 -9999 -9999 -9999 -9999 -9999 -9999 -9999 -9999 -9999 -9999 -9999 -9999 -9999 -9999 -9999 -9999 -9999 -9999 -9999 -9999 -9999 -9999 -9999 -9999 -9999 -9999 -9999 -9999 -9999 -9999 -9999 -9999 -9999 -9999 -9999 -9999 -9999 -9999 -9999 -9999 -9999 -9999 -9999 -9999 -9999 -9999 -9999 -9999 -9999 -9999 -9999 -9999 -9999 -9999 -9999 -9999 -9999 -9999 -9999 -9999 -9999 -9999 -9999 -9999 -9999 -9999 -9999 -9999 -9999 -9999 -9999 -9999 -9999 -9999 -9999 -9999 -9999 -9999 -9999 -9999 -9999 -9999 -9999 -9999 -9999 -9999 -9999 -9999 -9999 -9999 -9999 -9999 -9999 -9999 -9999 -9999 -9999 -9999 -9999 -9999 -9999 -9999 -9999 -9999 -9999 -9999 -9999 -9999 -9999 -9999 -9999 -9999 -9999 -9999 -9999 -9999 -9999 -9999 -9999 -9999 -9999 -9999 -9999 -9999 -9999 -9999 -9999 -9999 -9999 -9999 -9999 -9999 -9999 -9999 -9999 -9999 -9999 -9999 -9999 -9999 -9999 -9999 -9999 -9999 -9999 -9999 -9999 -9999 -9999 -9999 -9999 0.143857955932617 0.121939785778522 0.129850700497627 0.241108000278473 0.269559532403946 0.297757834196091 0.322858512401581 0.343571543693542 0.38185840845108 0.404666155576706 0.414904206991196 0.529690623283386 0.521232008934021 0.515371322631836 0.545302927494049 0.584042549133301 0.635720372200012 0.68383663892746 0.728470802307129 0.73365730047226 0.720540046691895 0.710872650146484 0.696864068508148 0.683400392532349 0.674453854560852 0.674308896064758 0.687358438968658 0.693416714668274 0.718922793865204 0.735790312290192 0.760430514812469 0.781496286392212 0.796044409275055 0.803797423839569 0.808532118797302 0.817515194416046 0.819322764873505 0.823222994804382 0.82575935125351 0.828571438789368 0.827532589435577 0.823395431041718 0.790852189064026 0.759541928768158 0.736105978488922 0.718405306339264 0.722891449928284 0.736124634742737 0.752906084060669 0.773779451847076 0.780181527137756 0.77905410528183 0.772570967674255 0.77609795331955 0.766083478927612 0.770934164524078 0.776384770870209 0.765145659446716 0.762139320373535 0.765974998474121 0.755991637706757 0.58216780424118 0.580952286720276 0.574433624744415 0.563462913036346 0.552123188972473 0.703995883464813 0.544567167758942 0.533027768135071 0.687860429286957 0.688031256198883 0.677880704402924 0.689774751663208 0.686798334121704 0.711013436317444 0.702126502990723 0.678638756275177 0.700044095516205 0.545694231987 0.6912961602211 0.64272153377533 0.644659101963043 0.646533310413361 0.641803562641144 0.624304354190826 0.654632031917572 0.684045016765594 0.540859282016754 0.57356858253479 -9999 -9999 -9999 -9999 -9999 -9999 -9999 -9999 -9999 -9999 -9999 -9999 -9999 -9999 -9999 -9999 -9999 -9999 -9999 -9999 -9999 -9999 -9999 -9999 -9999 -9999 -9999 -9999 -9999 -9999 -9999 -9999 -9999 -9999 -9999 -9999 -9999 -9999 -9999 -9999 -9999 -9999 -9999 -9999 -9999 -9999 -9999 -9999 -9999 -9999 -9999 -9999 -9999 -9999 -9999 -9999 -9999 -9999 -9999 -9999 -9999 -9999 -9999 -9999 -9999 -9999 -9999 -9999 -9999 -9999
-9999 -9999 -9999 -9999 -9999 -9999 -9999 -9999 -9999 -9999 -9999 -9999 -9999 -9999 -9999 -9999 -9999 -9999 -9999 -9999 -9999 -9999 -9999 -9999 -9999 -9999 -9999 -9999 -9999 -9999 -9999 -9999 -9999 -9999 -9999 -9999 -9999 -9999 -9999 -9999 -9999 -9999 -9999 -9999 -9999 -9999 -9999 -9999 -9999 -9999 -9999 -9999 -9999 -9999 -9999 -9999 -9999 -9999 -9999 -9999 -9999 -9999 -9999 -9999 -9999 -9999 -9999 -9999 -9999 -9999 -9999 -9999 -9999 -9999 -9999 -9999 -9999 -9999 -9999 -9999 -9999 -9999 -9999 -9999 -9999 -9999 -9999 -9999 -9999 -9999 -9999 -9999 -9999 -9999 -9999 -9999 -9999 -9999 -9999 -9999 -9999 -9999 -9999 -9999 -9999 -9999 -9999 -9999 -9999 -9999 -9999 -9999 -9999 -9999 -9999 -9999 -9999 -9999 -9999 -9999 -9999 -9999 -9999 -9999 -9999 -9999 -9999 -9999 -9999 -9999 -9999 -9999 -9999 -9999 -9999 -9999 -9999 -9999 -9999 -9999 -9999 -9999 -9999 -9999 -9999 -9999 -9999 -9999 -9999 -9999 -9999 -9999 -9999 -9999 -9999 -9999 -9999 -9999 -9999 -9999 -9999 -9999 -9999 -9999 -9999 -9999 -9999 -9999 -9999 -9999 -9999 -9999 -9999 -9999 -9999 -9999 -9999 -9999 -9999 -9999 -9999 -9999 -9999 -9999 -9999 -9999 -9999 -9999 -9999 -9999 -9999 -9999 -9999 -9999 -9999 -9999 -9999 -9999 -9999 0.137475714087486 0.140155434608459 0.144502773880959 0.250575006008148 0.254528164863586 0.256712824106216 0.274931222200394 0.295162707567215 0.315579026937485 0.330277472734451 0.358992785215378 0.389778584241867 0.406844824552536 0.416355341672897 0.52092981338501 0.5253986120224 0.533714234828949 0.556197881698608 0.588647246360779 0.643941283226013 0.694492340087891 0.722419559955597 0.70441085100174 0.689646065235138 0.682748138904572 0.674450099468231 0.785964071750641 0.679908335208893 0.691454708576202 0.706270039081573 0.728408753871918 0.739849627017975 0.765954375267029 0.800838649272919 0.808095276355743 0.816679239273071 0.822368025779724 0.825059115886688 0.828997433185577 0.830978214740753 0.832683086395264 0.835298180580139 0.833939492702484 0.831139802932739 0.809394836425781 0.800938665866852 0.777202963829041 0.754419565200806 0.73402601480484 0.72834438085556 0.732838451862335 0.753525495529175 0.767299950122833 0.774668514728546 0.772649884223938 0.775348424911499 0.770362854003906 0.773750603199005 0.778689026832581 0.76328980922699 0.772158861160278 0.776188373565674 0.767388164997101 0.769105315208435 0.759979605674744 0.750386238098145 0.736160159111023 0.707304656505585 0.7086580991745 0.707764327526093 0.694068789482117 0.708441972732544 0.683562755584717 0.664911329746246 0.662461757659912 0.646988868713379 0.668881714344025 0.676051914691925 0.67767721414566 0.716708064079285 0.708795130252838 0.659265458583832 0.672873675823212 0.69703608751297 0.676172316074371 0.650576829910278 0.631240963935852 0.655373692512512 0.697283089160919 0.555408716201782 0.587765038013458 -9999 -9999 -9999 -9999 -9999 -9999 -9999 -9999 -9999 -9999 -9999 -9999 -9999 -9999 -9999 -9999 -9999 -9999 -9999 -9999 -9999 -9999 -9999 -9999 -9999 -9999 -9999 -9999 -9999 -9999 -9999 -9999 -9999 -9999 -9999 -9999 -9999 -9999 -9999 -9999 -9999 -9999 -9999 -9999 -9999 -9999 -9999 -9999 -9999 -9999 -9999 -9999 -9999 -9999 -9999 -9999 -9999 -9999 -9999 -9999 -9999 -9999 -9999 -9999 -9999 -9999 -9999 -9999 -9999 -9999
-9999 -9999 -9999 -9999 -9999 -9999 -9999 -9999 -9999 -9999 -9999 -9999 -9999 -9999 -9999 -9999 -9999 -9999 -9999 -9999 -9999 -9999 -9999 -9999 -9999 -9999 -9999 -9999 -9999 -9999 -9999 -9999 -9999 -9999 -9999 -9999 -9999 -9999 -9999 -9999 -9999 -9999 -9999 -9999 -9999 -9999 -9999 -9999 -9999 -9999 -9999 -9999 -9999 -9999 -9999 -9999 -9999 -9999 -9999 -9999 -9999 -9999 -9999 -9999 -9999 -9999 -9999 -9999 -9999 -9999 -9999 -9999 -9999 -9999 -9999 -9999 -9999 -9999 -9999 -9999 -9999 -9999 -9999 -9999 -9999 -9999 -9999 -9999 -9999 -9999 -9999 -9999 -9999 -9999 -9999 -9999 -9999 -9999 -9999 -9999 -9999 -9999 -9999 -9999 -9999 -9999 -9999 -9999 -9999 -9999 -9999 -9999 -9999 -9999 -9999 -9999 -9999 -9999 -9999 -9999 -9999 -9999 -9999 -9999 -9999 -9999 -9999 -9999 -9999 -9999 -9999 -9999 -9999 -9999 -9999 -9999 -9999 -9999 -9999 -9999 -9999 -9999 -9999 -9999 -9999 -9999 -9999 -9999 -9999 -9999 -9999 -9999 -9999 -9999 -9999 -9999 -9999 -9999 -9999 -9999 -9999 -9999 -9999 -9999 -9999 -9999 -9999 -9999 -9999 -9999 -9999 -9999 -9999 -9999 -9999 -9999 -9999 -9999 -9999 -9999 -9999 -9999 -9999 -9999 -9999 -9999 -9999 -9999 -9999 -9999 -9999 -9999 -9999 -9999 0.122440852224827 0.125046581029892 0.124830387532711 0.127368658781052 0.132290348410606 0.134905099868774 0.238701209425926 0.253680050373077 0.263287752866745 0.265083581209183 0.265551328659058 0.278052002191544 0.293864399194717 0.299718141555786 0.333697259426117 0.36504191160202 0.386298656463623 0.402575433254242 0.424450397491455 0.446318387985229 0.556126892566681 0.577623426914215 0.601196646690369 0.625998795032501 0.639211654663086 0.690835416316986 0.695387005805969 0.690607309341431 0.780924618244171 0.784264743328094 0.791077136993408 0.800191462039948 0.813123464584351 0.70886242389679 0.728567361831665 0.759562849998474 0.77905535697937 0.805842995643616 0.819888055324554 0.823020696640015 0.825812757015228 0.829839825630188 0.833604514598846 0.834007024765015 0.835347294807434 0.837095737457275 0.8404461145401 0.83905154466629 0.836641371250153 0.824014127254486 0.811222851276398 0.792346775531769 0.7722128033638 0.750571131706238 0.737535834312439 0.728223085403442 0.725634872913361 0.744576215744019 0.768865704536438 0.778387546539307 0.778743147850037 0.778221666812897 0.779097735881805 0.778960764408112 0.778757750988007 0.776227235794067 0.768166780471802 0.769022583961487 0.763460099697113 0.75061696767807 0.729697108268738 0.723617196083069 0.717779576778412 0.697822451591492 0.717230796813965 0.683822810649872 0.707992851734161 0.694432437419891 0.635627806186676 0.617649972438812 0.648841381072998 0.672834813594818 0.685751616954803 0.682308912277222 0.708386957645416 0.693556249141693 0.67557430267334 0.699471831321716 0.540619313716888 0.69870787858963 0.675897181034088 0.658150672912598 0.685670018196106 0.544086873531342 0.570012509822845 0.578407526016235 0.592079043388367 -9999 -9999 -9999 -9999 -9999 -9999 -9999 -9999 -9999 -9999 -9999 -9999 -9999 -9999 -9999 -9999 -9999 -9999 -9999 -9999 -9999 -9999 -9999 -9999 -9999 -9999 -9999 -9999 -9999 -9999 -9999 -9999 -9999 -9999 -9999 -9999 -9999 -9999 -9999 -9999 -9999 -9999 -9999 -9999 -9999 -9999 -9999 -9999 -9999 -9999 -9999 -9999 -9999 -9999 -9999 -9999 -9999 -9999 -9999 -9999 -9999 -9999 -9999 -9999 -9999 -9999 -9999 -9999 -9999
-9999 -9999 -9999 -9999 -9999 -9999 -9999 -9999 -9999 -9999 -9999 -9999 -9999 -9999 -9999 -9999 -9999 -9999 -9999 -9999 -9999 -9999 -9999 -9999 -9999 -9999 -9999 -9999 -9999 -9999 -9999 -9999 -9999 -9999 -9999 -9999 -9999 -9999 -9999 -9999 -9999 -9999 -9999 -9999 -9999 -9999 -9999 -9999 -9999 -9999 -9999 -9999 -9999 -9999 -9999 -9999 -9999 -9999 -9999 -9999 -9999 -9999 -9999 -9999 -9999 -9999 -9999 -9999 -9999 -9999 -9999 -9999 -9999 -9999 -9999 -9999 -9999 -9999 -9999 -9999 -9999 -9999 -9999 -9999 -9999 -9999 -9999 -9999 -9999 -9999 -9999 -9999 -9999 -9999 -9999 -9999 -9999 -9999 -9999 -9999 -9999 -9999 -9999 -9999 -9999 -9999 -9999 -9999 -9999 -9999 -9999 -9999 -9999 -9999 -9999 -9999 -9999 -9999 -9999 -9999 -9999 -9999 -9999 -9999 -9999 -9999 -9999 -9999 -9999 -9999 -9999 -9999 -9999 -9999 -9999 -9999 -9999 -9999 -9999 -9999 -9999 -9999 -9999 -9999 -9999 -9999 -9999 -9999 -9999 -9999 -9999 -9999 -9999 -9999 -9999 -9999 -9999 -9999 -9999 -9999 -9999 -9999 -9999 -9999 -9999 -9999 -9999 -9999 -9999 -9999 -9999 -9999 -9999 -9999 -9999 -9999 -9999 -9999 -9999 -9999 -9999 -9999 -9999 -9999 -9999 -9999 -9999 -9999 -9999 -9999 -9999 -9999 0.113640025258064 0.195419147610664 0.203373223543167 0.212549120187759 0.126230016350746 0.126996412873268 0.128411501646042 0.131247222423553 0.232328861951828 0.249956429004669 0.260735243558884 0.268323928117752 0.27010104060173 0.284403860569 0.300046294927597 0.316791296005249 0.336246848106384 0.357631623744965 0.378513991832733 0.408927381038666 0.434023499488831 0.456683754920959 0.47739839553833 0.594106078147888 0.612349390983582 0.655097246170044 0.69574910402298 0.702930271625519 0.695331215858459 0.792113125324249 0.792388200759888 0.800056278705597 0.805998086929321 0.814198732376099 0.714098215103149 0.740892291069031 0.744669556617737 0.784458935260773 0.807398974895477 0.821659207344055 0.832721889019012 0.833704829216003 0.834007143974304 0.838593244552612 0.839770078659058 0.840249359607697 0.838112890720367 0.837523281574249 0.839872241020203 0.840129911899567 0.840966582298279 0.831858336925507 0.820817768573761 0.808515906333923 0.790575206279755 0.772844552993774 0.752140820026398 0.737282037734985 0.729058444499969 0.733042478561401 0.753439605236053 0.773806631565094 0.777963578701019 0.779536604881287 0.779079854488373 0.773474633693695 0.775774896144867 0.770726978778839 0.759696900844574 0.751288533210754 0.739101529121399 0.747763097286224 0.734490871429443 0.715757787227631 0.671206712722778 0.66243839263916 0.68201357126236 0.675114929676056 0.662205636501312 0.665888249874115 0.649745941162109 0.6670041680336 0.690741956233978 0.697480618953705 0.692776501178741 0.709255516529083 0.717584371566772 0.696711301803589 0.690929412841797 0.544180750846863 0.551734209060669 0.547233581542969 0.703091025352478 0.705674111843109 0.544504404067993 0.555885791778564 0.575084388256073 0.581203162670135 0.581614434719086 0.598134756088257 -9999 -9999 -9999 -9999 -9999 -9999 -9999 -9999 -9999 -9999 -9999 -9999 -9999 -9999 -9999 -9999 -9999 -9999 -9999 -9999 -9999 -9999 -9999 -9999 -9999 -9999 -9999 -9999 -9999 -9999 -9999 -9999 -9999 -9999 -9999 -9999 -9999 -9999 -9999 -9999 -9999 -9999 -9999 -9999 -9999 -9999 -9999 -9999 -9999 -9999 -9999 -9999 -9999 -9999 -9999 -9999 -9999 -9999 -9999 -9999 -9999 -9999 -9999 -9999 -9999 -9999 -9999 -9999
-9999 -9999 -9999 -9999 -9999 -9999 -9999 -9999 -9999 -9999 -9999 -9999 -9999 -9999 -9999 -9999 -9999 -9999 -9999 -9999 -9999 -9999 -9999 -9999 -9999 -9999 -9999 -9999 -9999 -9999 -9999 -9999 -9999 -9999 -9999 -9999 -9999 -9999 -9999 -9999 -9999 -9999 -9999 -9999 -9999 -9999 -9999 -9999 -9999 -9999 -9999 -9999 -9999 -9999 -9999 -9999 -9999 -9999 -9999 -9999 -9999 -9999 -9999 -9999 -9999 -9999 -9999 -9999 -9999 -9999 -9999 -9999 -9999 -9999 -9999 -9999 -9999 -9999 -9999 -9999 -9999 -9999 -9999 -9999 -9999 -9999 -9999 -9999 -9999 -9999 -9999 -9999 -9999 -9999 -9999 -9999 -9999 -9999 -9999 -9999 -9999 -9999 -9999 -9999 -9999 -9999 -9999 -9999 -9999 -9999 -9999 -9999 -9999 -9999 -9999 -9999 -9999 -9999 -9999 -9999 -9999 -9999 -9999 -9999 -9999 -9999 -9999 -9999 -9999 -9999 -9999 -9999 -9999 -9999 -9999 -9999 -9999 -9999 -9999 -9999 -9999 -9999 -9999 -9999 -9999 -9999 -9999 -9999 -9999 -9999 -9999 -9999 -9999 -9999 -9999 -9999 -9999 -9999 -9999 -9999 -9999 -9999 -9999 -9999 -9999 -9999 -9999 -9999 -9999 -9999 -9999 -9999 -9999 -9999 -9999 -9999 -9999 -9999 -9999 -9999 -9999 -9999 -9999 -9999 -9999 -9999 -9999 -9999 -9999 -9999 0.187003552913666 0.193145513534546 0.199609577655792 0.201089158654213 0.204796507954597 0.214367136359215 0.217352002859116 0.220445990562439 0.222459018230438 0.227326229214668 0.234483197331429 0.242126762866974 0.245767116546631 0.257462561130524 0.263560742139816 0.279417425394058 0.292147994041443 0.309644848108292 0.333210617303848 0.353650957345963 0.373014032840729 0.397070318460464 0.417332828044891 0.434712588787079 0.45183140039444 0.488115102052689 0.628409743309021 0.670008182525635 0.706757247447968 0.707380473613739 0.704120457172394 0.806785047054291 0.810153603553772 0.814236164093018 0.818293213844299 0.823591291904449 0.833743095397949 0.748668611049652 0.783820569515228 0.780731379985809 0.799956202507019 0.83940851688385 0.842552959918976 0.841807961463928 0.841393709182739 0.844274699687958 0.844453632831573 0.843737483024597 0.841842472553253 0.842287361621857 0.843744695186615 0.84066778421402 0.839994013309479 0.835823774337769 0.828519999980927 0.816548943519592 0.804420530796051 0.790702641010284 0.773408889770508 0.754574000835419 0.738443970680237 0.730651438236237 0.738522887229919 0.762754142284393 0.771370470523834 0.77603018283844 0.773847341537476 0.76814866065979 0.764230966567993 0.742999196052551 0.711898684501648 0.708361804485321 0.692681491374969 0.710072040557861 0.715817749500275 0.672232449054718 0.659257411956787 0.618889987468719 0.631862163543701 0.637580931186676 0.657401502132416 0.656742572784424 0.688027858734131 0.704829752445221 0.70414537191391 0.709821105003357 0.715941548347473 0.713147938251495 0.710722386837006 0.690682113170624 0.711952984333038 0.546476721763611 0.56363320350647 0.567140161991119 0.564372718334198 0.570860266685486 0.560019373893738 0.571046650409698 0.581369042396545 0.588843107223511 0.595411956310272 0.599103450775146 -9999 -9999 -9999 -9999 -9999 -9999 -9999 -9999 -9999 -9999 -9999 -9999 -9999 -9999 -9999 -9999 -9999 -9999 -9999 -9999 -9999 -9999 -9999 -9999 -9999 -9999 -9999 -9999 -9999 -9999 -9999 -9999 -9999 -9999 -9999 -9999 -9999 -9999 -9999 -9999 -9999 -9999 -9999 -9999 -9999 -9999 -9999 -9999 -9999 -9999 -9999 -9999 -9999 -9999 -9999 -9999 -9999 -9999 -9999 -9999 -9999 -9999 -9999 -9999 -9999 -9999 -9999 -9999
-9999 -9999 -9999 -9999 -9999 -9999 -9999 -9999 -9999 -9999 -9999 -9999 -9999 -9999 -9999 -9999 -9999 -9999 -9999 -9999 -9999 -9999 -9999 -9999 -9999 -9999 -9999 -9999 -9999 -9999 -9999 -9999 -9999 -9999 -9999 -9999 -9999 -9999 -9999 -9999 -9999 -9999 -9999 -9999 -9999 -9999 -9999 -9999 -9999 -9999 -9999 -9999 -9999 -9999 -9999 -9999 -9999 -9999 -9999 -9999 -9999 -9999 -9999 -9999 -9999 -9999 -9999 -9999 -9999 -9999 -9999 -9999 -9999 -9999 -9999 -9999 -9999 -9999 -9999 -9999 -9999 -9999 -9999 -9999 -9999 -9999 -9999 -9999 -9999 -9999 -9999 -9999 -9999 -9999 -9999 -9999 -9999 -9999 -9999 -9999 -9999 -9999 -9999 -9999 -9999 -9999 -9999 -9999 -9999 -9999 -9999 -9999 -9999 -9999 -9999 -9999 -9999 -9999 -9999 -9999 -9999 -9999 -9999 -9999 -9999 -9999 -9999 -9999 -9999 -9999 -9999 -9999 -9999 -9999 -9999 -9999 -9999 -9999 -9999 -9999 -9999 -9999 -9999 -9999 -9999 -9999 -9999 -9999 -9999 -9999 -9999 -9999 -9999 -9999 -9999 -9999 -9999 -9999 -9999 -9999 -9999 -9999 -9999 -9999 -9999 -9999 -9999 -9999 -9999 -9999 -9999 -9999 -9999 -9999 -9999 -9999 -9999 -9999 -9999 -9999 -9999 -9999 -9999 -9999 -9999 -9999 -9999 -9999 -9999 0.181198835372925 0.184676304459572 0.1889308989048 0.196047693490982 0.204454928636551 0.211784660816193 0.21761129796505 0.220783025026321 0.222094744443893 0.219887241721153 0.223327681422234 0.22633321583271 0.230057597160339 0.23422808945179 0.240785747766495 0.250683128833771 0.263944983482361 0.283511638641357 0.304377436637878 0.324946939945221 0.346152544021606 0.367904394865036 0.384924083948135 0.409476637840271 0.430909335613251 0.463983416557312 0.663034200668335 0.685130894184113 0.719479024410248 0.693063139915466 0.735338032245636 0.833082139492035 0.834445953369141 0.82313084602356 0.825108230113983 0.830774009227753 0.83372038602829 0.842831969261169 0.860786914825439 0.776391506195068 0.781877636909485 0.819207549095154 0.847798407077789 0.849030137062073 0.846316576004028 0.848158359527588 0.847540616989136 0.847356021404266 0.846535980701447 0.848041236400604 0.848748743534088 0.844693839550018 0.841614246368408 0.840749621391296 0.836591005325317 0.833017230033875 0.824096381664276 0.815962910652161 0.808810532093048 0.78868180513382 0.766897857189178 0.744761645793915 0.730695307254791 0.726167440414429 0.744250357151031 0.756058096885681 0.766840994358063 0.760875403881073 0.74589478969574 0.723621606826782 0.724833846092224 0.66527533531189 0.651958882808685 0.658428966999054 0.660251080989838 0.674596011638641 0.659187495708466 0.629422128200531 0.639361321926117 0.655210852622986 0.656967997550964 0.675440490245819 0.68160092830658 0.685264945030212 0.705277025699615 0.696596205234528 0.68735009431839 0.689623713493347 0.687281906604767 0.690276384353638 0.698049247264862 0.707504749298096 0.719728350639343 0.719301223754883 0.576938927173615 0.577457845211029 0.568698227405548 0.553312301635742 0.561991274356842 0.56630140542984 0.568677246570587 0.592476010322571 0.599722802639008 -9999 -9999 -9999 -9999 -9999 -9999 -9999 -9999 -9999 -9999 -9999 -9999 -9999 -9999 -9999 -9999 -9999 -9999 -9999 -9999 -9999 -9999 -9999 -9999 -9999 -9999 -9999 -9999 -9999 -9999 -9999 -9999 -9999 -9999 -9999 -9999 -9999 -9999 -9999 -9999 -9999 -9999 -9999 -9999 -9999 -9999 -9999 -9999 -9999 -9999 -9999 -9999 -9999 -9999 -9999 -9999 -9999 -9999 -9999 -9999 -9999 -9999 -9999 -9999 -9999 -9999 -9999 -9999
-9999 -9999 -9999 -9999 -9999 -9999 -9999 -9999 -9999 -9999 -9999 -9999 -9999 -9999 -9999 -9999 -9999 -9999 -9999 -9999 -9999 -9999 -9999 -9999 -9999 -9999 -9999 -9999 -9999 -9999 -9999 -9999 -9999 -9999 -9999 -9999 -9999 -9999 -9999 -9999 -9999 -9999 -9999 -9999 -9999 -9999 -9999 -9999 -9999 -9999 -9999 -9999 -9999 -9999 -9999 -9999 -9999 -9999 -9999 -9999 -9999 -9999 -9999 -9999 -9999 -9999 -9999 -9999 -9999 -9999 -9999 -9999 -9999 -9999 -9999 -9999 -9999 -9999 -9999 -9999 -9999 -9999 -9999 -9999 -9999 -9999 -9999 -9999 -9999 -9999 -9999 -9999 -9999 -9999 -9999 -9999 -9999 -9999 -9999 -9999 -9999 -9999 -9999 -9999 -9999 -9999 -9999 -9999 -9999 -9999 -9999 -9999 -9999 -9999 -9999 -9999 -9999 -9999 -9999 -9999 -9999 -9999 -9999 -9999 -9999 -9999 -9999 -9999 -9999 -9999 -9999 -9999 -9999 -9999 -9999 -9999 -9999 -9999 -9999 -9999 -9999 -9999 -9999 -9999 -9999 -9999 -9999 -9999 -9999 -9999 -9999 -9999 -9999 -9999 -9999 -9999 -9999 -9999 -9999 -9999 -9999 -9999 -9999 -9999 -9999 -9999 -9999 -9999 -9999 -9999 -9999 -9999 -9999 -9999 -9999 -9999 -9999 -9999 -9999 -9999 -9999 -9999 -9999 -9999 -9999 -9999 0.161759704351425 0.170417904853821 0.175667226314545 0.179259970784187 0.183072075247765 0.186903059482574 0.192561939358711 0.198212742805481 0.202851161360741 0.206173226237297 0.211674958467484 0.212208703160286 0.213343068957329 0.214717745780945 0.21515055000782 0.219882845878601 0.226320907473564 0.235323265194893 0.244901120662689 0.259928673505783 0.277793288230896 0.298038005828857 0.318910151720047 0.337915003299713 0.361487001180649 0.37859058380127 0.404219210147858 0.434576362371445 0.471370369195938 0.669461727142334 0.703156054019928 0.742095232009888 0.841072559356689 0.857719898223877 0.847226440906525 0.839996099472046 0.841531336307526 0.844177961349487 0.84949266910553 0.845079839229584 0.849626421928406 0.868093132972717 0.796155989170074 0.812918722629547 0.844206273555756 0.850426554679871 0.849254310131073 0.846623063087463 0.847150087356567 0.84929358959198 0.849226951599121 0.849923849105835 0.849779844284058 0.847385108470917 0.844694316387177 0.843909323215485 0.841295659542084 0.84034663438797 0.834362745285034 0.828917443752289 0.82022351026535 0.811550736427307 0.796641111373901 0.769317209720612 0.744256138801575 0.712324500083923 0.69858318567276 0.735931396484375 0.752635657787323 0.758217871189117 0.74588942527771 0.713716208934784 0.694237768650055 0.696889042854309 0.682981371879578 0.644934058189392 0.650014996528625 0.64065819978714 0.654425263404846 0.640368163585663 0.64451014995575 0.665011823177338 0.668636083602905 0.681010663509369 0.687029421329498 0.689717888832092 0.693753659725189 0.686556339263916 0.655770540237427 0.643898785114288 0.650805234909058 0.673114657402039 0.705987274646759 0.725599110126495 0.556452035903931 0.565076172351837 0.576359450817108 0.582247972488403 0.577106475830078 0.567241966724396 0.551645994186401 0.553812325000763 0.556432545185089 0.5640549659729 0.587470829486847 0.598804950714111 -9999 -9999 -9999 -9999 -9999 -9999 -9999 -9999 -9999 -9999 -9999 -9999 -9999 -9999 -9999 -9999 -9999 -9999 -9999 -9999 -9999 -9999 -9999 -9999 -9999 -9999 -9999 -9999 -9999 -9999 -9999 -9999 -9999 -9999 -9999 -9999 -9999 -9999 -9999 -9999 -9999 -9999 -9999 -9999 -9999 -9999 -9999 -9999 -9999 -9999 -9999 -9999 -9999 -9999 -9999 -9999 -9999 -9999 -9999 -9999 -9999 -9999 -9999 -9999 -9999 -9999 -9999 -9999
-9999 -9999 -9999 -9999 -9999 -9999 -9999 -9999 -9999 -9999 -9999 -9999 -9999 -9999 -9999 -9999 -9999 -9999 -9999 -9999 -9999 -9999 -9999 -9999 -9999 -9999 -9999 -9999 -9999 -9999 -9999 -9999 -9999 -9999 -9999 -9999 -9999 -9999 -9999 -9999 -9999 -9999 -9999 -9999 -9999 -9999 -9999 -9999 -9999 -9999 -9999 -9999 -9999 -9999 -9999 -9999 -9999 -9999 -9999 -9999 -9999 -9999 -9999 -9999 -9999 -9999 -9999 -9999 -9999 -9999 -9999 -9999 -9999 -9999 -9999 -9999 -9999 -9999 -9999 -9999 -9999 -9999 -9999 -9999 -9999 -9999 -9999 -9999 -9999 -9999 -9999 -9999 -9999 -9999 -9999 -9999 -9999 -9999 -9999 -9999 -9999 -9999 -9999 -9999 -9999 -9999 -9999 -9999 -9999 -9999 -9999 -9999 -9999 -9999 -9999 -9999 -9999 -9999 -9999 -9999 -9999 -9999 -9999 -9999 -9999 -9999 -9999 -9999 -9999 -9999 -9999 -9999 -9999 -9999 -9999 -9999 -9999 -9999 -9999 -9999 -9999 -9999 -9999 -9999 -9999 -9999 -9999 -9999 -9999 -9999 -9999 -9999 -9999 -9999 -9999 -9999 -9999 -9999 -9999 -9999 -9999 -9999 -9999 -9999 -9999 -9999 -9999 -9999 -9999 -9999 -9999 -9999 -9999 -9999 -9999 -9999 -9999 -9999 -9999 -9999 -9999 -9999 -9999 -9999 -9999 0.159832581877708 0.168284326791763 0.172207236289978 0.176633179187775 0.18031145632267 0.186094671487808 0.190338954329491 0.197043776512146 0.198471158742905 0.201393350958824 0.20303849875927 0.206097915768623 0.206565648317337 0.211055427789688 0.215013608336449 0.213931545615196 0.216076880693436 0.222030699253082 0.229022800922394 0.239924371242523 0.258480131626129 0.276936441659927 0.300061255693436 0.318171381950378 0.33458486199379 0.356656134128571 0.381355971097946 0.407572746276855 0.439151912927628 0.465946197509766 0.660800695419312 0.67815226316452 0.72201132774353 0.851907908916473 0.861413955688477 0.849949836730957 0.848182439804077 0.851611256599426 0.850843966007233 0.856011390686035 0.844357371330261 0.847760498523712 0.771946132183075 0.801272809505463 0.83277428150177 0.846596479415894 0.85052889585495 0.849765360355377 0.848382115364075 0.849262773990631 0.846157550811768 0.842411279678345 0.919830739498138 0.921550154685974 0.920505285263062 0.919748067855835 0.919516861438751 0.842321574687958 0.837543725967407 0.834551453590393 0.824518978595734 0.816105723381042 0.805980324745178 0.779729247093201 0.741925299167633 0.691500306129456 0.688262283802032 0.709602534770966 0.737736701965332 0.742778658866882 0.738592743873596 0.735365271568298 0.745013654232025 0.725781559944153 0.697984516620636 0.692946553230286 0.673272907733917 0.670423805713654 0.673507630825043 0.642180740833282 0.638929188251495 0.658931910991669 0.679674923419952 0.690029323101044 0.690513432025909 0.688145875930786 0.685219824314117 0.663439452648163 0.67622298002243 0.656274735927582 0.656529724597931 0.667242527008057 0.68988835811615 0.72189462184906 0.564455091953278 0.567428588867188 0.567332565784454 0.56537801027298 0.556676685810089 0.578849792480469 0.573465585708618 0.575453758239746 0.572969913482666 0.564043581485748 0.573339700698853 0.587188720703125 0.594186305999756 -9999 -9999 -9999 -9999 -9999 -9999 -9999 -9999 -9999 -9999 -9999 -9999 -9999 -9999 -9999 -9999 -9999 -9999 -9999 -9999 -9999 -9999 -9999 -9999 -9999 -9999 -9999 -9999 -9999 -9999 -9999 -9999 -9999 -9999 -9999 -9999 -9999 -9999 -9999 -9999 -9999 -9999 -9999 -9999 -9999 -9999 -9999 -9999 -9999 -9999 -9999 -9999 -9999 -9999 -9999 -9999 -9999 -9999 -9999 -9999 -9999 -9999 -9999 -9999 -9999 -9999 -9999 -9999
-9999 -9999 -9999 -9999 -9999 -9999 -9999 -9999 -9999 -9999 -9999 -9999 -9999 -9999 -9999 -9999 -9999 -9999 -9999 -9999 -9999 -9999 -9999 -9999 -9999 -9999 -9999 -9999 -9999 -9999 -9999 -9999 -9999 -9999 -9999 -9999 -9999 -9999 -9999 -9999 -9999 -9999 -9999 -9999 -9999 -9999 -9999 -9999 -9999 -9999 -9999 -9999 -9999 -9999 -9999 -9999 -9999 -9999 -9999 -9999 -9999 -9999 -9999 -9999 -9999 -9999 -9999 -9999 -9999 -9999 -9999 -9999 -9999 -9999 -9999 -9999 -9999 -9999 -9999 -9999 -9999 -9999 -9999 -9999 -9999 -9999 -9999 -9999 -9999 -9999 -9999 -9999 -9999 -9999 -9999 -9999 -9999 -9999 -9999 -9999 -9999 -9999 -9999 -9999 -9999 -9999 -9999 -9999 -9999 -9999 -9999 -9999 -9999 -9999 -9999 -9999 -9999 -9999 -9999 -9999 -9999 -9999 -9999 -9999 -9999 -9999 -9999 -9999 -9999 -9999 -9999 -9999 -9999 -9999 -9999 -9999 -9999 -9999 -9999 -9999 -9999 -9999 -9999 -9999 -9999 -9999 -9999 -9999 -9999 -9999 -9999 -9999 -9999 -9999 -9999 -9999 -9999 -9999 -9999 -9999 -9999 -9999 -9999 -9999 -9999 -9999 -9999 -9999 -9999 -9999 -9999 -9999 -9999 -9999 -9999 -9999 -9999 -9999 -9999 -9999 -9999 -9999 -9999 -9999 0.153639242053032 0.162432625889778 0.168656855821609 0.173605844378471 0.177361726760864 0.182393357157707 0.188169702887535 0.191299214959145 0.196527361869812 0.200905382633209 0.200194120407104 0.201248407363892 0.204083532094955 0.209693133831024 0.213362023234367 0.21786293387413 0.212732195854187 0.215272977948189 0.221376121044159 0.227726608514786 0.239275440573692 0.262884557247162 0.281795799732208 0.308671832084656 0.328108847141266 0.343775540590286 0.363079756498337 0.38873615860939 0.414713263511658 0.437095761299133 0.464630603790283 0.660146594047546 0.679590821266174 0.711015403270721 0.845576643943787 0.867133319377899 0.862266302108765 0.858280956745148 0.857287347316742 0.861887633800507 0.853639543056488 0.840470552444458 0.864171206951141 0.786142706871033 0.810409128665924 0.837947964668274 0.847484767436981 0.851787865161896 0.851524353027344 0.851693391799927 0.845888257026672 0.841356754302979 0.919793725013733 0.917939484119415 0.919351279735565 0.918164193630219 0.920844078063965 0.92065966129303 0.8409463763237 0.835903644561768 0.829514682292938 0.821690559387207 0.81085604429245 0.789130568504333 0.773025989532471 0.724067211151123 0.679950177669525 0.699032127857208 0.704966127872467 0.714164435863495 0.722083866596222 0.72168493270874 0.71814239025116 0.730015695095062 0.720303893089294 0.698154985904694 0.718590021133423 0.70131129026413 0.689925909042358 0.6919025182724 0.671086370944977 0.67815101146698 0.683970987796783 0.68091893196106 0.667315781116486 0.66661012172699 0.673098921775818 0.669586777687073 0.65931510925293 0.657777845859528 0.647897601127625 0.679732024669647 0.706730306148529 0.719886898994446 0.551597833633423 0.548941135406494 0.716059982776642 0.708731293678284 0.708229780197144 0.712133049964905 0.562251210212708 0.579134464263916 0.581150412559509 0.583814859390259 0.58761078119278 0.589508175849915 0.592575907707214 0.59190845489502 0.594046115875244 -9999 0.593029379844666 0.58967000246048 0.563849925994873 0.56695556640625 0.596131861209869 -9999 -9999 -9999 -9999 -9999 -9999 -9999 -9999 -9999 -9999 -9999 -9999 -9999 -9999 -9999 -9999 -9999 -9999 -9999 -9999 -9999 -9999 -9999 -9999 -9999 -9999 -9999 -9999 -9999 -9999 -9999 -9999 -9999 -9999 -9999 -9999 -9999 -9999 -9999 -9999 -9999 -9999 -9999 -9999 -9999 -9999 -9999 -9999 -9999 -9999 -9999 -9999 -9999 -9999 -9999 -9999 -9999 -9999 -9999 -9999 -9999
-9999 -9999 -9999 -9999 -9999 -9999 -9999 -9999 -9999 -9999 -9999 -9999 -9999 -9999 -9999 -9999 -9999 -9999 -9999 -9999 -9999 -9999 -9999 -9999 -9999 -9999 -9999 -9999 -9999 -9999 -9999 -9999 -9999 -9999 -9999 -9999 -9999 -9999 -9999 -9999 -9999 -9999 -9999 -9999 -9999 -9999 -9999 -9999 -9999 -9999 -9999 -9999 -9999 -9999 -9999 -9999 -9999 -9999 -9999 -9999 -9999 -9999 -9999 -9999 -9999 -9999 -9999 -9999 -9999 -9999 -9999 -9999 -9999 -9999 -9999 -9999 -9999 -9999 -9999 -9999 -9999 -9999 -9999 -9999 -9999 -9999 -9999 -9999 -9999 -9999 -9999 -9999 -9999 -9999 -9999 -9999 -9999 -9999 -9999 -9999 -9999 -9999 -9999 -9999 -9999 -9999 -9999 -9999 -9999 -9999 -9999 -9999 -9999 -9999 -9999 -9999 -9999 -9999 -9999 -9999 -9999 -9999 -9999 -9999 -9999 -9999 -9999 -9999 -9999 -9999 -9999 -9999 -9999 -9999 -9999 -9999 -9999 -9999 -9999 -9999 -9999 -9999 -9999 -9999 -9999 -9999 -9999 -9999 -9999 -9999 -9999 -9999 -9999 -9999 -9999 -9999 -9999 -9999 -9999 -9999 -9999 -9999 -9999 -9999 -9999 -9999 -9999 -9999 -9999 -9999 -9999 -9999 -9999 -9999 -9999 -9999 -9999 -9999 -9999 -9999 -9999 -9999 -9999 -9999 0.150544106960297 0.153904810547829 0.159838438034058 0.166526481509209 0.17475064098835 0.183202922344208 0.189325273036957 0.19418503344059 0.196241766214371 0.20097342133522 0.203023448586464 0.206116482615471 0.212080582976341 0.210625663399696 0.217811152338982 0.223965525627136 0.214049980044365 0.22075067460537 0.22603802382946 0.232438385486603 0.24626362323761 0.272282481193542 0.290456563234329 0.309969067573547 0.325896799564362 0.341959059238434 0.360859245061874 0.388892740011215 0.417338490486145 0.442652881145477 0.642041325569153 0.677155137062073 0.699495673179626 0.714514315128326 0.740701079368591 0.87556517124176 0.868974387645721 0.868638455867767 0.868124425411224 0.861121654510498 0.862251102924347 0.870727002620697 0.882250487804413 0.893774449825287 0.900679409503937 0.836093068122864 0.847828030586243 0.853865146636963 0.852137446403503 0.849913001060486 0.842358529567719 0.838000416755676 0.83039379119873 0.916508615016937 0.920057833194733 0.920173943042755 0.920323371887207 0.918932497501373 0.838742792606354 0.835341036319733 0.826142847537994 0.81122225522995 0.787880539894104 0.783615231513977 0.745332062244415 0.708730161190033 0.699415743350983 0.697696030139923 0.735500991344452 0.747528493404388 0.748892962932587 0.759688675403595 0.767067492008209 0.76342761516571 0.736402273178101 0.73161518573761 0.734906196594238 0.723782420158386 0.710073292255402 0.701999247074127 0.687455892562866 0.663124799728394 0.644560694694519 0.643087804317474 0.642419576644897 0.663961887359619 0.671662986278534 0.646608650684357 0.655080080032349 0.635531067848206 0.657148778438568 0.701193571090698 0.706389546394348 0.688941538333893 0.684378802776337 0.696754097938538 0.677875280380249 0.662494301795959 0.681678056716919 0.708122134208679 0.557248950004578 0.708229184150696 0.553960561752319 0.57356733083725 0.583544075489044 0.583506405353546 0.591283023357391 0.582285583019257 0.577828466892242 0.58580607175827 0.586128532886505 0.570834994316101 0.540983617305756 0.545869529247284 0.58801257610321 0.585410833358765 0.600008368492126 -9999 -9999 -9999 -9999 -9999 -9999 -9999 -9999 -9999 -9999 -9999 -9999 -9999 -9999 -9999 -9999 -9999 -9999 -9999 -9999 -9999 -9999 -9999 -9999 -9999 -9999 -9999 -9999 -9999 -9999 -9999 -9999 -9999 -9999 -9999 -9999 -9999 -9999 -9999 -9999 -9999 -9999 -9999 -9999 -9999 -9999 -9999 -9999 -9999 -9999 -9999 -9999 -9999 -9999 -9999 -9999 -9999 -9999 -9999
-9999 -9999 -9999 -9999 -9999 -9999 -9999 -9999 -9999 -9999 -9999 -9999 -9999 -9999 -9999 -9999 -9999 -9999 -9999 -9999 -9999 -9999 -9999 -9999 -9999 -9999 -9999 -9999 -9999 -9999 -9999 -9999 -9999 -9999 -9999 -9999 -9999 -9999 -9999 -9999 -9999 -9999 -9999 -9999 -9999 -9999 -9999 -9999 -9999 -9999 -9999 -9999 -9999 -9999 -9999 -9999 -9999 -9999 -9999 -9999 -9999 -9999 -9999 -9999 -9999 -9999 -9999 -9999 -9999 -9999 -9999 -9999 -9999 -9999 -9999 -9999 -9999 -9999 -9999 -9999 -9999 -9999 -9999 -9999 -9999 -9999 -9999 -9999 -9999 -9999 -9999 -9999 -9999 -9999 -9999 -9999 -9999 -9999 -9999 -9999 -9999 -9999 -9999 -9999 -9999 -9999 -9999 -9999 -9999 -9999 -9999 -9999 -9999 -9999 -9999 -9999 -9999 -9999 -9999 -9999 -9999 -9999 -9999 -9999 -9999 -9999 -9999 -9999 -9999 -9999 -9999 -9999 -9999 -9999 -9999 -9999 -9999 -9999 -9999 -9999 -9999 -9999 -9999 -9999 -9999 -9999 -9999 -9999 -9999 -9999 -9999 -9999 -9999 -9999 -9999 -9999 -9999 -9999 -9999 -9999 -9999 -9999 -9999 -9999 -9999 -9999 -9999 -9999 -9999 -9999 -9999 -9999 -9999 -9999 -9999 -9999 -9999 -9999 -9999 -9999 -9999 -9999 -9999 0.14478163421154 0.149612307548523 0.154996648430824 0.161084592342377 0.168486371636391 0.175727397203445 0.183412849903107 0.189609855413437 0.194239512085915 0.198016077280045 0.202026605606079 0.201885029673576 0.205339923501015 0.210129305720329 0.217011123895645 0.222098588943481 0.22905233502388 0.221212908625603 0.226000010967255 0.234547883272171 0.244693726301193 0.25913017988205 0.279205024242401 0.297063678503036 0.321525633335114 0.330719769001007 0.343451857566833 0.356443792581558 0.379291474819183 0.4050632417202 0.601281642913818 0.638108611106873 0.665492653846741 0.680769503116608 0.692135334014893 0.717236042022705 0.859990954399109 0.867784142494202 0.867236196994781 0.867577135562897 0.858101069927216 0.864286720752716 0.856355249881744 0.854320347309113 0.867152988910675 0.878899395465851 0.915217816829681 0.923596084117889 0.853650689125061 0.851398587226868 0.843308389186859 0.837631344795227 0.918162524700165 0.915180742740631 0.914660274982452 0.916666150093079 0.918558180332184 0.917469143867493 0.833671569824219 0.832961022853851 0.830945253372192 0.820335924625397 0.802956879138947 0.795186161994934 0.774276793003082 0.75415426492691 0.738591194152832 0.723850071430206 0.741706490516663 0.771714150905609 0.768417298793793 0.774888098239899 0.773763537406921 0.745911240577698 0.735797703266144 0.738409459590912 0.720480501651764 0.728431642055511 0.710874795913696 0.706432580947876 0.697110712528229 0.689545691013336 0.649396359920502 0.640509784221649 0.659654319286346 0.668523490428925 0.674579501152039 0.656815946102142 0.621421456336975 0.63776171207428 0.656207680702209 0.683889985084534 0.683775424957275 0.661221265792847 0.655092239379883 0.658096075057983 0.688417375087738 0.663273870944977 0.642978847026825 0.668490588665009 0.690077364444733 0.714073479175568 0.705267608165741 0.564916908740997 0.557164490222931 0.560333847999573 0.556251883506775 0.549402952194214 0.568007111549377 0.545270979404449 0.555468380451202 0.573974609375 0.567288160324097 0.683275759220123 0.688616514205933 0.568786680698395 0.584248125553131 0.600078463554382 -9999 -9999 -9999 -9999 -9999 -9999 -9999 -9999 -9999 -9999 -9999 -9999 -9999 -9999 -9999 -9999 -9999 -9999 -9999 -9999 -9999 -9999 -9999 -9999 -9999 -9999 -9999 -9999 -9999 -9999 -9999 -9999 -9999 -9999 -9999 -9999 -9999 -9999 -9999 -9999 -9999 -9999 -9999 -9999 -9999 -9999 -9999 -9999 -9999 -9999 -9999 -9999 -9999 -9999 -9999 -9999 -9999 -9999 -9999
-9999 -9999 -9999 -9999 -9999 -9999 -9999 -9999 -9999 -9999 -9999 -9999 -9999 -9999 -9999 -9999 -9999 -9999 -9999 -9999 -9999 -9999 -9999 -9999 -9999 -9999 -9999 -9999 -9999 -9999 -9999 -9999 -9999 -9999 -9999 -9999 -9999 -9999 -9999 -9999 -9999 -9999 -9999 -9999 -9999 -9999 -9999 -9999 -9999 -9999 -9999 -9999 -9999 -9999 -9999 -9999 -9999 -9999 -9999 -9999 -9999 -9999 -9999 -9999 -9999 -9999 -9999 -9999 -9999 -9999 -9999 -9999 -9999 -9999 -9999 -9999 -9999 -9999 -9999 -9999 -9999 -9999 -9999 -9999 -9999 -9999 -9999 -9999 -9999 -9999 -9999 -9999 -9999 -9999 -9999 -9999 -9999 -9999 -9999 -9999 -9999 -9999 -9999 -9999 -9999 -9999 -9999 -9999 -9999 -9999 -9999 -9999 -9999 -9999 -9999 -9999 -9999 -9999 -9999 -9999 -9999 -9999 -9999 -9999 -9999 -9999 -9999 -9999 -9999 -9999 -9999 -9999 -9999 -9999 -9999 -9999 -9999 -9999 -9999 -9999 -9999 -9999 -9999 -9999 -9999 -9999 -9999 -9999 -9999 -9999 -9999 -9999 -9999 -9999 -9999 -9999 -9999 -9999 -9999 -9999 -9999 -9999 -9999 -9999 -9999 -9999 -9999 -9999 -9999 -9999 -9999 -9999 -9999 -9999 -9999 -9999 -9999 -9999 -9999 -9999 -9999 -9999 0.143791496753693 0.146859586238861 0.151164725422859 0.157895982265472 0.165217995643616 0.172130838036537 0.177606269717216 0.18415829539299 0.188404083251953 0.193822339177132 0.198739603161812 0.203129708766937 0.205259427428246 0.206415131688118 0.212645098567009 0.214453190565109 0.225186109542847 0.234427943825722 0.231966808438301 0.235428988933563 0.246775269508362 0.249263808131218 0.261766523122787 0.278991639614105 0.295184642076492 0.309769511222839 0.329057037830353 0.350485235452652 0.373110622167587 0.38709020614624 0.412470191717148 0.607109665870667 0.644027769565582 0.660127639770508 0.663184404373169 0.688588500022888 0.708754777908325 0.76067590713501 0.850444197654724 0.874156892299652 0.862936019897461 0.862744271755219 0.84685754776001 0.816027879714966 0.808475196361542 0.842451810836792 0.880654275417328 0.908203482627869 0.921839535236359 0.923441171646118 0.923871219158173 0.921316564083099 0.918410897254944 0.914485335350037 0.909641683101654 0.909469425678253 0.913227438926697 0.915204524993896 0.91668826341629 0.917622566223145 0.918662309646606 0.825231432914734 0.816068053245544 0.800758540630341 0.781688749790192 0.771658718585968 0.754600882530212 0.732387840747833 0.724487662315369 0.750101208686829 0.768279433250427 0.777519047260284 0.76222950220108 0.746722638607025 0.699867069721222 0.70486581325531 0.734398484230042 0.702187597751617 0.683517098426819 0.669574856758118 0.650472819805145 0.656303405761719 0.683107793331146 0.679162263870239 0.666229367256165 0.65997576713562 0.657244026660919 0.64646703004837 0.647966206073761 0.626299858093262 0.650007963180542 0.657310545444489 0.663420736789703 0.656226992607117 0.640706717967987 0.628350794315338 0.657713949680328 0.674002110958099 0.657360851764679 0.632680058479309 0.665579855442047 0.692466855049133 0.680861830711365 0.692224621772766 0.710508167743683 0.688225865364075 0.684571743011475 0.547581017017365 0.693611562252045 0.551588475704193 0.684635579586029 0.679370939731598 0.545767962932587 0.549084782600403 0.683133542537689 0.550913035869598 -9999 -9999 -9999 -9999 -9999 -9999 -9999 -9999 -9999 -9999 -9999 -9999 -9999 -9999 -9999 -9999 -9999 -9999 -9999 -9999 -9999 -9999 -9999 -9999 -9999 -9999 -9999 -9999 -9999 -9999 -9999 -9999 -9999 -9999 -9999 -9999 -9999 -9999 -9999 -9999 -9999 -9999 -9999 -9999 -9999 -9999 -9999 -9999 -9999 -9999 -9999 -9999 -9999 -9999 -9999 -9999 -9999 -9999 -9999 -9999 -9999 -9999
-9999 -9999 -9999 -9999 -9999 -9999 -9999 -9999 -9999 -9999 -9999 -9999 -9999 -9999 -9999 -9999 -9999 -9999 -9999 -9999 -9999 -9999 -9999 -9999 -9999 -9999 -9999 -9999 -9999 -9999 -9999 -9999 -9999 -9999 -9999 -9999 -9999 -9999 -9999 -9999 -9999 -9999 -9999 -9999 -9999 -9999 -9999 -9999 -9999 -9999 -9999 -9999 -9999 -9999 -9999 -9999 -9999 -9999 -9999 -9999 -9999 -9999 -9999 -9999 -9999 -9999 -9999 -9999 -9999 -9999 -9999 -9999 -9999 -9999 -9999 -9999 -9999 -9999 -9999 -9999 -9999 -9999 -9999 -9999 -9999 -9999 -9999 -9999 -9999 -9999 -9999 -9999 -9999 -9999 -9999 -9999 -9999 -9999 -9999 -9999 -9999 -9999 -9999 -9999 -9999 -9999 -9999 -9999 -9999 -9999 -9999 -9999 -9999 -9999 -9999 -9999 -9999 -9999 -9999 -9999 -9999 -9999 -9999 -9999 -9999 -9999 -9999 -9999 -9999 -9999 -9999 -9999 -9999 -9999 -9999 -9999 -9999 -9999 -9999 -9999 -9999 -9999 -9999 -9999 -9999 -9999 -9999 -9999 -9999 -9999 -9999 -9999 -9999 -9999 -9999 -9999 -9999 -9999 -9999 -9999 -9999 -9999 -9999 -9999 -9999 -9999 -9999 -9999 -9999 -9999 -9999 -9999 -9999 -9999 -9999 -9999 -9999 -9999 -9999 -9999 -9999 -9999 0.147126272320747 0.149713918566704 0.155608803033829 0.162449434399605 0.169294089078903 0.174821808934212 0.179923191666603 0.185892775654793 0.190416127443314 0.195648178458214 0.202684700489044 0.209358006715775 0.210524186491966 0.211578115820885 0.214974284172058 0.219060391187668 0.226634815335274 0.234906122088432 0.244168445467949 0.240702450275421 0.25161024928093 0.255999773740768 0.268513232469559 0.279477685689926 0.299569696187973 0.315863788127899 0.33339586853981 0.363423854112625 0.384381920099258 0.397081345319748 0.58500748872757 0.626775026321411 0.664743721485138 0.681386649608612 0.689043343067169 0.708369255065918 0.728491306304932 0.755954027175903 0.874933362007141 0.877279579639435 0.879257023334503 0.868665158748627 0.856192231178284 0.84192419052124 0.835198223590851 0.869535267353058 0.888892889022827 0.905789494514465 0.914879858493805 0.918711066246033 0.917099297046661 0.911897361278534 0.906658709049225 0.901896059513092 0.894684255123138 0.893808007240295 0.897534668445587 0.892921984195709 0.903364837169647 0.908181011676788 0.909217238426208 0.90803074836731 0.795238614082336 0.782187402248383 0.771661639213562 0.759116232395172 0.74352902173996 0.729831516742706 0.723548710346222 0.734550774097443 0.742037713527679 0.723958969116211 0.740221500396729 0.710462391376495 0.701588749885559 0.711255311965942 0.715652585029602 0.722700655460358 0.69123911857605 0.683579385280609 0.658828914165497 0.663991451263428 0.665363669395447 0.633401155471802 0.622395694255829 0.627812623977661 0.645481050014496 0.624610781669617 0.644959211349487 0.627187550067902 0.609650790691376 0.60705429315567 0.629883289337158 0.616601407527924 0.607278406620026 0.61352014541626 0.615691125392914 0.628110110759735 0.624620258808136 0.624711155891418 0.640506446361542 0.658262550830841 0.669186770915985 0.693268001079559 0.714516282081604 0.681893050670624 0.674676775932312 0.674312591552734 0.674997806549072 0.679484248161316 0.669012904167175 0.660178184509277 0.705089688301086 0.548897743225098 0.574985265731812 -9999 -9999 -9999 -9999 -9999 -9999 -9999 -9999 -9999 -9999 -9999 -9999 -9999 -9999 -9999 -9999 -9999 -9999 -9999 -9999 -9999 -9999 -9999 -9999 -9999 -9999 -9999 -9999 -9999 -9999 -9999 -9999 -9999 -9999 -9999 -9999 -9999 -9999 -9999 -9999 -9999 -9999 -9999 -9999 -9999 -9999 -9999 -9999 -9999 -9999 -9999 -9999 -9999 -9999 -9999 -9999 -9999 -9999 -9999 -9999 -9999 -9999 -9999
-9999 -9999 -9999 -9999 -9999 -9999 -9999 -9999 -9999 -9999 -9999 -9999 -9999 -9999 -9999 -9999 -9999 -9999 -9999 -9999 -9999 -9999 -9999 -9999 -9999 -9999 -9999 -9999 -9999 -9999 -9999 -9999 -9999 -9999 -9999 -9999 -9999 -9999 -9999 -9999 -9999 -9999 -9999 -9999 -9999 -9999 -9999 -9999 -9999 -9999 -9999 -9999 -9999 -9999 -9999 -9999 -9999 -9999 -9999 -9999 -9999 -9999 -9999 -9999 -9999 -9999 -9999 -9999 -9999 -9999 -9999 -9999 -9999 -9999 -9999 -9999 -9999 -9999 -9999 -9999 -9999 -9999 -9999 -9999 -9999 -9999 -9999 -9999 -9999 -9999 -9999 -9999 -9999 -9999 -9999 -9999 -9999 -9999 -9999 -9999 -9999 -9999 -9999 -9999 -9999 -9999 -9999 -9999 -9999 -9999 -9999 -9999 -9999 -9999 -9999 -9999 -9999 -9999 -9999 -9999 -9999 -9999 -9999 -9999 -9999 -9999 -9999 -9999 -9999 -9999 -9999 -9999 -9999 -9999 -9999 -9999 -9999 -9999 -9999 -9999 -9999 -9999 -9999 -9999 -9999 -9999 -9999 -9999 -9999 -9999 -9999 -9999 -9999 -9999 -9999 -9999 -9999 -9999 -9999 -9999 -9999 -9999 -9999 -9999 -9999 -9999 -9999 -9999 -9999 -9999 -9999 -9999 -9999 -9999 -9999 -9999 -9999 -9999 -9999 -9999 -9999 -9999 0.147271886467934 0.152854099869728 0.160047307610512 0.167446330189705 0.172694891691208 0.177896320819855 0.183322131633759 0.189712718129158 0.194606840610504 0.196694284677505 0.204633831977844 0.209121897816658 0.214249551296234 0.217030137777328 0.219907432794571 0.22521847486496 0.228283017873764 0.236813679337502 0.251295179128647 0.251091033220291 0.264378011226654 0.268073052167892 0.276934534311295 0.29173731803894 0.313303917646408 0.332834005355835 0.346101433038712 0.364825636148453 0.391247749328613 0.574150383472443 0.604759395122528 0.630554020404816 0.658981263637543 0.688824772834778 0.720999658107758 0.735949397087097 0.726483583450317 0.746375799179077 0.865559756755829 0.865325450897217 0.880264163017273 0.855186760425568 0.833723127841949 0.843092262744904 0.862534701824188 0.87201064825058 0.891366422176361 0.898744285106659 0.900843501091003 0.906257390975952 0.901630461215973 0.898286879062653 0.892990112304688 0.886371493339539 0.875379800796509 0.867079675197601 0.862049043178558 0.873710215091705 0.885384559631348 0.887094676494598 0.897837519645691 0.893449544906616 0.888957560062408 0.884168326854706 0.878317475318909 0.869139969348907 0.830426812171936 0.722209513187408 0.729276835918427 0.697093844413757 0.684668481349945 0.68328732252121 0.70094907283783 0.681744337081909 0.672368109226227 0.686780154705048 0.714196264743805 0.712990283966064 0.701058745384216 0.698781251907349 0.661154389381409 0.641228914260864 0.611620903015137 0.603585243225098 0.57626086473465 0.61518269777298 0.610419750213623 0.612481713294983 0.618519365787506 0.596925795078278 0.596860408782959 0.604478776454926 0.602969348430634 0.601515650749207 0.614940643310547 0.626790881156921 0.623860478401184 0.629936218261719 0.627396702766418 0.620681881904602 0.61953991651535 0.62455141544342 0.671505749225616 0.694979012012482 0.696383774280548 0.681221902370453 0.648175776004791 0.634959816932678 0.650158286094666 0.685006380081177 0.699897706508636 0.572712957859039 -9999 -9999 -9999 -9999 -9999 -9999 -9999 -9999 -9999 -9999 -9999 -9999 -9999 -9999 -9999 -9999 -9999 -9999 -9999 -9999 -9999 -9999 -9999 -9999 -9999 -9999 -9999 -9999 -9999 -9999 -9999 -9999 -9999 -9999 -9999 -9999 -9999 -9999 -9999 -9999 -9999 -9999 -9999 -9999 -9999 -9999 -9999 -9999 -9999 -9999 -9999 -9999 -9999 -9999 -9999 -9999 -9999 -9999 -9999 -9999 -9999 -9999 -9999 -9999 -9999 -9999
-9999 -9999 -9999 -9999 -9999 -9999 -9999 -9999 -9999 -9999 -9999 -9999 -9999 -9999 -9999 -9999 -9999 -9999 -9999 -9999 -9999 -9999 -9999 -9999 -9999 -9999 -9999 -9999 -9999 -9999 -9999 -9999 -9999 -9999 -9999 -9999 -9999 -9999 -9999 -9999 -9999 -9999 -9999 -9999 -9999 -9999 -9999 -9999 -9999 -9999 -9999 -9999 -9999 -9999 -9999 -9999 -9999 -9999 -9999 -9999 -9999 -9999 -9999 -9999 -9999 -9999 -9999 -9999 -9999 -9999 -9999 -9999 -9999 -9999 -9999 -9999 -9999 -9999 -9999 -9999 -9999 -9999 -9999 -9999 -9999 -9999 -9999 -9999 -9999 -9999 -9999 -9999 -9999 -9999 -9999 -9999 -9999 -9999 -9999 -9999 -9999 -9999 -9999 -9999 -9999 -9999 -9999 -9999 -9999 -9999 -9999 -9999 -9999 -9999 -9999 -9999 -9999 -9999 -9999 -9999 -9999 -9999 -9999 -9999 -9999 -9999 -9999 -9999 -9999 -9999 -9999 -9999 -9999 -9999 -9999 -9999 -9999 -9999 -9999 -9999 -9999 -9999 -9999 -9999 -9999 -9999 -9999 -9999 -9999 -9999 -9999 -9999 -9999 -9999 -9999 -9999 -9999 -9999 -9999 -9999 -9999 -9999 -9999 -9999 -9999 -9999 -9999 -9999 -9999 -9999 -9999 -9999 -9999 -9999 -9999 -9999 -9999 -9999 -9999 -9999 -9999 -9999 0.148831099271774 0.154019922018051 0.162725076079369 0.168184041976929 0.17395207285881 0.178853020071983 0.183237284421921 0.189065337181091 0.194713473320007 0.205500200390816 0.211381480097771 0.210781693458557 0.214358508586884 0.22341588139534 0.230065375566483 0.236066058278084 0.2387685328722 0.249538466334343 0.259733647108078 0.268081724643707 0.279305905103683 0.28699916601181 0.29057177901268 0.31152406334877 0.334487676620483 0.348351627588272 0.360796719789505 0.375868648290634 0.557397723197937 0.59806364774704 0.614558637142181 0.631470859050751 0.660308599472046 0.692889273166656 0.726562798023224 0.74047464132309 0.760255396366119 0.853568851947784 0.851775884628296 0.848886668682098 0.863724052906036 0.868538618087769 0.855162501335144 0.872716188430786 0.883706033229828 0.888566434383392 0.89123660326004 0.891433000564575 0.89093405008316 0.889677941799164 0.884147763252258 0.880275845527649 0.871916592121124 0.859855771064758 0.827807188034058 0.802603483200073 0.821147918701172 0.818706572055817 0.830106914043427 0.870921313762665 0.88292008638382 0.879889905452728 0.871486306190491 0.864879369735718 0.818165123462677 0.808469176292419 0.705346882343292 0.710771799087524 0.729410350322723 0.719007313251495 0.684737861156464 0.665185391902924 0.654801607131958 0.67414915561676 0.701273143291473 0.714405715465546 0.71572881937027 0.696418344974518 0.664364397525787 0.688016593456268 0.659422814846039 0.612228870391846 0.584866642951965 0.57509058713913 0.573266208171844 0.62250018119812 0.63046795129776 0.629822790622711 0.622947037220001 0.625077843666077 0.629061162471771 0.632030308246613 0.620494544506073 0.604140877723694 0.622870802879333 0.631554126739502 0.63195663690567 0.630539238452911 0.62652587890625 0.614987194538116 0.610521614551544 0.614359617233276 0.668967485427856 0.66109699010849 0.664405405521393 0.64812034368515 0.655407667160034 0.664482176303864 0.71832138299942 0.588294088840485 -9999 -9999 -9999 -9999 -9999 -9999 -9999 -9999 -9999 -9999 -9999 -9999 -9999 -9999 -9999 -9999 -9999 -9999 -9999 -9999 -9999 -9999 -9999 -9999 -9999 -9999 -9999 -9999 -9999 -9999 -9999 -9999 -9999 -9999 -9999 -9999 -9999 -9999 -9999 -9999 -9999 -9999 -9999 -9999 -9999 -9999 -9999 -9999 -9999 -9999 -9999 -9999 -9999 -9999 -9999 -9999 -9999 -9999 -9999 -9999 -9999 -9999 -9999 -9999 -9999 -9999 -9999 -9999
-9999 -9999 -9999 -9999 -9999 -9999 -9999 -9999 -9999 -9999 -9999 -9999 -9999 -9999 -9999 -9999 -9999 -9999 -9999 -9999 -9999 -9999 -9999 -9999 -9999 -9999 -9999 -9999 -9999 -9999 -9999 -9999 -9999 -9999 -9999 -9999 -9999 -9999 -9999 -9999 -9999 -9999 -9999 -9999 -9999 -9999 -9999 -9999 -9999 -9999 -9999 -9999 -9999 -9999 -9999 -9999 -9999 -9999 -9999 -9999 -9999 -9999 -9999 -9999 -9999 -9999 -9999 -9999 -9999 -9999 -9999 -9999 -9999 -9999 -9999 -9999 -9999 -9999 -9999 -9999 -9999 -9999 -9999 -9999 -9999 -9999 -9999 -9999 -9999 -9999 -9999 -9999 -9999 -9999 -9999 -9999 -9999 -9999 -9999 -9999 -9999 -9999 -9999 -9999 -9999 -9999 -9999 -9999 -9999 -9999 -9999 -9999 -9999 -9999 -9999 -9999 -9999 -9999 -9999 -9999 -9999 -9999 -9999 -9999 -9999 -9999 -9999 -9999 -9999 -9999 -9999 -9999 -9999 -9999 -9999 -9999 -9999 -9999 -9999 -9999 -9999 -9999 -9999 -9999 -9999 -9999 -9999 -9999 -9999 -9999 -9999 -9999 -9999 -9999 -9999 -9999 -9999 -9999 -9999 -9999 -9999 -9999 -9999 -9999 -9999 -9999 -9999 -9999 -9999 -9999 -9999 -9999 -9999 -9999 -9999 -9999 -9999 -9999 -9999 -9999 -9999 0.145927235484123 0.148942500352859 0.156420364975929 0.162911877036095 0.170650213956833 0.17618054151535 0.180132806301117 0.183329463005066 0.188932299613953 0.195646151900291 0.204982414841652 0.208528026938438 0.21522131562233 0.218262508511543 0.223351940512657 0.238600865006447 0.244105368852615 0.247512683272362 0.255887687206268 0.268505126237869 0.279970228672028 0.298638969659805 0.304934412240982 0.322097927331924 0.342141509056091 0.362953513860703 0.52133721113205 0.537400960922241 0.569024324417114 0.606386601924896 0.623125374317169 0.625636219978333 0.655296087265015 0.678725838661194 0.717885196208954 0.744105577468872 0.755926251411438 0.84919148683548 0.865021944046021 0.853829085826874 0.85493803024292 0.885578036308289 0.876204967498779 0.881749212741852 0.88045197725296 0.886981964111328 0.887468636035919 0.883795380592346 0.881329953670502 0.874179065227509 0.869570076465607 0.865011990070343 0.860397756099701 0.845144331455231 0.838528394699097 0.79673570394516 0.78736937046051 0.794974863529205 0.8324955701828 0.848016440868378 0.862595915794373 0.865461468696594 0.861467063426971 0.85555225610733 0.835358202457428 0.799380302429199 0.717191517353058 0.729999721050262 0.721940755844116 0.693852603435516 0.679414451122284 0.6685431599617 0.6587073802948 0.650240242481232 0.678485691547394 0.689435005187988 0.6955726146698 0.676319360733032 0.675862610340118 0.647111892700195 0.665815532207489 0.633469760417938 0.632984042167664 0.618209064006805 0.626803815364838 0.604901552200317 0.633200287818909 0.656174600124359 0.66487729549408 0.653388917446136 0.650190711021423 0.64941143989563 0.632857799530029 0.620136380195618 0.617842316627502 0.620078265666962 0.600897371768951 0.615784108638763 0.609052658081055 0.601074457168579 0.585095107555389 0.604673087596893 0.62761253118515 0.635833978652954 0.641749680042267 0.64255678653717 0.670102655887604 0.688767850399017 0.709051668643951 0.592838406562805 -9999 -9999 -9999 -9999 -9999 -9999 -9999 -9999 -9999 -9999 -9999 -9999 -9999 -9999 -9999 -9999 -9999 -9999 -9999 -9999 -9999 -9999 -9999 -9999 -9999 -9999 -9999 -9999 -9999 -9999 -9999 -9999 -9999 -9999 -9999 -9999 -9999 -9999 -9999 -9999 -9999 -9999 -9999 -9999 -9999 -9999 -9999 -9999 -9999 -9999 -9999 -9999 -9999 -9999 -9999 -9999 -9999 -9999 -9999 -9999 -9999 -9999 -9999 -9999 -9999 -9999 -9999 -9999 -9999
-9999 -9999 -9999 -9999 -9999 -9999 -9999 -9999 -9999 -9999 -9999 -9999 -9999 -9999 -9999 -9999 -9999 -9999 -9999 -9999 -9999 -9999 -9999 -9999 -9999 -9999 -9999 -9999 -9999 -9999 -9999 -9999 -9999 -9999 -9999 -9999 -9999 -9999 -9999 -9999 -9999 -9999 -9999 -9999 -9999 -9999 -9999 -9999 -9999 -9999 -9999 -9999 -9999 -9999 -9999 -9999 -9999 -9999 -9999 -9999 -9999 -9999 -9999 -9999 -9999 -9999 -9999 -9999 -9999 -9999 -9999 -9999 -9999 -9999 -9999 -9999 -9999 -9999 -9999 -9999 -9999 -9999 -9999 -9999 -9999 -9999 -9999 -9999 -9999 -9999 -9999 -9999 -9999 -9999 -9999 -9999 -9999 -9999 -9999 -9999 -9999 -9999 -9999 -9999 -9999 -9999 -9999 -9999 -9999 -9999 -9999 -9999 -9999 -9999 -9999 -9999 -9999 -9999 -9999 -9999 -9999 -9999 -9999 -9999 -9999 -9999 -9999 -9999 -9999 -9999 -9999 -9999 -9999 -9999 -9999 -9999 -9999 -9999 -9999 -9999 -9999 -9999 -9999 -9999 -9999 -9999 -9999 -9999 -9999 -9999 -9999 -9999 -9999 -9999 -9999 -9999 -9999 -9999 -9999 -9999 -9999 -9999 -9999 -9999 -9999 -9999 -9999 -9999 -9999 -9999 -9999 -9999 -9999 -9999 -9999 -9999 -9999 -9999 -9999 -9999 0.144495740532875 0.148585930466652 0.154177829623222 0.160122022032738 0.16705659031868 0.171910241246223 0.175788879394531 0.180251896381378 0.187876284122467 0.191158801317215 0.197317525744438 0.201208055019379 0.204607427120209 0.213118553161621 0.218252211809158 0.221272766590118 0.2328220307827 0.248010501265526 0.26377272605896 0.28949436545372 0.308731913566589 0.32235586643219 0.326232880353928 0.325041234493256 0.339919596910477 0.332926690578461 0.331912994384766 0.342247039079666 0.36101508140564 0.560623526573181 0.607503294944763 0.632910490036011 0.62783682346344 0.653568923473358 0.686253786087036 0.723728656768799 0.741276621818542 0.833276689052582 0.852655351161957 0.867006599903107 0.856263518333435 0.86051470041275 0.862841844558716 0.860556244850159 0.872695565223694 0.894467890262604 0.890274226665497 0.8807213306427 0.87366247177124 0.865411221981049 0.854388236999512 0.859739899635315 0.855850338935852 0.851772308349609 0.816840887069702 0.817642986774445 0.811927676200867 0.836169421672821 0.856191098690033 0.864282608032227 0.861864268779755 0.846979975700378 0.847211599349976 0.849886476993561 0.86427515745163 0.857248783111572 0.861972451210022 0.860771059989929 0.848262250423431 0.73088550567627 0.710335910320282 0.698384284973145 0.688478171825409 0.664708733558655 0.656248807907104 0.662965536117554 0.653841137886047 0.648743510246277 0.63334447145462 0.628339111804962 0.628156661987305 0.621307015419006 0.64007169008255 0.674224138259888 0.656160295009613 0.653862714767456 0.663973987102509 0.653566122055054 0.667374134063721 0.669742465019226 0.658951163291931 0.633316993713379 0.619620025157928 0.598280310630798 0.625566899776459 0.623622357845306 0.590377628803253 0.570110201835632 0.594887912273407 0.595443427562714 0.583132445812225 0.598447382450104 0.643923223018646 0.677872121334076 0.686057806015015 0.693492889404297 0.670449733734131 0.678915441036224 0.719269752502441 0.583315312862396 -9999 -9999 -9999 -9999 -9999 -9999 -9999 -9999 -9999 -9999 -9999 -9999 -9999 -9999 -9999 -9999 -9999 -9999 -9999 -9999 -9999 -9999 -9999 -9999 -9999 -9999 -9999 -9999 -9999 -9999 -9999 -9999 -9999 -9999 -9999 -9999 -9999 -9999 -9999 -9999 -9999 -9999 -9999 -9999 -9999 -9999 -9999 -9999 -9999 -9999 -9999 -9999 -9999 -9999 -9999 -9999 -9999 -9999 -9999 -9999 -9999 -9999 -9999 -9999 -9999 -9999 -9999 -9999 -9999 -9999
-9999 -9999 -9999 -9999 -9999 -9999 -9999 -9999 -9999 -9999 -9999 -9999 -9999 -9999 -9999 -9999 -9999 -9999 -9999 -9999 -9999 -9999 -9999 -9999 -9999 -9999 -9999 -9999 -9999 -9999 -9999 -9999 -9999 -9999 -9999 -9999 -9999 -9999 -9999 -9999 -9999 -9999 -9999 -9999 -9999 -9999 -9999 -9999 -9999 -9999 -9999 -9999 -9999 -9999 -9999 -9999 -9999 -9999 -9999 -9999 -9999 -9999 -9999 -9999 -9999 -9999 -9999 -9999 -9999 -9999 -9999 -9999 -9999 -9999 -9999 -9999 -9999 -9999 -9999 -9999 -9999 -9999 -9999 -9999 -9999 -9999 -9999 -9999 -9999 -9999 -9999 -9999 -9999 -9999 -9999 -9999 -9999 -9999 -9999 -9999 -9999 -9999 -9999 -9999 -9999 -9999 -9999 -9999 -9999 -9999 -9999 -9999 -9999 -9999 -9999 -9999 -9999 -9999 -9999 -9999 -9999 -9999 -9999 -9999 -9999 -9999 -9999 -9999 -9999 -9999 -9999 -9999 -9999 -9999 -9999 -9999 -9999 -9999 -9999 -9999 -9999 -9999 -9999 -9999 -9999 -9999 -9999 -9999 -9999 -9999 -9999 -9999 -9999 -9999 -9999 -9999 -9999 -9999 -9999 -9999 -9999 -9999 -9999 -9999 -9999 -9999 -9999 -9999 -9999 -9999 -9999 -9999 -9999 -9999 -9999 -9999 -9999 -9999 -9999 0.145844519138336 0.148403823375702 0.15375705063343 0.15944042801857 0.167528435587883 0.172131270170212 0.176344603300095 0.18077552318573 0.187227085232735 0.194335833191872 0.195770710706711 0.200686693191528 0.205478921532631 0.205315083265305 0.208733782172203 0.216426208615303 0.223516583442688 0.235779389739037 0.25305312871933 0.275906920433044 0.289008110761642 0.310252517461777 0.328780561685562 0.323981106281281 0.327664256095886 0.341401487588882 0.339209109544754 0.346886605024338 0.361739903688431 0.539246082305908 0.593065202236176 0.626945078372955 0.640897810459137 0.636476039886475 0.650532007217407 0.677438318729401 0.714901149272919 0.809953272342682 0.817838788032532 0.835291087627411 0.843329310417175 0.840220868587494 0.850529849529266 0.859092116355896 0.868986666202545 0.885030746459961 0.888250589370728 0.880515933036804 0.872555077075958 0.860628008842468 0.857424974441528 0.846911311149597 0.839303970336914 0.82919317483902 0.822576463222504 0.814004838466644 0.823980569839478 0.850488066673279 0.867528140544891 0.864441812038422 0.857017636299133 0.847280561923981 0.82487553358078 0.848169207572937 0.866768479347229 0.87049263715744 0.866423904895782 0.845935165882111 0.731771528720856 0.836484968662262 0.730299234390259 0.713175654411316 0.665826141834259 0.658617556095123 0.670059561729431 0.671618163585663 0.675139248371124 0.678204834461212 0.654647707939148 0.64009827375412 0.655746281147003 0.655179679393768 0.654458701610565 0.643304824829102 0.654285371303558 0.679130136966705 0.688461542129517 0.687949299812317 0.681075811386108 0.663420021533966 0.660260558128357 0.626494944095612 0.603696763515472 0.593030869960785 0.60035514831543 0.58338075876236 0.607792794704437 0.597543716430664 0.558399498462677 0.566323637962341 0.605370461940765 0.593808889389038 0.637823224067688 0.669159591197968 0.671069085597992 0.663980603218079 0.686896145343781 0.714433670043945 0.719586372375488 0.589638769626617 -9999 -9999 -9999 -9999 -9999 -9999 -9999 -9999 -9999 -9999 -9999 -9999 -9999 -9999 -9999 -9999 -9999 -9999 -9999 -9999 -9999 -9999 -9999 -9999 -9999 -9999 -9999 -9999 -9999 -9999 -9999 -9999 -9999 -9999 -9999 -9999 -9999 -9999 -9999 -9999 -9999 -9999 -9999 -9999 -9999 -9999 -9999 -9999 -9999 -9999 -9999 -9999 -9999 -9999 -9999 -9999 -9999 -9999 -9999 -9999 -9999 -9999 -9999 -9999 -9999 -9999 -9999 -9999 -9999 -9999 -9999
-9999 -9999 -9999 -9999 -9999 -9999 -9999 -9999 -9999 -9999 -9999 -9999 -9999 -9999 -9999 -9999 -9999 -9999 -9999 -9999 -9999 -9999 -9999 -9999 -9999 -9999 -9999 -9999 -9999 -9999 -9999 -9999 -9999 -9999 -9999 -9999 -9999 -9999 -9999 -9999 -9999 -9999 -9999 -9999 -9999 -9999 -9999 -9999 -9999 -9999 -9999 -9999 -9999 -9999 -9999 -9999 -9999 -9999 -9999 -9999 -9999 -9999 -9999 -9999 -9999 -9999 -9999 -9999 -9999 -9999 -9999 -9999 -9999 -9999 -9999 -9999 -9999 -9999 -9999 -9999 -9999 -9999 -9999 -9999 -9999 -9999 -9999 -9999 -9999 -9999 -9999 -9999 -9999 -9999 -9999 -9999 -9999 -9999 -9999 -9999 -9999 -9999 -9999 -9999 -9999 -9999 -9999 -9999 -9999 -9999 -9999 -9999 -9999 -9999 -9999 -9999 -9999 -9999 -9999 -9999 -9999 -9999 -9999 -9999 -9999 -9999 -9999 -9999 -9999 -9999 -9999 -9999 -9999 -9999 -9999 -9999 -9999 -9999 -9999 -9999 -9999 -9999 -9999 -9999 -9999 -9999 -9999 -9999 -9999 -9999 -9999 -9999 -9999 -9999 -9999 -9999 -9999 -9999 -9999 -9999 -9999 -9999 -9999 -9999 -9999 -9999 -9999 -9999 -9999 -9999 -9999 -9999 -9999 -9999 -9999 -9999 -9999 -9999 0.146473929286003 0.151234149932861 0.156855002045631 0.162261500954628 0.168955519795418 0.175557106733322 0.17963445186615 0.183371499180794 0.189775228500366 0.199611514806747 0.211737260222435 0.217455640435219 0.215820729732513 0.215620011091232 0.216599524021149 0.217717200517654 0.222797781229019 0.229662999510765 0.240465670824051 0.256410121917725 0.273431986570358 0.29787266254425 0.320402354001999 0.471809208393097 0.471335083246231 0.484112560749054 0.508280336856842 0.514832973480225 0.533539772033691 0.554715692996979 0.584352910518646 0.611158490180969 0.631974756717682 0.643311560153961 0.642362952232361 0.653615236282349 0.680931627750397 0.784579813480377 0.800543010234833 0.803566932678223 0.711884737014771 0.719281017780304 0.808905124664307 0.815652132034302 0.83849561214447 0.867771506309509 0.875078499317169 0.873151898384094 0.867047607898712 0.865435898303986 0.860477209091187 0.863358736038208 0.846241652965546 0.840601801872253 0.821593046188354 0.821176171302795 0.842108607292175 0.853023767471313 0.858760476112366 0.845676839351654 0.843183934688568 0.825783550739288 0.800019323825836 0.787520408630371 0.83409309387207 0.871784508228302 0.868027627468109 0.86043518781662 0.845942616462708 0.710309565067291 0.68462872505188 0.677685856819153 0.701445817947388 0.662318468093872 0.658383667469025 0.688920199871063 0.715323746204376 0.708614766597748 0.703115344047546 0.674287617206573 0.689455211162567 0.684475660324097 0.676250398159027 0.696196317672729 0.690030217170715 0.694720447063446 0.698029220104218 0.699404358863831 0.677660346031189 0.65779846906662 0.658935248851776 0.615610361099243 0.618080615997314 0.570947051048279 0.550443768501282 0.569348394870758 0.548619508743286 0.576198697090149 0.609088361263275 0.58639270067215 0.58063405752182 0.606153666973114 0.616925239562988 0.621678233146667 0.625419139862061 0.602924585342407 0.625900447368622 0.676896333694458 0.735131084918976 -9999 -9999 -9999 -9999 -9999 -9999 -9999 -9999 -9999 -9999 -9999 -9999 -9999 -9999 -9999 -9999 -9999 -9999 -9999 -9999 -9999 -9999 -9999 -9999 -9999 -9999 -9999 -9999 -9999 -9999 -9999 -9999 -9999 -9999 -9999 -9999 -9999 -9999 -9999 -9999 -9999 -9999 -9999 -9999 -9999 -9999 -9999 -9999 -9999 -9999 -9999 -9999 -9999 -9999 -9999 -9999 -9999 -9999 -9999 -9999 -9999 -9999 -9999 -9999 -9999 -9999 -9999 -9999 -9999 -9999 -9999 -9999 -9999
-9999 -9999 -9999 -9999 -9999 -9999 -9999 -9999 -9999 -9999 -9999 -9999 -9999 -9999 -9999 -9999 -9999 -9999 -9999 -9999 -9999 -9999 -9999 -9999 -9999 -9999 -9999 -9999 -9999 -9999 -9999 -9999 -9999 -9999 -9999 -9999 -9999 -9999 -9999 -9999 -9999 -9999 -9999 -9999 -9999 -9999 -9999 -9999 -9999 -9999 -9999 -9999 -9999 -9999 -9999 -9999 -9999 -9999 -9999 -9999 -9999 -9999 -9999 -9999 -9999 -9999 -9999 -9999 -9999 -9999 -9999 -9999 -9999 -9999 -9999 -9999 -9999 -9999 -9999 -9999 -9999 -9999 -9999 -9999 -9999 -9999 -9999 -9999 -9999 -9999 -9999 -9999 -9999 -9999 -9999 -9999 -9999 -9999 -9999 -9999 -9999 -9999 -9999 -9999 -9999 -9999 -9999 -9999 -9999 -9999 -9999 -9999 -9999 -9999 -9999 -9999 -9999 -9999 -9999 -9999 -9999 -9999 -9999 -9999 -9999 -9999 -9999 -9999 -9999 -9999 -9999 -9999 -9999 -9999 -9999 -9999 -9999 -9999 -9999 -9999 -9999 -9999 -9999 -9999 -9999 -9999 -9999 -9999 -9999 -9999 -9999 -9999 -9999 -9999 -9999 -9999 -9999 -9999 -9999 -9999 -9999 -9999 -9999 -9999 -9999 -9999 -9999 -9999 -9999 -9999 -9999 -9999 -9999 -9999 -9999 -9999 -9999 0.147666350007057 0.153036206960678 0.158528119325638 0.164950802922249 0.171777695417404 0.17844469845295 0.181703701615334 0.187985494732857 0.194046139717102 0.198284104466438 0.209823712706566 0.220536202192307 0.22686593234539 0.235132157802582 0.236924380064011 0.233678266406059 0.225552171468735 0.232466995716095 0.235428363084793 0.254363685846329 0.270097941160202 0.292795777320862 0.45118522644043 0.475853651762009 0.496657103300095 0.503988265991211 0.493798047304153 0.505195140838623 0.523366034030914 0.555265963077545 0.57735013961792 0.595311999320984 0.603069305419922 0.623096227645874 0.639095723628998 0.64206326007843 0.660429060459137 0.765174925327301 0.784389138221741 0.777004599571228 0.676466882228851 0.677421867847443 0.695526540279388 0.780768573284149 0.850318193435669 0.833095908164978 0.848406076431274 0.864809334278107 0.866180121898651 0.859457910060883 0.865050852298737 0.879111051559448 0.878235757350922 0.871112585067749 0.85495388507843 0.841853380203247 0.853895664215088 0.850305497646332 0.84000563621521 0.837840974330902 0.801763653755188 0.795287609100342 0.785703837871552 0.775361716747284 0.819920718669891 0.841379702091217 0.863009512424469 0.849972605705261 0.854390919208527 0.824680507183075 0.802326083183289 0.667057931423187 0.632755398750305 0.644908845424652 0.647607088088989 0.701034069061279 0.680916011333466 0.708300471305847 0.720426142215729 0.716167449951172 0.695785701274872 0.711361587047577 0.706324636936188 0.710371315479279 0.70017021894455 0.702926158905029 0.698387622833252 0.700511395931244 0.673554480075836 0.642971456050873 0.614144325256348 0.62239283323288 0.603385508060455 0.556264936923981 0.548089861869812 0.522616565227509 0.541337072849274 0.537187576293945 0.555058002471924 0.592180728912354 0.621488094329834 0.616848111152649 0.6222864985466 0.610640406608582 0.589092433452606 0.586407065391541 0.603650033473969 0.656364262104034 0.719744324684143 -9999 -9999 -9999 -9999 -9999 -9999 -9999 -9999 -9999 -9999 -9999 -9999 -9999 -9999 -9999 -9999 -9999 -9999 -9999 -9999 -9999 -9999 -9999 -9999 -9999 -9999 -9999 -9999 -9999 -9999 -9999 -9999 -9999 -9999 -9999 -9999 -9999 -9999 -9999 -9999 -9999 -9999 -9999 -9999 -9999 -9999 -9999 -9999 -9999 -9999 -9999 -9999 -9999 -9999 -9999 -9999 -9999 -9999 -9999 -9999 -9999 -9999 -9999 -9999 -9999 -9999 -9999 -9999 -9999 -9999 -9999 -9999 -9999 -9999
-9999 -9999 -9999 -9999 -9999 -9999 -9999 -9999 -9999 -9999 -9999 -9999 -9999 -9999 -9999 -9999 -9999 -9999 -9999 -9999 -9999 -9999 -9999 -9999 -9999 -9999 -9999 -9999 -9999 -9999 -9999 -9999 -9999 -9999 -9999 -9999 -9999 -9999 -9999 -9999 -9999 -9999 -9999 -9999 -9999 -9999 -9999 -9999 -9999 -9999 -9999 -9999 -9999 -9999 -9999 -9999 -9999 -9999 -9999 -9999 -9999 -9999 -9999 -9999 -9999 -9999 -9999 -9999 -9999 -9999 -9999 -9999 -9999 -9999 -9999 -9999 -9999 -9999 -9999 -9999 -9999 -9999 -9999 -9999 -9999 -9999 -9999 -9999 -9999 -9999 -9999 -9999 -9999 -9999 -9999 -9999 -9999 -9999 -9999 -9999 -9999 -9999 -9999 -9999 -9999 -9999 -9999 -9999 -9999 -9999 -9999 -9999 -9999 -9999 -9999 -9999 -9999 -9999 -9999 -9999 -9999 -9999 -9999 -9999 -9999 -9999 -9999 -9999 -9999 -9999 -9999 -9999 -9999 -9999 -9999 -9999 -9999 -9999 -9999 -9999 -9999 -9999 -9999 -9999 -9999 -9999 -9999 -9999 -9999 -9999 -9999 -9999 -9999 -9999 -9999 -9999 -9999 -9999 -9999 -9999 -9999 -9999 -9999 -9999 -9999 -9999 -9999 -9999 -9999 -9999 -9999 -9999 -9999 -9999 -9999 -9999 0.150143265724182 0.153344303369522 0.159140914678574 0.16633614897728 0.172947496175766 0.179469391703606 0.185245200991631 0.191335499286652 0.195862591266632 0.201296970248222 0.209501653909683 0.215968787670135 0.223010152578354 0.231812909245491 0.238260567188263 0.239574119448662 0.243864044547081 0.247046038508415 0.251218259334564 0.252373456954956 0.255611062049866 0.280436486005783 0.454802244901657 0.487407445907593 0.496304899454117 0.49806621670723 0.493241459131241 0.486868858337402 0.505549788475037 0.527571618556976 0.55379444360733 0.56677657365799 0.586827099323273 0.613158524036407 0.638858318328857 0.635390758514404 0.640257179737091 0.741069078445435 0.766607940196991 0.756088852882385 0.642509639263153 0.647416651248932 0.652889370918274 0.753762483596802 0.829341411590576 0.835062325000763 0.841964423656464 0.848849713802338 0.875717461109161 0.86822646856308 0.860709309577942 0.850313007831573 0.854863584041595 0.851658165454865 0.860272526741028 0.866737008094788 0.855382025241852 0.845068216323853 0.841253876686096 0.827206075191498 0.808391153812408 0.786900043487549 0.741342544555664 0.745869278907776 0.796047627925873 0.829874873161316 0.823204815387726 0.846850693225861 0.851223707199097 0.858193933963776 0.816405773162842 0.657850384712219 0.632136225700378 0.672224164009094 0.678738415241241 0.688320696353912 0.718824863433838 0.719992876052856 0.722266852855682 0.71045333147049 0.71075028181076 0.703279435634613 0.709396481513977 0.677776336669922 0.663945436477661 0.674729466438293 0.679471075534821 0.681449353694916 0.69398695230484 0.642397999763489 0.589389503002167 0.568663716316223 0.562093794345856 0.550040483474731 0.52242237329483 0.54841411113739 0.539102971553802 0.550799369812012 0.572871923446655 0.590232253074646 0.599594056606293 0.600624084472656 0.606135964393616 0.608970105648041 0.620092928409576 0.608762621879578 0.619484782218933 0.655080139636993 0.688535392284393 0.725698232650757 -9999 -9999 -9999 -9999 -9999 -9999 -9999 -9999 -9999 -9999 -9999 -9999 -9999 -9999 -9999 -9999 -9999 -9999 -9999 -9999 -9999 -9999 -9999 -9999 -9999 -9999 -9999 -9999 -9999 -9999 -9999 -9999 -9999 -9999 -9999 -9999 -9999 -9999 -9999 -9999 -9999 -9999 -9999 -9999 -9999 -9999 -9999 -9999 -9999 -9999 -9999 -9999 -9999 -9999 -9999 -9999 -9999 -9999 -9999 -9999 -9999 -9999 -9999 -9999 -9999 -9999 -9999 -9999 -9999 -9999 -9999 -9999 -9999 -9999
-9999 -9999 -9999 -9999 -9999 -9999 -9999 -9999 -9999 -9999 -9999 -9999 -9999 -9999 -9999 -9999 -9999 -9999 -9999 -9999 -9999 -9999 -9999 -9999 -9999 -9999 -9999 -9999 -9999 -9999 -9999 -9999 -9999 -9999 -9999 -9999 -9999 -9999 -9999 -9999 -9999 -9999 -9999 -9999 -9999 -9999 -9999 -9999 -9999 -9999 -9999 -9999 -9999 -9999 -9999 -9999 -9999 -9999 -9999 -9999 -9999 -9999 -9999 -9999 -9999 -9999 -9999 -9999 -9999 -9999 -9999 -9999 -9999 -9999 -9999 -9999 -9999 -9999 -9999 -9999 -9999 -9999 -9999 -9999 -9999 -9999 -9999 -9999 -9999 -9999 -9999 -9999 -9999 -9999 -9999 -9999 -9999 -9999 -9999 -9999 -9999 -9999 -9999 -9999 -9999 -9999 -9999 -9999 -9999 -9999 -9999 -9999 -9999 -9999 -9999 -9999 -9999 -9999 -9999 -9999 -9999 -9999 -9999 -9999 -9999 -9999 -9999 -9999 -9999 -9999 -9999 -9999 -9999 -9999 -9999 -9999 -9999 -9999 -9999 -9999 -9999 -9999 -9999 -9999 -9999 -9999 -9999 -9999 -9999 -9999 -9999 -9999 -9999 -9999 -9999 -9999 -9999 -9999 -9999 -9999 -9999 -9999 -9999 -9999 -9999 -9999 -9999 -9999 -9999 -9999 -9999 -9999 -9999 -9999 -9999 -9999 0.150507867336273 0.156161025166512 0.166176959872246 0.172336921095848 0.180355563759804 0.185670211911201 0.192147940397263 0.197235956788063 0.204275608062744 0.215095192193985 0.218628033995628 0.21966914832592 0.224743366241455 0.231802299618721 0.238003343343735 0.241668865084648 0.247729510068893 0.253559678792953 0.38581520318985 0.411676794290543 0.405530691146851 0.406414479017258 0.428385615348816 0.44980251789093 0.475646555423737 0.502231180667877 0.506571173667908 0.493595093488693 0.517489612102509 0.538722276687622 0.553670704364777 0.574761629104614 0.602152645587921 0.634643375873566 0.731347560882568 0.718350887298584 0.719258248806 0.741205513477325 0.751674950122833 0.61797034740448 0.611984252929688 0.610585451126099 0.780485570430756 0.823751926422119 0.809787094593048 0.813311755657196 0.854723930358887 0.860212802886963 0.878398001194 0.869632363319397 0.866775691509247 0.858939826488495 0.84827446937561 0.848708093166351 0.845228672027588 0.843502044677734 0.841010391712189 0.802419126033783 0.780111968517303 0.806905508041382 0.801156342029572 0.766550064086914 0.721967875957489 0.73591023683548 0.782421350479126 0.781061351299286 0.807629406452179 0.832837045192719 0.851561009883881 0.84399425983429 0.825168788433075 0.671346008777618 0.797358930110931 0.817236423492432 0.81845623254776 0.817229032516479 0.716300368309021 0.715027570724487 0.720004677772522 0.694848597049713 0.700037360191345 0.684730648994446 0.69289493560791 0.651550114154816 0.660086154937744 0.680989384651184 0.6521315574646 0.639412343502045 0.670944571495056 0.669985055923462 0.623340249061584 0.57690566778183 0.550719976425171 0.569834291934967 0.553747832775116 0.579030334949493 0.572610139846802 0.579158008098602 0.561475932598114 0.576511740684509 0.559183895587921 0.557733952999115 0.579328954219818 0.593680202960968 0.621050536632538 0.666174292564392 0.687918603420258 0.708073318004608 0.725512027740479 -9999 -9999 -9999 -9999 -9999 -9999 -9999 -9999 -9999 -9999 -9999 -9999 -9999 -9999 -9999 -9999 -9999 -9999 -9999 -9999 -9999 -9999 -9999 -9999 -9999 -9999 -9999 -9999 -9999 -9999 -9999 -9999 -9999 -9999 -9999 -9999 -9999 -9999 -9999 -9999 -9999 -9999 -9999 -9999 -9999 -9999 -9999 -9999 -9999 -9999 -9999 -9999 -9999 -9999 -9999 -9999 -9999 -9999 -9999 -9999 -9999 -9999 -9999 -9999 -9999 -9999 -9999 -9999 -9999 -9999 -9999 -9999 -9999 -9999 -9999
-9999 -9999 -9999 -9999 -9999 -9999 -9999 -9999 -9999 -9999 -9999 -9999 -9999 -9999 -9999 -9999 -9999 -9999 -9999 -9999 -9999 -9999 -9999 -9999 -9999 -9999 -9999 -9999 -9999 -9999 -9999 -9999 -9999 -9999 -9999 -9999 -9999 -9999 -9999 -9999 -9999 -9999 -9999 -9999 -9999 -9999 -9999 -9999 -9999 -9999 -9999 -9999 -9999 -9999 -9999 -9999 -9999 -9999 -9999 -9999 -9999 -9999 -9999 -9999 -9999 -9999 -9999 -9999 -9999 -9999 -9999 -9999 -9999 -9999 -9999 -9999 -9999 -9999 -9999 -9999 -9999 -9999 -9999 -9999 -9999 -9999 -9999 -9999 -9999 -9999 -9999 -9999 -9999 -9999 -9999 -9999 -9999 -9999 -9999 -9999 -9999 -9999 -9999 -9999 -9999 -9999 -9999 -9999 -9999 -9999 -9999 -9999 -9999 -9999 -9999 -9999 -9999 -9999 -9999 -9999 -9999 -9999 -9999 -9999 -9999 -9999 -9999 -9999 -9999 -9999 -9999 -9999 -9999 -9999 -9999 -9999 -9999 -9999 -9999 -9999 -9999 -9999 -9999 -9999 -9999 -9999 -9999 -9999 -9999 -9999 -9999 -9999 -9999 -9999 -9999 -9999 -9999 -9999 -9999 -9999 -9999 -9999 -9999 -9999 -9999 -9999 -9999 -9999 -9999 -9999 -9999 -9999 -9999 -9999 -9999 -9999 0.160088092088699 0.162545993924141 0.172631055116653 0.179749190807343 0.185111224651337 0.189822793006897 0.196335181593895 0.204363077878952 0.217325136065483 0.225862294435501 0.229979783296585 0.22802409529686 0.227157637476921 0.231695473194122 0.241385772824287 0.248596787452698 0.261135667562485 0.388838857412338 0.412175685167313 0.406594216823578 0.415338724851608 0.445288181304932 0.467211604118347 0.490723222494125 0.511905610561371 0.528682172298431 0.536125838756561 0.527599096298218 0.557766258716583 0.571147918701172 0.561663091182709 0.582515776157379 0.692469418048859 0.734104037284851 0.745309412479401 0.743218243122101 0.73925644159317 0.747293472290039 0.71448016166687 0.595078110694885 0.612153053283691 0.775752782821655 0.813080489635468 0.797111928462982 0.82107412815094 0.835433721542358 0.850309193134308 0.877339720726013 0.880762815475464 0.869572103023529 0.851307690143585 0.833521366119385 0.81064909696579 0.788480997085571 0.787499129772186 0.816169142723083 0.827731430530548 0.800712585449219 0.741732120513916 0.731707692146301 0.755547285079956 0.719866454601288 0.6820307970047 0.689158082008362 0.719388663768768 0.713643074035645 0.755437135696411 0.805535078048706 0.827645361423492 0.808581650257111 0.840793967247009 0.833129167556763 0.83124053478241 0.791750550270081 0.688990592956543 0.812512218952179 0.709612965583801 0.710512936115265 0.717614948749542 0.693688213825226 0.66653048992157 0.672343552112579 0.65728372335434 0.639236390590668 0.65643697977066 0.666268408298492 0.635263562202454 0.609377026557922 0.657545983791351 0.671013653278351 0.645191669464111 0.597624480724335 0.590986251831055 0.605235993862152 0.608379065990448 0.612789630889893 0.599014461040497 0.562613606452942 0.521722614765167 0.517326533794403 0.531026065349579 0.54163521528244 0.582689106464386 0.619706749916077 0.656153619289398 0.711404085159302 0.73440033197403 0.759002447128296 0.765878915786743 -9999 -9999 -9999 -9999 -9999 -9999 -9999 -9999 -9999 -9999 -9999 -9999 -9999 -9999 -9999 -9999 -9999 -9999 -9999 -9999 -9999 -9999 -9999 -9999 -9999 -9999 -9999 -9999 -9999 -9999 -9999 -9999 -9999 -9999 -9999 -9999 -9999 -9999 -9999 -9999 -9999 -9999 -9999 -9999 -9999 -9999 -9999 -9999 -9999 -9999 -9999 -9999 -9999 -9999 -9999 -9999 -9999 -9999 -9999 -9999 -9999 -9999 -9999 -9999 -9999 -9999 -9999 -9999 -9999 -9999 -9999 -9999 -9999 -9999 -9999
-9999 -9999 -9999 -9999 -9999 -9999 -9999 -9999 -9999 -9999 -9999 -9999 -9999 -9999 -9999 -9999 -9999 -9999 -9999 -9999 -9999 -9999 -9999 -9999 -9999 -9999 -9999 -9999 -9999 -9999 -9999 -9999 -9999 -9999 -9999 -9999 -9999 -9999 -9999 -9999 -9999 -9999 -9999 -9999 -9999 -9999 -9999 -9999 -9999 -9999 -9999 -9999 -9999 -9999 -9999 -9999 -9999 -9999 -9999 -9999 -9999 -9999 -9999 -9999 -9999 -9999 -9999 -9999 -9999 -9999 -9999 -9999 -9999 -9999 -9999 -9999 -9999 -9999 -9999 -9999 -9999 -9999 -9999 -9999 -9999 -9999 -9999 -9999 -9999 -9999 -9999 -9999 -9999 -9999 -9999 -9999 -9999 -9999 -9999 -9999 -9999 -9999 -9999 -9999 -9999 -9999 -9999 -9999 -9999 -9999 -9999 -9999 -9999 -9999 -9999 -9999 -9999 -9999 -9999 -9999 -9999 -9999 -9999 -9999 -9999 -9999 -9999 -9999 -9999 -9999 -9999 -9999 -9999 -9999 -9999 -9999 -9999 -9999 -9999 -9999 -9999 -9999 -9999 -9999 -9999 -9999 -9999 -9999 -9999 -9999 -9999 -9999 -9999 -9999 -9999 -9999 -9999 -9999 -9999 -9999 -9999 -9999 -9999 -9999 -9999 -9999 -9999 -9999 -9999 -9999 -9999 -9999 -9999 -9999 -9999 0.164974853396416 0.16715469956398 0.174076229333878 0.184716701507568 0.189063683152199 0.194739982485771 0.197094619274139 0.201650172472 0.209885805845261 0.222718417644501 0.227503210306168 0.230752781033516 0.231171831488609 0.231295317411423 0.239420250058174 0.360561698675156 0.37800595164299 0.392067432403564 0.38804042339325 0.382401615381241 0.407989084720612 0.431257218122482 0.458920389413834 0.481456160545349 0.590451538562775 0.62383246421814 0.601870477199554 0.604121088981628 0.537575602531433 0.640812814235687 0.645238876342773 0.651185750961304 0.658990979194641 0.679774045944214 0.718732416629791 0.726466000080109 0.732621788978577 0.747154235839844 0.727359414100647 0.686691343784332 0.587579429149628 0.73165225982666 0.772543489933014 0.790396392345428 0.836622893810272 0.839949071407318 0.84899365901947 0.870521306991577 0.868870437145233 0.872896671295166 0.854875862598419 0.796351850032806 0.775636434555054 0.757677733898163 0.730947256088257 0.781304895877838 0.799633085727692 0.78960782289505 0.795932352542877 0.760886371135712 0.693415224552155 0.716501474380493 0.685881614685059 0.684662461280823 0.719141781330109 0.731752812862396 0.747343301773071 0.792073726654053 0.822207510471344 0.788055121898651 0.82762348651886 0.823309302330017 0.792352557182312 0.799306988716125 0.658600330352783 0.787433922290802 0.803047895431519 0.674955308437347 0.684854328632355 0.705775558948517 0.659726500511169 0.654857337474823 0.619788289070129 0.618880450725555 0.637993097305298 0.650124430656433 0.637305557727814 0.614530980587006 0.610272228717804 0.637317001819611 0.655725061893463 0.662254869937897 0.640897750854492 0.641089498996735 0.633928179740906 0.617335259914398 0.593820154666901 0.565596997737885 0.55867612361908 0.508839190006256 0.518875002861023 0.563622355461121 0.606360554695129 0.60423743724823 0.661171734333038 0.695300698280334 0.72206723690033 0.743229568004608 -9999 -9999 -9999 -9999 -9999 -9999 -9999 -9999 -9999 -9999 -9999 -9999 -9999 -9999 -9999 -9999 -9999 -9999 -9999 -9999 -9999 -9999 -9999 -9999 -9999 -9999 -9999 -9999 -9999 -9999 -9999 -9999 -9999 -9999 -9999 -9999 -9999 -9999 -9999 -9999 -9999 -9999 -9999 -9999 -9999 -9999 -9999 -9999 -9999 -9999 -9999 -9999 -9999 -9999 -9999 -9999 -9999 -9999 -9999 -9999 -9999 -9999 -9999 -9999 -9999 -9999 -9999 -9999 -9999 -9999 -9999 -9999 -9999 -9999 -9999 -9999 -9999
-9999 -9999 -9999 -9999 -9999 -9999 -9999 -9999 -9999 -9999 -9999 -9999 -9999 -9999 -9999 -9999 -9999 -9999 -9999 -9999 -9999 -9999 -9999 -9999 -9999 -9999 -9999 -9999 -9999 -9999 -9999 -9999 -9999 -9999 -9999 -9999 -9999 -9999 -9999 -9999 -9999 -9999 -9999 -9999 -9999 -9999 -9999 -9999 -9999 -9999 -9999 -9999 -9999 -9999 -9999 -9999 -9999 -9999 -9999 -9999 -9999 -9999 -9999 -9999 -9999 -9999 -9999 -9999 -9999 -9999 -9999 -9999 -9999 -9999 -9999 -9999 -9999 -9999 -9999 -9999 -9999 -9999 -9999 -9999 -9999 -9999 -9999 -9999 -9999 -9999 -9999 -9999 -9999 -9999 -9999 -9999 -9999 -9999 -9999 -9999 -9999 -9999 -9999 -9999 -9999 -9999 -9999 -9999 -9999 -9999 -9999 -9999 -9999 -9999 -9999 -9999 -9999 -9999 -9999 -9999 -9999 -9999 -9999 -9999 -9999 -9999 -9999 -9999 -9999 -9999 -9999 -9999 -9999 -9999 -9999 -9999 -9999 -9999 -9999 -9999 -9999 -9999 -9999 -9999 -9999 -9999 -9999 -9999 -9999 -9999 -9999 -9999 -9999 -9999 -9999 -9999 -9999 -9999 -9999 -9999 -9999 -9999 -9999 -9999 -9999 -9999 -9999 -9999 -9999 -9999 -9999 -9999 -9999 -9999 0.163557440042496 0.175048664212227 0.177911579608917 0.185601413249969 0.186955943703651 0.197277069091797 0.204198628664017 0.209935262799263 0.217788591980934 0.219133526086807 0.221056774258614 0.227369695901871 0.231996387243271 0.234830781817436 0.23566035926342 0.344862967729568 0.358671337366104 0.367667257785797 0.427322566509247 0.498536437749863 0.429812103509903 0.506986916065216 0.520888686180115 0.549270391464233 0.594428420066833 0.58121132850647 0.667900919914246 0.627981781959534 0.581254720687866 0.530083239078522 0.624851107597351 0.64673125743866 0.645609736442566 0.654048919677734 0.681340932846069 0.703813374042511 0.712452292442322 0.722172141075134 0.734511017799377 0.672292411327362 0.595628440380096 0.720444858074188 0.780269682407379 0.784289300441742 0.82698780298233 0.849185287952423 0.858051061630249 0.863723337650299 0.851951062679291 0.825196504592896 0.835180103778839 0.839508652687073 0.781555771827698 0.750323235988617 0.72880083322525 0.716389954090118 0.744618892669678 0.732416450977325 0.725640058517456 0.733653366565704 0.757749736309052 0.685338497161865 0.678139626979828 0.670230746269226 0.708198249340057 0.750352323055267 0.787976443767548 0.794435799121857 0.782369613647461 0.751532196998596 0.799423515796661 0.815387487411499 0.809252977371216 0.738622784614563 0.755221962928772 0.6400106549263 0.657258152961731 0.785252749919891 0.66463714838028 0.657827019691467 0.685648083686829 0.678428173065186 0.668837904930115 0.635137557983398 0.611815214157104 0.63200718164444 0.641128301620483 0.613770186901093 0.573605537414551 0.588909089565277 0.598091900348663 0.6281458735466 0.638861477375031 0.617637276649475 0.612045645713806 0.628143966197968 0.581197440624237 0.543561995029449 0.526907503604889 0.530787587165833 0.540730118751526 0.584520161151886 0.641163170337677 0.661786377429962 0.649522006511688 0.679376721382141 0.706784904003143 0.74357134103775 -9999 -9999 -9999 -9999 -9999 -9999 -9999 -9999 -9999 -9999 -9999 -9999 -9999 -9999 -9999 -9999 -9999 -9999 -9999 -9999 -9999 -9999 -9999 -9999 -9999 -9999 -9999 -9999 -9999 -9999 -9999 -9999 -9999 -9999 -9999 -9999 -9999 -9999 -9999 -9999 -9999 -9999 -9999 -9999 -9999 -9999 -9999 -9999 -9999 -9999 -9999 -9999 -9999 -9999 -9999 -9999 -9999 -9999 -9999 -9999 -9999 -9999 -9999 -9999 -9999 -9999 -9999 -9999 -9999 -9999 -9999 -9999 -9999 -9999 -9999 -9999 -9999 -9999
-9999 -9999 -9999 -9999 -9999 -9999 -9999 -9999 -9999 -9999 -9999 -9999 -9999 -9999 -9999 -9999 -9999 -9999 -9999 -9999 -9999 -9999 -9999 -9999 -9999 -9999 -9999 -9999 -9999 -9999 -9999 -9999 -9999 -9999 -9999 -9999 -9999 -9999 -9999 -9999 -9999 -9999 -9999 -9999 -9999 -9999 -9999 -9999 -9999 -9999 -9999 -9999 -9999 -9999 -9999 -9999 -9999 -9999 -9999 -9999 -9999 -9999 -9999 -9999 -9999 -9999 -9999 -9999 -9999 -9999 -9999 -9999 -9999 -9999 -9999 -9999 -9999 -9999 -9999 -9999 -9999 -9999 -9999 -9999 -9999 -9999 -9999 -9999 -9999 -9999 -9999 -9999 -9999 -9999 -9999 -9999 -9999 -9999 -9999 -9999 -9999 -9999 -9999 -9999 -9999 -9999 -9999 -9999 -9999 -9999 -9999 -9999 -9999 -9999 -9999 -9999 -9999 -9999 -9999 -9999 -9999 -9999 -9999 -9999 -9999 -9999 -9999 -9999 -9999 -9999 -9999 -9999 -9999 -9999 -9999 -9999 -9999 -9999 -9999 -9999 -9999 -9999 -9999 -9999 -9999 -9999 -9999 -9999 -9999 -9999 -9999 -9999 -9999 -9999 -9999 -9999 -9999 -9999 -9999 -9999 -9999 -9999 -9999 -9999 -9999 -9999 -9999 -9999 -9999 -9999 -9999 -9999 -9999 -9999 0.166277214884758 0.184773296117783 0.194615557789803 0.192465260624886 0.197568088769913 0.210648015141487 0.31926029920578 0.224377259612083 0.237923890352249 0.23306967318058 0.233074426651001 0.338583469390869 0.234756246209145 0.23622390627861 0.363632559776306 0.366822123527527 0.385272741317749 0.412114351987839 0.390544682741165 0.416376829147339 0.537714779376984 0.508308708667755 0.500093579292297 0.526812136173248 0.595695734024048 0.613529205322266 0.653671026229858 0.659217953681946 0.595954239368439 0.607563376426697 0.625727951526642 0.641981244087219 0.64002400636673 0.655499517917633 0.685397028923035 0.709205508232117 0.713263392448425 0.728699862957001 0.734896779060364 0.579445719718933 0.726045250892639 0.782230794429779 0.817235946655273 0.798621892929077 0.83100700378418 0.854280531406403 0.838209748268127 0.821952342987061 0.786599040031433 0.775903046131134 0.795707821846008 0.839354276657104 0.804002225399017 0.794850766658783 0.781870722770691 0.762441396713257 0.770364820957184 0.736731112003326 0.697254776954651 0.692472100257874 0.69854599237442 0.661878108978271 0.622792422771454 0.665174245834351 0.712998569011688 0.757164835929871 0.732476711273193 0.722440838813782 0.74819403886795 0.781595408916473 0.792707800865173 0.800698697566986 0.757572114467621 0.587752044200897 0.581061124801636 0.59575366973877 0.627035319805145 0.75874650478363 0.623982310295105 0.615235567092896 0.662850022315979 0.651371538639069 0.634755611419678 0.616050183773041 0.584958136081696 0.615811705589294 0.604840338230133 0.586440086364746 0.583838164806366 0.60172700881958 0.616106927394867 0.615532457828522 0.584557056427002 0.582329273223877 0.574426114559174 0.607544600963593 0.606921911239624 0.598294019699097 0.584963381290436 0.582241773605347 0.610406816005707 0.618297338485718 0.651280343532562 0.693563520908356 0.692344844341278 0.707867503166199 0.735371768474579 -9999 -9999 -9999 -9999 -9999 -9999 -9999 -9999 -9999 -9999 -9999 -9999 -9999 -9999 -9999 -9999 -9999 -9999 -9999 -9999 -9999 -9999 -9999 -9999 -9999 -9999 -9999 -9999 -9999 -9999 -9999 -9999 -9999 -9999 -9999 -9999 -9999 -9999 -9999 -9999 -9999 -9999 -9999 -9999 -9999 -9999 -9999 -9999 -9999 -9999 -9999 -9999 -9999 -9999 -9999 -9999 -9999 -9999 -9999 -9999 -9999 -9999 -9999 -9999 -9999 -9999 -9999 -9999 -9999 -9999 -9999 -9999 -9999 -9999 -9999 -9999 -9999 -9999 -9999
-9999 -9999 -9999 -9999 -9999 -9999 -9999 -9999 -9999 -9999 -9999 -9999 -9999 -9999 -9999 -9999 -9999 -9999 -9999 -9999 -9999 -9999 -9999 -9999 -9999 -9999 -9999 -9999 -9999 -9999 -9999 -9999 -9999 -9999 -9999 -9999 -9999 -9999 -9999 -9999 -9999 -9999 -9999 -9999 -9999 -9999 -9999 -9999 -9999 -9999 -9999 -9999 -9999 -9999 -9999 -9999 -9999 -9999 -9999 -9999 -9999 -9999 -9999 -9999 -9999 -9999 -9999 -9999 -9999 -9999 -9999 -9999 -9999 -9999 -9999 -9999 -9999 -9999 -9999 -9999 -9999 -9999 -9999 -9999 -9999 -9999 -9999 -9999 -9999 -9999 -9999 -9999 -9999 -9999 -9999 -9999 -9999 -9999 -9999 -9999 -9999 -9999 -9999 -9999 -9999 -9999 -9999 -9999 -9999 -9999 -9999 -9999 -9999 -9999 -9999 -9999 -9999 -9999 -9999 -9999 -9999 -9999 -9999 -9999 -9999 -9999 -9999 -9999 -9999 -9999 -9999 -9999 -9999 -9999 -9999 -9999 -9999 -9999 -9999 -9999 -9999 -9999 -9999 -9999 -9999 -9999 -9999 -9999 -9999 -9999 -9999 -9999 -9999 -9999 -9999 -9999 -9999 -9999 -9999 -9999 -9999 -9999 -9999 -9999 -9999 -9999 -9999 -9999 -9999 -9999 -9999 -9999 -9999 0.166162267327309 0.170094609260559 0.175334349274635 0.185176640748978 0.206987112760544 0.208529695868492 0.315127491950989 0.327344387769699 0.338185250759125 0.350070357322693 0.360436379909515 0.365767508745193 0.369528383016586 0.359137356281281 0.369154959917068 0.385879844427109 0.47369322180748 0.481904327869415 0.485444307327271 0.496073633432388 0.397908926010132 0.391138136386871 0.384247601032257 0.375486969947815 0.423132836818695 0.596818387508392 0.638774037361145 0.680890083312988 0.711288452148438 0.678053796291351 0.634360373020172 0.630924046039581 0.62514466047287 0.637603521347046 0.667251765727997 0.687710225582123 0.70745849609375 0.715390682220459 0.718780040740967 0.651975393295288 0.680935680866241 0.752547562122345 0.817575633525848 0.827210664749146 0.835174798965454 0.844224154949188 0.808607459068298 0.786484241485596 0.772763848304749 0.761740624904633 0.7863450050354 0.823183238506317 0.825616836547852 0.823602914810181 0.822082161903381 0.819666683673859 0.819160461425781 0.795922458171844 0.756578922271729 0.728263676166534 0.693304657936096 0.636170864105225 0.617110073566437 0.628941714763641 0.634943425655365 0.685317993164062 0.685084342956543 0.702010154724121 0.73288893699646 0.71602988243103 0.732280135154724 0.747899949550629 0.79997843503952 0.758000314235687 0.58841210603714 0.576193869113922 0.57169383764267 0.588687062263489 0.618118107318878 0.593317866325378 0.604778587818146 0.616893410682678 0.619798839092255 0.583082616329193 0.565558850765228 0.577097117900848 0.600003778934479 0.566797375679016 0.577487051486969 0.600431561470032 0.588614881038666 0.60048633813858 0.566819965839386 0.549624502658844 0.527038812637329 0.554702460765839 0.591988801956177 0.591879606246948 0.604991376399994 0.607051014900208 0.60058581829071 0.630879044532776 0.676031649112701 0.686780512332916 0.717651903629303 0.726841032505035 0.742343902587891 0.757641911506653 -9999 -9999 -9999 -9999 -9999 -9999 -9999 -9999 -9999 -9999 -9999 -9999 -9999 -9999 -9999 -9999 -9999 -9999 -9999 -9999 -9999 -9999 -9999 -9999 -9999 -9999 -9999 -9999 -9999 -9999 -9999 -9999 -9999 -9999 -9999 -9999 -9999 -9999 -9999 -9999 -9999 -9999 -9999 -9999 -9999 -9999 -9999 -9999 -9999 -9999 -9999 -9999 -9999 -9999 -9999 -9999 -9999 -9999 -9999 -9999 -9999 -9999 -9999 -9999 -9999 -9999 -9999 -9999 -9999 -9999 -9999 -9999 -9999 -9999 -9999 -9999 -9999 -9999 -9999
-9999 -9999 -9999 -9999 -9999 -9999 -9999 -9999 -9999 -9999 -9999 -9999 -9999 -9999 -9999 -9999 -9999 -9999 -9999 -9999 -9999 -9999 -9999 -9999 -9999 -9999 -9999 -9999 -9999 -9999 -9999 -9999 -9999 -9999 -9999 -9999 -9999 -9999 -9999 -9999 -9999 -9999 -9999 -9999 -9999 -9999 -9999 -9999 -9999 -9999 -9999 -9999 -9999 -9999 -9999 -9999 -9999 -9999 -9999 -9999 -9999 -9999 -9999 -9999 -9999 -9999 -9999 -9999 -9999 -9999 -9999 -9999 -9999 -9999 -9999 -9999 -9999 -9999 -9999 -9999 -9999 -9999 -9999 -9999 -9999 -9999 -9999 -9999 -9999 -9999 -9999 -9999 -9999 -9999 -9999 -9999 -9999 -9999 -9999 -9999 -9999 -9999 -9999 -9999 -9999 -9999 -9999 -9999 -9999 -9999 -9999 -9999 -9999 -9999 -9999 -9999 -9999 -9999 -9999 -9999 -9999 -9999 -9999 -9999 -9999 -9999 -9999 -9999 -9999 -9999 -9999 -9999 -9999 -9999 -9999 -9999 -9999 -9999 -9999 -9999 -9999 -9999 -9999 -9999 -9999 -9999 -9999 -9999 -9999 -9999 -9999 -9999 -9999 -9999 -9999 -9999 -9999 -9999 -9999 -9999 -9999 -9999 -9999 -9999 -9999 -9999 -9999 -9999 -9999 -9999 -9999 -9999 -9999 0.172338992357254 0.175009161233902 0.179372683167458 0.184643685817719 0.196270480751991 0.208549052476883 0.208154797554016 0.21193154156208 0.221295654773712 0.229726120829582 0.364627331495285 0.380048125982285 0.378665834665298 0.376589149236679 0.379212349653244 0.395346701145172 0.459876477718353 0.381452620029449 0.371896594762802 0.360735923051834 0.355613023042679 0.352681905031204 0.343086957931519 0.400558650493622 0.529887557029724 0.560113787651062 0.559285879135132 0.630277693271637 0.68629515171051 0.70402866601944 0.665175020694733 0.614384114742279 0.621021687984467 0.651211798191071 0.662451386451721 0.677398920059204 0.703937113285065 0.721117675304413 0.700712382793427 0.645829200744629 0.695184826850891 0.795355439186096 0.837722420692444 0.835910856723785 0.834714233875275 0.807984411716461 0.773614287376404 0.758627891540527 0.770302772521973 0.798952162265778 0.821960806846619 0.807655870914459 0.771635293960571 0.769874811172485 0.756166577339172 0.77432519197464 0.796201288700104 0.797137439250946 0.788421154022217 0.771181762218475 0.690081596374512 0.622526288032532 0.643620669841766 0.642226040363312 0.598918378353119 0.607315123081207 0.653213202953339 0.688783943653107 0.657226085662842 0.637414932250977 0.672074675559998 0.702457070350647 0.770460188388824 0.794348061084747 0.73737508058548 0.621812343597412 0.606798470020294 0.62083488702774 0.579131960868835 0.538780093193054 0.561578154563904 0.562007427215576 0.554387331008911 0.542493045330048 0.524150907993317 0.565324723720551 0.574785768985748 0.559888780117035 0.567028045654297 0.56021922826767 0.542282462120056 0.57669460773468 0.567868888378143 0.535217225551605 0.495417982339859 0.549592196941376 0.548151612281799 0.553394556045532 0.583842277526855 0.604536831378937 0.633455514907837 0.657157599925995 0.708559811115265 0.737702608108521 0.752797842025757 0.762521803379059 0.764557182788849 -9999 -9999 -9999 -9999 -9999 -9999 -9999 -9999 -9999 -9999 -9999 -9999 -9999 -9999 -9999 -9999 -9999 -9999 -9999 -9999 -9999 -9999 -9999 -9999 -9999 -9999 -9999 -9999 -9999 -9999 -9999 -9999 -9999 -9999 -9999 -9999 -9999 -9999 -9999 -9999 -9999 -9999 -9999 -9999 -9999 -9999 -9999 -9999 -9999 -9999 -9999 -9999 -9999 -9999 -9999 -9999 -9999 -9999 -9999 -9999 -9999 -9999 -9999 -9999 -9999 -9999 -9999 -9999 -9999 -9999 -9999 -9999 -9999 -9999 -9999 -9999 -9999 -9999 -9999 -9999
-9999 -9999 -9999 -9999 -9999 -9999 -9999 -9999 -9999 -9999 -9999 -9999 -9999 -9999 -9999 -9999 -9999 -9999 -9999 -9999 -9999 -9999 -9999 -9999 -9999 -9999 -9999 -9999 -9999 -9999 -9999 -9999 -9999 -9999 -9999 -9999 -9999 -9999 -9999 -9999 -9999 -9999 -9999 -9999 -9999 -9999 -9999 -9999 -9999 -9999 -9999 -9999 -9999 -9999 -9999 -9999 -9999 -9999 -9999 -9999 -9999 -9999 -9999 -9999 -9999 -9999 -9999 -9999 -9999 -9999 -9999 -9999 -9999 -9999 -9999 -9999 -9999 -9999 -9999 -9999 -9999 -9999 -9999 -9999 -9999 -9999 -9999 -9999 -9999 -9999 -9999 -9999 -9999 -9999 -9999 -9999 -9999 -9999 -9999 -9999 -9999 -9999 -9999 -9999 -9999 -9999 -9999 -9999 -9999 -9999 -9999 -9999 -9999 -9999 -9999 -9999 -9999 -9999 -9999 -9999 -9999 -9999 -9999 -9999 -9999 -9999 -9999 -9999 -9999 -9999 -9999 -9999 -9999 -9999 -9999 -9999 -9999 -9999 -9999 -9999 -9999 -9999 -9999 -9999 -9999 -9999 -9999 -9999 -9999 -9999 -9999 -9999 -9999 -9999 -9999 -9999 -9999 -9999 -9999 -9999 -9999 -9999 -9999 -9999 -9999 -9999 -9999 -9999 -9999 -9999 -9999 -9999 0.171874552965164 0.177190482616425 0.181434854865074 0.188346892595291 0.191462695598602 0.196066007018089 0.199457794427872 0.20098565518856 0.206935361027718 0.211231395602226 0.224523603916168 0.354371875524521 0.367301255464554 0.35672402381897 0.34485724568367 0.350194126367569 0.342144191265106 0.323427468538284 0.326020210981369 0.337598919868469 0.327191144227982 0.332692265510559 0.333461910486221 0.380291402339935 0.497177928686142 0.5181565284729 0.524515569210052 0.578472018241882 0.592441439628601 0.60453200340271 0.640091419219971 0.695171535015106 0.650281727313995 0.648601710796356 0.669874489307404 0.681592404842377 0.688607692718506 0.711435616016388 0.728990137577057 0.662872910499573 0.653998076915741 0.726262152194977 0.831975400447845 0.847703099250793 0.834684908390045 0.789302229881287 0.761684715747833 0.769074499607086 0.785023868083954 0.804965138435364 0.823651194572449 0.806834816932678 0.786725044250488 0.735720157623291 0.706328451633453 0.740964949131012 0.758263111114502 0.712130486965179 0.708246767520905 0.729734361171722 0.771439135074615 0.721831500530243 0.670697689056396 0.697510182857513 0.678497195243835 0.651765286922455 0.618795454502106 0.578292787075043 0.602436900138855 0.574594378471375 0.587218284606934 0.620248854160309 0.659611940383911 0.732674896717072 0.757132351398468 0.753078103065491 0.756887376308441 0.743695676326752 0.749270975589752 0.606320381164551 0.588851451873779 0.59372752904892 0.609870076179504 0.576627016067505 0.543434858322144 0.534408509731293 0.511106014251709 0.495276391506195 0.510399103164673 0.497341811656952 0.490535259246826 0.507982850074768 0.549616575241089 0.529294967651367 0.51068389415741 0.512667953968048 0.534309983253479 0.528903722763062 0.557245373725891 0.589480757713318 0.627102494239807 0.667905628681183 0.701973736286163 0.742866456508636 0.776003360748291 0.780270040035248 0.784174144268036 0.787876546382904 -9999 -9999 -9999 -9999 -9999 -9999 -9999 -9999 -9999 -9999 -9999 -9999 -9999 -9999 -9999 -9999 -9999 -9999 -9999 -9999 -9999 -9999 -9999 -9999 -9999 -9999 -9999 -9999 -9999 -9999 -9999 -9999 -9999 -9999 -9999 -9999 -9999 -9999 -9999 -9999 -9999 -9999 -9999 -9999 -9999 -9999 -9999 -9999 -9999 -9999 -9999 -9999 -9999 -9999 -9999 -9999 -9999 -9999 -9999 -9999 -9999 -9999 -9999 -9999 -9999 -9999 -9999 -9999 -9999 -9999 -9999 -9999 -9999 -9999 -9999 -9999 -9999 -9999 -9999 -9999
-9999 -9999 -9999 -9999 -9999 -9999 -9999 -9999 -9999 -9999 -9999 -9999 -9999 -9999 -9999 -9999 -9999 -9999 -9999 -9999 -9999 -9999 -9999 -9999 -9999 -9999 -9999 -9999 -9999 -9999 -9999 -9999 -9999 -9999 -9999 -9999 -9999 -9999 -9999 -9999 -9999 -9999 -9999 -9999 -9999 -9999 -9999 -9999 -9999 -9999 -9999 -9999 -9999 -9999 -9999 -9999 -9999 -9999 -9999 -9999 -9999 -9999 -9999 -9999 -9999 -9999 -9999 -9999 -9999 -9999 -9999 -9999 -9999 -9999 -9999 -9999 -9999 -9999 -9999 -9999 -9999 -9999 -9999 -9999 -9999 -9999 -9999 -9999 -9999 -9999 -9999 -9999 -9999 -9999 -9999 -9999 -9999 -9999 -9999 -9999 -9999 -9999 -9999 -9999 -9999 -9999 -9999 -9999 -9999 -9999 -9999 -9999 -9999 -9999 -9999 -9999 -9999 -9999 -9999 -9999 -9999 -9999 -9999 -9999 -9999 -9999 -9999 -9999 -9999 -9999 -9999 -9999 -9999 -9999 -9999 -9999 -9999 -9999 -9999 -9999 -9999 -9999 -9999 -9999 -9999 -9999 -9999 -9999 -9999 -9999 -9999 -9999 -9999 -9999 -9999 -9999 -9999 -9999 -9999 -9999 -9999 -9999 -9999 -9999 -9999 -9999 -9999 -9999 -9999 -9999 -9999 0.177332177758217 -9999 0.177924752235413 0.189894616603851 0.286451101303101 0.296036899089813 0.306941658258438 0.314766615629196 0.323363840579987 0.335371524095535 0.339593797922134 0.340154200792313 0.336641043424606 0.333429247140884 0.223579943180084 0.334955900907516 0.319813042879105 0.222531676292419 0.323213666677475 0.351426392793655 0.332111656665802 0.310265064239502 0.316431403160095 0.336630314588547 0.360795259475708 0.37112233042717 0.392468214035034 0.410544872283936 0.543505787849426 0.571176946163177 0.626898050308228 0.674431383609772 0.703593790531158 0.717728316783905 0.676847100257874 0.687820017337799 0.718579113483429 0.739619076251984 0.733564794063568 0.70538592338562 0.657212316989899 0.693550944328308 0.777911782264709 0.846099317073822 0.831238687038422 0.817190289497375 0.789825201034546 0.789799451828003 0.7960045337677 0.795535683631897 0.800497233867645 0.799106538295746 0.783303141593933 0.742335438728333 0.718135237693787 0.681852638721466 0.678358316421509 0.663854837417603 0.653918266296387 0.696799397468567 0.721227645874023 0.726986050605774 0.734105467796326 0.728063404560089 0.680724501609802 0.619891285896301 0.584241688251495 0.578436434268951 0.528379023075104 0.568356513977051 0.630795419216156 0.680199921131134 0.692026615142822 0.697666823863983 0.742861270904541 0.719422280788422 0.668969810009003 0.692073464393616 0.712760627269745 0.735418617725372 0.72007030248642 0.620742321014404 0.62096905708313 0.590140402317047 0.602876484394073 0.580859363079071 0.535773158073425 0.515370309352875 0.508003890514374 0.499623507261276 0.491585552692413 0.460412710905075 0.477458119392395 0.488208204507828 0.4821497797966 0.49644523859024 0.572661340236664 0.601562678813934 0.582543909549713 0.585229098796844 0.622420072555542 0.663259744644165 0.712623476982117 0.755333542823792 0.781961917877197 0.785427808761597 0.787063360214233 0.789280116558075 -9999 -9999 -9999 -9999 -9999 -9999 -9999 -9999 -9999 -9999 -9999 -9999 -9999 -9999 0.792251825332642 0.772169232368469 -9999 -9999 -9999 -9999 -9999 -9999 -9999 -9999 -9999 -9999 -9999 -9999 -9999 -9999 -9999 -9999 -9999 -9999 -9999 -9999 -9999 -9999 -9999 -9999 -9999 -9999 -9999 -9999 -9999 -9999 -9999 -9999 -9999 -9999 -9999 -9999 -9999 -9999 -9999 -9999 -9999 -9999 -9999 -9999 -9999 -9999 -9999 -9999 -9999 -9999 -9999 -9999 -9999 -9999 -9999 -9999 -9999 -9999 -9999 -9999 -9999 -9999 -9999 -9999 -9999
-9999 -9999 -9999 -9999 -9999 -9999 -9999 -9999 -9999 -9999 -9999 -9999 -9999 -9999 -9999 -9999 -9999 -9999 -9999 -9999 -9999 -9999 -9999 -9999 -9999 -9999 -9999 -9999 -9999 -9999 -9999 -9999 -9999 -9999 -9999 -9999 -9999 -9999 -9999 -9999 -9999 -9999 -9999 -9999 -9999 -9999 -9999 -9999 -9999 -9999 -9999 -9999 -9999 -9999 -9999 -9999 -9999 -9999 -9999 -9999 -9999 -9999 -9999 -9999 -9999 -9999 -9999 -9999 -9999 -9999 -9999 -9999 -9999 -9999 -9999 -9999 -9999 -9999 -9999 -9999 -9999 -9999 -9999 -9999 -9999 -9999 -9999 -9999 -9999 -9999 -9999 -9999 -9999 -9999 -9999 -9999 -9999 -9999 -9999 -9999 -9999 -9999 -9999 -9999 -9999 -9999 -9999 -9999 -9999 -9999 -9999 -9999 -9999 -9999 -9999 -9999 -9999 -9999 -9999 -9999 -9999 -9999 -9999 -9999 -9999 -9999 -9999 -9999 -9999 -9999 -9999 -9999 -9999 -9999 -9999 -9999 -9999 -9999 -9999 -9999 -9999 -9999 -9999 -9999 -9999 -9999 -9999 -9999 -9999 -9999 -9999 -9999 -9999 -9999 -9999 -9999 -9999 -9999 -9999 -9999 -9999 -9999 -9999 -9999 -9999 -9999 -9999 -9999 -9999 -9999 0.177070885896683 0.184817597270012 0.185277104377747 0.190819948911667 0.283809572458267 0.297407388687134 0.308957606554031 0.321629136800766 0.329852521419525 0.33000186085701 0.334300488233566 0.349223852157593 0.355583786964417 0.342491388320923 0.332716912031174 0.220699608325958 0.316939741373062 0.31397807598114 0.326429098844528 0.339394330978394 0.349740594625473 0.317391276359558 0.317481279373169 0.349697232246399 0.396841078996658 0.493193954229355 0.53323620557785 0.577724039554596 0.587065756320953 0.582821786403656 0.624628186225891 0.661019623279572 0.693824648857117 0.719655156135559 0.736621856689453 0.741133570671082 0.722322344779968 0.739213466644287 0.766751289367676 0.749662697315216 0.698528707027435 0.671797335147858 0.726975560188293 0.844337463378906 0.836610615253448 0.816239714622498 0.817560911178589 0.801318407058716 0.807583332061768 0.801831901073456 0.798938155174255 0.783987879753113 0.757986724376678 0.732086181640625 0.690060794353485 0.637160301208496 0.639578521251678 0.666906118392944 0.640308916568756 0.595736801624298 0.636918604373932 0.613662481307983 0.645193874835968 0.711482465267181 0.664573967456818 0.660103678703308 0.587825238704681 0.512251198291779 0.475212454795837 0.498801708221436 0.588616609573364 0.661303341388702 0.717404007911682 0.742971360683441 0.720873594284058 0.653171837329865 0.609067261219025 0.523882210254669 0.548550546169281 0.700576186180115 0.579389691352844 0.522917747497559 0.517930030822754 0.533500790596008 0.528928399085999 0.544961392879486 0.583231687545776 0.584610223770142 0.57344114780426 0.566489577293396 0.555868148803711 0.522494554519653 0.459463208913803 0.445185631513596 0.457537204027176 0.493885278701782 0.567636013031006 0.620981633663177 0.668720781803131 0.660736501216888 0.667716145515442 0.67547208070755 0.727536797523499 0.771202862262726 0.78853303194046 0.791006207466125 0.792208969593048 0.793612480163574 0.793900549411774 -9999 -9999 -9999 -9999 -9999 -9999 -9999 -9999 -9999 -9999 -9999 -9999 -9999 -9999 0.789444506168365 0.785564005374908 0.804710566997528 -9999 -9999 -9999 -9999 -9999 -9999 -9999 -9999 -9999 -9999 -9999 -9999 -9999 -9999 -9999 -9999 -9999 -9999 -9999 -9999 -9999 -9999 -9999 -9999 -9999 -9999 -9999 -9999 -9999 -9999 -9999 -9999 -9999 -9999 -9999 -9999 -9999 -9999 -9999 -9999 -9999 -9999 -9999 -9999 -9999 -9999 -9999 -9999 -9999 -9999 -9999 -9999 -9999 -9999 -9999 -9999 -9999 -9999 -9999 -9999 -9999 -9999 -9999 -9999
-9999 -9999 -9999 -9999 -9999 -9999 -9999 -9999 -9999 -9999 -9999 -9999 -9999 -9999 -9999 -9999 -9999 -9999 -9999 -9999 -9999 -9999 -9999 -9999 -9999 -9999 -9999 -9999 -9999 -9999 -9999 -9999 -9999 -9999 -9999 -9999 -9999 -9999 -9999 -9999 -9999 -9999 -9999 -9999 -9999 -9999 -9999 -9999 -9999 -9999 -9999 -9999 -9999 -9999 -9999 -9999 -9999 -9999 -9999 -9999 -9999 -9999 -9999 -9999 -9999 -9999 -9999 -9999 -9999 -9999 -9999 -9999 -9999 -9999 -9999 -9999 -9999 -9999 -9999 -9999 -9999 -9999 -9999 -9999 -9999 -9999 -9999 -9999 -9999 -9999 -9999 -9999 -9999 -9999 -9999 -9999 -9999 -9999 -9999 -9999 -9999 -9999 -9999 -9999 -9999 -9999 -9999 -9999 -9999 -9999 -9999 -9999 -9999 -9999 -9999 -9999 -9999 -9999 -9999 -9999 -9999 -9999 -9999 -9999 -9999 -9999 -9999 -9999 -9999 -9999 -9999 -9999 -9999 -9999 -9999 -9999 -9999 -9999 -9999 -9999 -9999 -9999 -9999 -9999 -9999 -9999 -9999 -9999 -9999 -9999 -9999 -9999 -9999 -9999 -9999 -9999 -9999 -9999 -9999 -9999 -9999 -9999 -9999 -9999 -9999 -9999 -9999 -9999 -9999 0.175708994269371 0.177850514650345 0.178919225931168 0.185400456190109 0.2801893055439 0.300356060266495 0.315070629119873 0.32566773891449 0.330089390277863 0.333203703165054 0.338700443506241 0.352856665849686 0.363395035266876 0.363613098859787 0.357415705919266 0.350850224494934 0.336396604776382 0.322969794273376 0.318231374025345 0.323001980781555 0.327575773000717 0.319558173418045 0.330985069274902 0.391021251678467 0.385744273662567 0.37780225276947 0.489426016807556 0.552486300468445 0.60531210899353 0.641215145587921 0.669708013534546 0.676322221755981 0.687657296657562 0.704954504966736 0.725740075111389 0.73400866985321 0.753797471523285 0.772507190704346 0.762107312679291 0.761062800884247 0.738645792007446 0.700437188148499 0.698579907417297 0.805799424648285 0.816284954547882 0.808379411697388 0.808792233467102 0.821812391281128 0.81595641374588 0.80873829126358 0.806862354278564 0.787690579891205 0.751791059970856 0.742823541164398 0.732377052307129 0.679867506027222 0.653716325759888 0.679945588111877 0.684705793857574 0.635875821113586 0.561907947063446 0.554073989391327 0.569510936737061 0.649247407913208 0.685468018054962 0.612276434898376 0.580049395561218 0.567821145057678 0.485879272222519 0.4740369617939 0.529443562030792 0.558032810688019 0.615700244903564 0.697917342185974 0.71282035112381 0.623486518859863 0.563082456588745 0.527137815952301 0.530807197093964 0.498745232820511 0.647277057170868 0.573893845081329 0.487268567085266 0.461291372776031 0.449609756469727 0.459341317415237 0.499207049608231 0.555405080318451 0.537690937519073 0.548003435134888 0.498363167047501 0.506694912910461 0.537043869495392 0.505170166492462 0.477646172046661 0.502058386802673 0.563112437725067 0.618911147117615 0.665675103664398 0.704903364181519 0.72732138633728 0.749057412147522 0.74939227104187 0.781056761741638 0.789536952972412 0.794007182121277 0.795405030250549 0.797364830970764 0.798711359500885 0.796214699745178 -9999 -9999 -9999 -9999 -9999 -9999 -9999 -9999 -9999 -9999 -9999 -9999 -9999 -9999 -9999 -9999 -9999 -9999 -9999 -9999 -9999 -9999 -9999 -9999 -9999 -9999 -9999 -9999 -9999 -9999 -9999 -9999 -9999 -9999 -9999 -9999 -9999 -9999 -9999 -9999 -9999 -9999 -9999 -9999 -9999 -9999 -9999 -9999 -9999 -9999 -9999 -9999 -9999 -9999 -9999 -9999 -9999 -9999 -9999 -9999 -9999 -9999 -9999 -9999 -9999 -9999 -9999 -9999 -9999 -9999 -9999 -9999 -9999 -9999 -9999 -9999 -9999 -9999 -9999 -9999 -9999
-9999 -9999 -9999 -9999 -9999 -9999 -9999 -9999 -9999 -9999 -9999 -9999 -9999 -9999 -9999 -9999 -9999 -9999 -9999 -9999 -9999 -9999 -9999 -9999 -9999 -9999 -9999 -9999 -9999 -9999 -9999 -9999 -9999 -9999 -9999 -9999 -9999 -9999 -9999 -9999 -9999 -9999 -9999 -9999 -9999 -9999 -9999 -9999 -9999 -9999 -9999 -9999 -9999 -9999 -9999 -9999 -9999 -9999 -9999 -9999 -9999 -9999 -9999 -9999 -9999 -9999 -9999 -9999 -9999 -9999 -9999 -9999 -9999 -9999 -9999 -9999 -9999 -9999 -9999 -9999 -9999 -9999 -9999 -9999 -9999 -9999 -9999 -9999 -9999 -9999 -9999 -9999 -9999 -9999 -9999 -9999 -9999 -9999 -9999 -9999 -9999 -9999 -9999 -9999 -9999 -9999 -9999 -9999 -9999 -9999 -9999 -9999 -9999 -9999 -9999 -9999 -9999 -9999 -9999 -9999 -9999 -9999 -9999 -9999 -9999 -9999 -9999 -9999 -9999 -9999 -9999 -9999 -9999 -9999 -9999 -9999 -9999 -9999 -9999 -9999 -9999 -9999 -9999 -9999 -9999 -9999 -9999 -9999 -9999 -9999 -9999 -9999 -9999 -9999 -9999 -9999 -9999 -9999 -9999 -9999 -9999 -9999 -9999 -9999 -9999 -9999 -9999 -9999 -9999 0.17628937959671 0.179466381669044 0.185315117239952 0.281660676002502 0.304342269897461 0.325271248817444 0.342043578624725 0.345896303653717 0.3434838950634 0.337381333112717 0.341826915740967 0.353786557912827 0.364764034748077 0.366653203964233 0.356678992509842 0.361446648836136 0.355040639638901 0.360274255275726 0.34351971745491 0.327400296926498 0.327348649501801 0.32029116153717 0.323253035545349 0.336904913187027 0.330624222755432 0.364811450242996 0.39932718873024 0.533141255378723 0.585846483707428 0.591022670269012 0.624114274978638 0.685398101806641 0.714812874794006 0.731177866458893 0.726564824581146 0.721610248088837 0.757226169109344 0.778509080410004 0.784308612346649 0.791338741779327 0.710844397544861 0.726457834243774 0.82749480009079 0.80473792552948 0.802262008190155 0.823597490787506 0.814898610115051 0.813096523284912 0.820600271224976 0.818822085857391 0.803249597549438 0.788694202899933 0.776143610477448 0.758741199970245 0.709966421127319 0.675638318061829 0.706291317939758 0.730393767356873 0.667378664016724 0.596484363079071 0.540730834007263 0.544969320297241 0.558617413043976 0.597799479961395 0.626239717006683 0.614008545875549 0.535790026187897 0.479764431715012 0.434701353311539 0.441775500774384 0.505712568759918 0.585411787033081 0.654174387454987 0.71432489156723 0.651932179927826 0.640078485012054 0.601930618286133 0.533505499362946 0.48839408159256 0.475836217403412 0.531320095062256 0.56564998626709 0.553879380226135 0.486034989356995 0.429076999425888 0.423841714859009 0.499552756547928 0.521347343921661 0.470878154039383 0.507122039794922 0.477303475141525 0.450128078460693 0.497487604618073 0.52989673614502 0.544037818908691 0.572845101356506 0.612812697887421 0.62840735912323 0.67632132768631 0.71757173538208 0.750140130519867 0.777665078639984 0.785965144634247 0.790350675582886 0.79378068447113 0.786304831504822 0.792460322380066 0.79938793182373 0.798416793346405 0.797891616821289 -9999 -9999 -9999 -9999 -9999 -9999 -9999 -9999 -9999 -9999 -9999 -9999 -9999 -9999 -9999 -9999 -9999 -9999 -9999 -9999 -9999 -9999 -9999 -9999 -9999 -9999 -9999 -9999 -9999 -9999 -9999 -9999 -9999 -9999 -9999 -9999 -9999 -9999 -9999 -9999 -9999 -9999 -9999 -9999 -9999 -9999 -9999 -9999 -9999 -9999 -9999 -9999 -9999 -9999 -9999 -9999 -9999 -9999 -9999 -9999 -9999 -9999 -9999 -9999 -9999 -9999 -9999 -9999 -9999 -9999 -9999 -9999 -9999 -9999 -9999 -9999 -9999 -9999 -9999 -9999 -9999
-9999 -9999 -9999 -9999 -9999 -9999 -9999 -9999 -9999 -9999 -9999 -9999 -9999 -9999 -9999 -9999 -9999 -9999 -9999 -9999 -9999 -9999 -9999 -9999 -9999 -9999 -9999 -9999 -9999 -9999 -9999 -9999 -9999 -9999 -9999 -9999 -9999 -9999 -9999 -9999 -9999 -9999 -9999 -9999 -9999 -9999 -9999 -9999 -9999 -9999 -9999 -9999 -9999 -9999 -9999 -9999 -9999 -9999 -9999 -9999 -9999 -9999 -9999 -9999 -9999 -9999 -9999 -9999 -9999 -9999 -9999 -9999 -9999 -9999 -9999 -9999 -9999 -9999 -9999 -9999 -9999 -9999 -9999 -9999 -9999 -9999 -9999 -9999 -9999 -9999 -9999 -9999 -9999 -9999 -9999 -9999 -9999 -9999 -9999 -9999 -9999 -9999 -9999 -9999 -9999 -9999 -9999 -9999 -9999 -9999 -9999 -9999 -9999 -9999 -9999 -9999 -9999 -9999 -9999 -9999 -9999 -9999 -9999 -9999 -9999 -9999 -9999 -9999 -9999 -9999 -9999 -9999 -9999 -9999 -9999 -9999 -9999 -9999 -9999 -9999 -9999 -9999 -9999 -9999 -9999 -9999 -9999 -9999 -9999 -9999 -9999 -9999 -9999 -9999 -9999 -9999 -9999 -9999 -9999 -9999 -9999 -9999 -9999 -9999 -9999 -9999 -9999 -9999 -9999 0.172731071710587 0.179030522704124 0.271205961704254 0.291508108377457 0.311463087797165 0.333335518836975 0.354823261499405 0.356149643659592 0.359614759683609 0.357088267803192 0.356931656599045 0.355769425630569 0.358990013599396 0.363231092691422 0.372085630893707 0.365707129240036 0.342556416988373 0.343195378780365 0.37160524725914 0.372742563486099 0.342616051435471 0.344154566526413 0.334793567657471 0.325028508901596 0.329005599021912 0.333962321281433 0.34504908323288 0.380236953496933 0.52259224653244 0.544214487075806 0.602169394493103 0.655820965766907 0.679395914077759 0.694615542888641 0.711861371994019 0.72926652431488 0.777184844017029 0.794083714485168 0.805808782577515 0.82157176733017 0.771062672138214 0.827746987342834 0.819468259811401 0.824593722820282 0.823371946811676 0.82764196395874 0.823917388916016 0.825350761413574 0.815822601318359 0.778321027755737 0.763712584972382 0.759444832801819 0.800783157348633 0.767820477485657 0.727049648761749 0.732892274856567 0.751021802425385 0.728680431842804 0.664521038532257 0.652748584747314 0.623244345188141 0.605159997940063 0.538815677165985 0.515459716320038 0.583684384822845 0.547573029994965 0.475523889064789 0.418228685855865 0.439670443534851 0.490718394517899 0.530125796794891 0.585862100124359 0.679954171180725 0.661483764648438 0.565017402172089 0.515502393245697 0.555954396724701 0.563002943992615 0.501378417015076 0.475039035081863 0.452388972043991 0.536834239959717 0.542513728141785 0.53227162361145 0.472768753767014 0.410361379384995 0.441266298294067 0.468791097402573 0.435942351818085 0.451170921325684 0.451488494873047 0.470810651779175 0.505110561847687 0.557059049606323 0.597905278205872 0.639305293560028 0.678297638893127 0.673819661140442 0.707650482654572 0.739876747131348 0.772958397865295 0.78741592168808 0.791883111000061 0.789494931697845 0.784622251987457 0.774146914482117 0.771672904491425 0.77138489484787 0.771420061588287 0.771545767784119 -9999 -9999 -9999 -9999 -9999 -9999 -9999 -9999 -9999 -9999 -9999 -9999 -9999 -9999 -9999 -9999 -9999 -9999 -9999 -9999 -9999 -9999 -9999 -9999 -9999 -9999 -9999 -9999 -9999 -9999 -9999 -9999 -9999 -9999 -9999 -9999 -9999 -9999 -9999 -9999 -9999 -9999 -9999 -9999 -9999 -9999 -9999 -9999 -9999 -9999 -9999 -9999 -9999 -9999 -9999 -9999 -9999 -9999 -9999 -9999 -9999 -9999 -9999 -9999 -9999 -9999 -9999 -9999 -9999 -9999 -9999 -9999 -9999 -9999 -9999 -9999 -9999 -9999 -9999 -9999 -9999
-9999 -9999 -9999 -9999 -9999 -9999 -9999 -9999 -9999 -9999 -9999 -9999 -9999 -9999 -9999 -9999 -9999 -9999 -9999 -9999 -9999 -9999 -9999 -9999 -9999 -9999 -9999 -9999 -9999 -9999 -9999 -9999 -9999 -9999 -9999 -9999 -9999 -9999 -9999 -9999 -9999 -9999 -9999 -9999 -9999 -9999 -9999 -9999 -9999 -9999 -9999 -9999 -9999 -9999 -9999 -9999 -9999 -9999 -9999 -9999 -9999 -9999 -9999 -9999 -9999 -9999 -9999 -9999 -9999 -9999 -9999 -9999 -9999 -9999 -9999 -9999 -9999 -9999 -9999 -9999 -9999 -9999 -9999 -9999 -9999 -9999 -9999 -9999 -9999 -9999 -9999 -9999 -9999 -9999 -9999 -9999 -9999 -9999 -9999 -9999 -9999 -9999 -9999 -9999 -9999 -9999 -9999 -9999 -9999 -9999 -9999 -9999 -9999 -9999 -9999 -9999 -9999 -9999 -9999 -9999 -9999 -9999 -9999 -9999 -9999 -9999 -9999 -9999 -9999 -9999 -9999 -9999 -9999 -9999 -9999 -9999 -9999 -9999 -9999 -9999 -9999 -9999 -9999 -9999 -9999 -9999 -9999 -9999 -9999 -9999 -9999 -9999 -9999 -9999 -9999 -9999 -9999 -9999 -9999 -9999 -9999 -9999 -9999 -9999 -9999 -9999 -9999 -9999 -9999 -9999 0.176887661218643 0.264495700597763 0.269290238618851 0.278347611427307 0.29396390914917 0.309706330299377 0.336665391921997 0.359125107526779 0.370470553636551 0.367847472429276 0.35918390750885 0.358168095350266 0.362169176340103 0.369957596063614 0.367451429367065 0.354057610034943 0.334328174591064 0.334321111440659 0.391583353281021 0.375348091125488 0.36945840716362 0.377898871898651 0.375340461730957 0.379064619541168 0.39319571852684 0.379396885633469 0.375552386045456 0.380061388015747 0.400650352239609 0.523380100727081 0.58586573600769 0.674046695232391 0.645404517650604 0.67981880903244 0.708906471729279 0.766471207141876 0.807515382766724 0.794021368026733 0.818356037139893 0.821800470352173 0.820948421955109 0.820659577846527 0.800717234611511 0.795054376125336 0.812598347663879 0.805561721324921 0.809447944164276 0.806841373443604 0.798831045627594 0.799208879470825 0.792446374893188 0.787202894687653 0.786051452159882 0.784746289253235 0.766157507896423 0.700678050518036 0.671983897686005 0.678611576557159 0.63777482509613 0.603580057621002 0.575825870037079 0.538706660270691 0.490741282701492 0.510118424892426 0.463444471359253 0.430370777845383 0.445436358451843 0.508361339569092 0.589700043201447 0.615550220012665 0.666046798229218 0.706684947013855 0.638046681880951 0.568274140357971 0.460562765598297 0.497056126594543 0.49650377035141 0.444239854812622 0.461013555526733 0.459319531917572 0.502829551696777 0.460634797811508 0.495131880044937 0.478832483291626 0.434709072113037 0.446591258049011 0.521056592464447 0.519745528697968 0.534925758838654 0.503293693065643 0.519942224025726 0.552459836006165 0.607038378715515 0.649397790431976 0.679382562637329 0.716030359268188 0.714071452617645 0.730197668075562 0.752630412578583 0.754419982433319 0.784413158893585 0.790201306343079 0.783035814762115 0.776541829109192 0.771547436714172 0.770933926105499 0.770788609981537 0.771202147006989 -9999 -9999 -9999 -9999 -9999 -9999 -9999 -9999 -9999 -9999 -9999 -9999 -9999 -9999 -9999 -9999 -9999 -9999 -9999 -9999 -9999 -9999 -9999 -9999 -9999 -9999 -9999 -9999 -9999 -9999 -9999 -9999 -9999 -9999 -9999 -9999 -9999 -9999 -9999 -9999 -9999 -9999 -9999 -9999 -9999 -9999 -9999 -9999 -9999 -9999 -9999 -9999 -9999 -9999 -9999 -9999 -9999 -9999 -9999 -9999 -9999 -9999 -9999 -9999 -9999 -9999 -9999 -9999 -9999 -9999 -9999 -9999 -9999 -9999 -9999 -9999 -9999 -9999 -9999 -9999 -9999 -9999
-9999 -9999 -9999 -9999 -9999 -9999 -9999 -9999 -9999 -9999 -9999 -9999 -9999 -9999 -9999 -9999 -9999 -9999 -9999 -9999 -9999 -9999 -9999 -9999 -9999 -9999 -9999 -9999 -9999 -9999 -9999 -9999 -9999 -9999 -9999 -9999 -9999 -9999 -9999 -9999 -9999 -9999 -9999 -9999 -9999 -9999 -9999 -9999 -9999 -9999 -9999 -9999 -9999 -9999 -9999 -9999 -9999 -9999 -9999 -9999 -9999 -9999 -9999 -9999 -9999 -9999 -9999 -9999 -9999 -9999 -9999 -9999 -9999 -9999 -9999 -9999 -9999 -9999 -9999 -9999 -9999 -9999 -9999 -9999 -9999 -9999 -9999 -9999 -9999 -9999 -9999 -9999 -9999 -9999 -9999 -9999 -9999 -9999 -9999 -9999 -9999 -9999 -9999 -9999 -9999 -9999 -9999 -9999 -9999 -9999 -9999 -9999 -9999 -9999 -9999 -9999 -9999 -9999 -9999 -9999 -9999 -9999 -9999 -9999 -9999 -9999 -9999 -9999 -9999 -9999 -9999 -9999 -9999 -9999 -9999 -9999 -9999 -9999 -9999 -9999 -9999 -9999 -9999 -9999 -9999 -9999 -9999 -9999 -9999 -9999 -9999 -9999 -9999 -9999 -9999 -9999 -9999 -9999 -9999 -9999 -9999 -9999 -9999 -9999 -9999 -9999 -9999 -9999 -9999 -9999 0.249382704496384 0.270583868026733 0.278634250164032 0.288920134305954 0.293280303478241 0.290052592754364 0.303262144327164 0.334370255470276 0.369592577219009 0.383054196834564 0.381122648715973 0.385816305875778 0.369799345731735 0.36362624168396 0.359029918909073 0.353208959102631 0.348478555679321 0.338130593299866 0.349627941846848 0.370370388031006 0.388268977403641 0.476121813058853 0.489086747169495 0.51803457736969 0.543598055839539 0.481051862239838 0.533652365207672 0.513561010360718 0.548537075519562 0.524891555309296 0.547708809375763 0.608671426773071 0.624016880989075 0.661362528800964 0.722477316856384 0.785005450248718 0.802030265331268 0.81085878610611 0.806617796421051 0.784216463565826 0.748233318328857 0.763311386108398 0.783192217350006 0.794944882392883 0.779532730579376 0.759039998054504 0.764594793319702 0.748640179634094 0.744285345077515 0.760816156864166 0.78708803653717 0.739504992961884 0.731485247612 0.767270386219025 0.773127913475037 0.70205169916153 0.667713940143585 0.661400496959686 0.631965517997742 0.598538458347321 0.542375564575195 0.47351211309433 0.448437482118607 0.432736784219742 0.383750200271606 0.441641300916672 0.540088415145874 0.596544504165649 0.64958655834198 0.683381021022797 0.686797142028809 0.663242757320404 0.617334306240082 0.533144891262054 0.456691890954971 0.455601781606674 0.460289984941483 0.441323339939117 0.44159796833992 0.485453516244888 0.442387402057648 0.411412715911865 0.417445689439774 0.420409679412842 0.436163663864136 0.482660174369812 0.557362020015717 0.600119292736053 0.611619114875793 0.589581727981567 0.59087610244751 0.602735102176666 0.618624746799469 0.643396198749542 0.661341428756714 0.696277797222137 0.753986716270447 0.772017240524292 0.77725225687027 0.759150683879852 0.775069355964661 0.776034832000732 0.771630227565765 0.771424412727356 0.770700991153717 0.770169198513031 0.769429862499237 0.771802723407745 -9999 -9999 -9999 -9999 -9999 -9999 -9999 -9999 -9999 -9999 -9999 -9999 -9999 -9999 -9999 -9999 -9999 -9999 -9999 -9999 -9999 -9999 -9999 -9999 -9999 -9999 -9999 -9999 -9999 -9999 -9999 -9999 -9999 -9999 -9999 -9999 -9999 -9999 -9999 -9999 -9999 -9999 -9999 -9999 -9999 -9999 -9999 -9999 -9999 -9999 -9999 -9999 -9999 -9999 -9999 -9999 -9999 -9999 -9999 -9999 -9999 -9999 -9999 -9999 -9999 -9999 -9999 -9999 -9999 -9999 -9999 -9999 -9999 -9999 -9999 -9999 -9999 -9999 -9999 -9999 -9999 -9999
-9999 -9999 -9999 -9999 -9999 -9999 -9999 -9999 -9999 -9999 -9999 -9999 -9999 -9999 -9999 -9999 -9999 -9999 -9999 -9999 -9999 -9999 -9999 -9999 -9999 -9999 -9999 -9999 -9999 -9999 -9999 -9999 -9999 -9999 -9999 -9999 -9999 -9999 -9999 -9999 -9999 -9999 -9999 -9999 -9999 -9999 -9999 -9999 -9999 -9999 -9999 -9999 -9999 -9999 -9999 -9999 -9999 -9999 -9999 -9999 -9999 -9999 -9999 -9999 -9999 -9999 -9999 -9999 -9999 -9999 -9999 -9999 -9999 -9999 -9999 -9999 -9999 -9999 -9999 -9999 -9999 -9999 -9999 -9999 -9999 -9999 -9999 -9999 -9999 -9999 -9999 -9999 -9999 -9999 -9999 -9999 -9999 -9999 -9999 -9999 -9999 -9999 -9999 -9999 -9999 -9999 -9999 -9999 -9999 -9999 -9999 -9999 -9999 -9999 -9999 -9999 -9999 -9999 -9999 -9999 -9999 -9999 -9999 -9999 -9999 -9999 -9999 -9999 -9999 -9999 -9999 -9999 -9999 -9999 -9999 -9999 -9999 -9999 -9999 -9999 -9999 -9999 -9999 -9999 -9999 -9999 -9999 -9999 -9999 -9999 -9999 -9999 -9999 -9999 -9999 -9999 -9999 -9999 -9999 -9999 -9999 -9999 -9999 -9999 -9999 -9999 -9999 -9999 -9999 -9999 0.250121980905533 0.265661954879761 0.281340062618256 0.295841842889786 0.305451452732086 0.295520633459091 0.309796899557114 0.335020512342453 0.359342396259308 0.374551355838776 0.380949795246124 0.38351434469223 0.380780518054962 0.370103776454926 0.3603475689888 0.355259835720062 0.353855282068253 0.357581347227097 0.360018521547318 0.380945056676865 0.389201253652573 0.385411858558655 0.46244689822197 0.501727521419525 0.498062431812286 0.495352298021317 0.525015711784363 0.533383727073669 0.578031063079834 0.614841997623444 0.585075974464417 0.589762270450592 0.6300168633461 0.64631712436676 0.727514922618866 0.753226339817047 0.795978546142578 0.792073845863342 0.780891001224518 0.782988905906677 0.776487529277802 0.772191524505615 0.77284961938858 0.764103353023529 0.730271875858307 0.697327733039856 0.694208025932312 0.65061092376709 0.694014608860016 0.749605715274811 0.747957408428192 0.694557964801788 0.682670176029205 0.736373364925385 0.734911739826202 0.697953224182129 0.677034318447113 0.654145181179047 0.631735861301422 0.576347291469574 0.52599036693573 0.490648627281189 0.445939123630524 0.393045634031296 0.389771699905396 0.426508873701096 0.494364261627197 0.536578834056854 0.631887555122375 0.686138987541199 0.649292528629303 0.605732202529907 0.548264861106873 0.487718045711517 0.479644119739532 0.506953120231628 0.500349581241608 0.494869619607925 0.477084755897522 0.43970862030983 0.454237401485443 0.437271595001221 0.447654813528061 0.444253414869308 0.453760057687759 0.45650053024292 0.496066778898239 0.526924550533295 0.590208828449249 0.653443276882172 0.67187374830246 0.685772240161896 0.705465972423553 0.720692574977875 0.717252969741821 0.747326254844666 0.764435410499573 0.780216574668884 0.766970217227936 0.758310794830322 0.765749394893646 0.767319858074188 0.767936110496521 0.769591510295868 0.770319283008575 0.771472036838531 0.772131145000458 0.77240926027298 -9999 -9999 -9999 -9999 -9999 -9999 -9999 -9999 -9999 -9999 -9999 -9999 -9999 -9999 -9999 -9999 -9999 -9999 -9999 -9999 -9999 -9999 -9999 -9999 -9999 -9999 -9999 -9999 -9999 -9999 -9999 -9999 -9999 -9999 -9999 -9999 -9999 -9999 -9999 -9999 -9999 -9999 -9999 -9999 -9999 -9999 -9999 -9999 -9999 -9999 -9999 -9999 -9999 -9999 -9999 -9999 -9999 -9999 -9999 -9999 -9999 -9999 -9999 -9999 -9999 -9999 -9999 -9999 -9999 -9999 -9999 -9999 -9999 -9999 -9999 -9999 -9999 -9999 -9999 -9999 -9999 -9999
-9999 -9999 -9999 -9999 -9999 -9999 -9999 -9999 -9999 -9999 -9999 -9999 -9999 -9999 -9999 -9999 -9999 -9999 -9999 -9999 -9999 -9999 -9999 -9999 -9999 -9999 -9999 -9999 -9999 -9999 -9999 -9999 -9999 -9999 -9999 -9999 -9999 -9999 -9999 -9999 -9999 -9999 -9999 -9999 -9999 -9999 -9999 -9999 -9999 -9999 -9999 -9999 -9999 -9999 -9999 -9999 -9999 -9999 -9999 -9999 -9999 -9999 -9999 -9999 -9999 -9999 -9999 -9999 -9999 -9999 -9999 -9999 -9999 -9999 -9999 -9999 -9999 -9999 -9999 -9999 -9999 -9999 -9999 -9999 -9999 -9999 -9999 -9999 -9999 -9999 -9999 -9999 -9999 -9999 -9999 -9999 -9999 -9999 -9999 -9999 -9999 -9999 -9999 -9999 -9999 -9999 -9999 -9999 -9999 -9999 -9999 -9999 -9999 -9999 -9999 -9999 -9999 -9999 -9999 -9999 -9999 -9999 -9999 -9999 -9999 -9999 -9999 -9999 -9999 -9999 -9999 -9999 -9999 -9999 -9999 -9999 -9999 -9999 -9999 -9999 -9999 -9999 -9999 -9999 -9999 -9999 -9999 -9999 -9999 -9999 -9999 -9999 -9999 -9999 -9999 -9999 -9999 -9999 -9999 -9999 -9999 -9999 -9999 -9999 -9999 -9999 -9999 -9999 -9999 -9999 0.172635123133659 0.24989677965641 0.252675265073776 0.269836992025375 0.297285526990891 0.299340605735779 0.30335995554924 0.339705735445023 0.355401337146759 0.354132205247879 0.356503009796143 0.365856170654297 0.392776876688004 0.389451682567596 0.379154056310654 0.385337680578232 0.382123827934265 0.371167182922363 0.370599776506424 0.379379421472549 0.39323702454567 0.382396310567856 0.461788386106491 0.498279720544815 0.531892240047455 0.549333333969116 0.565590143203735 0.568695485591888 0.597225546836853 0.616211473941803 0.613134503364563 0.595647752285004 0.67641407251358 0.684779465198517 0.705941319465637 0.781001448631287 0.801735103130341 0.80964320898056 0.810022711753845 0.806255638599396 0.783568859100342 0.759666264057159 0.733954727649689 0.702623248100281 0.681682467460632 0.659620523452759 0.606561183929443 0.633515775203705 0.705284357070923 0.686281621456146 0.660878539085388 0.617764592170715 0.672376096248627 0.746882736682892 0.685546159744263 0.645422995090485 0.582249045372009 0.567551612854004 0.555670022964478 0.533513844013214 0.510430693626404 0.450264990329742 0.410739630460739 0.386601656675339 0.42493724822998 0.489178866147995 0.570323884487152 0.608786046504974 0.640196025371552 0.66544497013092 0.696927845478058 0.64992344379425 0.588844418525696 0.564733982086182 0.567910611629486 0.591823875904083 0.571350038051605 0.474668353796005 0.441721081733704 0.479604601860046 0.433600008487701 0.432170420885086 0.431048631668091 0.471052527427673 0.512490212917328 0.489034295082092 0.505760490894318 0.534124791622162 0.536691129207611 0.585396707057953 0.63967376947403 0.679028034210205 0.702406644821167 0.74755996465683 0.766718208789825 0.780089557170868 0.782181620597839 0.765376448631287 0.753575563430786 0.758452892303467 0.759988963603973 0.766787827014923 0.769360184669495 0.772184252738953 0.774990797042847 0.777550578117371 0.774764955043793 0.774817407131195 -9999 -9999 -9999 -9999 -9999 -9999 -9999 -9999 -9999 -9999 -9999 -9999 -9999 -9999 -9999 -9999 -9999 -9999 -9999 -9999 -9999 -9999 -9999 -9999 -9999 -9999 -9999 -9999 -9999 -9999 -9999 -9999 -9999 -9999 -9999 -9999 -9999 -9999 -9999 -9999 -9999 -9999 -9999 -9999 -9999 -9999 -9999 -9999 -9999 -9999 -9999 -9999 -9999 -9999 -9999 -9999 -9999 -9999 -9999 -9999 -9999 -9999 -9999 -9999 -9999 -9999 -9999 -9999 -9999 -9999 -9999 -9999 -9999 -9999 -9999 -9999 -9999 -9999 -9999 -9999 -9999 -9999
-9999 -9999 -9999 -9999 -9999 -9999 -9999 -9999 -9999 -9999 -9999 -9999 -9999 -9999 -9999 -9999 -9999 -9999 -9999 -9999 -9999 -9999 -9999 -9999 -9999 -9999 -9999 -9999 -9999 -9999 -9999 -9999 -9999 -9999 -9999 -9999 -9999 -9999 -9999 -9999 -9999 -9999 -9999 -9999 -9999 -9999 -9999 -9999 -9999 -9999 -9999 -9999 -9999 -9999 -9999 -9999 -9999 -9999 -9999 -9999 -9999 -9999 -9999 -9999 -9999 -9999 -9999 -9999 -9999 -9999 -9999 -9999 -9999 -9999 -9999 -9999 -9999 -9999 -9999 -9999 -9999 -9999 -9999 -9999 -9999 -9999 -9999 -9999 -9999 -9999 -9999 -9999 -9999 -9999 -9999 -9999 -9999 -9999 -9999 -9999 -9999 -9999 -9999 -9999 -9999 -9999 -9999 -9999 -9999 -9999 -9999 -9999 -9999 -9999 -9999 -9999 -9999 -9999 -9999 -9999 -9999 -9999 -9999 -9999 -9999 -9999 -9999 -9999 -9999 -9999 -9999 -9999 -9999 -9999 -9999 -9999 -9999 -9999 -9999 -9999 -9999 -9999 -9999 -9999 -9999 -9999 -9999 -9999 -9999 -9999 -9999 -9999 -9999 -9999 -9999 -9999 -9999 -9999 -9999 -9999 -9999 -9999 -9999 -9999 -9999 -9999 -9999 -9999 -9999 -9999 0.242163971066475 0.250873804092407 0.256092935800552 0.264573454856873 0.27997761964798 0.294589221477509 0.290878921747208 0.295951277017593 0.310226231813431 0.323956906795502 0.337702184915543 0.370567679405212 0.461045116186142 0.395303249359131 0.463895261287689 0.471202224493027 0.472953587770462 0.392930537462234 0.375184595584869 0.374808758497238 0.38173970580101 0.453615665435791 0.501917123794556 0.580652236938477 0.631653726100922 0.638213217258453 0.649327635765076 0.679674506187439 0.658365964889526 0.659621894359589 0.603446781635284 0.60228955745697 0.658881962299347 0.669719755649567 0.733938634395599 0.785940647125244 0.79770964384079 0.806887567043304 0.810793936252594 0.77997499704361 0.744703233242035 0.727518916130066 0.698714137077332 0.653477251529694 0.582636415958405 0.566794335842133 0.534401535987854 0.61561906337738 0.641547203063965 0.609417855739594 0.596687912940979 0.644290447235107 0.689867198467255 0.740330874919891 0.663383901119232 0.57838773727417 0.553607523441315 0.476588606834412 0.423954904079437 0.420906484127045 0.415603637695312 0.371731042861938 0.380884289741516 0.438336819410324 0.510594189167023 0.553410947322845 0.617963910102844 0.628995895385742 0.629209756851196 0.664759814739227 0.673406481742859 0.679386377334595 0.667731463909149 0.667228817939758 0.665701985359192 0.65198940038681 0.514789283275604 0.529268085956573 0.504366636276245 0.507252931594849 0.487036615610123 0.480223178863525 0.489865720272064 0.497799456119537 0.547982275485992 0.537684321403503 0.556767523288727 0.559462010860443 0.576166868209839 0.623640179634094 0.6725914478302 0.67862343788147 0.687829971313477 0.726982891559601 0.752102673053741 0.777781844139099 0.76060688495636 0.753425419330597 0.757461428642273 0.763586819171906 0.764743149280548 0.767500519752502 0.769596219062805 0.7718425989151 0.776795744895935 0.777450025081635 0.778574347496033 0.780097305774689 -9999 -9999 -9999 -9999 -9999 -9999 -9999 -9999 -9999 -9999 -9999 -9999 -9999 -9999 -9999 -9999 -9999 -9999 -9999 -9999 -9999 -9999 -9999 -9999 -9999 -9999 -9999 -9999 -9999 -9999 -9999 -9999 -9999 -9999 -9999 -9999 -9999 -9999 -9999 -9999 -9999 -9999 -9999 -9999 -9999 -9999 -9999 -9999 -9999 -9999 -9999 -9999 -9999 -9999 -9999 -9999 -9999 -9999 -9999 -9999 -9999 -9999 -9999 -9999 -9999 -9999 -9999 -9999 -9999 -9999 -9999 -9999 -9999 -9999 -9999 -9999 -9999 -9999 -9999 -9999 -9999 -9999
-9999 -9999 -9999 -9999 -9999 -9999 -9999 -9999 -9999 -9999 -9999 -9999 -9999 -9999 -9999 -9999 -9999 -9999 -9999 -9999 -9999 -9999 -9999 -9999 -9999 -9999 -9999 -9999 -9999 -9999 -9999 -9999 -9999 -9999 -9999 -9999 -9999 -9999 -9999 -9999 -9999 -9999 -9999 -9999 -9999 -9999 -9999 -9999 -9999 -9999 -9999 -9999 -9999 -9999 -9999 -9999 -9999 -9999 -9999 -9999 -9999 -9999 -9999 -9999 -9999 -9999 -9999 -9999 -9999 -9999 -9999 -9999 -9999 -9999 -9999 -9999 -9999 -9999 -9999 -9999 -9999 -9999 -9999 -9999 -9999 -9999 -9999 -9999 -9999 -9999 -9999 -9999 -9999 -9999 -9999 -9999 -9999 -9999 -9999 -9999 -9999 -9999 -9999 -9999 -9999 -9999 -9999 -9999 -9999 -9999 -9999 -9999 -9999 -9999 -9999 -9999 -9999 -9999 -9999 -9999 -9999 -9999 -9999 -9999 -9999 -9999 -9999 -9999 -9999 -9999 -9999 -9999 -9999 -9999 -9999 -9999 -9999 -9999 -9999 -9999 -9999 -9999 -9999 -9999 -9999 -9999 -9999 -9999 -9999 -9999 -9999 -9999 -9999 -9999 -9999 -9999 -9999 -9999 -9999 -9999 -9999 -9999 -9999 -9999 -9999 -9999 -9999 -9999 -9999 0.163044169545174 0.169589653611183 0.243938207626343 0.256283819675446 0.270078003406525 0.285390377044678 0.297482132911682 0.303695023059845 0.303519368171692 0.306278109550476 0.316032946109772 0.331466674804688 0.365986704826355 0.451873183250427 0.449753284454346 0.445661872625351 0.472433239221573 0.468227922916412 0.465624183416367 0.38225194811821 0.376102894544601 0.37763911485672 0.466328263282776 0.522908985614777 0.656340956687927 0.680366575717926 0.70143848657608 0.722293496131897 0.727118134498596 0.707852303981781 0.675112783908844 0.601206243038177 0.63254302740097 0.706287384033203 0.710807681083679 0.770330846309662 0.788341104984283 0.806898236274719 0.816252291202545 0.792284667491913 0.767674028873444 0.702479541301727 0.6596400141716 0.62935882806778 0.59818422794342 0.541565358638763 0.498774200677872 0.502327442169189 0.548108160495758 0.568401217460632 0.603825628757477 0.669111490249634 0.701813101768494 0.747612833976746 0.686390459537506 0.587159335613251 0.508655309677124 0.461233496665955 0.45311450958252 0.378067940473557 0.321079879999161 0.321327835321426 0.332434862852097 0.418590188026428 0.472334980964661 0.545747578144073 0.564531087875366 0.566083252429962 0.519081056118011 0.566986262798309 0.587646901607513 0.652314007282257 0.646508395671844 0.566253483295441 0.59026038646698 0.645870864391327 0.621160268783569 0.642520070075989 0.638263404369354 0.533663690090179 0.528141796588898 0.5350341796875 0.523134648799896 0.52342826128006 0.543151259422302 0.569361627101898 0.563617289066315 0.584640741348267 0.602133870124817 0.615266144275665 0.646295666694641 0.706902027130127 0.726698279380798 0.742103338241577 0.733580470085144 0.741642892360687 0.776581645011902 0.766073405742645 0.758094727993011 0.759918808937073 0.763432502746582 0.764724135398865 0.769053220748901 0.77175760269165 0.776460707187653 0.778848886489868 0.779292941093445 0.780950903892517 0.781745553016663 -9999 -9999 -9999 -9999 -9999 -9999 -9999 -9999 -9999 -9999 -9999 -9999 -9999 -9999 -9999 -9999 -9999 -9999 -9999 -9999 -9999 -9999 -9999 -9999 -9999 -9999 -9999 -9999 -9999 -9999 -9999 -9999 -9999 -9999 -9999 -9999 -9999 -9999 -9999 -9999 -9999 -9999 -9999 -9999 -9999 -9999 -9999 -9999 -9999 -9999 -9999 -9999 -9999 -9999 -9999 -9999 -9999 -9999 -9999 -9999 -9999 -9999 -9999 -9999 -9999 -9999 -9999 -9999 -9999 -9999 -9999 -9999 -9999 -9999 -9999 -9999 -9999 -9999 -9999 -9999 -9999 -9999
-9999 -9999 -9999 -9999 -9999 -9999 -9999 -9999 -9999 -9999 -9999 -9999 -9999 -9999 -9999 -9999 -9999 -9999 -9999 -9999 -9999 -9999 -9999 -9999 -9999 -9999 -9999 -9999 -9999 -9999 -9999 -9999 -9999 -9999 -9999 -9999 -9999 -9999 -9999 -9999 -9999 -9999 -9999 -9999 -9999 -9999 -9999 -9999 -9999 -9999 -9999 -9999 -9999 -9999 -9999 -9999 -9999 -9999 -9999 -9999 -9999 -9999 -9999 -9999 -9999 -9999 -9999 -9999 -9999 -9999 -9999 -9999 -9999 -9999 -9999 -9999 -9999 -9999 -9999 -9999 -9999 -9999 -9999 -9999 -9999 -9999 -9999 -9999 -9999 -9999 -9999 -9999 -9999 -9999 -9999 -9999 -9999 -9999 -9999 -9999 -9999 -9999 -9999 -9999 -9999 -9999 -9999 -9999 -9999 -9999 -9999 -9999 -9999 -9999 -9999 -9999 -9999 -9999 -9999 -9999 -9999 -9999 -9999 -9999 -9999 -9999 -9999 -9999 -9999 -9999 -9999 -9999 -9999 -9999 -9999 -9999 -9999 -9999 -9999 -9999 -9999 -9999 -9999 -9999 -9999 -9999 -9999 -9999 -9999 -9999 -9999 -9999 -9999 -9999 -9999 -9999 -9999 -9999 -9999 -9999 -9999 -9999 -9999 -9999 -9999 -9999 -9999 -9999 -9999 0.169120594859123 0.240792438387871 0.244148880243301 0.250431299209595 0.264153867959976 0.282489895820618 0.294965952634811 0.295268476009369 0.304503738880157 0.311130195856094 0.315941780805588 0.32285463809967 0.335726946592331 0.356998533010483 0.429100930690765 0.429471880197525 0.457347869873047 0.47539433836937 0.476289570331573 0.46954408288002 0.437605440616608 0.437936812639236 0.45173716545105 0.548497796058655 0.616046488285065 0.6128910779953 0.66921478509903 0.685711622238159 0.689705193042755 0.710314035415649 0.650433957576752 0.614962518215179 0.673123717308044 0.672164499759674 0.755090415477753 0.794569373130798 0.798346996307373 0.812264680862427 0.769077003002167 0.739917755126953 0.696976959705353 0.672375321388245 0.604459941387177 0.602696657180786 0.578011691570282 0.548272371292114 0.50275319814682 0.451720386743546 0.487564712762833 0.522308647632599 0.572847425937653 0.603440701961517 0.658001244068146 0.728046178817749 0.683860182762146 0.550907373428345 0.486380219459534 0.463797599077225 0.41387340426445 0.343017220497131 0.344862312078476 0.365657359361649 0.337241649627686 0.410052537918091 0.476485520601273 0.528723895549774 0.465836405754089 0.460200369358063 0.491466760635376 0.534417390823364 0.610810816287994 0.655267417430878 0.588325202465057 0.514743089675903 0.517253458499908 0.591341435909271 0.570008873939514 0.613526582717896 0.638596951961517 0.548042237758636 0.542808353900909 0.541879534721375 0.552570939064026 0.576829135417938 0.580299735069275 0.595545947551727 0.599807500839233 0.620556473731995 0.645602643489838 0.668597877025604 0.704860031604767 0.729541778564453 0.768660545349121 0.781322121620178 0.790996730327606 0.77426016330719 0.785633563995361 0.770693063735962 0.763433456420898 0.7615065574646 0.76304680109024 0.765693306922913 0.769820153713226 0.773697376251221 0.7770174741745 0.782673358917236 0.783292055130005 0.783593714237213 0.784390151500702 -9999 -9999 -9999 -9999 -9999 -9999 -9999 -9999 -9999 -9999 -9999 -9999 -9999 -9999 -9999 -9999 -9999 -9999 -9999 -9999 -9999 -9999 -9999 -9999 -9999 -9999 -9999 -9999 -9999 -9999 -9999 -9999 -9999 -9999 -9999 -9999 -9999 -9999 -9999 -9999 -9999 -9999 -9999 -9999 -9999 -9999 -9999 -9999 -9999 -9999 -9999 -9999 -9999 -9999 -9999 -9999 -9999 -9999 -9999 -9999 -9999 -9999 -9999 -9999 -9999 -9999 -9999 -9999 -9999 -9999 -9999 -9999 -9999 -9999 -9999 -9999 -9999 -9999 -9999 -9999 -9999 -9999
-9999 -9999 -9999 -9999 -9999 -9999 -9999 -9999 -9999 -9999 -9999 -9999 -9999 -9999 -9999 -9999 -9999 -9999 -9999 -9999 -9999 -9999 -9999 -9999 -9999 -9999 -9999 -9999 -9999 -9999 -9999 -9999 -9999 -9999 -9999 -9999 -9999 -9999 -9999 -9999 -9999 -9999 -9999 -9999 -9999 -9999 -9999 -9999 -9999 -9999 -9999 -9999 -9999 -9999 -9999 -9999 -9999 -9999 -9999 -9999 -9999 -9999 -9999 -9999 -9999 -9999 -9999 -9999 -9999 -9999 -9999 -9999 -9999 -9999 -9999 -9999 -9999 -9999 -9999 -9999 -9999 -9999 -9999 -9999 -9999 -9999 -9999 -9999 -9999 -9999 -9999 -9999 -9999 -9999 -9999 -9999 -9999 -9999 -9999 -9999 -9999 -9999 -9999 -9999 -9999 -9999 -9999 -9999 -9999 -9999 -9999 -9999 -9999 -9999 -9999 -9999 -9999 -9999 -9999 -9999 -9999 -9999 -9999 -9999 -9999 -9999 -9999 -9999 -9999 -9999 -9999 -9999 -9999 -9999 -9999 -9999 -9999 -9999 -9999 -9999 -9999 -9999 -9999 -9999 -9999 -9999 -9999 -9999 -9999 -9999 -9999 -9999 -9999 -9999 -9999 -9999 -9999 -9999 -9999 -9999 -9999 -9999 -9999 -9999 -9999 -9999 -9999 -9999 0.16880501806736 0.23936702311039 0.170118898153305 0.241340786218643 0.247619867324829 0.260464936494827 0.272498071193695 0.27940970659256 0.286254316568375 0.289015382528305 0.304533034563065 0.308617204427719 0.321221888065338 0.318563669919968 0.331502974033356 0.348954230546951 0.428310394287109 0.43500679731369 0.45172592997551 0.485076457262039 0.488035976886749 0.458609580993652 0.463531523942947 0.468058437108994 0.49547353386879 0.563801527023315 0.617017149925232 0.641388475894928 0.631381630897522 0.698674201965332 0.683527946472168 0.634586751461029 0.646297931671143 0.711057305335999 0.734921216964722 0.788409233093262 0.795712888240814 0.809675216674805 0.770665943622589 0.712887644767761 0.679925203323364 0.6506627202034 0.654783368110657 0.673799335956573 0.630453646183014 0.555765151977539 0.527891874313354 0.465044021606445 0.422750622034073 0.527619540691376 0.593800842761993 0.632242619991302 0.662416875362396 0.67293107509613 0.7128546833992 0.697839379310608 0.639689862728119 0.594191610813141 0.575269877910614 0.507226169109344 0.422293245792389 0.413355857133865 0.420537501573563 0.350866168737411 0.400811195373535 0.450387507677078 0.433447867631912 0.420025855302811 0.478355914354324 0.539506494998932 0.595179319381714 0.63778555393219 0.589912354946136 0.550007462501526 0.494069695472717 0.468373239040375 0.521728038787842 0.542439758777618 0.555377900600433 0.50498354434967 0.540936768054962 0.537125587463379 0.504866778850555 0.507238328456879 0.558472275733948 0.587065815925598 0.613322556018829 0.613763213157654 0.607220947742462 0.621081113815308 0.640917062759399 0.662100613117218 0.742816030979156 0.774193167686462 0.787776470184326 0.795764863491058 0.792111814022064 0.783297121524811 0.769074320793152 0.764878213405609 0.762675821781158 0.764589726924896 0.77049446105957 0.772015452384949 0.777000486850739 0.782188057899475 0.784196078777313 0.784623622894287 0.785813212394714 0.786055266857147 0.78747820854187 -9999 -9999 -9999 -9999 -9999 -9999 -9999 -9999 -9999 -9999 -9999 -9999 -9999 -9999 -9999 -9999 -9999 -9999 -9999 -9999 -9999 -9999 -9999 -9999 -9999 -9999 -9999 -9999 -9999 -9999 -9999 -9999 -9999 -9999 -9999 -9999 -9999 -9999 -9999 -9999 -9999 -9999 -9999 -9999 -9999 -9999 -9999 -9999 -9999 -9999 -9999 -9999 -9999 -9999 -9999 -9999 -9999 -9999 -9999 -9999 -9999 -9999 -9999 -9999 -9999 -9999 -9999 -9999 -9999 -9999 -9999 -9999 -9999 -9999 -9999 -9999 -9999 -9999 -9999 -9999 -9999
-9999 -9999 -9999 -9999 -9999 -9999 -9999 -9999 -9999 -9999 -9999 -9999 -9999 -9999 -9999 -9999 -9999 -9999 -9999 -9999 -9999 -9999 -9999 -9999 -9999 -9999 -9999 -9999 -9999 -9999 -9999 -9999 -9999 -9999 -9999 -9999 -9999 -9999 -9999 -9999 -9999 -9999 -9999 -9999 -9999 -9999 -9999 -9999 -9999 -9999 -9999 -9999 -9999 -9999 -9999 -9999 -9999 -9999 -9999 -9999 -9999 -9999 -9999 -9999 -9999 -9999 -9999 -9999 -9999 -9999 -9999 -9999 -9999 -9999 -9999 -9999 -9999 -9999 -9999 -9999 -9999 -9999 -9999 -9999 -9999 -9999 -9999 -9999 -9999 -9999 -9999 -9999 -9999 -9999 -9999 -9999 -9999 -9999 -9999 -9999 -9999 -9999 -9999 -9999 -9999 -9999 -9999 -9999 -9999 -9999 -9999 -9999 -9999 -9999 -9999 -9999 -9999 -9999 -9999 -9999 -9999 -9999 -9999 -9999 -9999 -9999 -9999 -9999 -9999 -9999 -9999 -9999 -9999 -9999 -9999 -9999 -9999 -9999 -9999 -9999 -9999 -9999 -9999 -9999 -9999 -9999 -9999 -9999 -9999 -9999 -9999 -9999 -9999 -9999 -9999 -9999 -9999 -9999 -9999 -9999 -9999 -9999 -9999 -9999 -9999 -9999 0.166198000311852 0.168930277228355 0.169328972697258 0.241914957761765 0.247532337903976 0.249580502510071 0.25492662191391 0.259717017412186 0.264371544122696 0.269610077142715 0.275005906820297 0.282929748296738 0.30402398109436 0.304309278726578 0.315234780311584 0.328219920396805 0.327463626861572 0.39776885509491 0.411730647087097 0.426576435565948 0.45337301492691 0.47013446688652 0.473204493522644 0.487622559070587 0.491389960050583 0.486829668283463 0.485221773386002 0.516293466091156 0.548894047737122 0.58149665594101 0.661131739616394 0.71551924943924 0.667950332164764 0.629319429397583 0.68714964389801 0.735987961292267 0.754401743412018 0.789582192897797 0.808254420757294 0.761580944061279 0.722336173057556 0.704782366752625 0.695014894008636 0.688606679439545 0.698317587375641 0.660017073154449 0.593351364135742 0.529401421546936 0.466481238603592 0.396689116954803 0.449909865856171 0.530860006809235 0.557340264320374 0.593329071998596 0.598573863506317 0.676544487476349 0.684601366519928 0.607532262802124 0.6031494140625 0.585741400718689 0.571839213371277 0.538015305995941 0.528205335140228 0.483967840671539 0.418703109025955 0.338932305574417 0.330560445785522 0.36229482293129 0.404189854860306 0.457200527191162 0.530643105506897 0.596675217151642 0.607295393943787 0.560078620910645 0.499430239200592 0.459982991218567 0.429310530424118 0.424133032560349 0.474080324172974 0.537759900093079 0.500130414962769 0.463395565748215 0.529346287250519 0.528897941112518 0.504236161708832 0.472933501005173 0.529924750328064 0.543475747108459 0.62094384431839 0.743454873561859 0.608294248580933 0.581526398658752 0.616799294948578 0.650694966316223 0.696581363677979 0.741827368736267 0.765935122966766 0.790962696075439 0.788883090019226 0.780600607395172 0.771133840084076 0.768074333667755 0.767404735088348 0.772035777568817 0.773719489574432 0.776784241199493 0.778564989566803 0.783980429172516 0.785637557506561 0.787942051887512 0.788033366203308 0.787316679954529 0.787024319171906 -9999 -9999 -9999 -9999 -9999 -9999 -9999 -9999 -9999 -9999 -9999 -9999 -9999 -9999 -9999 -9999 -9999 -9999 -9999 -9999 -9999 -9999 -9999 -9999 -9999 -9999 -9999 -9999 -9999 -9999 -9999 -9999 -9999 -9999 -9999 -9999 -9999 -9999 -9999 -9999 -9999 -9999 -9999 -9999 -9999 -9999 -9999 -9999 -9999 -9999 -9999 -9999 -9999 -9999 -9999 -9999 -9999 -9999 -9999 -9999 -9999 -9999 -9999 -9999 -9999 -9999 -9999 -9999 -9999 -9999 -9999 -9999 -9999 -9999 -9999 -9999 -9999 -9999 -9999 -9999 -9999
-9999 -9999 -9999 -9999 -9999 -9999 -9999 -9999 -9999 -9999 -9999 -9999 -9999 -9999 -9999 -9999 -9999 -9999 -9999 -9999 -9999 -9999 -9999 -9999 -9999 -9999 -9999 -9999 -9999 -9999 -9999 -9999 -9999 -9999 -9999 -9999 -9999 -9999 -9999 -9999 -9999 -9999 -9999 -9999 -9999 -9999 -9999 -9999 -9999 -9999 -9999 -9999 -9999 -9999 -9999 -9999 -9999 -9999 -9999 -9999 -9999 -9999 -9999 -9999 -9999 -9999 -9999 -9999 -9999 -9999 -9999 -9999 -9999 -9999 -9999 -9999 -9999 -9999 -9999 -9999 -9999 -9999 -9999 -9999 -9999 -9999 -9999 -9999 -9999 -9999 -9999 -9999 -9999 -9999 -9999 -9999 -9999 -9999 -9999 -9999 -9999 -9999 -9999 -9999 -9999 -9999 -9999 -9999 -9999 -9999 -9999 -9999 -9999 -9999 -9999 -9999 -9999 -9999 -9999 -9999 -9999 -9999 -9999 -9999 -9999 -9999 -9999 -9999 -9999 -9999 -9999 -9999 -9999 -9999 -9999 -9999 -9999 -9999 -9999 -9999 -9999 -9999 -9999 -9999 -9999 -9999 -9999 -9999 -9999 -9999 -9999 -9999 -9999 -9999 -9999 -9999 -9999 -9999 -9999 -9999 -9999 -9999 -9999 -9999 -9999 0.168586671352386 0.248854115605354 0.246341422200203 0.242975652217865 0.243775874376297 0.248693823814392 0.251639783382416 0.253529608249664 0.255730539560318 0.260792434215546 0.269248396158218 0.277864366769791 0.286884665489197 0.29967412352562 0.318865209817886 0.323058307170868 0.400497734546661 0.412439405918121 0.409236699342728 0.424581944942474 0.439973384141922 0.452269792556763 0.490900188684464 0.524231672286987 0.522540986537933 0.489004582166672 0.490456223487854 0.501857936382294 0.516422629356384 0.543046951293945 0.584962427616119 0.640735507011414 0.67327892780304 0.654895305633545 0.651593804359436 0.714712798595428 0.746152877807617 0.784794211387634 0.80001175403595 0.755910336971283 0.731851935386658 0.770710170269012 0.766811728477478 0.744236886501312 0.720489382743835 0.697447717189789 0.644095718860626 0.598891913890839 0.558209002017975 0.474527388811111 0.388434737920761 0.42074453830719 0.434895902872086 0.46033102273941 0.490084826946259 0.523276448249817 0.577625215053558 0.663952469825745 0.65140688419342 0.526781857013702 0.463683098554611 0.468710869550705 0.437963128089905 0.435370862483978 0.446087241172791 0.394533812999725 0.293019860982895 0.28757432103157 0.364490061998367 0.437025040388107 0.476793229579926 0.532029271125793 0.548160374164581 0.551215052604675 0.560889661312103 0.489460974931717 0.477987855672836 0.412957370281219 0.417064517736435 0.45659002661705 0.496435880661011 0.504546761512756 0.480352967977524 0.520106315612793 0.498437017202377 0.484993726015091 0.467772483825684 0.503794193267822 0.550553917884827 0.739435136318207 0.746638417243958 0.622959852218628 0.635089218616486 0.653033792972565 0.700583577156067 0.727802097797394 0.746006906032562 0.771696388721466 0.783356845378876 0.781619131565094 0.776776731014252 0.770531117916107 0.768879354000092 0.770179927349091 0.772699356079102 0.776346206665039 0.778569161891937 0.782854557037354 0.78593248128891 0.788190841674805 0.789651572704315 0.789197087287903 0.789860427379608 0.788696527481079 -9999 -9999 -9999 -9999 -9999 -9999 -9999 -9999 -9999 -9999 -9999 -9999 -9999 -9999 -9999 -9999 -9999 -9999 -9999 -9999 -9999 -9999 -9999 -9999 -9999 -9999 -9999 -9999 -9999 -9999 -9999 -9999 -9999 -9999 -9999 -9999 -9999 -9999 -9999 -9999 -9999 -9999 -9999 -9999 -9999 -9999 -9999 -9999 -9999 -9999 -9999 -9999 -9999 -9999 -9999 -9999 -9999 -9999 -9999 -9999 -9999 -9999 -9999 -9999 -9999 -9999 -9999 -9999 -9999 -9999 -9999 -9999 -9999 -9999 -9999 -9999 -9999 -9999 -9999 -9999 -9999
-9999 -9999 -9999 -9999 -9999 -9999 -9999 -9999 -9999 -9999 -9999 -9999 -9999 -9999 -9999 -9999 -9999 -9999 -9999 -9999 -9999 -9999 -9999 -9999 -9999 -9999 -9999 -9999 -9999 -9999 -9999 -9999 -9999 -9999 -9999 -9999 -9999 -9999 -9999 -9999 -9999 -9999 -9999 -9999 -9999 -9999 -9999 -9999 -9999 -9999 -9999 -9999 -9999 -9999 -9999 -9999 -9999 -9999 -9999 -9999 -9999 -9999 -9999 -9999 -9999 -9999 -9999 -9999 -9999 -9999 -9999 -9999 -9999 -9999 -9999 -9999 -9999 -9999 -9999 -9999 -9999 -9999 -9999 -9999 -9999 -9999 -9999 -9999 -9999 -9999 -9999 -9999 -9999 -9999 -9999 -9999 -9999 -9999 -9999 -9999 -9999 -9999 -9999 -9999 -9999 -9999 -9999 -9999 -9999 -9999 -9999 -9999 -9999 -9999 -9999 -9999 -9999 -9999 -9999 -9999 -9999 -9999 -9999 -9999 -9999 -9999 -9999 -9999 -9999 -9999 -9999 -9999 -9999 -9999 -9999 -9999 -9999 -9999 -9999 -9999 -9999 -9999 -9999 -9999 -9999 -9999 -9999 -9999 -9999 -9999 -9999 -9999 -9999 -9999 -9999 -9999 -9999 -9999 -9999 -9999 -9999 -9999 -9999 -9999 0.166272908449173 0.241698205471039 0.258030474185944 0.264174491167068 0.259781330823898 0.262994796037674 0.261591762304306 0.26041853427887 0.263907194137573 0.266528993844986 0.271675080060959 0.276416689157486 0.282399415969849 0.287545710802078 0.299909681081772 0.407358348369598 0.407235622406006 0.419858783483505 0.406714916229248 0.426533728837967 0.431330889463425 0.44932222366333 0.464988529682159 0.476065546274185 0.538968801498413 0.54485547542572 0.542742550373077 0.513766765594482 0.526594460010529 0.547651708126068 0.56142520904541 0.577787280082703 0.610786437988281 0.641496658325195 0.664352357387543 0.693143486976624 0.736652791500092 0.775001525878906 0.790217578411102 0.75023490190506 0.733158707618713 0.782428383827209 0.780625879764557 0.721813023090363 0.709586679935455 0.621037304401398 0.628158330917358 0.648516774177551 0.634845733642578 0.57692414522171 0.544265985488892 0.501717686653137 0.445239037275314 0.441206306219101 0.496212124824524 0.552473127841949 0.607787370681763 0.636558473110199 0.70209127664566 0.643046319484711 0.519376933574677 0.449339985847473 0.458080947399139 0.39547997713089 0.333057403564453 0.350792199373245 0.331243336200714 0.316832542419434 0.319364964962006 0.331842660903931 0.35015144944191 0.402223110198975 0.476936638355255 0.467912465333939 0.516092538833618 0.561766982078552 0.548078119754791 0.502454578876495 0.437373608350754 0.436833143234253 0.49083423614502 0.513724803924561 0.539573073387146 0.483143001794815 0.497290313243866 0.482798874378204 0.493710875511169 0.497843980789185 0.537744879722595 0.588614583015442 0.630994856357574 0.766246020793915 0.798434436321259 0.692149341106415 0.708126425743103 0.723061680793762 0.738445401191711 0.786179542541504 0.791746139526367 0.781108915805817 0.773160398006439 0.771434366703033 0.77131199836731 0.771109461784363 0.773033440113068 0.774559199810028 0.777864217758179 0.782605826854706 0.78531402349472 0.78952419757843 0.791290402412415 0.7901850938797 0.789629697799683 0.787862539291382 0.786729693412781 0.786634147167206 -9999 -9999 -9999 -9999 -9999 -9999 -9999 -9999 -9999 -9999 -9999 -9999 -9999 -9999 -9999 -9999 -9999 -9999 -9999 -9999 -9999 -9999 -9999 -9999 -9999 -9999 -9999 -9999 -9999 -9999 -9999 -9999 -9999 -9999 -9999 -9999 -9999 -9999 -9999 -9999 -9999 -9999 -9999 -9999 -9999 -9999 -9999 -9999 -9999 -9999 -9999 -9999 -9999 -9999 -9999 -9999 -9999 -9999 -9999 -9999 -9999 -9999 -9999 -9999 -9999 -9999 -9999 -9999 -9999 -9999 -9999 -9999 -9999 -9999 -9999 -9999 -9999 -9999 -9999 -9999
-9999 -9999 -9999 -9999 -9999 -9999 -9999 -9999 -9999 -9999 -9999 -9999 -9999 -9999 -9999 -9999 -9999 -9999 -9999 -9999 -9999 -9999 -9999 -9999 -9999 -9999 -9999 -9999 -9999 -9999 -9999 -9999 -9999 -9999 -9999 -9999 -9999 -9999 -9999 -9999 -9999 -9999 -9999 -9999 -9999 -9999 -9999 -9999 -9999 -9999 -9999 -9999 -9999 -9999 -9999 -9999 -9999 -9999 -9999 -9999 -9999 -9999 -9999 -9999 -9999 -9999 -9999 -9999 -9999 -9999 -9999 -9999 -9999 -9999 -9999 -9999 -9999 -9999 -9999 -9999 -9999 -9999 -9999 -9999 -9999 -9999 -9999 -9999 -9999 -9999 -9999 -9999 -9999 -9999 -9999 -9999 -9999 -9999 -9999 -9999 -9999 -9999 -9999 -9999 -9999 -9999 -9999 -9999 -9999 -9999 -9999 -9999 -9999 -9999 -9999 -9999 -9999 -9999 -9999 -9999 -9999 -9999 -9999 -9999 -9999 -9999 -9999 -9999 -9999 -9999 -9999 -9999 -9999 -9999 -9999 -9999 -9999 -9999 -9999 -9999 -9999 -9999 -9999 -9999 -9999 -9999 -9999 -9999 -9999 -9999 -9999 -9999 -9999 -9999 -9999 -9999 -9999 -9999 -9999 -9999 -9999 -9999 -9999 -9999 0.171026766300201 0.247845634818077 0.256522089242935 0.26772665977478 0.281574636697769 0.287207722663879 0.283549726009369 0.285340815782547 0.285642951726913 0.283635824918747 0.282552033662796 0.287344872951508 0.296731233596802 0.380666077136993 0.38874813914299 0.41290208697319 0.403204768896103 0.396600127220154 0.410566508769989 0.422351330518723 0.445854872465134 0.453515499830246 0.463356703519821 0.479052573442459 0.523381948471069 0.567617654800415 0.575694143772125 0.572397649288177 0.549325525760651 0.584419846534729 0.602659463882446 0.617227017879486 0.61252772808075 0.655877649784088 0.700216710567474 0.680443048477173 0.732820510864258 0.790496945381165 0.789407908916473 0.741613030433655 0.780068933963776 0.794256806373596 0.709594190120697 0.630720853805542 0.626874089241028 0.551495432853699 0.549511432647705 0.565517485141754 0.611572086811066 0.561863541603088 0.517906248569489 0.473164349794388 0.433512508869171 0.478205144405365 0.536914110183716 0.538112163543701 0.560148537158966 0.614520907402039 0.644127666950226 0.686801493167877 0.597873449325562 0.545503437519073 0.523839592933655 0.455578804016113 0.353559672832489 0.382701426744461 0.39966356754303 0.367792457342148 0.327591478824615 0.273250222206116 0.292755544185638 0.360221117734909 0.433309197425842 0.422197431325912 0.442796379327774 0.495927512645721 0.531917214393616 0.459383547306061 0.408965677022934 0.456585288047791 0.460551917552948 0.435444980859756 0.477143079042435 0.462823003530502 0.456997960805893 0.478696137666702 0.556300938129425 0.591398537158966 0.60789567232132 0.619587540626526 0.630250692367554 0.647474706172943 0.80471670627594 0.842816889286041 0.762625455856323 0.773484230041504 0.782820761203766 0.787501156330109 0.787347078323364 0.775866448879242 0.768936216831207 0.769907772541046 0.769509553909302 0.771933078765869 0.77443516254425 0.777834713459015 0.782156765460968 0.786153674125671 0.78644722700119 0.78865772485733 0.790187299251556 0.790808141231537 0.787733674049377 0.785582780838013 0.786585509777069 0.787308037281036 -9999 -9999 -9999 -9999 -9999 -9999 -9999 -9999 -9999 -9999 -9999 -9999 -9999 -9999 -9999 -9999 -9999 -9999 -9999 -9999 -9999 -9999 -9999 -9999 -9999 -9999 -9999 -9999 -9999 -9999 -9999 -9999 -9999 -9999 -9999 -9999 -9999 -9999 -9999 -9999 -9999 -9999 -9999 -9999 -9999 -9999 -9999 -9999 -9999 -9999 -9999 -9999 -9999 -9999 -9999 -9999 -9999 -9999 -9999 -9999 -9999 -9999 -9999 -9999 -9999 -9999 -9999 -9999 -9999 -9999 -9999 -9999 -9999 -9999 -9999 -9999 -9999 -9999 -9999 -9999
-9999 -9999 -9999 -9999 -9999 -9999 -9999 -9999 -9999 -9999 -9999 -9999 -9999 -9999 -9999 -9999 -9999 -9999 -9999 -9999 -9999 -9999 -9999 -9999 -9999 -9999 -9999 -9999 -9999 -9999 -9999 -9999 -9999 -9999 -9999 -9999 -9999 -9999 -9999 -9999 -9999 -9999 -9999 -9999 -9999 -9999 -9999 -9999 -9999 -9999 -9999 -9999 -9999 -9999 -9999 -9999 -9999 -9999 -9999 -9999 -9999 -9999 -9999 -9999 -9999 -9999 -9999 -9999 -9999 -9999 -9999 -9999 -9999 -9999 -9999 -9999 -9999 -9999 -9999 -9999 -9999 -9999 -9999 -9999 -9999 -9999 -9999 -9999 -9999 -9999 -9999 -9999 -9999 -9999 -9999 -9999 -9999 -9999 -9999 -9999 -9999 -9999 -9999 -9999 -9999 -9999 -9999 -9999 -9999 -9999 -9999 -9999 -9999 -9999 -9999 -9999 -9999 -9999 -9999 -9999 -9999 -9999 -9999 -9999 -9999 -9999 -9999 -9999 -9999 -9999 -9999 -9999 -9999 -9999 -9999 -9999 -9999 -9999 -9999 -9999 -9999 -9999 -9999 -9999 -9999 -9999 -9999 -9999 -9999 -9999 -9999 -9999 -9999 -9999 -9999 -9999 -9999 -9999 -9999 -9999 -9999 -9999 -9999 0.164386942982674 0.246854647994041 0.308583378791809 0.321669369935989 0.328158408403397 0.335370123386383 0.338518083095551 0.343867421150208 0.340278387069702 0.346247494220734 0.352378726005554 0.355345159769058 0.357754021883011 0.36895740032196 0.389361679553986 0.391305714845657 0.386269599199295 0.384452491998672 0.399978369474411 0.41444343328476 0.434445381164551 0.446884393692017 0.434791415929794 0.462288022041321 0.488553404808044 0.511421918869019 0.532746315002441 0.581547796726227 0.574144959449768 0.560788094997406 0.604252278804779 0.668559432029724 0.725206315517426 0.72246527671814 0.691351890563965 0.682451367378235 0.764761924743652 0.765264511108398 0.747735202312469 0.79314398765564 0.78494781255722 0.801239728927612 0.78556501865387 0.690463066101074 0.595616340637207 0.550263941287994 0.524003982543945 0.488214284181595 0.514679193496704 0.564167976379395 0.516596734523773 0.44818776845932 0.419733107089996 0.392948895692825 0.409598231315613 0.455313205718994 0.427726268768311 0.477918207645416 0.547812104225159 0.593500435352325 0.663421809673309 0.671119928359985 0.636139988899231 0.586917638778687 0.464102029800415 0.434799343347549 0.436824560165405 0.416928887367249 0.333225011825562 0.286020070314407 0.252480149269104 0.257381916046143 0.321673303842545 0.384807348251343 0.337769657373428 0.38497918844223 0.464284896850586 0.516351282596588 0.440902262926102 0.394207209348679 0.43508705496788 0.40355122089386 0.41088142991066 0.457254678010941 0.557820558547974 0.515704214572906 0.505072057247162 0.565760016441345 0.600573301315308 0.760187804698944 0.772461414337158 0.661361932754517 0.803729653358459 0.81881058216095 0.853458166122437 0.77676659822464 0.787941873073578 0.789954006671906 0.78784853219986 0.779472827911377 0.768819212913513 0.770873546600342 0.771939754486084 0.773654282093048 0.776126503944397 0.778305947780609 0.780264675617218 0.784083545207977 0.784103512763977 0.784069657325745 0.785880208015442 0.785422921180725 0.785114705562592 0.786276996135712 0.786188960075378 0.785826981067657 0.787740647792816 -9999 -9999 -9999 -9999 -9999 -9999 -9999 -9999 -9999 -9999 -9999 -9999 -9999 -9999 -9999 -9999 -9999 -9999 -9999 -9999 -9999 -9999 -9999 -9999 -9999 -9999 -9999 -9999 -9999 -9999 -9999 -9999 -9999 -9999 -9999 -9999 -9999 -9999 -9999 -9999 -9999 -9999 -9999 -9999 -9999 -9999 -9999 -9999 -9999 -9999 -9999 -9999 -9999 -9999 -9999 -9999 -9999 -9999 -9999 -9999 -9999 -9999 -9999 -9999 -9999 -9999 -9999 -9999 -9999 -9999 -9999 -9999 -9999 -9999 -9999 -9999 -9999 -9999 -9999 -9999
-9999 -9999 -9999 -9999 -9999 -9999 -9999 -9999 -9999 -9999 -9999 -9999 -9999 -9999 -9999 -9999 -9999 -9999 -9999 -9999 -9999 -9999 -9999 -9999 -9999 -9999 -9999 -9999 -9999 -9999 -9999 -9999 -9999 -9999 -9999 -9999 -9999 -9999 -9999 -9999 -9999 -9999 -9999 -9999 -9999 -9999 -9999 -9999 -9999 -9999 -9999 -9999 -9999 -9999 -9999 -9999 -9999 -9999 -9999 -9999 -9999 -9999 -9999 -9999 -9999 -9999 -9999 -9999 -9999 -9999 -9999 -9999 -9999 -9999 -9999 -9999 -9999 -9999 -9999 -9999 -9999 -9999 -9999 -9999 -9999 -9999 -9999 -9999 -9999 -9999 -9999 -9999 -9999 -9999 -9999 -9999 -9999 -9999 -9999 -9999 -9999 -9999 -9999 -9999 -9999 -9999 -9999 -9999 -9999 -9999 -9999 -9999 -9999 -9999 -9999 -9999 -9999 -9999 -9999 -9999 -9999 -9999 -9999 -9999 -9999 -9999 -9999 -9999 -9999 -9999 -9999 -9999 -9999 -9999 -9999 -9999 -9999 -9999 -9999 -9999 -9999 -9999 -9999 -9999 -9999 -9999 -9999 -9999 -9999 -9999 -9999 -9999 -9999 -9999 -9999 -9999 -9999 -9999 -9999 -9999 -9999 -9999 0.161449894309044 0.246603325009346 0.316218286752701 0.337527006864548 0.350721478462219 0.351353228092194 0.347312748432159 0.345642447471619 0.341536015272141 0.336914777755737 0.341600209474564 0.372690469026566 0.376210749149323 0.360191762447357 0.385997742414474 0.389130204916 0.375015020370483 0.378375500440598 0.38533541560173 0.397902369499207 0.419542521238327 0.422046303749084 0.426916003227234 0.457221180200577 0.470546871423721 0.501165151596069 0.501156032085419 0.531824171543121 0.568064033985138 0.580651581287384 0.579155504703522 0.690201938152313 0.749391436576843 0.758921444416046 0.778848826885223 0.738161146640778 0.754255056381226 0.767352700233459 0.750487804412842 0.77056884765625 0.788594007492065 0.789098083972931 0.73681914806366 0.704703629016876 0.74517023563385 0.688742697238922 0.617252171039581 0.535442650318146 0.543160617351532 0.500311195850372 0.477688372135162 0.46110588312149 0.415545642375946 0.358535140752792 0.336267471313477 0.362297117710114 0.388726413249969 0.409666329622269 0.474577873945236 0.521677196025848 0.552122354507446 0.577942252159119 0.624589800834656 0.687964558601379 0.645199358463287 0.559663414955139 0.535136282444 0.49021989107132 0.393887281417847 0.359438389539719 0.317820608615875 0.301558315753937 0.310911893844604 0.312552720308304 0.312222421169281 0.328302562236786 0.399588793516159 0.466591238975525 0.445389211177826 0.402885288000107 0.377989321947098 0.421766549348831 0.427131146192551 0.466758608818054 0.525117695331573 0.61832994222641 0.661381781101227 0.559700727462769 0.608265280723572 0.612549662590027 0.744188785552979 0.806178152561188 0.82481575012207 0.831731498241425 0.858595192432404 0.86326676607132 0.867372334003448 0.868487477302551 0.785928905010223 0.780162930488586 0.771889209747314 0.769696950912476 0.770676076412201 0.773712635040283 0.77661144733429 0.777697563171387 0.778494119644165 0.779999434947968 0.78269362449646 0.783645272254944 0.784436881542206 0.783997118473053 0.785041630268097 0.785532355308533 0.787660419940948 0.78594845533371 0.786773204803467 0.788645505905151 -9999 -9999 -9999 -9999 -9999 -9999 -9999 -9999 -9999 -9999 -9999 -9999 -9999 -9999 -9999 -9999 -9999 -9999 -9999 -9999 -9999 -9999 -9999 -9999 -9999 -9999 -9999 -9999 -9999 -9999 -9999 -9999 -9999 -9999 -9999 -9999 -9999 -9999 -9999 -9999 -9999 -9999 -9999 -9999 -9999 -9999 -9999 -9999 -9999 -9999 -9999 -9999 -9999 -9999 -9999 -9999 -9999 -9999 -9999 -9999 -9999 -9999 -9999 -9999 -9999 -9999 -9999 -9999 -9999 -9999 -9999 -9999 -9999 -9999 -9999 -9999 -9999 -9999 -9999 -9999
-9999 -9999 -9999 -9999 -9999 -9999 -9999 -9999 -9999 -9999 -9999 -9999 -9999 -9999 -9999 -9999 -9999 -9999 -9999 -9999 -9999 -9999 -9999 -9999 -9999 -9999 -9999 -9999 -9999 -9999 -9999 -9999 -9999 -9999 -9999 -9999 -9999 -9999 -9999 -9999 -9999 -9999 -9999 -9999 -9999 -9999 -9999 -9999 -9999 -9999 -9999 -9999 -9999 -9999 -9999 -9999 -9999 -9999 -9999 -9999 -9999 -9999 -9999 -9999 -9999 -9999 -9999 -9999 -9999 -9999 -9999 -9999 -9999 -9999 -9999 -9999 -9999 -9999 -9999 -9999 -9999 -9999 -9999 -9999 -9999 -9999 -9999 -9999 -9999 -9999 -9999 -9999 -9999 -9999 -9999 -9999 -9999 -9999 -9999 -9999 -9999 -9999 -9999 -9999 -9999 -9999 -9999 -9999 -9999 -9999 -9999 -9999 -9999 -9999 -9999 -9999 -9999 -9999 -9999 -9999 -9999 -9999 -9999 -9999 -9999 -9999 -9999 -9999 -9999 -9999 -9999 -9999 -9999 -9999 -9999 -9999 -9999 -9999 -9999 -9999 -9999 -9999 -9999 -9999 -9999 -9999 -9999 -9999 -9999 -9999 -9999 -9999 -9999 -9999 -9999 -9999 -9999 -9999 -9999 -9999 -9999 0.157546430826187 0.164604187011719 0.251319229602814 0.325412780046463 0.35654205083847 0.359368056058884 0.364479899406433 0.372162163257599 0.370709896087646 0.357473760843277 0.346059709787369 0.34704777598381 0.380216121673584 0.376940101385117 0.373360604047775 0.388342380523682 0.39839631319046 0.377398103475571 0.38951712846756 0.400737017393112 0.395274370908737 0.40770098567009 0.41645273566246 0.434491187334061 0.476626455783844 0.497914433479309 0.534539401531219 0.548650145530701 0.602510094642639 0.693259179592133 0.70637434720993 0.618779957294464 0.766109049320221 0.756329357624054 0.770599365234375 0.767756998538971 0.768597364425659 0.759922623634338 0.724715709686279 0.723297536373138 0.710303843021393 0.719067335128784 0.696110904216766 0.667766809463501 0.708550691604614 0.73647665977478 0.689261615276337 0.586585462093353 0.567955732345581 0.588563919067383 0.509291112422943 0.440018355846405 0.425875604152679 0.396051824092865 0.35452601313591 0.37700629234314 0.423712700605392 0.459335505962372 0.454609394073486 0.476503044366837 0.447694957256317 0.481788337230682 0.505932450294495 0.561088979244232 0.672956585884094 0.60781866312027 0.536674618721008 0.500243127346039 0.462534725666046 0.423337012529373 0.44473585486412 0.363176673650742 0.37153485417366 0.413933724164963 0.380887418985367 0.31179279088974 0.33259442448616 0.399706780910492 0.406013458967209 0.349791824817657 0.310322433710098 0.362484931945801 0.409721702337265 0.443043202161789 0.514233350753784 0.554292142391205 0.513882160186768 0.688965141773224 0.720062077045441 0.738439500331879 0.77367240190506 0.794227302074432 0.806221187114716 0.844820618629456 0.857808470726013 0.862508535385132 0.864623844623566 0.86294960975647 0.859960734844208 0.778131663799286 0.771001160144806 0.769814014434814 0.767486333847046 0.770382523536682 0.773796856403351 0.776049315929413 0.778942346572876 0.778898417949677 0.780779659748077 0.78082263469696 0.781212985515594 0.781094968318939 0.785150170326233 0.785133004188538 0.784323632717133 0.786138415336609 0.787763237953186 0.787146508693695 0.787519693374634 -9999 -9999 -9999 -9999 -9999 -9999 -9999 -9999 -9999 -9999 -9999 -9999 -9999 -9999 -9999 -9999 -9999 -9999 -9999 -9999 -9999 -9999 -9999 -9999 -9999 -9999 -9999 -9999 -9999 -9999 -9999 -9999 -9999 -9999 -9999 -9999 -9999 -9999 -9999 -9999 -9999 -9999 -9999 -9999 -9999 -9999 -9999 -9999 -9999 -9999 -9999 -9999 -9999 -9999 -9999 -9999 -9999 -9999 -9999 -9999 -9999 -9999 -9999 -9999 -9999 -9999 -9999 -9999 -9999 -9999 -9999 -9999 -9999 -9999 -9999 -9999 -9999 -9999 -9999 -9999
-9999 -9999 -9999 -9999 -9999 -9999 -9999 -9999 -9999 -9999 -9999 -9999 -9999 -9999 -9999 -9999 -9999 -9999 -9999 -9999 -9999 -9999 -9999 -9999 -9999 -9999 -9999 -9999 -9999 -9999 -9999 -9999 -9999 -9999 -9999 -9999 -9999 -9999 -9999 -9999 -9999 -9999 -9999 -9999 -9999 -9999 -9999 -9999 -9999 -9999 -9999 -9999 -9999 -9999 -9999 -9999 -9999 -9999 -9999 -9999 -9999 -9999 -9999 -9999 -9999 -9999 -9999 -9999 -9999 -9999 -9999 -9999 -9999 -9999 -9999 -9999 -9999 -9999 -9999 -9999 -9999 -9999 -9999 -9999 -9999 -9999 -9999 -9999 -9999 -9999 -9999 -9999 -9999 -9999 -9999 -9999 -9999 -9999 -9999 -9999 -9999 -9999 -9999 -9999 -9999 -9999 -9999 -9999 -9999 -9999 -9999 -9999 -9999 -9999 -9999 -9999 -9999 -9999 -9999 -9999 -9999 -9999 -9999 -9999 -9999 -9999 -9999 -9999 -9999 -9999 -9999 -9999 -9999 -9999 -9999 -9999 -9999 -9999 -9999 -9999 -9999 -9999 -9999 -9999 -9999 -9999 -9999 -9999 -9999 -9999 -9999 -9999 -9999 -9999 -9999 -9999 -9999 -9999 -9999 -9999 0.156006336212158 0.159192875027657 0.238544791936874 0.303095191717148 0.326436638832092 0.278297275304794 0.349346071481705 0.367823302745819 0.364862889051437 0.357763946056366 0.342602968215942 0.338729113340378 0.344881922006607 0.358758151531219 0.355131059885025 0.352129399776459 0.389291077852249 0.386071473360062 0.377017736434937 0.386306315660477 0.411804407835007 0.427570194005966 0.418119817972183 0.454822361469269 0.504840970039368 0.538947224617004 0.544786691665649 0.569510579109192 0.655298709869385 0.712222397327423 0.763956129550934 0.701434254646301 0.672378420829773 0.765478312969208 0.767864644527435 0.756967484951019 0.775954186916351 0.734715700149536 0.693108260631561 0.683192431926727 0.648764550685883 0.651383757591248 0.643290936946869 0.63296902179718 0.685146510601044 0.733938455581665 0.66545033454895 0.621659100055695 0.66129595041275 0.647355139255524 0.611187160015106 0.512182354927063 0.501573920249939 0.424291878938675 0.382220089435577 0.395115613937378 0.455259263515472 0.41690069437027 0.513876020908356 0.477788388729095 0.536432445049286 0.514499127864838 0.581081032752991 0.604435741901398 0.631516516208649 0.688840806484222 0.64886200428009 0.567923486232758 0.595790863037109 0.547288835048676 0.498096644878387 0.477588802576065 0.419865667819977 0.445150703191757 0.38504683971405 0.334067046642303 0.298694133758545 0.282491773366928 0.300087362527847 0.311687797307968 0.294411867856979 0.334700047969818 0.398947775363922 0.441795110702515 0.499843835830688 0.589511930942535 0.624372065067291 0.54082727432251 0.585100829601288 0.722214877605438 0.775891542434692 0.79430228471756 0.823619246482849 0.840368390083313 0.854870080947876 0.861234068870544 0.862761914730072 0.863480091094971 0.777865648269653 0.776983618736267 0.772532284259796 0.768042802810669 0.767350673675537 0.768359422683716 0.771318018436432 0.775083661079407 0.776058614253998 0.77885103225708 0.779757976531982 0.781473636627197 0.782939374446869 0.780811846256256 0.779417097568512 0.780249118804932 0.785829722881317 0.7830570936203 0.782298445701599 0.782460689544678 0.781029284000397 0.77959942817688 -9999 -9999 -9999 -9999 -9999 -9999 -9999 -9999 -9999 -9999 -9999 -9999 -9999 -9999 -9999 -9999 -9999 -9999 -9999 -9999 -9999 -9999 -9999 -9999 -9999 -9999 -9999 -9999 -9999 -9999 -9999 -9999 -9999 -9999 -9999 -9999 -9999 -9999 -9999 -9999 -9999 -9999 -9999 -9999 -9999 -9999 -9999 -9999 -9999 -9999 -9999 -9999 -9999 -9999 -9999 -9999 -9999 -9999 -9999 -9999 -9999 -9999 -9999 -9999 -9999 -9999 -9999 -9999 -9999 -9999 -9999 -9999 -9999 -9999 -9999 -9999 -9999 -9999 -9999 -9999
-9999 -9999 -9999 -9999 -9999 -9999 -9999 -9999 -9999 -9999 -9999 -9999 -9999 -9999 -9999 -9999 -9999 -9999 -9999 -9999 -9999 -9999 -9999 -9999 -9999 -9999 -9999 -9999 -9999 -9999 -9999 -9999 -9999 -9999 -9999 -9999 -9999 -9999 -9999 -9999 -9999 -9999 -9999 -9999 -9999 -9999 -9999 -9999 -9999 -9999 -9999 -9999 -9999 -9999 -9999 -9999 -9999 -9999 -9999 -9999 -9999 -9999 -9999 -9999 -9999 -9999 -9999 -9999 -9999 -9999 -9999 -9999 -9999 -9999 -9999 -9999 -9999 -9999 -9999 -9999 -9999 -9999 -9999 -9999 -9999 -9999 -9999 -9999 -9999 -9999 -9999 -9999 -9999 -9999 -9999 -9999 -9999 -9999 -9999 -9999 -9999 -9999 -9999 -9999 -9999 -9999 -9999 -9999 -9999 -9999 -9999 -9999 -9999 -9999 -9999 -9999 -9999 -9999 -9999 -9999 -9999 -9999 -9999 -9999 -9999 -9999 -9999 -9999 -9999 -9999 -9999 -9999 -9999 -9999 -9999 -9999 -9999 -9999 -9999 -9999 -9999 -9999 -9999 -9999 -9999 -9999 -9999 -9999 -9999 -9999 -9999 -9999 -9999 -9999 -9999 -9999 -9999 -9999 -9999 -9999 0.156783133745193 0.228350877761841 0.277620792388916 0.296187430620193 0.302464365959167 0.315782010555267 0.333938866853714 0.337644666433334 0.286372721195221 0.28422412276268 0.33683642745018 0.357678294181824 0.345583647489548 0.336822688579559 0.352744907140732 0.348968029022217 0.375265538692474 0.378232926130295 0.379548013210297 0.410895347595215 0.423706382513046 0.434495270252228 0.470781564712524 0.53849071264267 0.561537742614746 0.540824472904205 0.549090087413788 0.593518614768982 0.619295835494995 0.734121978282928 0.757770895957947 0.746881902217865 0.666206777095795 0.677849292755127 0.690899968147278 0.748699963092804 0.732776582241058 0.667294919490814 0.634928703308105 0.601467370986938 0.588310956954956 0.634168028831482 0.655700981616974 0.667863607406616 0.700610935688019 0.682998180389404 0.588482558727264 0.59782886505127 0.599285125732422 0.554086744785309 0.587434709072113 0.571537613868713 0.511021196842194 0.400576502084732 0.385065793991089 0.484699428081512 0.494905114173889 0.405459731817245 0.508970439434052 0.56371283531189 0.607602596282959 0.621552884578705 0.633300006389618 0.65544992685318 0.667785942554474 0.616454780101776 0.577461898326874 0.611069560050964 0.614020109176636 0.50548654794693 0.490382105112076 0.486120015382767 0.471202582120895 0.42247411608696 0.322603911161423 0.302351742982864 0.275380313396454 0.255331546068192 0.293918609619141 0.31628692150116 0.346963614225388 0.421917706727982 0.472941070795059 0.453141808509827 0.570580899715424 0.647795796394348 0.693271636962891 0.720700800418854 0.699852585792542 0.743861615657806 0.791905283927917 0.817118406295776 0.839581847190857 0.853105247020721 0.856182515621185 0.860571444034576 0.863331079483032 0.864714026451111 0.866940498352051 0.865118324756622 0.781269788742065 0.778386235237122 0.775540828704834 0.774204015731812 0.772937595844269 0.77562940120697 0.777100741863251 0.77896773815155 0.780874907970428 0.780787765979767 0.78333580493927 0.781466841697693 0.780311524868011 0.780020415782928 0.783455908298492 0.783309161663055 0.782261371612549 0.781550824642181 0.780023097991943 0.780300080776215 0.784788250923157 -9999 -9999 -9999 -9999 -9999 -9999 -9999 -9999 -9999 -9999 -9999 -9999 -9999 -9999 -9999 -9999 -9999 -9999 -9999 -9999 -9999 -9999 -9999 -9999 -9999 -9999 -9999 -9999 -9999 -9999 -9999 -9999 -9999 -9999 -9999 -9999 -9999 -9999 -9999 -9999 -9999 -9999 -9999 -9999 -9999 -9999 -9999 -9999 -9999 -9999 -9999 -9999 -9999 -9999 -9999 -9999 -9999 -9999 -9999 -9999 -9999 -9999 -9999 -9999 -9999 -9999 -9999 -9999 -9999 -9999 -9999 -9999 -9999 -9999 -9999 -9999 -9999 -9999 -9999
-9999 -9999 -9999 -9999 -9999 -9999 -9999 -9999 -9999 -9999 -9999 -9999 -9999 -9999 -9999 -9999 -9999 -9999 -9999 -9999 -9999 -9999 -9999 -9999 -9999 -9999 -9999 -9999 -9999 -9999 -9999 -9999 -9999 -9999 -9999 -9999 -9999 -9999 -9999 -9999 -9999 -9999 -9999 -9999 -9999 -9999 -9999 -9999 -9999 -9999 -9999 -9999 -9999 -9999 -9999 -9999 -9999 -9999 -9999 -9999 -9999 -9999 -9999 -9999 -9999 -9999 -9999 -9999 -9999 -9999 -9999 -9999 -9999 -9999 -9999 -9999 -9999 -9999 -9999 -9999 -9999 -9999 -9999 -9999 -9999 -9999 -9999 -9999 -9999 -9999 -9999 -9999 -9999 -9999 -9999 -9999 -9999 -9999 -9999 -9999 -9999 -9999 -9999 -9999 -9999 -9999 -9999 -9999 -9999 -9999 -9999 -9999 -9999 -9999 -9999 -9999 -9999 -9999 -9999 -9999 -9999 -9999 -9999 -9999 -9999 -9999 -9999 -9999 -9999 -9999 -9999 -9999 -9999 -9999 -9999 -9999 -9999 -9999 -9999 -9999 -9999 -9999 -9999 -9999 -9999 -9999 -9999 -9999 -9999 -9999 -9999 -9999 -9999 -9999 0.144675895571709 0.144119694828987 0.146216228604317 0.150073528289795 0.153433740139008 0.259915560483932 0.15946701169014 0.228134870529175 0.275318264961243 0.28817543387413 0.299529224634171 0.311988174915314 0.323178321123123 0.325609117746353 0.33746612071991 0.343130975961685 0.330239087343216 0.348297119140625 0.365076184272766 0.377034068107605 0.367447912693024 0.363540679216385 0.385424196720123 0.388867169618607 0.393621265888214 0.402799099683762 0.445821911096573 0.497631132602692 0.467341661453247 0.493323773145676 0.529621005058289 0.591899693012238 0.616073727607727 0.705527245998383 0.6625075340271 0.723258316516876 0.747902035713196 0.733065247535706 0.689699470996857 0.695702016353607 0.671551644802094 0.749179065227509 0.713384389877319 0.663358390331268 0.625269770622253 0.596537411212921 0.600573301315308 0.61163204908371 0.61745822429657 0.589808821678162 0.665655672550201 0.618284523487091 0.531395137310028 0.534383893013 0.512671232223511 0.488431483507156 0.509532153606415 0.493434727191925 0.395917773246765 0.393254965543747 0.485754251480103 0.542748689651489 0.534943640232086 0.499002307653427 0.555636286735535 0.609861195087433 0.604972958564758 0.56412672996521 0.609544813632965 0.577832758426666 0.557907283306122 0.546930313110352 0.46639484167099 0.514630317687988 0.590863585472107 0.473272562026978 0.393829047679901 0.386131137609482 0.391800045967102 0.344893127679825 0.341937780380249 0.372801393270493 0.320993423461914 0.335435092449188 0.376527398824692 0.402822107076645 0.410198092460632 0.485382497310638 0.523391127586365 0.482622802257538 0.556433022022247 0.603774547576904 0.660425782203674 0.750407457351685 0.776520848274231 0.784668684005737 0.819020926952362 0.840471625328064 0.848495423793793 0.850403070449829 0.856929540634155 0.860260188579559 0.861804127693176 0.865210890769958 0.866441130638123 0.864678680896759 0.784943521022797 0.789160132408142 0.777554214000702 0.765495955944061 0.776327908039093 0.77578741312027 0.777352333068848 0.778567254543304 0.780842959880829 0.785388946533203 0.782497465610504 0.78224790096283 0.782201528549194 0.781791985034943 0.783952414989471 0.782280385494232 0.78274941444397 0.781454861164093 0.780905067920685 0.780419111251831 0.784198224544525 -9999 -9999 -9999 -9999 -9999 -9999 -9999 -9999 -9999 -9999 -9999 -9999 -9999 -9999 -9999 -9999 -9999 -9999 -9999 -9999 -9999 -9999 -9999 -9999 -9999 -9999 -9999 -9999 -9999 -9999 -9999 -9999 -9999 -9999 -9999 -9999 -9999 -9999 -9999 -9999 -9999 -9999 -9999 -9999 -9999 -9999 -9999 -9999 -9999 -9999 -9999 -9999 -9999 -9999 -9999 -9999 -9999 -9999 -9999 -9999 -9999 -9999 -9999 -9999 -9999 -9999 -9999 -9999 -9999 -9999 -9999 -9999 -9999 -9999 -9999 -9999 -9999 -9999 -9999
-9999 -9999 -9999 -9999 -9999 -9999 -9999 -9999 -9999 -9999 -9999 -9999 -9999 -9999 -9999 -9999 -9999 -9999 -9999 -9999 -9999 -9999 -9999 -9999 -9999 -9999 -9999 -9999 -9999 -9999 -9999 -9999 -9999 -9999 -9999 -9999 -9999 -9999 -9999 -9999 -9999 -9999 -9999 -9999 -9999 -9999 -9999 -9999 -9999 -9999 -9999 -9999 -9999 -9999 -9999 -9999 -9999 -9999 -9999 -9999 -9999 -9999 -9999 -9999 -9999 -9999 -9999 -9999 -9999 -9999 -9999 -9999 -9999 -9999 -9999 -9999 -9999 -9999 -9999 -9999 -9999 -9999 -9999 -9999 -9999 -9999 -9999 -9999 -9999 -9999 -9999 -9999 -9999 -9999 -9999 -9999 -9999 -9999 -9999 -9999 -9999 -9999 -9999 -9999 -9999 -9999 -9999 -9999 -9999 -9999 -9999 -9999 -9999 -9999 -9999 -9999 -9999 -9999 -9999 -9999 -9999 -9999 -9999 -9999 -9999 -9999 -9999 -9999 -9999 -9999 -9999 -9999 -9999 -9999 -9999 -9999 -9999 -9999 -9999 -9999 -9999 -9999 -9999 -9999 -9999 -9999 -9999 -9999 -9999 -9999 -9999 -9999 -9999 0.143709778785706 0.144213870167732 0.147366270422935 0.153469383716583 0.153426975011826 0.258579939603806 0.226513057947159 0.228631645441055 0.274378508329391 0.279232710599899 0.294915080070496 0.300183892250061 0.302342385053635 0.305527180433273 0.307786703109741 0.32013013958931 0.337485015392303 0.334676682949066 0.348442196846008 0.373844772577286 0.379023939371109 0.364787995815277 0.402210772037506 0.396089047193527 0.396430373191833 0.415258944034576 0.445757150650024 0.495320588350296 0.52959269285202 0.508989810943604 0.534816920757294 0.610691606998444 0.635533273220062 0.695491909980774 0.749357759952545 0.704823076725006 0.705674529075623 0.760527729988098 0.740442037582397 0.74541312456131 0.755277574062347 0.737744033336639 0.706616997718811 0.765017569065094 0.727033853530884 0.674888372421265 0.622527182102203 0.589158594608307 0.557808935642242 0.535032212734222 0.564081072807312 0.638218760490417 0.546938359737396 0.448777347803116 0.432825416326523 0.427622586488724 0.411606103181839 0.404490172863007 0.394259035587311 0.380063146352768 0.41264346241951 0.548768401145935 0.557946920394897 0.583296775817871 0.59461635351181 0.59326183795929 0.572130799293518 0.525302171707153 0.45926558971405 0.53864198923111 0.46017724275589 0.436631590127945 0.440577447414398 0.445321470499039 0.528290510177612 0.589312016963959 0.480168640613556 0.421719253063202 0.408761709928513 0.378761351108551 0.368319034576416 0.380245536565781 0.409819841384888 0.41977471113205 0.42249783873558 0.430837869644165 0.452232390642166 0.486188173294067 0.573251187801361 0.545817255973816 0.54270875453949 0.623362421989441 0.668324708938599 0.663624048233032 0.721886277198792 0.779434323310852 0.821149587631226 0.83527809381485 0.84341287612915 0.835942327976227 0.836981654167175 0.848208963871002 0.853600740432739 0.834592819213867 0.851292431354523 0.843945503234863 0.744092464447021 0.778600215911865 0.780514299869537 0.75657045841217 0.755694806575775 0.767987728118896 0.779058337211609 0.778716564178467 0.782167971134186 0.783905208110809 0.785269856452942 0.785477638244629 0.785680413246155 0.78670746088028 0.785132110118866 0.785365045070648 0.784858226776123 0.784241378307343 0.784467577934265 0.78305459022522 0.781073331832886 0.782263934612274 -9999 -9999 -9999 -9999 -9999 -9999 -9999 -9999 -9999 -9999 -9999 -9999 -9999 -9999 -9999 -9999 -9999 -9999 -9999 -9999 -9999 -9999 -9999 -9999 -9999 -9999 -9999 -9999 -9999 -9999 -9999 -9999 -9999 -9999 -9999 -9999 -9999 -9999 -9999 -9999 -9999 -9999 -9999 -9999 -9999 -9999 -9999 -9999 -9999 -9999 -9999 -9999 -9999 -9999 -9999 -9999 -9999 -9999 -9999 -9999 -9999 -9999 -9999 -9999 -9999 -9999 -9999 -9999 -9999 -9999 -9999 -9999 -9999 -9999 -9999 -9999 -9999 -9999 -9999
-9999 -9999 -9999 -9999 -9999 -9999 -9999 -9999 -9999 -9999 -9999 -9999 -9999 -9999 -9999 -9999 -9999 -9999 -9999 -9999 -9999 -9999 -9999 -9999 -9999 -9999 -9999 -9999 -9999 -9999 -9999 -9999 -9999 -9999 -9999 -9999 -9999 -9999 -9999 -9999 -9999 -9999 -9999 -9999 -9999 -9999 -9999 -9999 -9999 -9999 -9999 -9999 -9999 -9999 -9999 -9999 -9999 -9999 -9999 -9999 -9999 -9999 -9999 -9999 -9999 -9999 -9999 -9999 -9999 -9999 -9999 -9999 -9999 -9999 -9999 -9999 -9999 -9999 -9999 -9999 -9999 -9999 -9999 -9999 -9999 -9999 -9999 -9999 -9999 -9999 -9999 -9999 -9999 -9999 -9999 -9999 -9999 -9999 -9999 -9999 -9999 -9999 -9999 -9999 -9999 -9999 -9999 -9999 -9999 -9999 -9999 -9999 -9999 -9999 -9999 -9999 -9999 -9999 -9999 -9999 -9999 -9999 -9999 -9999 -9999 -9999 -9999 -9999 -9999 -9999 -9999 -9999 -9999 -9999 -9999 -9999 -9999 -9999 -9999 -9999 -9999 -9999 -9999 -9999 -9999 -9999 -9999 -9999 -9999 -9999 -9999 -9999 0.143828362226486 0.145227551460266 0.146271109580994 0.151645094156265 0.252328425645828 0.266174495220184 0.270667105913162 0.265958368778229 0.270107269287109 0.239282056689262 0.284135103225708 0.29174217581749 0.291905045509338 0.293748408555984 0.303229928016663 0.310297697782516 0.314902544021606 0.335831791162491 0.345507144927979 0.360295116901398 0.388083696365356 0.381691038608551 0.37364336848259 0.403671324253082 0.399168103933334 0.434594422578812 0.471176773309708 0.473163992166519 0.572032809257507 0.650366604328156 0.612363219261169 0.600590407848358 0.634170174598694 0.713048219680786 0.747806549072266 0.744053244590759 0.723958134651184 0.745812714099884 0.74455714225769 0.709374070167542 0.703297674655914 0.73402601480484 0.72841739654541 0.736548662185669 0.703692853450775 0.71188873052597 0.709532380104065 0.632007420063019 0.555872440338135 0.491946578025818 0.452207744121552 0.503945291042328 0.593526601791382 0.560757517814636 0.524336040019989 0.47081196308136 0.398340344429016 0.346843272447586 0.370669603347778 0.384688168764114 0.383114278316498 0.392520815134048 0.53670746088028 0.452889084815979 0.447786778211594 0.493157505989075 0.512350380420685 0.514245390892029 0.481736868619919 0.403460144996643 0.458100855350494 0.422181338071823 0.363795518875122 0.354074060916901 0.446364492177963 0.495657563209534 0.534814476966858 0.549671530723572 0.503069460391998 0.489951729774475 0.460846424102783 0.443006813526154 0.427905201911926 0.440514802932739 0.424575507640839 0.440514117479324 0.473497867584229 0.50028133392334 0.557804882526398 0.639724850654602 0.58124053478241 0.565190315246582 0.669823467731476 0.73545104265213 0.728725850582123 0.78715193271637 0.822276294231415 0.833967506885529 0.839861750602722 0.843655526638031 0.843336045742035 0.835548639297485 0.812687337398529 0.71940141916275 0.716398000717163 0.712277591228485 0.693284869194031 0.695814430713654 0.739914119243622 0.732162177562714 0.742825746536255 0.753625869750977 0.766763627529144 0.784515202045441 0.78301876783371 0.782030165195465 0.774002194404602 0.787162840366364 0.791604578495026 0.790963351726532 0.789082705974579 0.788123607635498 0.78694474697113 0.786222159862518 0.785923898220062 0.785763442516327 0.784190535545349 0.781249821186066 0.782005071640015 -9999 -9999 -9999 -9999 -9999 -9999 -9999 -9999 -9999 -9999 -9999 -9999 -9999 -9999 -9999 -9999 -9999 -9999 -9999 -9999 -9999 -9999 -9999 -9999 -9999 -9999 -9999 -9999 -9999 -9999 -9999 -9999 -9999 -9999 -9999 -9999 -9999 -9999 -9999 -9999 -9999 -9999 -9999 -9999 -9999 -9999 -9999 -9999 -9999 -9999 -9999 -9999 -9999 -9999 -9999 -9999 -9999 -9999 -9999 -9999 -9999 -9999 -9999 -9999 -9999 -9999 -9999 -9999 -9999 -9999 -9999 -9999 -9999 -9999 -9999 -9999 -9999 -9999 -9999
-9999 -9999 -9999 -9999 -9999 -9999 -9999 -9999 -9999 -9999 -9999 -9999 -9999 -9999 -9999 -9999 -9999 -9999 -9999 -9999 -9999 -9999 -9999 -9999 -9999 -9999 -9999 -9999 -9999 -9999 -9999 -9999 -9999 -9999 -9999 -9999 -9999 -9999 -9999 -9999 -9999 -9999 -9999 -9999 -9999 -9999 -9999 -9999 -9999 -9999 -9999 -9999 -9999 -9999 -9999 -9999 -9999 -9999 -9999 -9999 -9999 -9999 -9999 -9999 -9999 -9999 -9999 -9999 -9999 -9999 -9999 -9999 -9999 -9999 -9999 -9999 -9999 -9999 -9999 -9999 -9999 -9999 -9999 -9999 -9999 -9999 -9999 -9999 -9999 -9999 -9999 -9999 -9999 -9999 -9999 -9999 -9999 -9999 -9999 -9999 -9999 -9999 -9999 -9999 -9999 -9999 -9999 -9999 -9999 -9999 -9999 -9999 -9999 -9999 -9999 -9999 -9999 -9999 -9999 -9999 -9999 -9999 -9999 -9999 -9999 -9999 -9999 -9999 -9999 -9999 -9999 -9999 -9999 -9999 -9999 -9999 -9999 -9999 -9999 -9999 -9999 -9999 -9999 -9999 -9999 -9999 -9999 -9999 -9999 -9999 -9999 0.139030680060387 0.141407936811447 0.144216746091843 0.242598026990891 0.247555166482925 0.259912669658661 0.27540522813797 0.273166865110397 0.266113311052322 0.269782423973083 0.278118282556534 0.277350693941116 0.27563688158989 0.291721403598785 0.287616103887558 0.299397140741348 0.259437799453735 0.330650091171265 0.333813488483429 0.341067314147949 0.357271909713745 0.349818110466003 0.376585453748703 0.398880571126938 0.398356407880783 0.406154125928879 0.422296941280365 0.44846910238266 0.459807187318802 0.4986552298069 0.569726407527924 0.600822687149048 0.641954123973846 0.695877373218536 0.741643369197845 0.74254834651947 0.726057350635529 0.744386851787567 0.721202790737152 0.662516295909882 0.632312834262848 0.678876578807831 0.716831862926483 0.737771391868591 0.737533986568451 0.678118288516998 0.651582896709442 0.617144703865051 0.582424700260162 0.526820838451385 0.439583957195282 0.394324660301208 0.460414201021194 0.514450907707214 0.490419685840607 0.437708526849747 0.451926589012146 0.41054767370224 0.345782667398453 0.376277178525925 0.395472913980484 0.500063955783844 0.545862913131714 0.556187808513641 0.400952249765396 0.379556477069855 0.376167774200439 0.38665297627449 0.392445534467697 0.399736434221268 0.346383839845657 0.333178371191025 0.322919428348541 0.3002610206604 0.299381405115128 0.359677255153656 0.406049430370331 0.473265051841736 0.543793916702271 0.51969051361084 0.481079638004303 0.465662926435471 0.469237089157104 0.447128236293793 0.438776522874832 0.434513449668884 0.433752626180649 0.514293193817139 0.563203930854797 0.615868151187897 0.667147636413574 0.580622971057892 0.623612999916077 0.662122189998627 0.751717865467072 0.802592813968658 0.813927948474884 0.825134456157684 0.835237801074982 0.823629796504974 0.816875398159027 0.845365881919861 0.841836154460907 0.804103672504425 0.663876414299011 0.644587934017181 0.641230583190918 0.63152027130127 0.67064368724823 0.676481902599335 0.687016308307648 0.735301613807678 0.771493196487427 0.785898983478546 0.787345409393311 0.786584854125977 0.763877213001251 0.753820836544037 0.783991158008575 0.794389605522156 0.791602373123169 0.793229699134827 0.79156482219696 0.788022100925446 0.786124527454376 0.785902976989746 0.787755191326141 0.785799562931061 0.781087696552277 0.781659364700317 0.782362937927246 -9999 -9999 -9999 -9999 -9999 -9999 -9999 -9999 -9999 -9999 -9999 -9999 -9999 -9999 -9999 -9999 -9999 -9999 -9999 -9999 -9999 -9999 -9999 -9999 -9999 -9999 -9999 -9999 -9999 -9999 -9999 -9999 -9999 -9999 -9999 -9999 -9999 -9999 -9999 -9999 -9999 -9999 -9999 -9999 -9999 -9999 -9999 -9999 -9999 -9999 -9999 -9999 -9999 -9999 -9999 -9999 -9999 -9999 -9999 -9999 -9999 -9999 -9999 -9999 -9999 -9999 -9999 -9999 -9999 -9999 -9999 -9999 -9999 -9999 -9999 -9999 -9999 -9999
-9999 -9999 -9999 -9999 -9999 -9999 -9999 -9999 -9999 -9999 -9999 -9999 -9999 -9999 -9999 -9999 -9999 -9999 -9999 -9999 -9999 -9999 -9999 -9999 -9999 -9999 -9999 -9999 -9999 -9999 -9999 -9999 -9999 -9999 -9999 -9999 -9999 -9999 -9999 -9999 -9999 -9999 -9999 -9999 -9999 -9999 -9999 -9999 -9999 -9999 -9999 -9999 -9999 -9999 -9999 -9999 -9999 -9999 -9999 -9999 -9999 -9999 -9999 -9999 -9999 -9999 -9999 -9999 -9999 -9999 -9999 -9999 -9999 -9999 -9999 -9999 -9999 -9999 -9999 -9999 -9999 -9999 -9999 -9999 -9999 -9999 -9999 -9999 -9999 -9999 -9999 -9999 -9999 -9999 -9999 -9999 -9999 -9999 -9999 -9999 -9999 -9999 -9999 -9999 -9999 -9999 -9999 -9999 -9999 -9999 -9999 -9999 -9999 -9999 -9999 -9999 -9999 -9999 -9999 -9999 -9999 -9999 -9999 -9999 -9999 -9999 -9999 -9999 -9999 -9999 -9999 -9999 -9999 -9999 -9999 -9999 -9999 -9999 -9999 -9999 -9999 -9999 -9999 -9999 -9999 -9999 -9999 -9999 -9999 -9999 -9999 0.137991055846214 0.231772884726524 0.236006394028664 0.240327194333076 0.253684222698212 0.267955958843231 0.283632695674896 0.27838322520256 0.278540909290314 0.28556752204895 0.287626415491104 0.279051393270493 0.237591713666916 0.288131773471832 0.291895151138306 0.29744690656662 0.310873925685883 0.323009014129639 0.318477660417557 0.337709099054337 0.331777781248093 0.345750868320465 0.376442760229111 0.40647754073143 0.416231751441956 0.441994816064835 0.467137545347214 0.48291403055191 0.553376197814941 0.518808424472809 0.520271837711334 0.614817500114441 0.682632267475128 0.741712689399719 0.70838987827301 0.734628975391388 0.730904340744019 0.686418652534485 0.672895729541779 0.650384843349457 0.686141490936279 0.745222449302673 0.744399547576904 0.719277918338776 0.691502094268799 0.665248095989227 0.632321417331696 0.596396267414093 0.546835362911224 0.444938898086548 0.402430713176727 0.388327181339264 0.35817363858223 0.415169447660446 0.47637265920639 0.436768174171448 0.381038457155228 0.390593677759171 0.351492702960968 0.338883608579636 0.380580931901932 0.374375551939011 0.50309956073761 0.552351951599121 0.414568781852722 0.369051665067673 0.357295215129852 0.312816679477692 0.280705749988556 0.30187115073204 0.311535388231277 0.289977550506592 0.255605190992355 0.295173585414886 0.349595218896866 0.397024691104889 0.466010272502899 0.51656037569046 0.502308487892151 0.416270762681961 0.387824416160583 0.367639303207397 0.444088608026505 0.429011315107346 0.401234894990921 0.38910037279129 0.406954169273376 0.457611173391342 0.556800603866577 0.655365943908691 0.694188237190247 0.631155788898468 0.666173100471497 0.738292217254639 0.782751381397247 0.793273508548737 0.796116888523102 0.799449145793915 0.808268845081329 0.800714015960693 0.816454172134399 0.831705987453461 0.831462264060974 0.828196048736572 0.706609904766083 0.675949454307556 0.65572601556778 0.633511245250702 0.679754614830017 0.690777480602264 0.704343974590302 0.72738116979599 0.761978447437286 0.782853960990906 0.774361610412598 0.76944488286972 0.769488215446472 0.790175795555115 0.796196401119232 0.788354814052582 0.787127912044525 0.795691967010498 0.793731451034546 0.792083740234375 0.790425181388855 0.785655438899994 0.782309055328369 0.781378746032715 0.780468046665192 0.781366884708405 0.786089360713959 -9999 -9999 -9999 -9999 -9999 -9999 -9999 -9999 -9999 -9999 -9999 -9999 -9999 -9999 -9999 -9999 -9999 -9999 -9999 -9999 -9999 -9999 -9999 -9999 -9999 -9999 -9999 -9999 -9999 -9999 -9999 -9999 -9999 -9999 -9999 -9999 -9999 -9999 -9999 -9999 -9999 -9999 -9999 -9999 -9999 -9999 -9999 -9999 -9999 -9999 -9999 -9999 -9999 -9999 -9999 -9999 -9999 -9999 -9999 -9999 -9999 -9999 -9999 -9999 -9999 -9999 -9999 -9999 -9999 -9999 -9999 -9999 -9999 -9999 -9999 -9999 -9999 -9999
-9999 -9999 -9999 -9999 -9999 -9999 -9999 -9999 -9999 -9999 -9999 -9999 -9999 -9999 -9999 -9999 -9999 -9999 -9999 -9999 -9999 -9999 -9999 -9999 -9999 -9999 -9999 -9999 -9999 -9999 -9999 -9999 -9999 -9999 -9999 -9999 -9999 -9999 -9999 -9999 -9999 -9999 -9999 -9999 -9999 -9999 -9999 -9999 -9999 -9999 -9999 -9999 -9999 -9999 -9999 -9999 -9999 -9999 -9999 -9999 -9999 -9999 -9999 -9999 -9999 -9999 -9999 -9999 -9999 -9999 -9999 -9999 -9999 -9999 -9999 -9999 -9999 -9999 -9999 -9999 -9999 -9999 -9999 -9999 -9999 -9999 -9999 -9999 -9999 -9999 -9999 -9999 -9999 -9999 -9999 -9999 -9999 -9999 -9999 -9999 -9999 -9999 -9999 -9999 -9999 -9999 -9999 -9999 -9999 -9999 -9999 -9999 -9999 -9999 -9999 -9999 -9999 -9999 -9999 -9999 -9999 -9999 -9999 -9999 -9999 -9999 -9999 -9999 -9999 -9999 -9999 -9999 -9999 -9999 -9999 -9999 -9999 -9999 -9999 -9999 -9999 -9999 -9999 -9999 -9999 -9999 -9999 -9999 -9999 -9999 0.128033488988876 -9999 0.226760596036911 0.235256627202034 0.243677258491516 0.257657200098038 0.268608450889587 0.273050636053085 0.278227120637894 0.284811496734619 0.284850597381592 0.285869896411896 0.288661152124405 0.285623878240585 0.292991369962692 0.306579679250717 0.306418985128403 0.311457604169846 0.323066174983978 0.318751960992813 0.327237188816071 0.346716076135635 0.362775892019272 0.367683082818985 0.378883689641953 0.410793572664261 0.461585342884064 0.493311643600464 0.55102527141571 0.629268229007721 0.508008658885956 0.567491114139557 0.671648144721985 0.742281794548035 0.715131402015686 0.729163348674774 0.695705115795135 0.656010448932648 0.622423946857452 0.589686930179596 0.59583580493927 0.670268416404724 0.746673166751862 0.712662041187286 0.710540413856506 0.68259060382843 0.600795447826385 0.587927520275116 0.617940664291382 0.559766829013824 0.473418384790421 0.482148051261902 0.435906857252121 0.369249880313873 0.34385484457016 0.383879363536835 0.393303692340851 0.347497433423996 0.342337936162949 0.317397683858871 0.363050282001495 0.374757051467896 0.36528143286705 0.407683968544006 0.55049329996109 0.52689802646637 0.492562532424927 0.355567783117294 0.356964349746704 0.272362500429153 0.219802275300026 0.236308604478836 0.24209251999855 0.226695597171783 0.274742275476456 0.349048584699631 0.43279242515564 0.476458847522736 0.437767565250397 0.445550233125687 0.387497186660767 0.325596183538437 0.322911411523819 0.412767738103867 0.435406416654587 0.375375807285309 0.375620782375336 0.426567882299423 0.455917119979858 0.545365691184998 0.597104430198669 0.693852126598358 0.721655130386353 0.725384771823883 0.785235643386841 0.78251188993454 0.748672306537628 0.758988916873932 0.760640680789948 0.75312477350235 0.646864295005798 0.769906282424927 0.804988384246826 0.805836975574493 0.796890497207642 0.811673521995544 0.692311823368073 0.633973717689514 0.642833650112152 0.696962833404541 0.737087070941925 0.75292694568634 0.757174491882324 0.773673355579376 0.775353848934174 0.759301900863647 0.758133351802826 0.783948302268982 0.7638800740242 0.783261120319366 0.787758111953735 0.778400301933289 0.779840707778931 0.789221048355103 0.7957883477211 0.796838998794556 0.790712177753448 0.788537383079529 0.784684360027313 0.782468914985657 0.783900856971741 0.786732733249664 0.789036273956299 -9999 -9999 -9999 -9999 -9999 -9999 -9999 -9999 -9999 -9999 -9999 -9999 -9999 -9999 -9999 -9999 -9999 -9999 -9999 -9999 -9999 -9999 -9999 -9999 -9999 -9999 -9999 -9999 -9999 -9999 -9999 -9999 -9999 -9999 -9999 -9999 -9999 -9999 -9999 -9999 -9999 -9999 -9999 -9999 -9999 -9999 -9999 -9999 -9999 -9999 -9999 -9999 -9999 -9999 -9999 -9999 -9999 -9999 -9999 -9999 -9999 -9999 -9999 -9999 -9999 -9999 -9999 -9999 -9999 -9999 -9999 -9999 -9999 -9999 -9999 -9999 -9999
-9999 -9999 -9999 -9999 -9999 -9999 -9999 -9999 -9999 -9999 -9999 -9999 -9999 -9999 -9999 -9999 -9999 -9999 -9999 -9999 -9999 -9999 -9999 -9999 -9999 -9999 -9999 -9999 -9999 -9999 -9999 -9999 -9999 -9999 -9999 -9999 -9999 -9999 -9999 -9999 -9999 -9999 -9999 -9999 -9999 -9999 -9999 -9999 -9999 -9999 -9999 -9999 -9999 -9999 -9999 -9999 -9999 -9999 -9999 -9999 -9999 -9999 -9999 -9999 -9999 -9999 -9999 -9999 -9999 -9999 -9999 -9999 -9999 -9999 -9999 -9999 -9999 -9999 -9999 -9999 -9999 -9999 -9999 -9999 -9999 -9999 -9999 -9999 -9999 -9999 -9999 -9999 -9999 -9999 -9999 -9999 -9999 -9999 -9999 -9999 -9999 -9999 -9999 -9999 -9999 -9999 -9999 -9999 -9999 -9999 -9999 -9999 -9999 -9999 -9999 -9999 -9999 -9999 -9999 -9999 -9999 -9999 -9999 -9999 -9999 -9999 -9999 -9999 -9999 -9999 -9999 -9999 -9999 -9999 -9999 -9999 -9999 -9999 -9999 -9999 -9999 -9999 -9999 -9999 -9999 -9999 -9999 -9999 -9999 -9999 0.126698806881905 -9999 -9999 0.2325269728899 0.252775132656097 0.26349750161171 0.262174725532532 0.270294666290283 0.265217989683151 0.268442690372467 0.276123344898224 0.279400497674942 0.290715157985687 0.286718726158142 0.296899318695068 0.315790802240372 0.315650463104248 0.331464320421219 0.333890467882156 0.32018706202507 0.335730403661728 0.351193368434906 0.352377831935883 0.378703713417053 0.393077462911606 0.399428486824036 0.436147034168243 0.526697933673859 0.670290112495422 0.658932387828827 0.525144636631012 0.605039477348328 0.732754826545715 0.72934752702713 0.734027206897736 0.726509571075439 0.691471815109253 0.618079841136932 0.514866650104523 0.485805779695511 0.561299264431 0.633080065250397 0.700790882110596 0.706094026565552 0.622131764888763 0.620581269264221 0.559532880783081 0.615673542022705 0.593950569629669 0.529849529266357 0.515379846096039 0.466329336166382 0.391602575778961 0.390642076730728 0.353191703557968 0.301480948925018 0.339425295591354 0.313055217266083 0.29054456949234 0.304529875516891 0.364752799272537 0.365316301584244 0.432654410600662 0.527767717838287 0.508991301059723 0.357144773006439 0.457084119319916 0.477924734354019 0.349053740501404 0.274855583906174 0.268108725547791 0.253863006830215 0.249150574207306 0.227692350745201 0.291204571723938 0.323157340288162 0.377343207597733 0.438492178916931 0.359185069799423 0.332607209682465 0.340180963277817 0.306726008653641 0.349640160799026 0.425435334444046 0.39636367559433 0.388071477413177 0.446024745702744 0.501628458499908 0.533311009407043 0.55522084236145 0.613235116004944 0.679913580417633 0.750738859176636 0.784436106681824 0.79222160577774 0.767042517662048 0.75311666727066 0.604458510875702 0.554286539554596 0.560944318771362 0.641603767871857 0.756660342216492 0.773556232452393 0.649025142192841 0.628609716892242 0.67071270942688 0.712099850177765 0.656186938285828 0.667828977108002 0.708825528621674 0.711199939250946 0.740479469299316 0.766084313392639 0.743972361087799 0.749213516712189 0.76193231344223 0.732178568840027 0.753189206123352 0.733236074447632 0.775535583496094 0.759692013263702 0.73238742351532 0.749252796173096 0.768373370170593 0.763027012348175 0.785159587860107 0.77126806974411 0.790533006191254 0.781409800052643 0.782387018203735 0.783212065696716 0.787243664264679 0.789743900299072 0.792304873466492 -9999 -9999 -9999 -9999 -9999 -9999 -9999 -9999 -9999 -9999 -9999 -9999 -9999 -9999 -9999 -9999 -9999 -9999 -9999 -9999 -9999 -9999 -9999 -9999 -9999 -9999 -9999 -9999 -9999 -9999 -9999 -9999 -9999 -9999 -9999 -9999 -9999 -9999 -9999 -9999 -9999 -9999 -9999 -9999 -9999 -9999 -9999 -9999 -9999 -9999 -9999 -9999 -9999 -9999 -9999 -9999 -9999 -9999 -9999 -9999 -9999 -9999 -9999 -9999 -9999 -9999 -9999 -9999 -9999 -9999 -9999 -9999 -9999 -9999 -9999 -9999
-9999 -9999 -9999 -9999 -9999 -9999 -9999 -9999 -9999 -9999 -9999 -9999 -9999 -9999 -9999 -9999 -9999 -9999 -9999 -9999 -9999 -9999 -9999 -9999 -9999 -9999 -9999 -9999 -9999 -9999 -9999 -9999 -9999 -9999 -9999 -9999 -9999 -9999 -9999 -9999 -9999 -9999 -9999 -9999 -9999 -9999 -9999 -9999 -9999 -9999 -9999 -9999 -9999 -9999 -9999 -9999 -9999 -9999 -9999 -9999 -9999 -9999 -9999 -9999 -9999 -9999 -9999 -9999 -9999 -9999 -9999 -9999 -9999 -9999 -9999 -9999 -9999 -9999 -9999 -9999 -9999 -9999 -9999 -9999 -9999 -9999 -9999 -9999 -9999 -9999 -9999 -9999 -9999 -9999 -9999 -9999 -9999 -9999 -9999 -9999 -9999 -9999 -9999 -9999 -9999 -9999 -9999 -9999 -9999 -9999 -9999 -9999 -9999 -9999 -9999 -9999 -9999 -9999 -9999 -9999 -9999 -9999 -9999 -9999 -9999 -9999 -9999 -9999 -9999 -9999 -9999 -9999 -9999 -9999 -9999 -9999 -9999 -9999 -9999 -9999 -9999 -9999 -9999 -9999 -9999 -9999 -9999 0.213539257645607 0.12238235771656 0.121894240379333 0.135504350066185 0.241442963480949 0.232633426785469 0.238954395055771 0.254960775375366 0.258448749780655 0.258762538433075 0.263765305280685 0.266242653131485 0.270289719104767 0.269965022802353 0.288456380367279 0.306872814893723 0.30578488111496 0.31099608540535 0.338449090719223 0.328864097595215 0.348044693470001 0.334653705358505 0.333782404661179 0.334126323461533 0.373783826828003 0.394190430641174 0.460539042949677 0.441570550203323 0.444032609462738 0.540626049041748 0.67581582069397 0.696082472801208 0.568999111652374 0.568689703941345 0.670316994190216 0.717339634895325 0.698562979698181 0.69961541891098 0.723519802093506 0.704384982585907 0.613590896129608 0.510183393955231 0.454552263021469 0.521087348461151 0.59969288110733 0.685365557670593 0.716342210769653 0.700844585895538 0.693434238433838 0.667809903621674 0.629208743572235 0.554353535175323 0.456526428461075 0.404699593782425 0.391351401805878 0.347290724515915 0.369868516921997 0.353311359882355 0.276206940412521 0.265426903963089 0.298077464103699 0.372904866933823 0.369499713182449 0.364684790372849 0.497647672891617 0.514545083045959 0.463003724813461 0.353101640939713 0.350497186183929 0.447289854288101 0.368261247873306 0.343388170003891 0.33202001452446 0.337363600730896 0.328566402196884 0.290398299694061 0.226303473114967 0.23609285056591 0.266697704792023 0.340676605701447 0.363741934299469 0.319481313228607 0.259797543287277 0.280302852392197 0.313523203134537 0.377617478370667 0.409814268350601 0.37655121088028 0.412393748760223 0.477090537548065 0.536297202110291 0.612419307231903 0.66568249464035 0.717289507389069 0.732704222202301 0.779207170009613 0.791914880275726 0.771957159042358 0.720104455947876 0.709643602371216 0.533816039562225 0.487148880958557 0.557557761669159 0.592274129390717 0.622603714466095 0.62881076335907 0.603392124176025 0.652981877326965 0.675908923149109 0.700334787368774 0.686344146728516 0.628297209739685 0.634814739227295 0.691388785839081 0.734257936477661 0.732669711112976 0.732210218906403 0.702739179134369 0.745747208595276 0.709952592849731 0.680500030517578 0.698073148727417 0.753195464611053 0.716749370098114 0.675325870513916 0.697092473506927 0.708972871303558 0.718318402767181 0.751129448413849 0.754453599452972 0.794055104255676 0.779756605625153 0.774588525295258 0.778994381427765 0.756631016731262 0.767291843891144 -9999 0.785132825374603 0.788692772388458 -9999 -9999 -9999 -9999 -9999 -9999 -9999 -9999 -9999 -9999 -9999 -9999 -9999 -9999 -9999 -9999 -9999 -9999 -9999 -9999 -9999 -9999 -9999 -9999 -9999 -9999 -9999 -9999 -9999 -9999 -9999 -9999 -9999 -9999 -9999 -9999 -9999 -9999 -9999 -9999 -9999 -9999 -9999 -9999 -9999 -9999 -9999 -9999 -9999 -9999 -9999 -9999 -9999 -9999 -9999 -9999 -9999 -9999 -9999 -9999 -9999 -9999 -9999 -9999 -9999 -9999 -9999 -9999 -9999 -9999 -9999 -9999 -9999 -9999
-9999 -9999 -9999 -9999 -9999 -9999 -9999 -9999 -9999 -9999 -9999 -9999 -9999 -9999 -9999 -9999 -9999 -9999 -9999 -9999 -9999 -9999 -9999 -9999 -9999 -9999 -9999 -9999 -9999 -9999 -9999 -9999 -9999 -9999 -9999 -9999 -9999 -9999 -9999 -9999 -9999 -9999 -9999 -9999 -9999 -9999 -9999 -9999 -9999 -9999 -9999 -9999 -9999 -9999 -9999 -9999 -9999 -9999 -9999 -9999 -9999 -9999 -9999 -9999 -9999 -9999 -9999 -9999 -9999 -9999 -9999 -9999 -9999 -9999 -9999 -9999 -9999 -9999 -9999 -9999 -9999 -9999 -9999 -9999 -9999 -9999 -9999 -9999 -9999 -9999 -9999 -9999 -9999 -9999 -9999 -9999 -9999 -9999 -9999 -9999 -9999 -9999 -9999 -9999 -9999 -9999 -9999 -9999 -9999 -9999 -9999 -9999 -9999 -9999 -9999 -9999 -9999 -9999 -9999 -9999 -9999 -9999 -9999 -9999 -9999 -9999 -9999 -9999 -9999 -9999 -9999 -9999 -9999 -9999 -9999 -9999 -9999 -9999 -9999 -9999 -9999 -9999 -9999 -9999 -9999 -9999 0.212081968784332 0.233188703656197 0.220301881432533 0.123091146349907 0.129565820097923 0.239883571863174 0.243304848670959 0.233552739024162 0.248633354902267 0.282502502202988 0.299186706542969 0.282880306243896 0.276787102222443 0.274405717849731 0.270893096923828 0.276223182678223 0.302721619606018 0.30821681022644 0.331678956747055 0.335640788078308 0.351440906524658 0.357030928134918 0.347156673669815 0.368720531463623 0.388485938310623 0.45060995221138 0.500011146068573 0.512644946575165 0.435560286045074 0.4964519739151 0.624430298805237 0.72813093662262 0.682770013809204 0.566924571990967 0.580763757228851 0.617950975894928 0.651879787445068 0.687866806983948 0.702333271503448 0.694395780563354 0.703809499740601 0.644669830799103 0.570089519023895 0.489844888448715 0.489538490772247 0.554951906204224 0.634358942508698 0.712225675582886 0.644296884536743 0.590517044067383 0.611962199211121 0.595387637615204 0.464377194643021 0.411419570446014 0.330582559108734 0.279801458120346 0.296817302703857 0.350321412086487 0.305188924074173 0.259367346763611 0.242735177278519 0.321464568376541 0.356192141771317 0.38051900267601 0.452681601047516 0.506344974040985 0.377463817596436 0.35614874958992 0.368170410394669 0.356381952762604 0.335442841053009 0.465655148029327 0.383192420005798 0.328867673873901 0.321387857198715 0.317608058452606 0.299925684928894 0.245433315634727 0.161405175924301 0.224667921662331 0.236213371157646 0.291630774736404 0.241481885313988 0.263603687286377 0.28685137629509 0.313417732715607 0.33704662322998 0.388102293014526 0.427999794483185 0.444528579711914 0.470132857561111 0.518799424171448 0.567879974842072 0.627658188343048 0.694622457027435 0.780487775802612 0.79923677444458 0.774905562400818 0.759575068950653 0.668366611003876 0.526228606700897 0.51394510269165 0.470487892627716 0.521355390548706 0.562599778175354 0.580972015857697 0.618983685970306 0.574248254299164 0.587526082992554 0.602985143661499 0.651669859886169 0.674549579620361 0.634875059127808 0.59386420249939 0.634060621261597 0.703853368759155 0.709064900875092 0.697775423526764 0.648899614810944 0.705868065357208 0.729974746704102 0.666527628898621 0.67376846075058 0.659069776535034 0.63292407989502 0.674216568470001 0.699667632579803 0.715089082717896 0.74731582403183 0.7570960521698 0.77409440279007 0.782801032066345 0.740546643733978 0.765101075172424 0.786725163459778 0.787507772445679 0.790868699550629 -9999 -9999 -9999 -9999 -9999 -9999 -9999 -9999 -9999 -9999 -9999 -9999 -9999 -9999 -9999 -9999 -9999 -9999 -9999 -9999 -9999 -9999 -9999 -9999 -9999 -9999 -9999 -9999 -9999 -9999 -9999 -9999 -9999 -9999 -9999 -9999 -9999 -9999 -9999 -9999 -9999 -9999 -9999 -9999 -9999 -9999 -9999 -9999 -9999 -9999 -9999 -9999 -9999 -9999 -9999 -9999 -9999 -9999 -9999 -9999 -9999 -9999 -9999 -9999 -9999 -9999 -9999 -9999 -9999 -9999 -9999 -9999 -9999 -9999 -9999 -9999 -9999
-9999 -9999 -9999 -9999 -9999 -9999 -9999 -9999 -9999 -9999 -9999 -9999 -9999 -9999 -9999 -9999 -9999 -9999 -9999 -9999 -9999 -9999 -9999 -9999 -9999 -9999 -9999 -9999 -9999 -9999 -9999 -9999 -9999 -9999 -9999 -9999 -9999 -9999 -9999 -9999 -9999 -9999 -9999 -9999 -9999 -9999 -9999 -9999 -9999 -9999 -9999 -9999 -9999 -9999 -9999 -9999 -9999 -9999 -9999 -9999 -9999 -9999 -9999 -9999 -9999 -9999 -9999 -9999 -9999 -9999 -9999 -9999 -9999 -9999 -9999 -9999 -9999 -9999 -9999 -9999 -9999 -9999 -9999 -9999 -9999 -9999 -9999 -9999 -9999 -9999 -9999 -9999 -9999 -9999 -9999 -9999 -9999 -9999 -9999 -9999 -9999 -9999 -9999 -9999 -9999 -9999 -9999 -9999 -9999 -9999 -9999 -9999 -9999 -9999 -9999 -9999 -9999 -9999 -9999 -9999 -9999 -9999 -9999 -9999 -9999 -9999 -9999 -9999 -9999 -9999 -9999 -9999 -9999 -9999 -9999 -9999 -9999 -9999 -9999 -9999 -9999 -9999 -9999 -9999 -9999 0.111342892050743 0.219987705349922 0.236888125538826 0.245933383703232 0.127194449305534 0.129940137267113 0.240748643875122 0.241288229823112 0.252248525619507 0.256288141012192 0.257216483354568 0.311729788780212 0.300499022006989 0.291713625192642 0.287988364696503 0.279344141483307 0.279182732105255 0.313151568174362 0.303555995225906 0.319690644741058 0.323448479175568 0.32769849896431 0.335588157176971 0.3531454205513 0.359873682260513 0.405596882104874 0.454102754592896 0.548521459102631 0.484271079301834 0.501401901245117 0.57487016916275 0.684834957122803 0.728560328483582 0.655305922031403 0.589985609054565 0.684441924095154 0.736410915851593 0.741172134876251 0.711389601230621 0.673552572727203 0.718433380126953 0.658547461032867 0.552457511425018 0.531718015670776 0.465713888406754 0.497168689966202 0.570663213729858 0.664233565330505 0.704070091247559 0.593829393386841 0.485374629497528 0.551675617694855 0.58753514289856 0.470862567424774 0.404796630144119 0.335285753011703 0.272220939397812 0.257865011692047 0.274616301059723 0.251499325037003 0.249295070767403 0.281045973300934 0.322818756103516 0.343765437602997 0.418241918087006 0.358500808477402 0.344839811325073 0.347589492797852 0.360358536243439 0.290209650993347 0.320469975471497 0.334515303373337 0.449172466993332 0.323164969682693 0.330881923437119 0.266264379024506 0.250075340270996 0.241546645760536 0.203332901000977 0.209907233715057 0.209620788693428 0.164344444870949 0.224766030907631 0.240284100174904 0.311195701360703 0.34740737080574 0.346680998802185 0.35740652680397 0.432661950588226 0.507499039173126 0.535478532314301 0.566271245479584 0.623704195022583 0.65871250629425 0.6783087849617 0.7533820271492 0.781115829944611 0.762237131595612 0.704435348510742 0.732255697250366 0.674306094646454 0.536143183708191 0.458440601825714 0.496888875961304 0.447891443967819 0.480033546686172 0.528664529323578 0.581560373306274 0.524578154087067 0.493758738040924 0.541356146335602 0.614792823791504 0.632520735263824 0.58499413728714 0.548287034034729 0.632559776306152 0.697012543678284 0.666690528392792 0.632086932659149 0.626649081707001 0.684407830238342 0.697915375232697 0.699638783931732 0.647772192955017 0.563149571418762 0.567157685756683 0.638474404811859 0.697835087776184 0.722694993019104 0.711034655570984 0.739448189735413 0.761299431324005 0.760604739189148 0.721081018447876 0.760063469409943 0.778235077857971 0.805092334747314 0.80266284942627 0.805354177951813 0.817542433738708 -9999 -9999 -9999 -9999 -9999 -9999 -9999 -9999 -9999 -9999 -9999 -9999 -9999 -9999 -9999 -9999 -9999 -9999 -9999 -9999 -9999 -9999 -9999 -9999 -9999 -9999 -9999 -9999 -9999 -9999 -9999 -9999 -9999 -9999 -9999 -9999 -9999 -9999 -9999 -9999 -9999 -9999 -9999 -9999 -9999 -9999 -9999 -9999 -9999 -9999 -9999 -9999 -9999 -9999 -9999 -9999 -9999 -9999 -9999 -9999 -9999 -9999 -9999 -9999 -9999 -9999 -9999 -9999 -9999 -9999 -9999 -9999 -9999 -9999 -9999
-9999 -9999 -9999 -9999 -9999 -9999 -9999 -9999 -9999 -9999 -9999 -9999 -9999 -9999 -9999 -9999 -9999 -9999 -9999 -9999 -9999 -9999 -9999 -9999 -9999 -9999 -9999 -9999 -9999 -9999 -9999 -9999 -9999 -9999 -9999 -9999 -9999 -9999 -9999 -9999 -9999 -9999 -9999 -9999 -9999 -9999 -9999 -9999 -9999 -9999 -9999 -9999 -9999 -9999 -9999 -9999 -9999 -9999 -9999 -9999 -9999 -9999 -9999 -9999 -9999 -9999 -9999 -9999 -9999 -9999 -9999 -9999 -9999 -9999 -9999 -9999 -9999 -9999 -9999 -9999 -9999 -9999 -9999 -9999 -9999 -9999 -9999 -9999 -9999 -9999 -9999 -9999 -9999 -9999 -9999 -9999 -9999 -9999 -9999 -9999 -9999 -9999 -9999 -9999 -9999 -9999 -9999 -9999 -9999 -9999 -9999 -9999 -9999 -9999 -9999 -9999 -9999 -9999 -9999 -9999 -9999 -9999 -9999 -9999 -9999 -9999 -9999 -9999 -9999 -9999 -9999 -9999 -9999 -9999 -9999 -9999 -9999 -9999 -9999 -9999 -9999 -9999 -9999 -9999 -9999 0.112519264221191 0.215984553098679 0.234387457370758 0.253721207380295 0.22672663629055 0.130458608269691 0.237643495202065 0.262255728244781 0.281532645225525 0.28070941567421 0.283605635166168 0.284822463989258 0.298060566186905 0.284261018037796 0.29583540558815 0.292739748954773 0.290989220142365 0.3000707924366 0.305049240589142 0.314093768596649 0.333168536424637 0.345025181770325 0.359132200479507 0.381497025489807 0.454517811536789 0.520432710647583 0.480109304189682 0.437018841505051 0.48680767416954 0.563029766082764 0.650177180767059 0.743181109428406 0.727187812328339 0.63288938999176 0.640879213809967 0.724658012390137 0.697543799877167 0.673153936862946 0.659477531909943 0.627029061317444 0.71628350019455 0.657185435295105 0.570427477359772 0.479955852031708 0.470374584197998 0.529597103595734 0.588923811912537 0.682804107666016 0.647751808166504 0.543418943881989 0.430469959974289 0.478081971406937 0.545521676540375 0.49973201751709 0.404994994401932 0.381045758724213 0.315241187810898 0.287335693836212 0.235385775566101 0.257298171520233 0.29499539732933 0.343564033508301 0.338746458292007 0.365614533424377 0.374141484498978 0.340304434299469 0.304571390151978 0.357731878757477 0.341627418994904 0.258919328451157 0.277090638875961 0.341884553432465 0.333723127841949 0.366072714328766 0.320115983486176 0.311783850193024 0.320236146450043 0.254088222980499 0.235870465636253 0.271588236093521 0.214339300990105 0.229214385151863 0.268099516630173 0.295410990715027 0.315961480140686 0.386480212211609 0.431438386440277 0.455549836158752 0.440752059221268 0.462356001138687 0.564306497573853 0.649452149868011 0.7100949883461 0.713517725467682 0.744193315505981 0.759188175201416 0.729532957077026 0.66288560628891 0.627059519290924 0.686782479286194 0.691325962543488 0.565352916717529 0.445891290903091 0.488062769174576 0.473946571350098 0.474629402160645 0.53570830821991 0.541834890842438 0.477264791727066 0.508229553699493 0.561672031879425 0.584683477878571 0.541892826557159 0.548494637012482 0.531828582286835 0.625600695610046 0.665247201919556 0.615444242954254 0.556078255176544 0.573808133602142 0.608039855957031 0.614117503166199 0.63598507642746 0.634573519229889 0.559118807315826 0.595556259155273 0.648921549320221 0.668504357337952 0.665306746959686 0.657868146896362 0.687964141368866 0.740063309669495 0.718528509140015 0.741316914558411 0.761662125587463 0.776787340641022 0.801286220550537 0.800998330116272 0.793616712093353 0.813687443733215 -9999 -9999 -9999 -9999 -9999 -9999 -9999 -9999 -9999 -9999 -9999 -9999 -9999 -9999 -9999 -9999 -9999 -9999 -9999 -9999 -9999 -9999 -9999 -9999 -9999 -9999 -9999 -9999 -9999 -9999 -9999 -9999 -9999 -9999 -9999 -9999 -9999 -9999 -9999 -9999 -9999 -9999 -9999 -9999 -9999 -9999 -9999 -9999 -9999 -9999 -9999 -9999 -9999 -9999 -9999 -9999 -9999 -9999 -9999 -9999 -9999 -9999 -9999 -9999 -9999 -9999 -9999 -9999 -9999 -9999 -9999 -9999 -9999 -9999 -9999
-9999 -9999 -9999 -9999 -9999 -9999 -9999 -9999 -9999 -9999 -9999 -9999 -9999 -9999 -9999 -9999 -9999 -9999 -9999 -9999 -9999 -9999 -9999 -9999 -9999 -9999 -9999 -9999 -9999 -9999 -9999 -9999 -9999 -9999 -9999 -9999 -9999 -9999 -9999 -9999 -9999 -9999 -9999 -9999 -9999 -9999 -9999 -9999 -9999 -9999 -9999 -9999 -9999 -9999 -9999 -9999 -9999 -9999 -9999 -9999 -9999 -9999 -9999 -9999 -9999 -9999 -9999 -9999 -9999 -9999 -9999 -9999 -9999 -9999 -9999 -9999 -9999 -9999 -9999 -9999 -9999 -9999 -9999 -9999 -9999 -9999 -9999 -9999 -9999 -9999 -9999 -9999 -9999 -9999 -9999 -9999 -9999 -9999 -9999 -9999 -9999 -9999 -9999 -9999 -9999 -9999 -9999 -9999 -9999 -9999 -9999 -9999 -9999 -9999 -9999 -9999 -9999 -9999 -9999 -9999 -9999 -9999 -9999 -9999 -9999 -9999 -9999 -9999 -9999 -9999 -9999 -9999 -9999 -9999 -9999 -9999 -9999 -9999 -9999 -9999 -9999 -9999 -9999 -9999 -9999 0.20870603621006 0.22006256878376 0.253492176532745 0.257070273160934 0.236485525965691 0.226581305265427 0.246572017669678 0.273934900760651 0.30535089969635 0.311858594417572 0.30989545583725 0.285888254642487 0.291654855012894 0.308895975351334 0.31647515296936 0.308155387639999 0.305165827274323 0.329266279935837 0.325533151626587 0.342088341712952 0.346491366624832 0.366513937711716 0.395261287689209 0.449007242918015 0.570842325687408 0.553016841411591 0.547383725643158 0.435801565647125 0.534479796886444 0.623733401298523 0.695627331733704 0.725597321987152 0.693475723266602 0.637261807918549 0.705029308795929 0.73494815826416 0.640032052993774 0.58628648519516 0.577810764312744 0.676159918308258 0.672123551368713 0.578739404678345 0.56163102388382 0.472117364406586 0.496992617845535 0.553642690181732 0.628856420516968 0.670778274536133 0.599627077579498 0.503987610340118 0.413925975561142 0.390060365200043 0.421780437231064 0.401277124881744 0.395614564418793 0.363971143960953 0.327197402715683 0.297944873571396 0.248675838112831 0.272803515195847 0.31804159283638 0.324723869562149 0.340329945087433 0.334339648485184 0.329545915126801 0.298433691263199 0.236366122961044 0.281552195549011 0.253054857254028 0.264605522155762 0.311700850725174 0.356257736682892 0.334320545196533 0.340117514133453 0.326850116252899 0.344413489103317 0.323237091302872 0.303433835506439 0.310613095760345 0.272889077663422 0.27127343416214 0.300525188446045 0.29321762919426 0.276327401399612 0.292270600795746 0.322795271873474 0.401436388492584 0.497681856155396 0.556354403495789 0.524147570133209 0.554313123226166 0.68502813577652 0.662217676639557 0.665780067443848 0.735778331756592 0.736656844615936 0.697282135486603 0.612902522087097 0.559065580368042 0.602830648422241 0.597868978977203 0.546175003051758 0.501279294490814 0.41470855474472 0.44999361038208 0.44884529709816 0.50058776140213 0.446857452392578 0.420776784420013 0.470086723566055 0.470011472702026 0.521755158901215 0.456291854381561 0.475352674722672 0.554511368274689 0.61073499917984 0.589696407318115 0.525471866130829 0.581879198551178 0.60303145647049 0.559171617031097 0.553577601909637 0.561330735683441 0.57358717918396 0.538314998149872 0.577117562294006 0.630582809448242 0.609913945198059 0.55697238445282 0.580968260765076 0.635525107383728 0.711626946926117 0.651795923709869 0.699680149555206 0.775197446346283 0.785561442375183 0.802385151386261 0.786020219326019 0.782953262329102 -9999 -9999 -9999 -9999 -9999 -9999 -9999 -9999 -9999 -9999 -9999 -9999 -9999 -9999 -9999 -9999 -9999 -9999 -9999 -9999 -9999 -9999 -9999 -9999 -9999 -9999 -9999 -9999 -9999 -9999 -9999 -9999 -9999 -9999 -9999 -9999 -9999 -9999 -9999 -9999 -9999 -9999 -9999 -9999 -9999 -9999 -9999 -9999 -9999 -9999 -9999 -9999 -9999 -9999 -9999 -9999 -9999 -9999 -9999 -9999 -9999 -9999 -9999 -9999 -9999 -9999 -9999 -9999 -9999 -9999 -9999 -9999 -9999 -9999 -9999 -9999
-9999 -9999 -9999 -9999 -9999 -9999 -9999 -9999 -9999 -9999 -9999 -9999 -9999 -9999 -9999 -9999 -9999 -9999 -9999 -9999 -9999 -9999 -9999 -9999 -9999 -9999 -9999 -9999 -9999 -9999 -9999 -9999 -9999 -9999 -9999 -9999 -9999 -9999 -9999 -9999 -9999 -9999 -9999 -9999 -9999 -9999 -9999 -9999 -9999 -9999 -9999 -9999 -9999 -9999 -9999 -9999 -9999 -9999 -9999 -9999 -9999 -9999 -9999 -9999 -9999 -9999 -9999 -9999 -9999 -9999 -9999 -9999 -9999 -9999 -9999 -9999 -9999 -9999 -9999 -9999 -9999 -9999 -9999 -9999 -9999 -9999 -9999 -9999 -9999 -9999 -9999 -9999 -9999 -9999 -9999 -9999 -9999 -9999 -9999 -9999 -9999 -9999 -9999 -9999 -9999 -9999 -9999 -9999 -9999 -9999 -9999 -9999 -9999 -9999 -9999 -9999 -9999 -9999 -9999 -9999 -9999 -9999 -9999 -9999 -9999 -9999 -9999 -9999 -9999 -9999 -9999 -9999 -9999 -9999 -9999 -9999 -9999 -9999 -9999 -9999 -9999 -9999 -9999 -9999 0.207049757242203 0.220158398151398 0.247982919216156 0.276386857032776 0.270535737276077 0.244405880570412 0.235947534441948 0.257935076951981 0.273816972970963 0.298021376132965 0.3164222240448 0.309160381555557 0.301092058420181 0.319925665855408 0.324846476316452 0.315632611513138 0.305513262748718 0.316407054662704 0.317098617553711 0.3218734562397 0.344485521316528 0.36025807261467 0.375192314386368 0.41744801402092 0.512017905712128 0.61353874206543 0.632289826869965 0.488848209381104 0.492120295763016 0.590238273143768 0.690502882003784 0.729695796966553 0.739569187164307 0.682494759559631 0.705820322036743 0.702191710472107 0.703041255474091 0.645633459091187 0.558025121688843 0.57629120349884 0.688008844852448 0.580982983112335 0.482430577278137 0.46228814125061 0.434905171394348 0.509571254253387 0.582910239696503 0.596429944038391 0.63722836971283 0.578738510608673 0.445529460906982 0.407512694597244 0.404884457588196 0.388141423463821 0.364008545875549 0.36587005853653 0.326299071311951 0.315250724554062 0.284870058298111 0.223134070634842 0.262846529483795 0.31238579750061 0.316779941320419 0.326725631952286 0.316088229417801 0.335107386112213 0.305837839841843 0.241195693612099 0.219095855951309 0.227011561393738 0.295980364084244 0.360063999891281 0.338041871786118 0.337409615516663 0.341639041900635 0.311163365840912 0.327981293201447 0.355711817741394 0.338911861181259 0.338922083377838 0.314022183418274 0.306588739156723 0.259465128183365 0.2595075070858 0.288744449615479 0.348590523004532 0.381693691015244 0.385920375585556 0.458245366811752 0.526928842067719 0.596433818340302 0.645558953285217 0.706995189189911 0.653407096862793 0.650581896305084 0.730583071708679 0.70055627822876 0.725234568119049 0.664400637149811 0.574618577957153 0.510354936122894 0.502854824066162 0.476961255073547 0.484622865915298 0.416882425546646 0.437966018915176 0.420781195163727 0.409617245197296 0.408609658479691 0.412115037441254 0.423655301332474 0.406366318464279 0.411994129419327 0.439601600170135 0.405976235866547 0.479140907526016 0.52390068769455 0.533779263496399 0.54899799823761 0.577476441860199 0.617540657520294 0.577727019786835 0.582626461982727 0.552776277065277 0.543232083320618 0.50599467754364 0.493411213159561 0.584379196166992 0.545485198497772 0.498270869255066 0.557985782623291 0.641935110092163 0.659008026123047 0.621662318706512 0.68228805065155 0.742217421531677 0.742401897907257 0.783905208110809 0.751729130744934 0.768321931362152 0.801314294338226 -9999 -9999 -9999 -9999 -9999 -9999 -9999 -9999 -9999 -9999 -9999 -9999 -9999 -9999 -9999 -9999 -9999 -9999 -9999 -9999 -9999 -9999 -9999 -9999 -9999 -9999 -9999 -9999 -9999 -9999 -9999 -9999 -9999 -9999 -9999 -9999 -9999 -9999 -9999 -9999 -9999 -9999 -9999 -9999 -9999 -9999 -9999 -9999 -9999 -9999 -9999 -9999 -9999 -9999 -9999 -9999 -9999 -9999 -9999 -9999 -9999 -9999 -9999 -9999 -9999 -9999 -9999 -9999 -9999 -9999 -9999 -9999 -9999 -9999 -9999
-9999 -9999 -9999 -9999 -9999 -9999 -9999 -9999 -9999 -9999 -9999 -9999 -9999 -9999 -9999 -9999 -9999 -9999 -9999 -9999 -9999 -9999 -9999 -9999 -9999 -9999 -9999 -9999 -9999 -9999 -9999 -9999 -9999 -9999 -9999 -9999 -9999 -9999 -9999 -9999 -9999 -9999 -9999 -9999 -9999 -9999 -9999 -9999 -9999 -9999 -9999 -9999 -9999 -9999 -9999 -9999 -9999 -9999 -9999 -9999 -9999 -9999 -9999 -9999 -9999 -9999 -9999 -9999 -9999 -9999 -9999 -9999 -9999 -9999 -9999 -9999 -9999 -9999 -9999 -9999 -9999 -9999 -9999 -9999 -9999 -9999 -9999 -9999 -9999 -9999 -9999 -9999 -9999 -9999 -9999 -9999 -9999 -9999 -9999 -9999 -9999 -9999 -9999 -9999 -9999 -9999 -9999 -9999 -9999 -9999 -9999 -9999 -9999 -9999 -9999 -9999 -9999 -9999 -9999 -9999 -9999 -9999 -9999 -9999 -9999 -9999 -9999 -9999 -9999 -9999 -9999 -9999 -9999 -9999 -9999 -9999 -9999 -9999 -9999 -9999 -9999 -9999 -9999 -9999 0.210835218429565 0.218754693865776 0.252176433801651 0.296700596809387 0.281614542007446 0.248137935996056 0.244411066174507 0.24585685133934 0.271180510520935 0.295269548892975 0.316519230604172 0.344957709312439 0.334431678056717 0.343953728675842 0.323316156864166 0.311593353748322 0.309011042118073 0.330130636692047 0.302424877882004 0.340475112199783 0.331510484218597 0.370786935091019 0.431444257497787 0.508877158164978 0.612499058246613 0.610797882080078 0.575799524784088 0.477450758218765 0.559094369411469 0.654148459434509 0.726909995079041 0.708089292049408 0.706017374992371 0.691763401031494 0.7229043841362 0.667389929294586 0.61124712228775 0.584713935852051 0.505404889583588 0.600975275039673 0.655410289764404 0.538496255874634 0.461817473173141 0.416884690523148 0.435562580823898 0.507468223571777 0.499078422784805 0.510727763175964 0.618131577968597 0.57515674829483 0.550844550132751 0.532639682292938 0.482074320316315 0.470521807670593 0.433887600898743 0.423448175191879 0.364167660474777 0.343483209609985 0.271751284599304 0.230944991111755 0.274127870798111 0.318480014801025 0.309668272733688 0.307978451251984 0.284232258796692 0.248790517449379 0.270189523696899 0.245725035667419 0.162933126091957 0.165671437978745 0.26024067401886 0.347559422254562 0.301737993955612 0.255731493234634 0.253418952226639 0.259924113750458 0.33815985918045 0.347872376441956 0.339136570692062 0.329202860593796 0.298166126012802 0.279514908790588 0.261420249938965 0.249290391802788 0.322098582983017 0.399185955524445 0.450593769550323 0.494221717119217 0.528487920761108 0.53886491060257 0.651012241840363 0.693328380584717 0.716673314571381 0.675975024700165 0.602736055850983 0.699179947376251 0.699715495109558 0.68498969078064 0.694225907325745 0.583499133586884 0.498815894126892 0.472648799419403 0.465253978967667 0.462426126003265 0.44441756606102 0.382427722215652 0.446256935596466 0.407714486122131 0.364249408245087 0.332087814807892 0.352015733718872 0.408201903104782 0.432557791471481 0.39671465754509 0.444229453802109 0.500952243804932 0.528872489929199 0.558856010437012 0.544990718364716 0.546574652194977 0.57073962688446 0.603614151477814 0.610519766807556 0.610889315605164 0.579324722290039 0.545558333396912 0.458764612674713 0.521036326885223 0.485095053911209 0.446051269769669 0.520849645137787 0.546892464160919 0.567944407463074 0.567904591560364 0.618282556533813 0.666048228740692 0.710487484931946 0.753536105155945 0.69665116071701 0.734116613864899 0.800576984882355 -9999 -9999 -9999 -9999 -9999 -9999 -9999 -9999 -9999 -9999 -9999 -9999 -9999 -9999 -9999 -9999 -9999 -9999 -9999 -9999 -9999 -9999 -9999 -9999 -9999 -9999 -9999 -9999 -9999 -9999 -9999 -9999 -9999 -9999 -9999 -9999 -9999 -9999 -9999 -9999 -9999 -9999 -9999 -9999 -9999 -9999 -9999 -9999 -9999 -9999 -9999 -9999 -9999 -9999 -9999 -9999 -9999 -9999 -9999 -9999 -9999 -9999 -9999 -9999 -9999 -9999 -9999 -9999 -9999 -9999 -9999 -9999 -9999 -9999 -9999
-9999 -9999 -9999 -9999 -9999 -9999 -9999 -9999 -9999 -9999 -9999 -9999 -9999 -9999 -9999 -9999 -9999 -9999 -9999 -9999 -9999 -9999 -9999 -9999 -9999 -9999 -9999 -9999 -9999 -9999 -9999 -9999 -9999 -9999 -9999 -9999 -9999 -9999 -9999 -9999 -9999 -9999 -9999 -9999 -9999 -9999 -9999 -9999 -9999 -9999 -9999 -9999 -9999 -9999 -9999 -9999 -9999 -9999 -9999 -9999 -9999 -9999 -9999 -9999 -9999 -9999 -9999 -9999 -9999 -9999 -9999 -9999 -9999 -9999 -9999 -9999 -9999 -9999 -9999 -9999 -9999 -9999 -9999 -9999 -9999 -9999 -9999 -9999 -9999 -9999 -9999 -9999 -9999 -9999 -9999 -9999 -9999 -9999 -9999 -9999 -9999 -9999 -9999 -9999 -9999 -9999 -9999 -9999 -9999 -9999 -9999 -9999 -9999 -9999 -9999 -9999 -9999 -9999 -9999 -9999 -9999 -9999 -9999 -9999 -9999 -9999 -9999 -9999 -9999 -9999 -9999 -9999 -9999 -9999 -9999 -9999 -9999 -9999 -9999 -9999 -9999 -9999 -9999 0.207005620002747 0.220635816454887 0.247773021459579 0.241258844733238 0.259855449199677 0.267106711864471 0.240973800420761 0.266448885202408 0.263337671756744 0.26832526922226 0.286640852689743 0.332121193408966 0.353535830974579 0.368706941604614 0.348068058490753 0.319096237421036 0.313550740480423 0.306679725646973 0.33209690451622 0.313976436853409 0.344048470258713 0.346828132867813 0.393609672784805 0.525575935840607 0.62144011259079 0.663873076438904 0.623741030693054 0.501932322978973 0.54575127363205 0.655463099479675 0.732285737991333 0.688387036323547 0.722964704036713 0.691494286060333 0.730073750019073 0.666050314903259 0.639392912387848 0.572255074977875 0.51322215795517 0.551452219486237 0.623026371002197 0.617478251457214 0.576777935028076 0.550207257270813 0.502981841564178 0.41783082485199 0.392464518547058 0.416897475719452 0.540422260761261 0.584806203842163 0.572427332401276 0.570367336273193 0.551599323749542 0.551436722278595 0.499692648649216 0.466475397348404 0.401032447814941 0.34765100479126 0.338194787502289 0.279477655887604 0.223678916692734 0.215627983212471 0.256175965070724 0.306679606437683 0.308430969715118 0.302233278751373 0.244700908660889 0.202011033892632 0.159718185663223 0.15799842774868 0.165589451789856 0.26312991976738 0.29972717165947 0.242590919137001 0.207903757691383 0.229152262210846 0.275052398443222 0.326233446598053 0.343640327453613 0.341930747032166 0.323406934738159 0.24279248714447 0.207863762974739 0.212161436676979 0.233194410800934 0.296124368906021 0.316242158412933 0.393291026353836 0.520428895950317 0.583731830120087 0.633287668228149 0.695349872112274 0.635223627090454 0.666812717914581 0.607453227043152 0.571191430091858 0.641902208328247 0.68820196390152 0.656631767749786 0.670167744159698 0.637405097484589 0.553374111652374 0.536977350711823 0.499515444040298 0.447769910097122 0.359799146652222 0.369234383106232 0.414370566606522 0.352406471967697 0.299666613340378 0.356752663850784 0.398198068141937 0.390958338975906 0.434463083744049 0.465332329273224 0.490477323532104 0.4561747610569 0.490838587284088 0.529917061328888 0.442521810531616 0.4513900578022 0.516807317733765 0.539040207862854 0.603595674037933 0.607337296009064 0.517300426959991 0.485398322343826 0.419544488191605 0.439283549785614 0.438390284776688 0.418213754892349 0.445697993040085 0.525824904441833 0.59637439250946 0.598772704601288 0.63182657957077 0.677989602088928 0.670975804328918 0.69930624961853 0.690661132335663 0.66561758518219 0.768681526184082 -9999 -9999 -9999 -9999 -9999 -9999 -9999 -9999 -9999 -9999 -9999 -9999 -9999 -9999 -9999 -9999 -9999 -9999 -9999 -9999 -9999 -9999 -9999 -9999 -9999 -9999 -9999 -9999 -9999 -9999 -9999 -9999 -9999 -9999 -9999 -9999 -9999 -9999 -9999 -9999 -9999 -9999 -9999 -9999 -9999 -9999 -9999 -9999 -9999 -9999 -9999 -9999 -9999 -9999 -9999 -9999 -9999 -9999 -9999 -9999 -9999 -9999 -9999 -9999 -9999 -9999 -9999 -9999 -9999 -9999 -9999 -9999 -9999 -9999 -9999
-9999 -9999 -9999 -9999 -9999 -9999 -9999 -9999 -9999 -9999 -9999 -9999 -9999 -9999 -9999 -9999 -9999 -9999 -9999 -9999 -9999 -9999 -9999 -9999 -9999 -9999 -9999 -9999 -9999 -9999 -9999 -9999 -9999 -9999 -9999 -9999 -9999 -9999 -9999 -9999 -9999 -9999 -9999 -9999 -9999 -9999 -9999 -9999 -9999 -9999 -9999 -9999 -9999 -9999 -9999 -9999 -9999 -9999 -9999 -9999 -9999 -9999 -9999 -9999 -9999 -9999 -9999 -9999 -9999 -9999 -9999 -9999 -9999 -9999 -9999 -9999 -9999 -9999 -9999 -9999 -9999 -9999 -9999 -9999 -9999 -9999 -9999 -9999 -9999 -9999 -9999 -9999 -9999 -9999 -9999 -9999 -9999 -9999 -9999 -9999 -9999 -9999 -9999 -9999 -9999 -9999 -9999 -9999 -9999 -9999 -9999 -9999 -9999 -9999 -9999 -9999 -9999 -9999 -9999 -9999 -9999 -9999 -9999 -9999 -9999 -9999 -9999 -9999 -9999 -9999 -9999 -9999 -9999 -9999 -9999 -9999 -9999 -9999 -9999 -9999 -9999 -9999 -9999 0.212164834141731 0.24559859931469 0.252295583486557 0.242166712880135 0.246836960315704 0.261661648750305 0.242704287171364 0.282326281070709 0.301883190870285 0.287084847688675 0.306262284517288 0.370299160480499 0.359000474214554 0.37891697883606 0.331340134143829 0.30908927321434 0.312351733446121 0.312231481075287 0.336935788393021 0.310224592685699 0.342685759067535 0.384120285511017 0.475929319858551 0.523494184017181 0.625903069972992 0.668298780918121 0.593779921531677 0.496723830699921 0.568063378334045 0.65251612663269 0.726934850215912 0.687589883804321 0.71557343006134 0.720547199249268 0.668664932250977 0.623904883861542 0.550981044769287 0.486952096223831 0.501241683959961 0.523041427135468 0.56599348783493 0.554571151733398 0.508862614631653 0.470406472682953 0.474137663841248 0.39233723282814 0.330559641122818 0.414625555276871 0.51675271987915 0.50468772649765 0.417864829301834 0.387309491634369 0.394079715013504 0.472158819437027 0.409836530685425 0.345566868782043 0.354176580905914 0.350614488124847 0.320575654506683 0.242954865098 0.204812407493591 0.204853788018227 0.244965940713882 0.234713584184647 0.285775005817413 0.314383774995804 0.268458217382431 0.209293767809868 0.21442648768425 0.20282769203186 0.160368770360947 0.207182720303535 0.230606660246849 0.161512717604637 0.168571248650551 0.224966704845428 0.208689615130424 0.229827091097832 0.31538724899292 0.340842217206955 0.29690957069397 0.28500172495842 0.242360085248947 0.203603610396385 0.22860187292099 0.312744796276093 0.376738101243973 0.435742914676666 0.462018996477127 0.51333612203598 0.639191031455994 0.665301978588104 0.584235370159149 0.554227471351624 0.552104115486145 0.533440172672272 0.63380765914917 0.613890528678894 0.584192395210266 0.546828925609589 0.593774497509003 0.599635720252991 0.485581308603287 0.463975876569748 0.406354904174805 0.32105365395546 0.368875414133072 0.336701154708862 0.298614799976349 0.310448706150055 0.376639634370804 0.367460072040558 0.366544932126999 0.403580188751221 0.407324194908142 0.468192666769028 0.391876667737961 0.428391486406326 0.483121126890182 0.428143620491028 0.396466672420502 0.474003702402115 0.580022752285004 0.592209160327911 0.53725665807724 0.531169831752777 0.480926662683487 0.42670726776123 0.388613522052765 0.484406769275665 0.48710361123085 0.484947115182877 0.591731488704681 0.664636731147766 0.691202580928802 0.666741847991943 0.742580592632294 0.720232367515564 0.644156813621521 0.636051952838898 0.661823749542236 0.762871146202087 -9999 -9999 -9999 -9999 -9999 -9999 -9999 -9999 -9999 -9999 -9999 -9999 -9999 -9999 -9999 -9999 -9999 -9999 -9999 -9999 -9999 -9999 -9999 -9999 -9999 -9999 -9999 -9999 -9999 -9999 -9999 -9999 -9999 -9999 -9999 -9999 -9999 -9999 -9999 -9999 -9999 -9999 -9999 -9999 -9999 -9999 -9999 -9999 -9999 -9999 -9999 -9999 -9999 -9999 -9999 -9999 -9999 -9999 -9999 -9999 -9999 -9999 -9999 -9999 -9999 -9999 -9999 -9999 -9999 -9999 -9999 -9999 -9999 -9999 -9999
-9999 -9999 -9999 -9999 -9999 -9999 -9999 -9999 -9999 -9999 -9999 -9999 -9999 -9999 -9999 -9999 -9999 -9999 -9999 -9999 -9999 -9999 -9999 -9999 -9999 -9999 -9999 -9999 -9999 -9999 -9999 -9999 -9999 -9999 -9999 -9999 -9999 -9999 -9999 -9999 -9999 -9999 -9999 -9999 -9999 -9999 -9999 -9999 -9999 -9999 -9999 -9999 -9999 -9999 -9999 -9999 -9999 -9999 -9999 -9999 -9999 -9999 -9999 -9999 -9999 -9999 -9999 -9999 -9999 -9999 -9999 -9999 -9999 -9999 -9999 -9999 -9999 -9999 -9999 -9999 -9999 -9999 -9999 -9999 -9999 -9999 -9999 -9999 -9999 -9999 -9999 -9999 -9999 -9999 -9999 -9999 -9999 -9999 -9999 -9999 -9999 -9999 -9999 -9999 -9999 -9999 -9999 -9999 -9999 -9999 -9999 -9999 -9999 -9999 -9999 -9999 -9999 -9999 -9999 -9999 -9999 -9999 -9999 -9999 -9999 -9999 -9999 -9999 -9999 -9999 -9999 -9999 -9999 -9999 -9999 -9999 -9999 -9999 -9999 -9999 -9999 -9999 -9999 0.218066215515137 0.231913954019547 0.237118020653725 0.233907505869865 0.242794036865234 0.262305378913879 0.267212003469467 0.265540033578873 0.272929221391678 0.284167677164078 0.321918517351151 0.366637408733368 0.361925095319748 0.358250707387924 0.301151692867279 0.315434068441391 0.323883414268494 0.320175409317017 0.350450545549393 0.328579396009445 0.379005908966064 0.478827297687531 0.550918936729431 0.661765873432159 0.623316586017609 0.673219323158264 0.558837234973907 0.544756650924683 0.585426986217499 0.67972719669342 0.687264919281006 0.682583808898926 0.705220699310303 0.654313921928406 0.630271553993225 0.573060929775238 0.506419658660889 0.420866101980209 0.448338717222214 0.454442828893661 0.482589185237885 0.473827630281448 0.490601807832718 0.390991032123566 0.350965648889542 0.327507615089417 0.304747343063354 0.377170354127884 0.447729080915451 0.383744865655899 0.345198631286621 0.337841331958771 0.36337473988533 0.358056545257568 0.346958935260773 0.342548131942749 0.329720288515091 0.334247589111328 0.333325058221817 0.294687628746033 0.221103519201279 0.198853000998497 0.213632896542549 0.190821051597595 0.245302513241768 0.237626388669014 0.283382326364517 0.270335137844086 0.24885219335556 0.21001623570919 0.159320712089539 0.154795065522194 0.143877640366554 0.153829023241997 0.15013375878334 0.168026313185692 0.235287919640541 0.253120988607407 0.307015299797058 0.339420437812805 0.263267248868942 0.276324927806854 0.286572009325027 0.270343095064163 0.270828634500504 0.326374143362045 0.44006073474884 0.510437786579132 0.549043536186218 0.591630816459656 0.66154283285141 0.615511476993561 0.526559054851532 0.471381604671478 0.48509880900383 0.51566606760025 0.580618858337402 0.511615216732025 0.490858823060989 0.461554676294327 0.52307665348053 0.558324694633484 0.474135130643845 0.4540756046772 0.373976409435272 0.273248314857483 0.314547449350357 0.260627388954163 0.272744208574295 0.301203072071075 0.349463284015656 0.362145394086838 0.361100763082504 0.358586966991425 0.423949271440506 0.417542785406113 0.385190814733505 0.427716463804245 0.424145400524139 0.423331201076508 0.375489145517349 0.466505467891693 0.532833456993103 0.6112380027771 0.603239953517914 0.576807796955109 0.542416036128998 0.51929235458374 0.432743489742279 0.535023331642151 0.511089682579041 0.451252669095993 0.548469007015228 0.656672477722168 0.724779784679413 0.712749838829041 0.77236396074295 0.756431221961975 0.692545711994171 0.720862567424774 0.756418585777283 -9999 -9999 -9999 -9999 -9999 -9999 -9999 -9999 -9999 -9999 -9999 -9999 -9999 -9999 -9999 -9999 -9999 -9999 -9999 -9999 -9999 -9999 -9999 -9999 -9999 -9999 -9999 -9999 -9999 -9999 -9999 -9999 -9999 -9999 -9999 -9999 -9999 -9999 -9999 -9999 -9999 -9999 -9999 -9999 -9999 -9999 -9999 -9999 -9999 -9999 -9999 -9999 -9999 -9999 -9999 -9999 -9999 -9999 -9999 -9999 -9999 -9999 -9999 -9999 -9999 -9999 -9999 -9999 -9999 -9999 -9999 -9999 -9999 -9999 -9999 -9999
-9999 -9999 -9999 -9999 -9999 -9999 -9999 -9999 -9999 -9999 -9999 -9999 -9999 -9999 -9999 -9999 -9999 -9999 -9999 -9999 -9999 -9999 -9999 -9999 -9999 -9999 -9999 -9999 -9999 -9999 -9999 -9999 -9999 -9999 -9999 -9999 -9999 -9999 -9999 -9999 -9999 -9999 -9999 -9999 -9999 -9999 -9999 -9999 -9999 -9999 -9999 -9999 -9999 -9999 -9999 -9999 -9999 -9999 -9999 -9999 -9999 -9999 -9999 -9999 -9999 -9999 -9999 -9999 -9999 -9999 -9999 -9999 -9999 -9999 -9999 -9999 -9999 -9999 -9999 -9999 -9999 -9999 -9999 -9999 -9999 -9999 -9999 -9999 -9999 -9999 -9999 -9999 -9999 -9999 -9999 -9999 -9999 -9999 -9999 -9999 -9999 -9999 -9999 -9999 -9999 -9999 -9999 -9999 -9999 -9999 -9999 -9999 -9999 -9999 -9999 -9999 -9999 -9999 -9999 -9999 -9999 -9999 -9999 -9999 -9999 -9999 -9999 -9999 -9999 -9999 -9999 -9999 -9999 -9999 -9999 -9999 -9999 -9999 -9999 -9999 -9999 -9999 0.206744059920311 0.223121419548988 0.22673188149929 0.232887834310532 0.231362983584404 0.246250405907631 0.264838725328445 0.289112448692322 0.299378633499146 0.290490210056305 0.285010516643524 0.31234484910965 0.359801679849625 0.343685269355774 0.300628125667572 0.307420402765274 0.3228939473629 0.32649701833725 0.323924034833908 0.3785380423069 0.363349944353104 0.43986389040947 0.564068138599396 0.664255082607269 0.702521562576294 0.696813225746155 0.641836881637573 0.541790962219238 0.60000467300415 0.679818630218506 0.684532403945923 0.715967178344727 0.655594229698181 0.659375369548798 0.60384327173233 0.552034497261047 0.518580675125122 0.460167944431305 0.386224895715714 0.347004145383835 0.381409913301468 0.372323036193848 0.382379472255707 0.435509949922562 0.383344948291779 0.302641868591309 0.273182541131973 0.327298074960709 0.355938762426376 0.358456552028656 0.360257416963577 0.316769808530807 0.286685436964035 0.330135822296143 0.347830533981323 0.327369004487991 0.330962538719177 0.28846064209938 0.304463267326355 0.283938318490982 0.269122034311295 0.214112684130669 0.161963239312172 0.153669804334641 0.153448715806007 0.162210568785667 0.164497748017311 0.247102752327919 0.22738753259182 0.199533075094223 0.214807957410812 0.192508399486542 0.152445957064629 0.128957837820053 0.126004874706268 0.148665338754654 0.213831827044487 0.309113323688507 0.336658954620361 0.334041386842728 0.311383306980133 0.235656246542931 0.218341931700706 0.246776908636093 0.238443523645401 0.319091737270355 0.382996141910553 0.451381206512451 0.465067893266678 0.549496531486511 0.640369176864624 0.645915269851685 0.571802139282227 0.471667587757111 0.419896751642227 0.436401784420013 0.503848731517792 0.500505208969116 0.476910382509232 0.41170072555542 0.364506453275681 0.428919851779938 0.48193347454071 0.449622094631195 0.365823864936829 0.277192950248718 0.224403321743011 0.233988136053085 0.224682286381721 0.236295089125633 0.265271902084351 0.273768454790115 0.337511509656906 0.394548386335373 0.386485010385513 0.397168427705765 0.360403567552567 0.362851172685623 0.402767896652222 0.381560981273651 0.361134946346283 0.35872146487236 0.482533246278763 0.528765022754669 0.562457263469696 0.612823903560638 0.623121500015259 0.619365811347961 0.60704493522644 0.501533806324005 0.581647872924805 0.583319783210754 0.488826632499695 0.503834128379822 0.61941534280777 0.725154101848602 0.76591956615448 0.787047564983368 0.791403532028198 -9999 -9999 -9999 -9999 -9999 -9999 -9999 -9999 -9999 -9999 -9999 -9999 -9999 -9999 -9999 -9999 -9999 -9999 -9999 -9999 -9999 -9999 -9999 -9999 -9999 -9999 -9999 -9999 -9999 -9999 -9999 -9999 -9999 -9999 -9999 -9999 -9999 -9999 -9999 -9999 -9999 -9999 -9999 -9999 -9999 -9999 -9999 -9999 -9999 -9999 -9999 -9999 -9999 -9999 -9999 -9999 -9999 -9999 -9999 -9999 -9999 -9999 -9999 -9999 -9999 -9999 -9999 -9999 -9999 -9999 -9999 -9999 -9999 -9999 -9999 -9999 -9999 -9999 -9999
-9999 -9999 -9999 -9999 -9999 -9999 -9999 -9999 -9999 -9999 -9999 -9999 -9999 -9999 -9999 -9999 -9999 -9999 -9999 -9999 -9999 -9999 -9999 -9999 -9999 -9999 -9999 -9999 -9999 -9999 -9999 -9999 -9999 -9999 -9999 -9999 -9999 -9999 -9999 -9999 -9999 -9999 -9999 -9999 -9999 -9999 -9999 -9999 -9999 -9999 -9999 -9999 -9999 -9999 -9999 -9999 -9999 -9999 -9999 -9999 -9999 -9999 -9999 -9999 -9999 -9999 -9999 -9999 -9999 -9999 -9999 -9999 -9999 -9999 -9999 -9999 -9999 -9999 -9999 -9999 -9999 -9999 -9999 -9999 -9999 -9999 -9999 -9999 -9999 -9999 -9999 -9999 -9999 -9999 -9999 -9999 -9999 -9999 -9999 -9999 -9999 -9999 -9999 -9999 -9999 -9999 -9999 -9999 -9999 -9999 -9999 -9999 -9999 -9999 -9999 -9999 -9999 -9999 -9999 -9999 -9999 -9999 -9999 -9999 -9999 -9999 -9999 -9999 -9999 -9999 -9999 -9999 -9999 -9999 -9999 -9999 -9999 -9999 -9999 -9999 -9999 -9999 0.210071206092834 0.222282394766808 0.220745354890823 0.228492811322212 0.239921316504478 0.25322026014328 0.265574783086777 0.280514389276505 0.321688801050186 0.329396218061447 0.30484864115715 0.307778507471085 0.350669950246811 0.306113362312317 0.309908330440521 0.317685782909393 0.32947650551796 0.337677389383316 0.341187477111816 0.43922358751297 0.426728457212448 0.546598970890045 0.630475044250488 0.696388900279999 0.727744102478027 0.700532734394073 0.594539642333984 0.576714813709259 0.637983441352844 0.688916623592377 0.689126908779144 0.696846485137939 0.646867394447327 0.590147852897644 0.553122282028198 0.48318800330162 0.442993998527527 0.387383788824081 0.300656288862228 0.261810094118118 0.310670077800751 0.318578690290451 0.297386944293976 0.35594379901886 0.325493663549423 0.252084076404572 0.20665380358696 0.248943895101547 0.24434107542038 0.287190943956375 0.336190164089203 0.28491199016571 0.225697234272957 0.248952358961105 0.277347713708878 0.236443668603897 0.220950558781624 0.232080057263374 0.231392711400986 0.170490980148315 0.210671931505203 0.157016769051552 0.137827098369598 0.128444388508797 0.126505881547928 0.119303114712238 0.142752155661583 0.219307526946068 0.216771513223648 0.152136325836182 0.14056883752346 0.134826838970184 0.112367242574692 0.124080553650856 0.152464389801025 0.223247095942497 0.280994266271591 0.328416615724564 0.282717138528824 0.233498871326447 0.274550467729568 0.235013782978058 0.175929501652718 0.213094890117645 0.210649847984314 0.300032377243042 0.367092669010162 0.39808201789856 0.483991473913193 0.592435538768768 0.644387543201447 0.566907703876495 0.530158400535583 0.460604012012482 0.395614951848984 0.440673589706421 0.452457338571548 0.449641674757004 0.467785269021988 0.418716967105865 0.331941783428192 0.368014633655548 0.392532676458359 0.394253343343735 0.300211369991302 0.205864027142525 0.237193703651428 0.229234620928764 0.218318536877632 0.231062904000282 0.255779802799225 0.250633299350739 0.285291165113449 0.353321135044098 0.391292572021484 0.396772116422653 0.333889037370682 0.367829322814941 0.373949497938156 0.39422008395195 0.357208430767059 0.380329698324203 0.448458462953568 0.449772149324417 0.447863221168518 0.534173250198364 0.56640487909317 0.645404100418091 0.627350986003876 0.601806819438934 0.643940567970276 0.543105185031891 0.479870945215225 0.514011323451996 0.628043949604034 0.704737663269043 0.754828274250031 0.762586891651154 0.795230507850647 -9999 -9999 -9999 -9999 -9999 -9999 -9999 -9999 -9999 -9999 -9999 -9999 -9999 -9999 -9999 -9999 -9999 -9999 -9999 -9999 -9999 -9999 -9999 -9999 -9999 -9999 -9999 -9999 -9999 -9999 -9999 -9999 -9999 -9999 -9999 -9999 -9999 -9999 -9999 -9999 -9999 -9999 -9999 -9999 -9999 -9999 -9999 -9999 -9999 -9999 -9999 -9999 -9999 -9999 -9999 -9999 -9999 -9999 -9999 -9999 -9999 -9999 -9999 -9999 -9999 -9999 -9999 -9999 -9999 -9999 -9999 -9999 -9999 -9999 -9999 -9999 -9999 -9999 -9999
-9999 -9999 -9999 -9999 -9999 -9999 -9999 -9999 -9999 -9999 -9999 -9999 -9999 -9999 -9999 -9999 -9999 -9999 -9999 -9999 -9999 -9999 -9999 -9999 -9999 -9999 -9999 -9999 -9999 -9999 -9999 -9999 -9999 -9999 -9999 -9999 -9999 -9999 -9999 -9999 -9999 -9999 -9999 -9999 -9999 -9999 -9999 -9999 -9999 -9999 -9999 -9999 -9999 -9999 -9999 -9999 -9999 -9999 -9999 -9999 -9999 -9999 -9999 -9999 -9999 -9999 -9999 -9999 -9999 -9999 -9999 -9999 -9999 -9999 -9999 -9999 -9999 -9999 -9999 -9999 -9999 -9999 -9999 -9999 -9999 -9999 -9999 -9999 -9999 -9999 -9999 -9999 -9999 -9999 -9999 -9999 -9999 -9999 -9999 -9999 -9999 -9999 -9999 -9999 -9999 -9999 -9999 -9999 -9999 -9999 -9999 -9999 -9999 -9999 -9999 -9999 -9999 -9999 -9999 -9999 -9999 -9999 -9999 -9999 -9999 -9999 -9999 -9999 -9999 -9999 -9999 -9999 -9999 -9999 -9999 -9999 -9999 -9999 -9999 -9999 -9999 0.209735870361328 0.21663573384285 0.22034764289856 0.234208792448044 0.239353105425835 0.246621146798134 0.256004065275192 0.270200312137604 0.289722442626953 0.327096939086914 0.359223008155823 0.339090526103973 0.314204156398773 0.355604141950607 0.311508297920227 0.324000716209412 0.331124246120453 0.349118322134018 0.352868497371674 0.37255647778511 0.458790123462677 0.512370765209198 0.60552716255188 0.681832373142242 0.726102113723755 0.70654684305191 0.645522475242615 0.598553836345673 0.624799132347107 0.697467505931854 0.707664906978607 0.674177885055542 0.61910355091095 0.614712059497833 0.549428462982178 0.485712140798569 0.408821523189545 0.373019605875015 0.310088306665421 0.278450757265091 0.316954493522644 0.290369093418121 0.310100734233856 0.292895793914795 0.262907445430756 0.246735647320747 0.171882852911949 0.143215209245682 0.169897973537445 0.161448240280151 0.232085824012756 0.239770501852036 0.232734397053719 0.228835940361023 0.225310742855072 0.215234756469727 0.160658344626427 0.159161850810051 0.164261847734451 0.151774123311043 0.15029276907444 0.156237065792084 0.154422909021378 0.139423847198486 0.124869629740715 0.0980554521083832 0.111752949655056 0.143363997340202 0.198305904865265 0.194507524371147 0.136251360177994 0.10613027960062 0.0973608419299126 0.114604040980339 0.157084360718727 0.21062009036541 0.253194659948349 0.3073610663414 0.262785971164703 0.240533500909805 0.159214586019516 0.217759773135185 0.152941256761551 0.156677857041359 0.243167951703072 0.288859069347382 0.321358978748322 0.326503694057465 0.430996119976044 0.503714144229889 0.624339580535889 0.604078650474548 0.547801494598389 0.431956887245178 0.397741824388504 0.360146343708038 0.375779867172241 0.403877645730972 0.375057369470596 0.415741950273514 0.361311227083206 0.323436498641968 0.272148281335831 0.314335525035858 0.321595758199692 0.240236401557922 0.204684719443321 0.243335068225861 0.268980443477631 0.232262313365936 0.248760148882866 0.258354276418686 0.271900624036789 0.261546671390533 0.29351732134819 0.294075310230255 0.29559999704361 0.331459671258926 0.35142907500267 0.334119975566864 0.324974596500397 0.333272218704224 0.353439807891846 0.369026035070419 0.38807675242424 0.370643794536591 0.437554091215134 0.521962642669678 0.669219195842743 0.683852553367615 0.696963489055634 0.664173126220703 0.570902526378632 0.502047717571259 0.509052515029907 0.610427379608154 0.634881556034088 0.691590249538422 0.701779186725616 0.775287449359894 -9999 -9999 -9999 -9999 -9999 -9999 -9999 -9999 -9999 -9999 -9999 -9999 -9999 -9999 -9999 -9999 -9999 -9999 -9999 -9999 -9999 -9999 -9999 -9999 -9999 -9999 -9999 -9999 -9999 -9999 -9999 -9999 -9999 -9999 -9999 -9999 -9999 -9999 -9999 -9999 -9999 -9999 -9999 -9999 -9999 -9999 -9999 -9999 -9999 -9999 -9999 -9999 -9999 -9999 -9999 -9999 -9999 -9999 -9999 -9999 -9999 -9999 -9999 -9999 -9999 -9999 -9999 -9999 -9999 -9999 -9999 -9999 -9999 -9999 -9999 -9999 -9999 -9999 -9999
-9999 -9999 -9999 -9999 -9999 -9999 -9999 -9999 -9999 -9999 -9999 -9999 -9999 -9999 -9999 -9999 -9999 -9999 -9999 -9999 -9999 -9999 -9999 -9999 -9999 -9999 -9999 -9999 -9999 -9999 -9999 -9999 -9999 -9999 -9999 -9999 -9999 -9999 -9999 -9999 -9999 -9999 -9999 -9999 -9999 -9999 -9999 -9999 -9999 -9999 -9999 -9999 -9999 -9999 -9999 -9999 -9999 -9999 -9999 -9999 -9999 -9999 -9999 -9999 -9999 -9999 -9999 -9999 -9999 -9999 -9999 -9999 -9999 -9999 -9999 -9999 -9999 -9999 -9999 -9999 -9999 -9999 -9999 -9999 -9999 -9999 -9999 -9999 -9999 -9999 -9999 -9999 -9999 -9999 -9999 -9999 -9999 -9999 -9999 -9999 -9999 -9999 -9999 -9999 -9999 -9999 -9999 -9999 -9999 -9999 -9999 -9999 -9999 -9999 -9999 -9999 -9999 -9999 -9999 -9999 -9999 -9999 -9999 -9999 -9999 -9999 -9999 -9999 -9999 -9999 -9999 -9999 -9999 -9999 -9999 -9999 -9999 -9999 -9999 -9999 -9999 0.209582626819611 0.218482792377472 0.220006942749023 0.227572128176689 0.233637690544128 0.247364372014999 0.263593971729279 0.276979476213455 0.29090741276741 0.327844619750977 0.376230001449585 0.381061106920242 0.328773379325867 0.361082971096039 0.335084319114685 0.343015670776367 0.349617272615433 0.356142669916153 0.362809866666794 0.412071585655212 0.457290321588516 0.555775821208954 0.648060083389282 0.70373260974884 0.721308290958405 0.686594009399414 0.60956859588623 0.588659524917603 0.664717555046082 0.695662796497345 0.656122386455536 0.658535480499268 0.664295196533203 0.606784582138062 0.520036041736603 0.459466308355331 0.445867717266083 0.416431367397308 0.348156809806824 0.357627540826797 0.408182054758072 0.325977295637131 0.276875972747803 0.252210974693298 0.221502423286438 0.207499846816063 0.15520279109478 0.136501967906952 0.173622816801071 0.212316513061523 0.160413727164268 0.177538886666298 0.230729773640633 0.267157435417175 0.276654899120331 0.237710312008858 0.21777218580246 0.244534879922867 0.230874314904213 0.218738064169884 0.220165029168129 0.224645331501961 0.168073758482933 0.132119432091713 0.114131435751915 0.0984925329685211 0.109411962330341 0.122200220823288 0.152395859360695 0.154357478022575 0.114203855395317 0.0927754640579224 0.085036464035511 0.0978448167443275 0.119207940995693 0.161628156900406 0.256957858800888 0.266010820865631 0.20293727517128 0.160087898373604 0.134508460760117 0.159487769007683 0.143616616725922 0.173416808247566 0.264541923999786 0.357144951820374 0.409159511327744 0.381352066993713 0.451171040534973 0.549778163433075 0.614273607730865 0.536212146282196 0.461598068475723 0.404577493667603 0.330162763595581 0.329932332038879 0.348159939050674 0.331289768218994 0.307616949081421 0.372296959161758 0.316717952489853 0.241735607385635 0.230398371815681 0.26989933848381 0.240632206201553 0.261343747377396 0.265309154987335 0.247591525316238 0.294949352741241 0.238884016871452 0.29119461774826 0.308676391839981 0.346608877182007 0.320904552936554 0.318948030471802 0.306988000869751 0.332135736942291 0.37488067150116 0.355556845664978 0.396864145994186 0.368893265724182 0.355764150619507 0.346974641084671 0.374259352684021 0.369750440120697 0.378833085298538 0.38483789563179 0.481066316366196 0.585907399654388 0.572823464870453 0.63356339931488 0.716579377651215 0.655994832515717 0.630837023258209 0.576520204544067 0.548901677131653 0.571805834770203 0.623693704605103 0.647344470024109 0.754070639610291 0.773663103580475 -9999 -9999 -9999 -9999 -9999 -9999 -9999 -9999 -9999 -9999 -9999 -9999 -9999 -9999 -9999 -9999 -9999 -9999 -9999 -9999 -9999 -9999 -9999 -9999 -9999 -9999 -9999 -9999 -9999 -9999 -9999 -9999 -9999 -9999 -9999 -9999 -9999 -9999 -9999 -9999 -9999 -9999 -9999 -9999 -9999 -9999 -9999 -9999 -9999 -9999 -9999 -9999 -9999 -9999 -9999 -9999 -9999 -9999 -9999 -9999 -9999 -9999 -9999 -9999 -9999 -9999 -9999 -9999 -9999 -9999 -9999 -9999 -9999 -9999 -9999 -9999 -9999 -9999
-9999 -9999 -9999 -9999 -9999 -9999 -9999 -9999 -9999 -9999 -9999 -9999 -9999 -9999 -9999 -9999 -9999 -9999 -9999 -9999 -9999 -9999 -9999 -9999 -9999 -9999 -9999 -9999 -9999 -9999 -9999 -9999 -9999 -9999 -9999 -9999 -9999 -9999 -9999 -9999 -9999 -9999 -9999 -9999 -9999 -9999 -9999 -9999 -9999 -9999 -9999 -9999 -9999 -9999 -9999 -9999 -9999 -9999 -9999 -9999 -9999 -9999 -9999 -9999 -9999 -9999 -9999 -9999 -9999 -9999 -9999 -9999 -9999 -9999 -9999 -9999 -9999 -9999 -9999 -9999 -9999 -9999 -9999 -9999 -9999 -9999 -9999 -9999 -9999 -9999 -9999 -9999 -9999 -9999 -9999 -9999 -9999 -9999 -9999 -9999 -9999 -9999 -9999 -9999 -9999 -9999 -9999 -9999 -9999 -9999 -9999 -9999 -9999 -9999 -9999 -9999 -9999 -9999 -9999 -9999 -9999 -9999 -9999 -9999 -9999 -9999 -9999 -9999 -9999 -9999 -9999 -9999 -9999 -9999 -9999 -9999 -9999 -9999 -9999 -9999 0.214196503162384 0.224495112895966 0.224939912557602 0.228303864598274 0.237298548221588 0.247257113456726 0.255231499671936 0.260969489812851 0.284930139780045 0.318674117326736 0.342744469642639 0.414963781833649 0.398359626531601 0.349900156259537 0.381445616483688 0.369588285684586 0.361848175525665 0.359942585229874 0.368196308612823 0.376446038484573 0.49408420920372 0.519659042358398 0.616334676742554 0.692099690437317 0.722977221012115 0.695863902568817 0.621093511581421 0.568704426288605 0.590988576412201 0.646202027797699 0.692265152931213 0.688675284385681 0.688285171985626 0.648122847080231 0.567707061767578 0.501614093780518 0.47712516784668 0.523073315620422 0.495343565940857 0.404270142316818 0.422288209199905 0.462465435266495 0.365543454885483 0.348915845155716 0.333380699157715 0.308550298213959 0.249948054552078 0.171150669455528 0.176190212368965 0.256716102361679 0.274916291236877 0.242017135024071 0.226164504885674 0.172040030360222 0.234621152281761 0.313877493143082 0.316277235746384 0.288623452186584 0.303796410560608 0.282932788133621 0.277995020151138 0.265135675668716 0.254636138677597 0.217121049761772 0.159672468900681 0.147498682141304 0.130102664232254 0.114485554397106 0.10994403809309 0.118730768561363 0.136581376194954 0.10017242282629 0.0941849574446678 0.109366215765476 0.122020810842514 0.139646917581558 0.208854600787163 0.263730764389038 0.21900737285614 0.144291460514069 0.116245150566101 0.111478947103024 0.13263775408268 0.150337278842926 0.223391607403755 0.282900422811508 0.345647096633911 0.382835805416107 0.457419693470001 0.508807778358459 0.571357548236847 0.553950548171997 0.465331435203552 0.409716486930847 0.360171645879745 0.323635965585709 0.298586130142212 0.250920295715332 0.251496970653534 0.293144762516022 0.323929905891418 0.277395844459534 0.217231184244156 0.227314606308937 0.290165483951569 0.304448276758194 0.301531314849854 0.320990264415741 0.258498668670654 0.320079356431961 0.270743310451508 0.291252642869949 0.376060873270035 0.354806751012802 0.36902317404747 0.367537647485733 0.362533926963806 0.399379044771194 0.361684888601303 0.409830272197723 0.424052625894547 0.366172879934311 0.357395052909851 0.399729609489441 0.370371401309967 0.41214182972908 0.372917473316193 0.396919965744019 0.424038946628571 0.463825851678848 0.470076769590378 0.584121465682983 0.685071647167206 0.743108868598938 0.694127857685089 0.645149350166321 0.576706647872925 0.59939056634903 0.652843177318573 0.653789162635803 0.697964608669281 0.718218386173248 -9999 -9999 -9999 -9999 -9999 -9999 -9999 -9999 -9999 -9999 -9999 -9999 -9999 -9999 -9999 -9999 -9999 -9999 -9999 -9999 -9999 -9999 -9999 -9999 -9999 -9999 -9999 -9999 -9999 -9999 -9999 -9999 -9999 -9999 -9999 -9999 -9999 -9999 -9999 -9999 -9999 -9999 -9999 -9999 -9999 -9999 -9999 -9999 -9999 -9999 -9999 -9999 -9999 -9999 -9999 -9999 -9999 -9999 -9999 -9999 -9999 -9999 -9999 -9999 -9999 -9999 -9999 -9999 -9999 -9999 -9999 -9999 -9999 -9999 -9999 -9999 -9999 -9999
-9999 -9999 -9999 -9999 -9999 -9999 -9999 -9999 -9999 -9999 -9999 -9999 -9999 -9999 -9999 -9999 -9999 -9999 -9999 -9999 -9999 -9999 -9999 -9999 -9999 -9999 -9999 -9999 -9999 -9999 -9999 -9999 -9999 -9999 -9999 -9999 -9999 -9999 -9999 -9999 -9999 -9999 -9999 -9999 -9999 -9999 -9999 -9999 -9999 -9999 -9999 -9999 -9999 -9999 -9999 -9999 -9999 -9999 -9999 -9999 -9999 -9999 -9999 -9999 -9999 -9999 -9999 -9999 -9999 -9999 -9999 -9999 -9999 -9999 -9999 -9999 -9999 -9999 -9999 -9999 -9999 -9999 -9999 -9999 -9999 -9999 -9999 -9999 -9999 -9999 -9999 -9999 -9999 -9999 -9999 -9999 -9999 -9999 -9999 -9999 -9999 -9999 -9999 -9999 -9999 -9999 -9999 -9999 -9999 -9999 -9999 -9999 -9999 -9999 -9999 -9999 -9999 -9999 -9999 -9999 -9999 -9999 -9999 -9999 -9999 -9999 -9999 -9999 -9999 -9999 -9999 -9999 -9999 -9999 -9999 -9999 -9999 -9999 -9999 -9999 0.21466925740242 0.222794160246849 0.226157858967781 0.233736410737038 0.240738272666931 0.246252059936523 0.258499920368195 0.274880051612854 0.30313315987587 0.341413646936417 0.385742753744125 0.444376945495605 0.417906522750854 0.381621927022934 0.402534395456314 0.430253922939301 0.371723175048828 0.373858988285065 0.387600213289261 0.398837327957153 0.519623994827271 0.606456100940704 0.671141147613525 0.694803059101105 0.657954454421997 0.680349588394165 0.578777372837067 0.576882660388947 0.65615051984787 0.659061789512634 0.680228650569916 0.672070205211639 0.681534886360168 0.666264832019806 0.598240673542023 0.525127112865448 0.571536481380463 0.562916100025177 0.513116359710693 0.484872698783875 0.49525386095047 0.513836801052094 0.463660359382629 0.423878103494644 0.348781943321228 0.280838370323181 0.274241834878922 0.252896904945374 0.275496482849121 0.326252162456512 0.32940673828125 0.287185430526733 0.180649608373642 0.177326634526253 0.243606045842171 0.319539129734039 0.306084483861923 0.276094138622284 0.250277161598206 0.252565175294876 0.216133072972298 0.211901068687439 0.229476243257523 0.20978057384491 0.197792366147041 0.151888340711594 0.131651848554611 0.103379905223846 0.0840077847242355 0.0812648758292198 0.105498470366001 0.0897255837917328 0.113559320569038 0.139514729380608 0.155920565128326 0.202574402093887 0.239170610904694 0.209897607564926 0.195102334022522 0.131179764866829 0.108431033790112 0.116865210235119 0.168440192937851 0.23015470802784 0.315115213394165 0.332264512777328 0.345961660146713 0.38113796710968 0.449464321136475 0.515312969684601 0.539075314998627 0.471299767494202 0.470649182796478 0.447809875011444 0.359328031539917 0.297132432460785 0.237551063299179 0.167703539133072 0.212656751275063 0.254026055335999 0.243230149149895 0.215930134057999 0.218816354870796 0.256683260202408 0.280483901500702 0.342203438282013 0.366809755563736 0.355263024568558 0.307174742221832 0.349352359771729 0.302331298589706 0.294237941503525 0.350733935832977 0.378579139709473 0.377565115690231 0.419248908758163 0.382468193769455 0.402421057224274 0.405270934104919 0.451402127742767 0.495232135057449 0.414649814367294 0.426909685134888 0.435283452272415 0.415195852518082 0.414108753204346 0.374121725559235 0.417788594961166 0.437626600265503 0.465352922677994 0.526053309440613 0.588616847991943 0.638254821300507 0.739514768123627 0.750887989997864 0.663734972476959 0.687393426895142 0.67927747964859 0.735486686229706 0.649120986461639 0.682885885238647 0.759335696697235 -9999 -9999 -9999 -9999 -9999 -9999 -9999 -9999 -9999 -9999 -9999 -9999 -9999 -9999 -9999 -9999 -9999 -9999 -9999 -9999 -9999 -9999 -9999 -9999 -9999 -9999 -9999 -9999 -9999 -9999 -9999 -9999 -9999 -9999 -9999 -9999 -9999 -9999 -9999 -9999 -9999 -9999 -9999 -9999 -9999 -9999 -9999 -9999 -9999 -9999 -9999 -9999 -9999 -9999 -9999 -9999 -9999 -9999 -9999 -9999 -9999 -9999 -9999 -9999 -9999 -9999 -9999 -9999 -9999 -9999 -9999 -9999 -9999 -9999 -9999 -9999 -9999 -9999
-9999 -9999 -9999 -9999 -9999 -9999 -9999 -9999 -9999 -9999 -9999 -9999 -9999 -9999 -9999 -9999 -9999 -9999 -9999 -9999 -9999 -9999 -9999 -9999 -9999 -9999 -9999 -9999 -9999 -9999 -9999 -9999 -9999 -9999 -9999 -9999 -9999 -9999 -9999 -9999 -9999 -9999 -9999 -9999 -9999 -9999 -9999 -9999 -9999 -9999 -9999 -9999 -9999 -9999 -9999 -9999 -9999 -9999 -9999 -9999 -9999 -9999 -9999 -9999 -9999 -9999 -9999 -9999 -9999 -9999 -9999 -9999 -9999 -9999 -9999 -9999 -9999 -9999 -9999 -9999 -9999 -9999 -9999 -9999 -9999 -9999 -9999 -9999 -9999 -9999 -9999 -9999 -9999 -9999 -9999 -9999 -9999 -9999 -9999 -9999 -9999 -9999 -9999 -9999 -9999 -9999 -9999 -9999 -9999 -9999 -9999 -9999 -9999 -9999 -9999 -9999 -9999 -9999 -9999 -9999 -9999 -9999 -9999 -9999 -9999 -9999 -9999 -9999 -9999 -9999 -9999 -9999 -9999 -9999 -9999 -9999 -9999 -9999 -9999 0.204467847943306 0.217559784650803 0.225565820932388 0.234203487634659 0.234306007623672 0.240885078907013 0.2537622153759 0.269035130739212 0.286770284175873 0.318590641021729 0.373457551002502 0.465038329362869 0.461259454488754 0.438144385814667 0.398896664381027 0.429867297410965 0.513419568538666 0.402726620435715 0.386667877435684 0.394978046417236 0.408211916685104 0.512023866176605 0.602763772010803 0.625331282615662 0.605832874774933 0.584979593753815 0.607157468795776 0.553460955619812 0.631304562091827 0.694760620594025 0.667744636535645 0.624054253101349 0.639106750488281 0.629448175430298 0.637138724327087 0.655785441398621 0.620209574699402 0.641205728054047 0.611288785934448 0.591196358203888 0.568609595298767 0.538717567920685 0.46651703119278 0.359247028827667 0.350578963756561 0.310082376003265 0.254837602376938 0.318545371294022 0.327409744262695 0.329120188951492 0.319544762372971 0.301991254091263 0.234155923128128 0.245020300149918 0.303814679384232 0.280431598424911 0.306549042463303 0.276043266057968 0.270212471485138 0.209518507122993 0.168429136276245 0.151695445179939 0.147229641675949 0.194183647632599 0.15525683760643 0.122561067342758 0.106861539185047 0.093568854033947 0.0740320831537247 0.0653122067451477 0.0570076629519463 0.0692538470029831 0.0713574066758156 0.0997178554534912 0.0858374461531639 0.112217217683792 0.148517459630966 0.215663284063339 0.192736268043518 0.137208014726639 0.114292033016682 0.115603521466255 0.156333580613136 0.233549788594246 0.317044734954834 0.340106993913651 0.406147032976151 0.431190878152847 0.453368604183197 0.484065979719162 0.519028067588806 0.442738622426987 0.401417315006256 0.427382916212082 0.406836956739426 0.338235378265381 0.261631727218628 0.198627784848213 0.156606629490852 0.17422154545784 0.206423193216324 0.180425077676773 0.219561547040939 0.253279834985733 0.295465230941772 0.318345010280609 0.345631986856461 0.345857918262482 0.363584160804749 0.386971771717072 0.386868596076965 0.326359540224075 0.332347512245178 0.393785208463669 0.386909008026123 0.426130264997482 0.376909494400024 0.413219749927521 0.400457710027695 0.418448120355606 0.468092739582062 0.542380332946777 0.463000506162643 0.505883276462555 0.494825333356857 0.452007949352264 0.381032526493073 0.44621154665947 0.502073049545288 0.539565980434418 0.618370175361633 0.683796763420105 0.725266575813293 0.749152362346649 0.782464921474457 0.791240930557251 0.757027864456177 0.77064847946167 0.772190034389496 0.746277570724487 0.720365107059479 0.791882514953613 -9999 -9999 -9999 -9999 -9999 -9999 -9999 -9999 -9999 -9999 -9999 -9999 -9999 -9999 -9999 -9999 -9999 -9999 -9999 -9999 -9999 -9999 -9999 -9999 -9999 -9999 -9999 -9999 -9999 -9999 -9999 -9999 -9999 -9999 -9999 -9999 -9999 -9999 -9999 -9999 -9999 -9999 -9999 -9999 -9999 -9999 -9999 -9999 -9999 -9999 -9999 -9999 -9999 -9999 -9999 -9999 -9999 -9999 -9999 -9999 -9999 -9999 -9999 -9999 -9999 -9999 -9999 -9999 -9999 -9999 -9999 -9999 -9999 -9999 -9999 -9999 -9999 -9999 -9999
-9999 -9999 -9999 -9999 -9999 -9999 -9999 -9999 -9999 -9999 -9999 -9999 -9999 -9999 -9999 -9999 -9999 -9999 -9999 -9999 -9999 -9999 -9999 -9999 -9999 -9999 -9999 -9999 -9999 -9999 -9999 -9999 -9999 -9999 -9999 -9999 -9999 -9999 -9999 -9999 -9999 -9999 -9999 -9999 -9999 -9999 -9999 -9999 -9999 -9999 -9999 -9999 -9999 -9999 -9999 -9999 -9999 -9999 -9999 -9999 -9999 -9999 -9999 -9999 -9999 -9999 -9999 -9999 -9999 -9999 -9999 -9999 -9999 -9999 -9999 -9999 -9999 -9999 -9999 -9999 -9999 -9999 -9999 -9999 -9999 -9999 -9999 -9999 -9999 -9999 -9999 -9999 -9999 -9999 -9999 -9999 -9999 -9999 -9999 -9999 -9999 -9999 -9999 -9999 -9999 -9999 -9999 -9999 -9999 -9999 -9999 -9999 -9999 -9999 -9999 -9999 -9999 -9999 -9999 -9999 -9999 -9999 -9999 -9999 -9999 -9999 -9999 -9999 -9999 -9999 -9999 -9999 -9999 -9999 -9999 -9999 -9999 -9999 0.197858676314354 0.205945178866386 0.231603443622589 0.231254398822784 0.259515970945358 0.27856907248497 0.265571802854538 0.262555450201035 0.270378172397614 0.28676301240921 0.310922592878342 0.376612216234207 0.492113560438156 0.499850898981094 0.469164252281189 0.414292722940445 0.457273215055466 0.556431770324707 0.439383685588837 0.394884884357452 0.424301773309708 0.445694476366043 0.479383409023285 0.525146842002869 0.529255449771881 0.476133674383163 0.535210192203522 0.522648751735687 0.578969836235046 0.641420543193817 0.707554697990417 0.625978529453278 0.667734086513519 0.665148615837097 0.663145303726196 0.66893059015274 0.626156330108643 0.59694516658783 0.611550629138947 0.517143905162811 0.466762095689774 0.470586240291595 0.496874213218689 0.435184836387634 0.350148469209671 0.293610841035843 0.245545044541359 0.263034820556641 0.327156513929367 0.351205915212631 0.336200714111328 0.323606759309769 0.245605826377869 0.226843222975731 0.30592805147171 0.313725858926773 0.308231592178345 0.312909573316574 0.257432401180267 0.214931562542915 0.178277537226677 0.146074876189232 0.118628978729248 0.132114738225937 0.129085212945938 0.138949930667877 0.101941615343094 0.0797344967722893 0.0689637213945389 0.0736181512475014 0.0852470546960831 0.0652677491307259 0.0525589026510715 0.0590288043022156 0.0657035186886787 0.0678990259766579 0.103930503129959 0.139685392379761 0.189421072602272 0.124814532697201 0.105519659817219 0.105377107858658 0.140307858586311 0.210303321480751 0.285251021385193 0.359018504619598 0.393523693084717 0.438803911209106 0.456765234470367 0.493433833122253 0.505091607570648 0.474061131477356 0.418329536914825 0.342997759580612 0.364774733781815 0.342806696891785 0.285643726587296 0.238689184188843 0.163970559835434 0.143005728721619 0.198866128921509 0.233320757746696 0.243264630436897 0.257909208536148 0.273877203464508 0.278550505638123 0.272968292236328 0.269952595233917 0.273948609828949 0.323056638240814 0.419532507658005 0.42781400680542 0.380004823207855 0.350464582443237 0.433218508958817 0.455077797174454 0.458877354860306 0.416033536195755 0.442174971103668 0.413596659898758 0.456039547920227 0.506376683712006 0.568706929683685 0.586736023426056 0.592904567718506 0.548816382884979 0.445962697267532 0.437078535556793 0.477084964513779 0.534732401371002 0.581577837467194 0.619372129440308 0.711028933525085 0.724014759063721 0.753510177135468 0.773747205734253 0.803476393222809 0.803579092025757 0.804109930992126 0.799336910247803 0.78959047794342 -9999 -9999 -9999 -9999 -9999 -9999 -9999 -9999 -9999 -9999 -9999 -9999 -9999 -9999 -9999 -9999 -9999 -9999 -9999 -9999 -9999 -9999 -9999 -9999 -9999 -9999 -9999 -9999 -9999 -9999 -9999 -9999 -9999 -9999 -9999 -9999 -9999 -9999 -9999 -9999 -9999 -9999 -9999 -9999 -9999 -9999 -9999 -9999 -9999 -9999 -9999 -9999 -9999 -9999 -9999 -9999 -9999 -9999 -9999 -9999 -9999 -9999 -9999 -9999 -9999 -9999 -9999 -9999 -9999 -9999 -9999 -9999 -9999 -9999 -9999 -9999 -9999 -9999 -9999 -9999 -9999
-9999 -9999 -9999 -9999 -9999 -9999 -9999 -9999 -9999 -9999 -9999 -9999 -9999 -9999 -9999 -9999 -9999 -9999 -9999 -9999 -9999 -9999 -9999 -9999 -9999 -9999 -9999 -9999 -9999 -9999 -9999 -9999 -9999 -9999 -9999 -9999 -9999 -9999 -9999 -9999 -9999 -9999 -9999 -9999 -9999 -9999 -9999 -9999 -9999 -9999 -9999 -9999 -9999 -9999 -9999 -9999 -9999 -9999 -9999 -9999 -9999 -9999 -9999 -9999 -9999 -9999 -9999 -9999 -9999 -9999 -9999 -9999 -9999 -9999 -9999 -9999 -9999 -9999 -9999 -9999 -9999 -9999 -9999 -9999 -9999 -9999 -9999 -9999 -9999 -9999 -9999 -9999 -9999 -9999 -9999 -9999 -9999 -9999 -9999 -9999 -9999 -9999 -9999 -9999 -9999 -9999 -9999 -9999 -9999 -9999 -9999 -9999 -9999 -9999 -9999 -9999 -9999 -9999 -9999 -9999 -9999 -9999 -9999 -9999 -9999 -9999 -9999 -9999 -9999 -9999 -9999 -9999 -9999 -9999 -9999 -9999 -9999 0.1972436606884 0.201905608177185 0.209850251674652 0.233183771371841 0.240358024835587 0.252865791320801 0.273213565349579 0.291237354278564 0.294687658548355 0.275026500225067 0.303276360034943 0.317212045192719 0.361944258213043 0.49350318312645 0.515844583511353 0.498341083526611 0.426171392202377 0.529103338718414 0.578890740871429 0.468345105648041 0.396203070878983 0.461980104446411 0.530846953392029 0.618658721446991 0.64329868555069 0.602115392684937 0.618073523044586 0.598408997058868 0.518226087093353 0.615779876708984 0.684090495109558 0.69227796792984 0.615337789058685 0.679891586303711 0.651625216007233 0.640109241008759 0.581770539283752 0.514198839664459 0.493531793355942 0.574881315231323 0.486910790205002 0.402630478143692 0.374448746442795 0.415089905261993 0.370646089315414 0.32571679353714 0.266075760126114 0.294763058423996 0.341118365526199 0.336161732673645 0.373907864093781 0.325106352567673 0.287972331047058 0.263790309429169 0.25508639216423 0.301367670297623 0.322034746408463 0.310548067092896 0.265615433454514 0.20767417550087 0.148731082677841 0.135775417089462 0.121956713497639 0.122197411954403 0.11315979808569 0.108309701085091 0.111179679632187 0.110538713634014 0.0928383469581604 0.0860268473625183 0.11674889177084 0.104033663868904 0.0650849714875221 0.0519972518086433 0.0541491024196148 0.0641875863075256 0.0862239673733711 0.108894221484661 0.1383206397295 0.1408731341362 0.107588484883308 0.0758797079324722 0.115226782858372 0.202011212706566 0.247743859887123 0.322910070419312 0.321794241666794 0.331206500530243 0.364141434431076 0.442638248205185 0.499872028827667 0.450213611125946 0.384899139404297 0.39837658405304 0.349973201751709 0.283773452043533 0.311520218849182 0.265733957290649 0.216769993305206 0.159926190972328 0.138371840119362 0.16417196393013 0.215992212295532 0.247410848736763 0.27047473192215 0.28031125664711 0.301480770111084 0.318166822195053 0.27597239613533 0.268490850925446 0.314893424510956 0.380400389432907 0.399503737688065 0.391372740268707 0.383104920387268 0.4481580555439 0.4687879383564 0.508962035179138 0.462237507104874 0.440277367830276 0.41328951716423 0.442556947469711 0.439846277236938 0.488641768693924 0.570419073104858 0.629784464836121 0.54940801858902 0.470291584730148 0.519367158412933 0.518114924430847 0.489503145217896 0.558961629867554 0.571201026439667 0.641956210136414 0.68067455291748 0.726081073284149 0.792913556098938 0.808879375457764 0.811261236667633 0.808976411819458 0.79477459192276 0.798706531524658 -9999 -9999 -9999 -9999 -9999 -9999 -9999 -9999 -9999 -9999 -9999 -9999 -9999 -9999 -9999 -9999 -9999 -9999 -9999 -9999 -9999 -9999 -9999 -9999 -9999 -9999 -9999 -9999 -9999 -9999 -9999 -9999 -9999 -9999 -9999 -9999 -9999 -9999 -9999 -9999 -9999 -9999 -9999 -9999 -9999 -9999 -9999 -9999 -9999 -9999 -9999 -9999 -9999 -9999 -9999 -9999 -9999 -9999 -9999 -9999 -9999 -9999 -9999 -9999 -9999 -9999 -9999 -9999 -9999 -9999 -9999 -9999 -9999 -9999 -9999 -9999 -9999 -9999 -9999 -9999 -9999
[truncated: 1,196,049 more chars]
