# Supplementary material for: Modeling the geographical distributions of Chordodes formosanus and its mantis hosts in Taiwan, with considerations for their niche overlaps
Source: Ecol Evol. 2022 Nov 27;12(11):e9546. doi: 10.1002/ece3.9546 (PMC9702995; doi:10.1002/ece3.9546)
Supplement: Supplementary file 1 — Appendix S1. [file ECE3-12-e9546-s001.zip › supmat2_scripts_points_rasters/rasters/biasfile_chordo.asc]

NCOLS 360 
NROWS 480 
XLLCORNER 119.5 
YLLCORNER 21.5 
CELLSIZE 0.00833333333333333 
NODATA_value -9999 
0.110812416623442 0.111688908456761 0.112561607641537 0.113430440359459 0.114295336252008 0.115156228415323 0.116013053390631 0.116865751150293 0.117714265079496 0.118558541953634 0.119398531911452 0 0 0 0 0 0 0 0 0 0.127554012116806 0.128344477960828 0.129130305620964 0.129911484713811 0.13068800744011 0.13145986850417 0.132227065030569 0.132989596478254 0.133747464552192 0.134500673112669 0.135249228082398 0.135993137351556 0.136732410680875 0.137467059602942 0.138197097321834 0.13892253861122 0.13964339971107 0 0 0 0 0 0 0 0 0 0 0 0 0 0 0 0 0 0 0 0 0 0 0 0 0 0 0 0 0 0 0 0 0 0 0 0 0 0 0 0 0 0 0 0 0 0 0 0 0 0 0 0 0 0 0 0 0 0 0 0 0 0 0 0 0 0 0 0 0 0 0 0 0 0 0 0 0 0 0 0 0 0 0 0 0 0 0 0 0 0 0 0 0 0 0 0 0 0 0 0 0 0 0 0 0 0 0 0 0 0 0 0 0 0 0 0 0 0 0 0 0 0 0 0 0 0 0 0 0 0 0 0 0 0 0 0 0 0 0 0 0 0 0 0 0 0 0 0 0 0 0 0 0 0 0 0 0 0 0 0 0 0 0 0 0 0 0 0 0 0 0 0 0 0 0 0 0 0 0 0 0 0 0 0 0 0 0 0 0 0 0 0 0 0 0 0 0 0 0 0 0 0 0 0 0 0 0 0 0 0 0 0 0 0 0 0 0 0 0 0 0 0 0 0 0 0 0 0 0 0 0 0 0 0 0 0 0 0 0 0 0 0 0 0 0 0 0 0 0 0 0 0 0 0 0 0 0 0 0 0 0 0 0 0 0 0 0 0 0 0 0 0 0 0 0 0 0 0 0 0 0 0 0 0 0 0 0 0 0 0 0 0 0 0 0 0 0 0 0 0 0 0 0 0 0 0 0 0 0 0 0 0 0 0 0 0 0 0 0 0 0 0 0
0.111676630440175 0.112558448850314 0.113436408247248 0.114310434518301 0.115180457078452 0.116046408865884 0.116908226333033 0.117765849433176 0.118619221602603 0.119468289738419 0.120313004172021 0 0.121989190240747 0 0 0 0 0 0 0 0 0.129306638148974 0.130096429854429 0.130881515189558 0 0.132437542844041 0 0 0.134736202836381 0.135492997924441 0.136245091256441 0.13699249235116 0.137735212657158 0.13847326545264 0.139206665743571 0.139935430160195 0.140659576852079 0.141379125381825 0.142094096617597 0 0 0 0 0 0 0 0 0 0 0 0 0 0 0 0 0 0 0 0 0 0 0 0 0 0 0 0 0 0 0 0 0 0 0 0 0 0 0 0 0 0 0 0 0 0 0 0 0 0 0 0 0 0 0 0 0 0 0 0 0 0 0 0 0 0 0 0 0 0 0 0 0 0 0 0 0 0 0 0 0 0 0 0 0 0 0 0 0 0 0 0 0 0 0 0 0 0 0 0 0 0 0 0 0 0 0 0 0 0 0 0 0 0 0 0 0 0 0 0 0 0 0 0 0 0 0 0 0 0 0 0 0 0 0 0 0 0 0 0 0 0 0 0 0 0 0 0 0 0 0 0 0 0 0 0 0 0 0 0 0 0 0 0 0 0 0 0 0 0 0 0 0 0 0 0 0 0 0 0 0 0 0 0 0 0 0 0 0 0 0 0 0 0 0 0 0 0 0 0 0 0 0 0 0 0 0 0 0 0 0 0 0 0 0 0 0 0 0 0 0 0 0 0 0 0 0 0 0 0 0 0 0 0 0 0 0 0 0 0 0 0 0 0 0 0 0 0 0 0 0 0 0 0 0 0 0 0 0 0 0 0 0 0 0 0 0 0 0 0 0 0 0 0.0490188412397409 0 0 0 0 0 0 0 0 0 0 0 0 0 0 0 0 0 0 0 0 0 0 0 0 0 0 0 0 0 0 0 0 0 0 0 0 0 0 0 0 0 0 0 0 0 0 0
0.112539007556881 0.113426124848332 0.114309316537818 0.115188508225141 0.116063629106048 0.116934611968478 0.11780139318422 0.118663912696069 0.11952211400048 0.120375944125786 0.121225353606028 0.122070296450447 0.122910730108715 0 0 0 0 0 0 0 0 0.130266344771126 0 0 0 0 0.134187289071092 0.134957165423352 0.135722276029576 0.13648262778168 0.137238229758203 0.137989093126774 0.138735231044481 0.139476658556292 0.140213392491648 0.140945451359375 0.141672855241061 0.142395625683014 0.14311378558696 0.143827359099612 0.144536371501236 0 0.145940819085838 0 0 0 0 0 0 0 0 0 0 0 0 0 0 0 0 0 0 0 0 0 0 0 0 0 0 0 0 0 0 0 0 0 0 0 0 0 0 0 0 0 0 0 0 0 0 0 0 0 0 0 0 0 0 0 0 0 0 0 0 0 0 0 0 0 0 0 0 0 0 0 0 0 0 0 0 0 0 0 0 0 0 0 0 0 0 0 0 0 0 0 0 0 0 0 0 0 0 0 0 0 0 0 0 0 0 0 0 0 0 0 0 0 0 0 0 0 0 0 0 0 0 0 0 0 0 0 0 0 0 0 0 0 0 0 0 0 0 0 0 0 0 0 0 0 0 0 0 0 0 0 0 0 0 0 0 0 0 0 0 0 0 0 0 0 0 0 0 0 0 0 0 0 0 0 0 0 0 0 0 0 0 0 0 0 0 0 0 0 0 0 0 0 0 0 0 0 0 0 0 0 0 0 0 0 0 0 0 0 0 0 0 0 0 0 0 0 0 0 0 0 0 0 0 0 0 0 0 0 0 0 0 0 0 0 0 0 0 0 0 0 0 0 0 0 0 0 0 0 0 0 0 0 0 0 0 0 0 0 0 0 0 0 0 0 0 0 0 0 0 0 0 0 0 0 0 0 0 0 0 0 0 0 0 0 0 0 0 0 0 0 0 0 0 0 0 0 0 0 0 0 0 0 0 0 0 0 0 0 0 0 0 0 0 0 0 0
0.113399415722246 0.114291803354201 0.115180198582391 0.116064526726061 0.11694471676912 0.117820701357075 0.118692416789323 0.119559803006869 0.12042280357547 0.121281365664284 0.122135440020047 0.122984980936854 0.123829946221592 0 0 0 0 0 0 0 0 0 0 0 0.133601864695827 0 0.135163343139494 0.135936846258722 0.136705532617063 0.137469410651092 0.138228491046801 0.138982786640767 0.139732312319153 0.140477084914668 0.141217123101635 0.141952447289293 0.142683079513482 0.143409043326841 0 0 0.145559180238101 0.146266732356293 0.146969752649671 0 0 0 0 0 0 0 0 0 0 0 0 0 0 0 0 0 0 0 0 0 0 0 0 0 0 0 0 0 0 0 0 0 0 0 0 0 0 0 0 0 0 0 0 0 0 0 0 0 0 0 0 0 0 0 0 0 0 0 0 0 0 0 0 0 0 0 0 0 0 0 0 0 0 0 0 0 0 0 0 0 0 0 0 0 0 0 0 0 0 0 0 0 0 0 0 0 0 0 0 0 0 0 0 0 0 0 0 0 0 0 0 0 0 0 0 0 0 0 0 0 0 0 0 0 0 0 0 0 0 0 0 0 0 0 0 0 0 0 0 0 0 0 0 0 0 0 0 0 0 0 0 0 0 0 0 0 0 0 0 0 0 0 0 0 0 0 0 0 0 0 0 0 0 0 0 0 0 0 0 0 0 0 0 0 0 0 0 0 0 0 0 0 0 0 0 0 0 0 0 0 0 0 0 0 0 0 0 0 0 0 0 0 0 0 0 0 0 0 0 0 0 0 0 0 0 0 0 0 0 0 0 0 0 0 0 0 0 0 0 0 0 0 0 0 0 0 0 0 0 0 0 0 0 0 0 0 0 0 0 0 0 0 0 0 0 0 0 0 0 0 0 0 0 0 0 0 0 0 0 0 0 0 0 0 0 0 0 0 0 0 0 0 0 0 0 0 0 0 0 0 0 0 0 0 0 0 0 0 0 0 0 0 0 0 0 0
0.114257722500904 0.115155351086739 0.116048920265073 0.116938355081694 0.117823584316178 0.118704540479527 0.119581159807099 0.120453382246887 0.121321151443175 0.122184414715609 0.123043123033736 0.123897230987071 0.124746696750749 0.125591482046822 0.126431552101286 0.127266875596912 0.128097424621956 0 0 0 0 0 0.132979306170906 0.133775925848186 0.134567662920488 0.135354517185968 0.136136491130726 0.13691358983904 0.137685820900802 0.138453194316301 0.139215722398483 0.139973419672822 0.140726302774938 0.141474390346091 0.142217702926713 0.14295626284809 0 0 0 0 0 0.147289264697554 0 0 0 0 0 0 0 0 0 0 0 0 0 0 0 0 0 0 0 0 0 0 0 0 0 0 0 0 0 0 0 0 0 0 0 0 0 0 0 0 0 0 0 0 0 0 0 0 0 0 0 0 0 0 0 0 0 0 0 0 0 0 0 0 0 0 0 0 0 0 0 0 0 0 0 0 0 0 0 0 0 0 0 0 0 0 0 0 0 0 0 0 0 0 0 0 0 0 0 0 0 0 0 0 0 0 0 0 0 0 0 0 0 0 0 0 0 0 0 0 0 0 0 0 0 0 0 0 0 0 0 0 0 0 0 0 0 0 0 0 0 0 0 0 0 0 0 0 0 0 0 0 0 0 0 0 0 0 0 0 0 0 0 0 0 0 0 0 0 0 0 0 0 0 0 0 0 0 0 0 0 0 0 0 0 0 0 0 0 0 0 0 0 0 0 0 0 0 0 0 0 0 0 0 0 0 0 0 0 0 0 0 0 0 0 0 0 0 0 0 0 0 0 0 0 0 0 0 0 0 0 0 0 0 0 0 0 0 0 0 0 0 0 0 0 0 0 0 0 0 0 0 0 0 0 0 0 0 0 0 0 0 0 0 0 0 0 0 0 0 0 0 0 0 0 0 0 0 0 0 0 0 0 0 0 0 0 0 0 0 0 0 0 0 0 0 0 0 0 0 0 0 0 0 0 0 0 0 0 0 0 0 0 0 0 0 0 0
0.11511379531254 0.116016634619457 0.116915347324362 0.117809858206806 0.11870009584966 0.119585992637453 0.120467484749951 0.121344512151011 0.122217018572742 0 0.123948262120355 0.124806905344327 0.125660839721375 0.126510027426286 0.127354434211271 0.128194029358792 0 0 0 0 0 0 0.133934605021504 0 0.135530468082113 0.136320992196055 0.137106582274619 0.137887244853752 0.138662989041068 0.139433826419487 0.140199770948269 0.140960838861574 0.141717048564689 0.142468420528059 0 0 0 0 0 0 0 0 0 0 0 0 0 0 0 0 0 0 0 0 0 0 0 0 0 0 0 0 0 0 0 0 0 0 0 0 0 0 0 0 0 0 0 0 0 0 0 0 0 0 0 0 0 0 0 0 0 0 0 0 0 0 0 0 0 0 0 0 0 0 0 0 0 0 0 0 0 0 0 0 0 0 0 0 0 0 0 0 0 0 0 0 0 0 0 0 0 0 0 0 0 0 0 0 0 0 0 0 0 0 0 0 0 0 0 0 0 0 0 0 0 0 0 0 0 0 0 0 0 0 0 0 0 0 0 0 0 0 0 0 0 0 0 0 0 0 0 0 0 0 0 0 0 0 0 0 0 0 0 0 0 0 0 0 0 0 0 0 0 0 0 0 0 0 0 0 0 0 0 0 0 0 0 0 0 0 0 0 0 0 0 0 0 0 0 0 0 0 0 0 0 0 0 0 0 0 0 0 0 0 0 0 0 0 0 0 0 0 0 0 0 0 0 0 0 0 0 0 0 0 0 0 0 0 0 0 0 0 0 0 0 0 0 0 0 0 0 0 0 0 0 0 0 0 0 0 0 0 0 0 0 0 0 0 0 0 0 0 0 0 0 0 0 0 0 0 0 0 0 0 0 0 0 0 0 0 0 0 0 0 0 0 0 0 0 0 0 0 0 0 0 0 0 0 0 0 0 0 0 0 0 0 0 0 0 0 0 0 0 0 0 0 0 0 0 0
0.115967501471144 0.11687552041999 0.117779345392738 0.118678900910051 0.119574115365833 0.120464921026284 0 0 0 0 0.124850716647476 0.125713862646359 0.126572233053403 0.127425790507673 0.128274501299598 0 0 0 0 0 0 0 0.134886826343252 0 0.136490130424319 0.137284291879781 0.13807346570056 0.13885765989217 0.139636885098291 0.140411154503247 0.141180483731813 0.141944890746461 0.142704395742188 0 0 0 0.145693871498531 0 0 0 0 0 0 0 0 0 0 0 0 0 0 0 0 0 0 0 0 0 0 0 0 0 0 0 0 0 0 0 0 0 0 0 0 0 0 0 0 0 0 0 0 0 0 0 0 0 0 0 0 0 0 0 0 0 0 0 0 0 0 0 0 0 0 0 0 0 0 0 0 0 0 0 0 0 0 0 0 0 0 0 0 0 0 0 0 0 0 0 0 0 0 0 0 0 0 0 0 0 0 0 0 0 0 0 0 0 0 0 0 0 0 0 0 0 0 0 0 0 0 0 0 0 0 0 0 0 0 0 0 0 0 0 0 0 0 0 0 0 0 0 0 0 0 0 0 0 0 0 0 0 0 0 0 0 0 0 0 0 0 0 0 0 0 0 0 0 0 0 0 0 0 0 0 0 0 0 0 0 0 0 0 0 0 0 0 0 0 0 0 0 0 0 0 0 0 0 0 0 0 0 0 0 0 0 0 0 0 0 0 0 0 0 0 0 0 0 0 0 0 0 0 0 0 0 0 0 0 0 0 0 0 0 0 0 0 0 0 0 0 0 0 0 0 0 0 0 0 0 0 0 0 0 0 0 0 0 0 0 0 0 0 0 0 0 0 0 0 0 0 0 0 0 0 0 0 0 0 0 0 0 0 0 0 0 0 0 0 0 0 0 0 0 0 0 0 0 0 0 0 0 0 0 0 0 0 0 0 0 0 0 0 0 0 0 0 0 0 0 0 0
0.116818708224372 0.117731874889627 0.11864078003636 0.119545347933821 0.120445506794804 0.121341188775424 0 0 0 0 0.125750345917798 0.12661796146635 0.127480734602544 0 0 0 0 0 0 0 0 0 0 0 0.137446500131475 0.138244265859065 0.139036990479436 0.139824683485447 0.140607357075042 0.141385026052578 0.14215770772739 0 0 0 0 0 0 0 0 0 0 0 0 0 0 0 0 0 0 0 0 0 0.157954310390642 0 0 0 0 0 0 0 0 0 0 0 0 0 0 0 0 0 0 0 0 0 0 0 0 0 0 0 0 0 0 0 0 0 0 0 0 0 0 0 0 0 0 0 0 0 0 0 0 0 0 0 0 0 0 0 0 0 0 0 0 0 0 0 0 0 0 0 0 0 0 0 0 0 0 0 0 0 0 0 0 0 0 0 0 0 0 0 0 0 0 0 0 0 0 0 0 0 0 0 0 0 0 0 0 0 0 0 0 0 0 0 0 0 0 0 0 0 0 0 0 0 0 0 0 0 0 0 0 0 0 0 0 0 0 0 0 0 0 0 0 0 0 0 0 0 0 0 0 0 0 0 0 0 0 0 0 0 0 0 0 0 0 0 0 0 0 0 0 0 0 0 0 0 0 0 0 0 0 0 0 0 0 0 0 0 0 0 0 0 0 0 0 0 0 0 0 0 0 0 0 0 0 0 0 0 0 0 0 0 0 0 0 0 0 0 0 0 0 0 0 0 0 0 0 0 0 0 0 0 0 0 0 0 0 0 0 0 0 0 0 0 0 0 0 0 0 0 0 0 0 0 0 0 0 0 0 0 0 0 0 0 0 0 0 0 0 0 0 0 0 0 0 0 0 0 0 0 0 0 0 0 0 0 0 0 0 0 0 0 0 0 0 0 0 0 0 0 0 0 0 0 0 0 0 0 0 0
0.11766728279306 0.118585564402996 0.119499516794921 0.12040906399427 0 0 0 0.124001821848248 0 0 0 0.127519060354038 0.128386202201524 0.129248398354977 0 0.130957826944721 0.131805005395189 0 0 0 0 0 0 0 0 0.139200763739095 0.139997005665798 0.140788164148754 0.141574252958231 0.142355288537093 0 0 0 0 0 0 0 0 0 0 0 0 0 0 0 0 0 0 0 0 0 0 0 0 0 0 0 0 0 0 0 0 0 0 0 0 0 0 0 0 0 0 0 0 0 0 0 0 0 0 0 0 0 0 0 0 0 0 0 0 0 0 0 0 0 0 0 0 0 0 0 0 0 0 0 0 0 0 0 0 0 0 0 0 0 0 0 0 0 0 0 0 0 0 0 0 0 0 0 0 0 0 0 0 0 0 0 0 0 0 0 0 0 0 0 0 0 0 0 0 0 0 0 0 0 0 0 0 0 0 0 0 0 0 0 0 0 0 0 0 0 0 0 0 0 0 0 0 0 0 0 0 0 0 0 0 0 0 0 0 0 0 0 0 0 0 0 0 0 0 0 0 0 0 0 0 0 0 0 0 0 0 0 0 0 0 0 0 0 0 0 0 0 0 0 0 0 0 0 0 0 0 0 0 0 0 0 0 0 0 0 0 0 0 0 0 0 0 0 0 0 0 0 0 0 0 0 0 0 0 0 0 0 0 0 0 0 0 0 0 0 0 0 0 0 0 0 0 0 0 0 0 0 0 0 0 0 0 0 0 0 0 0 0 0 0 0 0 0 0 0 0 0 0 0 0 0 0 0 0 0 0 0 0 0 0 0 0 0 0 0 0 0 0 0 0 0 0 0 0 0 0 0 0 0 0 0 0 0 0 0 0 0 0 0 0 0 0 0 0 0 0 0 0 0 0 0 0 0 0
0.118513092410854 0.119436455347871 0.120355421221622 0.121269913821444 0 0 0.123985851152075 0 0 0 0.12754056582058 0.128417017876963 0.129288493701427 0.130154957395425 0.131016376936139 0.131872724129295 0.132723974557465 0.133570107523945 0 0.135246956521679 0 0 0 0 0 0 0 0.141747950423618 0.142537420761462 0.143321789453387 0 0 0 0 0 0 0 0 0 0 0 0 0 0 0 0 0 0 0 0 0 0 0 0 0 0 0 0 0 0 0 0 0 0 0 0 0 0 0 0 0 0 0 0 0 0 0 0 0 0 0 0 0 0 0 0 0 0 0 0 0 0 0 0 0 0 0 0 0 0 0 0 0 0 0 0 0 0 0 0 0 0 0 0 0 0 0 0 0 0 0 0 0 0 0 0 0 0 0 0 0 0 0 0 0 0 0 0 0 0 0 0 0 0 0 0 0 0 0 0 0 0 0 0 0 0 0 0 0 0 0 0 0 0 0 0 0 0 0 0 0 0 0 0 0 0 0 0 0 0 0 0 0 0 0 0 0 0 0 0 0 0 0 0 0 0 0 0 0 0 0 0 0 0 0 0 0 0 0 0 0 0 0 0 0 0 0 0 0 0 0 0 0 0 0 0 0 0 0 0 0 0 0 0 0 0 0 0 0 0 0 0 0 0 0 0 0 0 0 0 0 0 0 0 0 0 0 0 0 0 0 0 0 0 0 0 0 0 0 0 0 0 0 0 0 0 0 0 0 0 0 0 0 0 0 0 0 0 0 0 0 0 0 0 0 0 0 0 0 0 0 0 0 0 0 0 0 0 0 0 0 0 0 0 0 0 0 0 0 0 0 0 0 0 0 0 0 0 0 0 0 0 0 0 0 0 0 0 0 0 0 0 0 0 0 0 0 0 0 0 0 0 0 0 0 0 0 0 0 0
0.119356004363867 0.120284414165005 0.121208358923175 0 0.123042551711603 0 0 0.12575857719651 0 0 0.128430875103611 0.129311692661763 0.130187467013119 0.131058162769842 0.131923748495437 0.132784196657571 0.133639483576301 0.134489589367795 0.135334497883642 0.13617419664583 0 0 0 0 0 0 0 0 0 0.144284376367492 0.145066916796036 0.145844354921621 0.14661671829483 0 0 0 0 0 0 0 0 0 0 0 0 0 0 0 0 0 0 0 0 0 0 0 0 0 0 0 0 0 0 0 0 0 0 0 0 0 0 0 0 0 0 0 0 0 0 0 0 0 0 0 0 0 0 0 0 0 0 0 0 0 0 0 0 0 0 0 0 0 0 0 0 0 0 0 0 0 0 0 0 0 0 0 0 0 0 0 0 0 0 0 0 0 0 0 0 0 0 0 0 0 0 0 0 0 0 0 0 0 0 0 0 0 0 0 0 0 0 0 0 0 0 0 0 0 0 0 0 0 0 0 0 0 0 0 0 0 0 0 0 0 0 0 0 0 0 0 0 0 0 0 0 0 0 0 0 0 0 0 0 0 0 0 0 0 0 0 0 0 0 0 0 0 0 0 0 0 0 0 0 0 0 0 0 0 0 0 0 0 0 0 0 0 0 0 0 0 0 0 0 0 0 0 0 0 0 0 0 0 0 0 0 0 0 0 0 0 0 0 0 0 0 0 0 0 0 0 0 0 0 0 0 0 0 0 0 0 0 0 0 0 0 0 0 0 0 0 0 0 0 0 0 0 0 0 0 0 0 0 0 0 0 0 0 0 0 0 0 0 0 0 0 0 0 0 0 0 0 0 0 0 0 0 0 0 0 0 0 0 0 0 0 0 0 0 0 0 0 0 0 0 0 0 0 0 0 0 0 0 0 0 0 0 0 0 0 0 0 0 0 0 0 0 0 0 0 0
0 0.121129307388109 0.12205819559996 0 0 0 0.125726947242637 0.12663210441551 0.127532331890737 0 0.129317796513495 0.130202943435632 0.131082980148812 0.131957871787563 0.13282758751376 0.133692100469449 0.134551387725011 0.135405430222723 0 0 0 0 0 0 0 0 0 0 0 0 0.146028655755604 0.146809267857297 0.147584762700314 0 0 0 0 0 0 0 0 0 0 0 0 0 0 0 0 0 0 0 0 0 0 0 0 0 0 0 0 0 0 0 0 0 0 0 0 0 0 0 0 0 0 0 0 0 0 0 0 0 0 0 0 0 0 0 0 0 0 0 0 0 0 0 0 0 0 0 0 0 0 0 0 0 0 0 0 0 0 0 0 0 0 0 0 0 0 0 0 0 0 0 0 0 0 0 0 0 0 0 0 0 0 0 0 0 0 0 0 0 0 0 0 0 0 0 0 0 0 0 0 0 0 0 0 0 0 0 0 0 0 0 0 0 0 0 0 0 0 0 0 0 0 0 0 0 0 0 0 0 0 0 0 0 0 0 0 0 0 0 0 0 0 0 0 0 0 0 0 0 0 0 0 0 0 0 0 0 0 0 0 0 0 0 0 0 0 0 0 0 0 0 0 0 0 0 0 0 0 0 0 0 0 0 0 0 0 0 0 0 0 0 0 0 0 0 0 0 0 0 0 0 0 0 0 0 0 0 0 0 0 0 0 0 0 0 0 0 0 0 0 0 0 0 0 0 0 0 0 0 0 0 0 0 0 0 0 0 0 0 0 0 0 0 0 0 0 0 0 0 0 0 0 0 0 0 0 0 0 0 0 0 0 0 0 0 0 0 0 0 0 0 0 0 0 0 0 0 0 0 0 0 0 0 0 0 0 0 0 0 0 0 0 0 0 0 0 0 0 0 0 0 0 0 0 0 0 0
0 0 0.122904797086156 0.123833914256729 0.124758280624592 0.125677827922767 0.126592492186496 0 0 0 0 0.131090629067779 0.13197489126365 0.13285394190176 0.133727750754402 0.134596291650437 0.135459542423383 0.136317484854834 0 0 0 0 0 0 0 0 0 0 0 0 0 0 0 0 0 0 0 0 0 0 0 0 0 0 0 0 0 0 0 0 0 0 0 0 0 0 0 0 0 0 0 0 0 0 0 0 0 0 0 0 0 0 0 0 0 0 0 0 0 0 0 0 0 0 0 0 0 0 0 0 0 0 0 0 0 0 0 0 0 0 0 0 0 0 0 0 0 0 0 0 0 0 0 0 0 0 0 0 0 0 0 0 0 0 0 0 0 0 0 0 0 0 0 0 0 0 0 0 0 0 0 0 0 0 0 0 0 0 0 0 0 0 0 0 0 0 0 0 0 0 0 0 0 0 0 0 0 0 0 0 0 0 0 0 0 0 0 0 0 0 0 0 0 0 0 0 0 0 0 0 0 0 0 0 0 0 0 0 0 0 0 0 0 0 0 0 0 0 0 0 0 0 0 0 0 0 0 0 0 0 0 0 0 0 0 0 0 0 0 0 0 0 0 0 0 0 0 0 0 0 0 0 0 0 0 0 0 0 0 0 0 0 0 0 0 0 0 0 0 0 0 0 0 0 0 0 0 0 0 0 0 0 0 0 0 0 0 0 0 0 0 0 0 0 0 0 0 0 0 0 0 0 0 0 0 0 0 0 0 0 0 0 0 0 0 0 0 0 0 0 0 0 0 0 0 0 0 0 0 0 0 0 0 0 0 0 0 0 0 0 0 0 0 0 0 0 0 0 0 0 0 0 0 0 0 0 0 0 0 0 0 0 0 0 0 0 0 0 0 0
0 0.122809363891698 0.123748029389956 0.124681948137452 0.125611047431641 0.126535258947104 0 0 0 0 0 0 0.132863058697376 0.133746230751225 0.134624095167286 0.135496626473654 0.136363803279782 0.137225608219749 0.138082027890861 0 0 0 0 0 0 0 0 0 0 0 0 0 0 0 0 0 0 0 0 0 0 0 0 0 0 0 0 0 0 0 0 0 0 0 0 0 0 0 0 0 0 0 0 0 0 0 0 0 0 0 0 0 0 0 0 0 0 0 0 0 0 0 0 0 0 0 0 0 0 0 0 0 0 0 0 0 0 0 0 0 0 0 0 0 0 0 0 0 0 0 0 0 0 0 0 0 0 0 0 0 0 0 0 0 0 0 0 0 0 0 0 0 0 0 0 0 0 0 0 0 0 0 0 0 0 0 0 0 0 0 0 0 0 0 0 0 0 0 0 0 0 0 0 0 0 0 0 0 0 0 0 0 0 0 0 0 0 0 0 0 0 0 0 0 0 0 0 0 0 0 0 0 0 0 0 0 0 0 0 0 0 0 0 0 0 0 0 0 0 0 0 0 0 0 0 0 0 0 0 0 0 0 0 0 0 0 0 0 0 0 0 0 0 0 0 0 0 0 0 0 0 0 0 0 0 0 0 0 0 0 0 0 0 0 0 0 0 0 0 0 0 0 0 0 0 0 0 0 0 0 0 0 0 0 0 0 0 0 0 0 0 0 0 0 0 0 0 0 0 0 0 0 0 0 0 0 0 0 0 0 0 0 0 0 0 0 0 0 0 0 0 0 0 0 0 0 0 0 0 0 0 0 0 0 0 0 0 0 0 0 0 0 0 0 0 0 0 0 0 0 0 0 0 0 0 0 0 0 0 0 0 0 0 0 0 0 0 0 0 0
0.12269602531552 0 0 0.125526441052747 0.126460235195692 0 0 0 0 0 0.131956830411937 0.132854741343186 0.133747341016053 0.134634596202203 0.1355164779309 0.136392961441879 0.137264026133295 0.138129655504843 0.138989837096129 0 0 0 0 0 0 0.144858339394852 0.145674951022588 0 0 0 0 0 0 0 0 0 0 0 0 0 0 0 0 0 0 0 0 0 0 0 0 0 0 0 0 0 0 0 0 0 0 0 0 0 0 0 0 0 0 0 0 0 0 0 0 0 0 0 0 0 0 0 0 0 0 0 0 0 0 0 0 0 0 0 0 0 0 0 0 0 0 0 0 0 0 0 0 0 0 0 0 0 0 0 0 0 0 0 0 0 0 0 0 0 0 0 0 0 0 0 0 0 0 0 0 0 0 0 0 0 0 0 0 0 0 0 0 0 0 0 0 0 0 0 0 0 0 0 0 0 0 0 0 0 0 0 0 0 0 0 0 0 0 0 0 0 0 0 0 0 0 0 0 0 0 0 0 0 0 0 0 0 0 0 0 0 0 0 0 0 0 0 0 0 0 0 0 0 0 0 0 0 0 0 0 0 0 0 0 0 0 0 0 0 0 0 0 0 0 0 0 0 0 0 0 0 0 0 0 0 0 0 0 0 0 0 0 0 0 0 0 0 0 0 0 0 0 0 0 0 0 0 0 0 0 0 0 0 0 0 0 0 0 0 0 0 0 0 0 0 0 0 0 0 0 0 0 0 0 0 0 0 0 0 0 0 0 0 0 0 0 0 0 0 0 0 0 0 0 0 0 0 0 0 0 0 0 0 0 0 0 0 0 0 0 0 0 0 0 0 0 0 0 0 0 0 0 0 0 0 0 0 0 0 0 0 0 0 0 0 0 0 0 0 0 0 0 0 0 0
0 0 0 0 0.127305708770646 0 0 0 0 0 0.132828798315361 0 0.134627597053751 0.135518896390203 0.136404756494224 0.137285153329576 0 0 0 0 0 0 0 0 0 0.14578630102591 0.146606180128957 0 0 0 0 0 0 0 0 0 0 0 0 0 0 0 0 0 0 0 0 0 0 0 0 0 0 0 0 0 0 0 0 0 0 0 0 0 0 0 0 0 0 0 0 0 0 0 0 0 0 0 0 0 0 0 0 0 0 0 0 0 0 0 0 0 0 0 0 0 0 0 0 0 0 0 0 0 0 0 0 0 0 0 0 0 0 0 0 0 0 0 0 0 0 0 0 0 0 0 0 0 0 0 0 0 0 0 0 0 0 0 0 0 0 0 0 0 0 0 0 0 0 0 0 0 0 0 0 0 0 0 0 0 0 0 0 0 0 0 0 0 0 0 0 0 0 0 0 0 0 0 0 0 0 0 0 0 0 0 0 0 0 0 0 0 0 0 0 0 0 0 0 0 0 0 0 0 0 0 0 0 0 0 0 0 0 0 0 0 0 0 0 0 0 0 0 0 0 0 0 0 0 0 0 0 0 0 0 0 0 0 0 0 0 0 0 0 0 0 0 0 0 0 0 0 0 0 0 0 0 0 0 0 0 0 0 0 0 0 0 0 0 0 0 0 0 0 0 0 0 0 0 0 0 0 0 0 0 0 0 0 0 0 0 0 0 0 0 0 0 0 0 0 0 0 0 0 0 0 0 0 0 0 0 0 0 0 0 0 0 0 0 0 0 0 0 0 0 0 0 0 0 0 0 0 0 0 0 0 0 0 0 0 0 0 0 0 0 0 0 0 0 0 0 0 0 0 0 0 0 0 0 0
0 0 0 0 0 0 0 0 0 0 0 0 0.135503685954277 0.136398989761845 0 0 0 0 0.140792532897839 0 0 0 0 0.145046805901093 0.145880964404291 0.146709587892383 0.147532696590497 0 0 0 0 0 0 0 0 0 0 0 0 0 0 0 0 0 0 0 0 0 0 0 0 0 0 0 0 0 0 0 0 0 0 0 0 0 0 0 0 0 0 0 0 0 0 0 0 0 0 0 0 0 0 0 0 0 0 0 0 0 0 0 0 0 0 0 0 0 0 0 0 0 0 0 0 0 0 0 0 0 0 0 0 0 0 0 0 0 0 0 0 0 0 0 0 0 0 0 0 0 0 0 0 0 0 0 0 0 0 0 0 0 0 0 0 0 0 0 0 0 0 0 0 0 0 0 0 0 0 0 0 0 0 0 0 0 0 0 0 0 0 0 0 0 0 0 0 0 0 0 0 0 0 0 0 0 0 0 0 0 0 0 0 0 0 0 0 0 0 0 0 0 0 0 0 0 0 0 0 0 0 0 0 0 0 0 0 0 0 0 0 0 0 0 0 0 0 0 0 0 0 0 0 0 0 0 0 0 0 0 0 0 0 0 0 0 0 0 0 0 0 0 0 0 0 0 0 0 0 0 0 0 0 0 0 0 0 0 0 0 0 0 0 0 0 0 0 0 0 0 0 0 0 0 0 0 0 0 0 0 0 0 0 0 0 0 0 0 0 0 0 0 0 0 0 0 0 0 0 0 0 0 0 0 0 0 0 0 0 0 0 0 0 0 0 0 0 0 0 0 0 0 0 0 0 0 0 0 0 0 0 0 0 0 0 0 0 0 0 0 0 0 0 0 0 0 0 0 0 0 0 0
0 0 0 0 0 0 0 0 0 0 0 0 0.136375467212889 0.137274735116703 0.138168432420147 0.139056536572118 0.139939029413181 0.140815897118251 0 0 0 0 0 0 0 0 0.14845435123059 0 0 0 0 0 0 0 0 0 0 0 0 0 0 0 0 0 0 0 0 0 0 0 0 0 0 0 0 0 0 0 0 0 0 0 0 0 0 0 0 0 0 0 0 0 0 0 0 0 0 0 0 0 0 0 0 0 0 0 0 0 0 0 0 0 0 0 0 0 0 0 0 0 0 0 0 0 0 0 0 0 0 0 0 0 0 0 0 0 0 0 0 0 0 0 0 0 0 0 0 0 0 0 0 0 0 0 0 0 0 0 0 0 0 0 0 0 0 0 0 0 0 0 0 0 0 0 0 0 0 0 0 0 0 0 0 0 0 0 0 0 0 0 0 0 0 0 0 0 0 0 0 0 0 0 0 0 0 0 0 0 0 0 0 0 0 0 0 0 0 0 0 0 0 0 0 0 0 0 0 0 0 0 0 0 0 0 0 0 0 0 0 0 0 0 0 0 0 0 0 0 0 0 0 0 0 0 0 0 0 0 0 0 0 0 0 0 0 0 0 0 0 0 0 0 0 0 0 0 0 0 0 0 0 0 0 0 0 0 0 0 0 0 0 0 0 0 0 0 0 0 0 0 0 0 0 0 0 0 0 0 0 0 0 0 0 0 0 0 0 0 0 0 0 0 0 0 0 0 0 0 0 0 0 0 0 0 0 0 0 0 0 0 0 0 0 0 0 0 0 0 0 0 0 0 0 0 0 0 0 0 0 0 0 0 0 0 0 0 0 0 0 0 0 0 0 0 0 0 0 0 0 0
0 0 0 0 0 0 0 0 0 0 0 0.136333999929746 0.137242800717938 0.138145991649063 0.139043546410729 0.139935443212896 0 0 0 0 0 0 0 0 0 0 0 0 0 0 0 0 0 0 0 0 0 0 0 0 0 0 0 0 0 0 0 0 0 0 0 0 0 0 0 0 0 0 0 0 0 0 0 0 0 0 0 0 0 0 0 0 0 0 0 0 0 0 0 0 0 0 0 0 0 0 0 0 0 0 0 0 0 0 0 0 0 0 0 0 0 0 0 0 0 0 0 0 0 0 0 0 0 0 0 0 0 0 0 0 0 0 0 0 0 0 0 0 0 0 0 0 0 0 0 0 0 0 0 0 0 0 0 0 0 0 0 0 0 0 0 0 0 0 0 0 0 0 0 0 0 0 0 0 0 0 0 0 0 0 0 0 0 0 0 0 0 0 0 0 0 0 0 0 0 0 0 0 0 0 0 0 0 0 0 0 0 0 0 0 0 0 0 0 0 0 0 0 0 0 0 0 0 0 0 0 0 0 0 0 0 0 0 0 0 0 0 0 0 0 0 0 0 0 0 0 0 0 0 0 0 0 0 0 0 0 0 0 0 0 0 0 0 0 0 0 0 0 0 0 0 0 0 0 0 0 0 0 0 0 0 0 0 0 0 0 0 0 0 0 0 0 0 0 0 0 0 0 0 0 0 0 0 0 0 0 0 0 0 0 0 0 0 0 0 0 0 0 0 0 0 0 0 0 0 0 0 0 0 0 0 0 0 0 0 0 0 0 0 0 0 0 0 0 0 0 0 0 0 0 0 0 0 0 0 0 0 0 0 0 0 0 0 0 0 0 0 0 0 0
0 0 0 0 0 0 0 0 0 0 0 0 0 0.139012618989681 0 0 0 0 0 0 0 0 0 0.147767754786472 0.148611682144869 0 0 0 0 0 0 0 0 0 0 0 0 0 0 0 0 0 0 0 0 0 0 0 0 0 0 0 0 0 0 0 0 0 0 0 0 0 0 0 0 0 0 0 0 0 0 0 0 0 0 0 0 0 0 0 0 0 0 0 0 0 0 0 0 0 0 0 0 0 0 0 0 0 0 0 0 0 0 0 0 0 0 0 0 0 0 0 0 0 0 0 0 0 0 0 0 0 0 0 0 0 0 0 0 0 0 0 0 0 0 0 0 0 0 0 0 0 0 0 0 0 0 0 0 0 0 0 0 0 0 0 0 0 0 0 0 0 0 0 0 0 0 0 0 0 0 0 0 0 0 0 0 0 0 0 0 0 0 0 0 0 0 0 0 0 0 0 0 0 0 0 0 0 0 0 0 0 0 0 0 0 0 0 0 0 0 0 0 0 0 0 0 0 0 0 0 0 0 0 0 0 0 0 0 0 0 0 0 0 0 0 0 0 0 0 0 0 0 0 0 0 0 0 0 0 0 0 0 0 0 0 0 0 0 0 0 0 0 0 0 0 0 0 0 0 0 0 0 0 0 0 0 0 0 0 0 0 0 0 0 0 0 0 0 0 0 0 0 0 0 0 0 0 0 0 0 0 0 0 0 0 0 0 0 0 0 0 0 0 0 0 0 0 0 0 0 0 0 0 0 0 0 0 0 0 0 0 0 0 0 0 0 0 0 0 0 0 0 0 0 0 0 0 0 0 0 0 0 0 0 0 0 0 0 0
0 0 0 0 0 0 0 0 0 0 0 0.138046913116963 0 0 0 0 0 0 0 0 0 0 0.147811688967317 0 0 0 0 0 0 0 0 0 0 0 0 0 0 0 0 0 0 0 0 0 0 0 0 0 0 0 0 0 0 0 0 0 0 0 0 0 0 0 0 0 0 0 0 0 0 0 0 0 0 0 0 0 0 0 0 0 0 0 0 0 0 0 0 0 0 0 0 0 0 0 0 0 0 0 0 0 0 0 0 0 0 0 0 0 0 0 0 0 0 0 0 0 0 0 0 0 0 0 0 0 0 0 0 0 0 0 0 0 0 0 0 0 0 0 0 0 0 0 0 0 0 0 0 0 0 0 0 0 0 0 0 0 0 0 0 0 0 0 0 0 0 0 0 0 0 0 0 0 0 0 0 0 0 0 0 0 0 0 0 0 0 0 0 0 0 0 0 0 0 0 0 0 0 0 0 0 0 0 0 0 0 0 0 0 0 0 0 0 0 0 0 0 0 0 0 0 0 0 0 0 0 0 0 0 0 0 0 0 0 0 0 0 0 0 0 0 0 0 0 0 0 0 0 0 0 0 0 0 0 0 0 0 0 0 0 0 0 0 0 0 0 0 0 0 0 0 0 0 0 0 0 0 0 0 0 0 0 0 0 0 0 0 0 0 0 0 0 0 0 0 0 0 0 0 0 0 0 0 0 0 0 0 0 0 0 0 0 0 0 0 0 0 0 0 0 0 0 0 0 0 0 0 0 0 0 0 0 0 0 0 0 0 0 0 0 0 0 0 0 0 0 0 0 0 0 0 0 0 0 0 0 0 0 0 0 0
0 0 0 0 0 0 0 0 0 0 0 0 0 0 0 0 0 0 0 0 0 0 0 0.149556036426814 0.150406274383398 0 0 0 0 0 0 0 0 0 0 0 0 0 0 0 0 0 0 0 0 0 0 0 0 0 0 0 0 0 0 0 0 0 0 0 0 0 0 0 0 0 0 0 0 0 0 0 0 0 0 0 0 0 0 0 0 0 0 0 0 0 0 0 0 0 0 0 0 0 0 0 0 0 0 0 0 0 0 0 0 0 0 0 0 0 0 0 0 0 0 0 0 0 0 0 0 0 0 0 0 0 0 0 0 0 0 0 0 0 0 0 0 0 0 0 0 0 0 0 0 0 0 0 0 0 0 0 0 0 0 0 0 0 0 0 0 0 0 0 0 0 0 0 0 0 0 0 0 0 0 0 0 0 0 0 0 0 0 0 0 0 0 0 0 0 0 0 0 0 0 0 0 0 0 0 0 0 0 0 0 0 0 0 0 0 0 0 0 0 0 0 0 0 0 0 0 0 0 0 0 0 0 0 0 0 0 0 0 0 0 0 0 0 0 0 0 0 0 0 0 0 0 0 0 0 0 0 0 0 0 0 0 0 0 0 0 0 0 0 0 0 0 0 0 0 0 0 0 0 0 0 0 0 0 0 0 0 0 0 0 0 0 0 0 0 0 0 0 0 0 0 0 0 0 0 0 0 0 0 0 0 0 0 0 0 0 0 0 0 0 0 0 0 0 0 0 0 0 0 0 0 0 0 0 0 0 0 0 0 0 0 0 0 0 0 0 0 0 0 0 0 0 0 0 0 0 0 0 0 0 0 0 0 0 0
0 0 0 0 0 0 0 0 0 0 0 0 0 0 0 0 0 0 0 0 0 0 0.14958282785659 0 0 0 0 0 0 0 0 0 0 0 0 0 0 0 0 0 0 0 0 0 0 0 0 0 0 0 0 0 0 0 0 0 0 0 0 0 0 0 0 0 0 0 0 0 0 0 0 0 0 0 0 0 0 0 0 0 0 0 0 0 0 0 0 0 0 0 0 0 0 0 0 0 0 0 0 0 0 0 0 0 0 0 0 0 0 0 0 0 0 0 0 0 0 0 0 0 0 0 0 0 0 0 0 0 0 0 0 0 0 0 0 0 0 0 0 0 0 0 0 0 0 0 0 0 0 0 0 0 0 0 0 0 0 0 0 0 0 0 0 0 0 0 0 0 0 0 0 0 0 0 0 0 0 0 0 0 0 0 0 0 0 0 0 0 0 0 0 0 0 0 0 0 0 0 0 0 0 0 0 0 0 0 0 0 0 0 0 0 0 0 0 0 0 0 0 0 0 0 0 0 0 0 0 0 0 0 0 0 0 0 0 0 0 0 0 0 0 0 0 0 0 0 0 0 0 0 0 0 0 0 0 0 0 0 0 0 0 0 0 0 0 0 0 0 0 0 0 0 0 0 0 0 0 0 0 0 0 0 0 0 0 0 0 0 0 0 0 0 0 0 0 0 0 0 0 0 0 0 0 0 0 0 0 0 0 0 0 0 0 0 0 0 0 0 0 0 0 0 0 0 0 0 0 0 0 0 0 0 0 0 0 0 0 0 0 0 0 0 0 0 0 0 0 0 0 0 0 0 0 0 0 0 0 0 0 0
0 0 0 0 0 0 0 0 0 0 0 0 0 0 0 0 0 0 0 0 0 0 0 0 0 0 0 0 0 0 0 0 0 0 0 0 0 0 0 0 0 0 0 0 0 0 0 0 0 0 0 0 0 0 0 0 0 0 0 0 0 0 0 0 0 0 0 0 0 0 0 0 0 0 0 0 0 0 0 0 0 0 0 0 0 0 0 0 0 0 0 0 0 0 0 0 0 0 0 0 0 0 0 0 0 0 0 0 0 0 0 0 0 0 0 0 0 0 0 0 0 0 0 0 0 0 0 0 0 0 0 0 0 0 0 0 0 0 0 0 0 0 0 0 0 0 0 0 0 0 0 0 0 0 0 0 0 0 0 0 0 0 0 0 0 0 0 0 0 0 0 0 0 0 0 0 0 0 0 0 0 0 0 0 0 0 0 0 0 0 0 0 0 0 0 0 0 0 0 0 0 0 0 0 0 0 0 0 0 0 0 0 0 0 0 0 0 0 0 0 0 0 0 0 0 0 0 0 0 0 0 0 0 0 0 0 0 0 0 0 0 0 0 0 0 0 0 0 0 0 0 0 0 0 0 0 0 0 0 0 0 0 0 0 0 0 0 0 0 0 0 0 0 0 0 0 0 0 0 0 0 0 0 0 0 0 0 0 0 0 0 0 0 0 0 0 0 0 0 0 0 0 0 0 0 0 0 0 0 0 0 0 0 0 0 0 0 0 0 0 0 0 0 0 0 0 0 0 0 0 0 0 0 0 0 0 0 0 0 0 0 0 0 0 0 0 0 0 0 0 0 0 0 0 0 0 0 0 0 0
0 0 0 0 0 0 0 0 0 0 0 0 0 0 0 0 0 0 0 0 0 0 0 0 0 0 0 0 0 0 0 0.158907593924809 0 0 0 0 0 0 0 0 0 0 0 0 0 0 0 0 0 0 0 0 0 0 0 0 0 0 0 0 0 0 0 0 0 0 0 0 0 0 0 0 0 0 0 0 0 0 0 0 0 0 0 0 0 0 0 0 0 0 0 0 0 0 0 0 0 0 0 0 0 0 0 0 0 0 0 0 0 0 0 0 0 0 0 0 0 0 0 0 0 0 0 0 0 0 0 0 0 0 0 0 0 0 0 0 0 0 0 0 0 0 0 0 0 0 0 0 0 0 0 0 0 0 0 0 0 0 0 0 0 0 0 0 0 0 0 0 0 0 0 0 0 0 0 0 0 0 0 0 0 0 0 0 0 0 0 0 0 0 0 0 0 0 0 0 0 0 0 0 0 0 0 0 0 0 0 0 0 0 0 0 0 0 0 0 0 0 0 0 0 0 0 0 0 0 0 0 0 0 0 0 0 0 0 0 0 0 0 0 0 0 0 0 0.164899878305392 0 0 0 0.158794373029482 0.157247220716774 0 0 0 0 0 0 0 0 0 0 0 0 0 0 0 0 0 0 0 0 0 0 0 0 0 0 0 0 0 0 0 0 0 0 0 0 0 0 0 0 0 0 0 0 0 0 0 0 0 0 0 0 0 0 0 0 0 0 0 0 0 0 0 0 0 0 0 0 0 0 0 0 0 0 0 0 0 0 0 0 0 0 0 0 0 0 0 0 0 0 0 0 0 0 0 0 0 0 0 0 0 0 0 0 0 0 0 0 0 0
0 0 0 0 0 0 0 0 0 0 0 0 0 0 0 0 0 0 0 0 0 0 0 0 0 0 0 0 0 0 0 0 0 0 0 0 0 0 0 0 0 0 0 0 0 0 0 0 0 0 0 0 0 0 0 0 0 0 0 0 0 0 0 0 0 0 0 0 0 0 0 0 0 0 0 0 0 0 0 0 0 0 0 0 0 0 0 0 0 0 0 0 0 0 0 0 0 0 0 0 0 0 0 0 0 0 0 0 0 0 0 0 0 0 0 0 0 0 0 0 0 0 0 0 0 0 0 0 0 0 0 0 0 0 0 0 0 0 0 0 0 0 0 0 0 0 0 0 0 0 0 0 0 0 0 0 0 0 0 0 0 0 0 0 0 0 0 0 0 0 0 0 0 0 0 0 0 0 0 0 0 0 0 0 0 0 0 0 0 0 0 0 0 0 0 0 0 0 0 0 0 0 0 0 0 0 0 0 0 0 0 0 0 0 0 0 0 0 0 0 0 0 0 0 0 0 0 0 0 0 0 0 0 0 0 0 0 0 0 0 0 0.170907747593523 0 0 0.166394374451608 0.164869722546267 0.163335710739733 0.161792786377206 0.160241399713848 0.158682003597038 0.15711505314777 0.15554100544152 0 0 0 0 0 0 0 0 0 0 0 0 0 0 0 0 0 0 0 0 0 0 0 0 0 0 0 0 0 0 0 0 0 0 0 0 0 0 0 0 0 0 0 0 0 0 0 0 0 0 0 0 0 0 0 0 0 0 0 0 0 0 0 0 0 0 0 0 0 0 0 0 0 0 0 0 0 0 0 0 0 0 0 0 0 0 0 0 0 0 0 0 0 0 0 0 0 0 0 0 0 0 0 0 0 0 0 0
0 0 0.134343052669302 0 0 0 0 0 0 0 0 0 0 0 0 0 0 0 0 0 0 0 0 0 0 0 0.156506084060313 0 0 0 0 0 0 0 0 0 0 0 0 0 0 0 0 0 0 0 0 0 0 0 0 0 0 0 0 0 0 0 0 0 0 0 0 0 0 0 0 0 0 0 0 0 0 0 0 0 0 0 0 0 0 0 0 0 0 0 0 0 0 0 0 0 0 0 0 0 0 0 0 0 0 0 0 0 0 0 0 0 0 0 0 0 0 0 0 0 0 0 0 0 0 0 0 0 0 0 0 0 0 0 0 0 0 0 0 0 0 0 0 0 0 0 0 0 0 0 0 0 0 0 0 0 0 0 0 0 0 0 0 0 0 0 0 0 0 0 0 0 0 0 0 0 0 0 0 0 0 0 0 0 0 0 0 0 0 0 0 0 0 0 0 0 0 0 0 0 0 0 0 0 0 0 0 0 0 0 0 0 0 0 0 0 0 0 0 0 0 0 0 0 0 0 0 0 0 0 0 0 0 0 0 0 0 0 0 0 0 0 0 0 0 0.172435650390596 0.170930626626286 0.169414744948265 0.167888447055913 0.166352178568523 0.164806388707787 0.163251529978352 0.161688057846792 0.160116430419356 0.158537108118863 0.156950553361068 0.15535723023089 0.153757604158826 0 0 0 0 0 0 0 0 0 0 0 0 0 0 0 0 0 0 0 0 0 0 0 0 0 0 0 0 0 0 0 0 0 0 0 0 0 0 0 0 0 0 0 0 0 0 0 0 0 0 0 0 0 0 0 0 0 0 0 0 0 0 0 0 0 0 0 0 0 0 0 0 0 0 0 0 0 0 0 0 0 0 0 0 0 0 0 0 0 0 0 0 0 0 0 0 0 0 0 0 0 0 0 0 0 0
0 0.134122749789227 0.135125240212275 0 0 0 0 0 0 0 0 0 0 0 0 0 0 0 0 0 0 0 0 0 0 0 0 0 0 0 0 0 0 0 0 0 0 0 0 0 0 0 0 0 0 0 0 0 0 0 0 0 0 0 0 0 0 0 0 0 0 0 0 0 0 0 0 0 0 0 0 0 0 0 0 0 0 0 0 0 0 0 0 0 0 0 0 0 0 0 0 0 0 0 0 0 0 0 0 0 0 0 0 0 0 0 0 0 0 0 0 0 0 0 0 0 0 0 0 0 0 0 0 0 0 0 0 0 0 0 0 0 0 0 0 0 0 0 0 0 0 0 0 0 0 0 0 0 0 0 0 0 0 0 0 0 0 0 0 0 0 0 0 0 0 0 0 0 0 0 0 0 0 0 0 0 0 0 0 0 0 0 0 0 0 0 0 0 0 0 0 0 0 0 0 0 0 0 0 0 0 0 0 0 0 0 0 0 0 0 0 0 0 0 0 0 0 0 0 0 0 0 0 0 0 0 0 0 0 0 0 0 0 0 0 0 0 0 0.178440533266719 0.176960166313726 0.175467451349137 0.17396282119799 0.172446713621471 0.170919571002919 0.169381840030803 0.167833971379028 0.166276419384922 0.164709641725281 0.16313409909082 0.161550254859402 0.159958574768409 0.158359526586596 0.156753579785817 0.155141205212957 0.153522874762422 0 0 0 0 0 0 0 0 0 0 0 0 0 0 0 0 0 0 0 0 0 0 0 0 0 0 0 0 0 0 0 0 0 0 0 0 0 0 0 0 0 0 0 0 0 0 0 0 0 0 0 0 0 0 0 0 0 0 0 0 0 0 0 0 0 0 0 0 0 0 0 0 0 0 0 0 0 0 0 0 0 0 0 0 0 0 0 0 0 0 0 0 0 0 0 0 0 0 0 0 0 0 0 0 0
0 0 0 0 0 0 0 0 0 0 0 0 0 0 0 0 0 0 0 0 0 0 0 0 0 0 0 0 0 0 0 0 0 0 0 0 0 0 0 0 0 0 0 0 0 0 0 0 0 0 0 0 0 0 0 0 0 0 0 0 0 0 0 0 0 0 0 0 0 0 0 0 0 0 0 0 0 0 0 0 0 0 0 0 0 0 0 0 0 0 0 0 0 0 0 0 0 0 0 0 0 0 0 0 0 0 0 0 0 0 0 0 0 0 0 0 0 0 0 0 0 0 0 0 0 0 0 0 0 0 0 0 0 0 0 0 0 0 0 0 0 0 0 0 0 0 0 0 0 0 0 0 0 0 0 0 0 0 0 0 0 0 0 0 0 0 0 0 0 0 0 0 0 0 0 0 0 0 0 0 0 0 0 0 0 0 0 0 0 0 0 0 0 0 0 0 0 0 0 0 0 0 0 0 0 0 0 0 0 0 0 0 0 0 0 0 0 0 0 0 0 0 0 0 0 0 0 0 0 0 0 0 0 0 0 0 0 0.181476682240747 0.17999878590799 0.178507917099369 0.17700450808696 0.175488996472981 0.173961824874789 0.172423440606445 0.170874295357216 0.169314844867392 0.167745548601751 0.166166869421084 0.164579273252109 0.162983228756161 0.161379206997027 0.159767681108278 0.158149125960476 0.156524017828607 0.154892834060103 0.153256052743812 0 0 0 0 0 0 0 0 0 0 0 0 0 0 0 0 0 0 0 0 0 0 0 0 0 0 0 0 0 0 0 0 0 0 0 0 0 0 0 0 0 0 0 0 0 0 0 0 0 0 0 0 0 0 0 0 0 0 0 0 0 0 0 0 0 0 0 0 0 0 0 0 0 0 0 0 0 0 0 0 0 0 0 0 0 0 0 0 0 0 0 0 0 0 0 0 0 0 0 0 0 0 0 0
0 0 0 0 0 0 0 0 0 0.14358216686396 0 0 0 0 0 0 0 0 0 0 0 0 0 0 0 0 0 0 0 0 0 0 0 0 0 0 0 0 0 0 0 0 0 0 0 0 0 0 0 0 0 0 0 0 0 0 0 0 0 0 0 0 0 0 0 0 0 0 0 0 0 0 0 0 0 0 0 0 0 0 0 0 0 0 0 0 0 0 0 0 0 0 0 0 0 0 0 0 0 0 0 0 0 0 0 0 0 0 0 0 0 0 0 0 0 0 0 0 0 0 0 0 0 0 0 0 0 0 0 0 0 0 0 0 0 0 0 0 0 0 0 0 0 0 0 0 0 0 0 0 0 0 0 0 0 0 0 0 0 0 0 0 0 0 0 0 0 0 0 0 0 0 0 0 0 0 0 0 0 0 0 0 0 0 0 0 0 0 0 0 0 0 0 0 0 0 0 0 0 0 0 0 0 0 0 0 0 0 0 0 0 0 0 0 0 0 0 0 0 0 0 0 0 0 0 0 0 0 0 0 0 0 0 0 0 0 0 0.183043887557695 0.181555709835157 0.180054362243399 0.178540281758827 0.177013910771498 0.175475696765691 0.173926091997014 0.172365553166419 0.17079454109151 0.169213520375478 0.167622959074083 0.166023328361022 0.164415102192065 0.162798756968344 0.161174771199141 0.159543625164568 0.157905800578493 0.156261780252071 0.154612047758259 0 0 0 0 0 0 0 0 0 0 0 0 0 0 0 0 0 0 0 0 0 0 0 0 0 0 0 0 0 0 0 0 0 0 0 0 0 0 0 0 0 0 0 0 0 0 0 0 0 0 0 0 0 0 0 0 0 0 0 0 0 0 0 0 0 0 0 0 0 0 0 0 0 0 0 0 0 0 0 0 0 0 0 0 0 0 0 0 0 0 0 0 0 0 0 0 0 0 0 0 0 0 0 0
0 0 0 0 0 0 0 0 0 0 0 0 0 0 0 0 0 0 0 0 0 0 0 0 0 0 0 0 0 0 0 0 0 0 0 0 0 0 0 0 0 0 0 0 0 0 0 0 0 0 0 0 0 0 0 0 0 0 0 0 0 0 0 0 0 0 0 0 0 0 0 0 0 0 0 0 0 0 0 0 0 0 0 0 0 0 0 0 0 0 0 0 0 0 0 0 0 0 0 0 0 0 0 0 0 0 0 0 0 0 0 0 0 0 0 0 0 0 0 0 0 0 0 0 0 0 0 0 0 0 0 0 0 0 0 0 0 0 0 0 0 0 0 0 0 0 0 0 0 0 0 0 0 0 0 0 0 0 0 0 0 0 0 0 0 0 0 0 0 0 0 0 0 0 0 0 0 0 0 0 0 0 0 0 0 0 0 0 0 0 0 0 0 0 0 0 0 0 0 0 0 0 0 0 0 0 0 0 0 0 0 0 0 0 0 0 0 0 0 0 0 0 0 0 0 0 0 0 0 0 0 0 0 0 0.189020233715733 0.187564493463108 0.186094096569668 0.184609466331479 0.183111032488798 0.181599230914899 0.180074503300306 0.178537296832787 0.176988063873491 0.175427261629578 0.173855351823735 0.172272800360955 0.170680076992936 0.169077654980502 0.16746601075441 0.16584562357492 0.164216975190526 0.162580549496186 0.160936832191467 0.159286310438946 0.157629472523243 0.155966807511064 0 0 0 0 0 0 0 0 0 0 0 0 0 0 0 0 0 0 0 0 0 0 0 0 0 0 0 0 0 0 0 0 0 0 0 0 0 0 0 0 0 0 0 0 0 0 0 0 0 0 0 0 0 0 0 0 0 0 0 0 0 0 0 0 0 0 0 0 0 0 0 0 0 0 0 0 0 0 0 0 0 0 0 0 0 0 0 0 0 0 0 0 0 0 0 0 0 0 0 0 0 0 0 0
0 0 0 0 0 0 0 0 0 0 0 0.147094011092391 0 0 0 0 0 0 0 0 0 0 0 0 0 0 0 0 0 0 0 0 0 0 0 0 0 0 0 0 0 0 0 0 0 0 0 0 0 0 0 0 0 0 0 0 0 0 0 0 0 0 0 0 0 0 0 0 0 0 0 0 0 0 0 0 0 0 0 0 0 0 0 0 0 0 0 0 0 0 0 0 0 0 0 0 0 0 0 0 0 0 0 0 0 0 0 0 0 0 0 0 0 0 0 0 0 0 0 0 0 0 0 0 0 0 0 0 0 0 0 0 0 0 0 0 0 0 0 0 0 0 0 0 0 0 0 0 0 0 0 0 0 0 0 0 0 0 0 0 0 0 0 0 0 0 0 0 0 0 0 0 0 0 0 0 0 0 0 0 0 0 0 0 0 0 0 0 0 0 0 0 0 0 0 0 0 0 0 0 0 0 0 0 0 0 0 0 0 0 0 0 0 0 0 0 0 0 0 0 0 0 0 0 0 0 0 0 0 0 0 0 0 0 0.190613361711053 0.189148014623032 0.187667798979219 0.186173142521517 0.184664479532784 0.183142250521341 0.18160690190084 0.180058885665838 0.178498659063484 0.176926684261664 0.175343428014 0.173749361322087 0.172144959095342 0.170530699808853 0.168907065159609 0.167274539721499 0.165633610599463 0.163984767083158 0.162328500300557 0.16066530287181 0.158995668563772 0.157320091945564 0 0 0 0 0 0 0 0 0 0 0 0 0 0 0 0 0 0 0 0 0 0 0 0 0 0 0 0 0 0 0 0 0 0 0 0 0 0 0 0 0 0 0 0 0 0 0 0 0 0 0 0 0 0 0 0 0 0 0 0 0 0 0 0 0 0 0 0 0 0 0 0 0 0 0 0 0 0 0 0 0 0 0 0 0 0 0 0 0 0 0 0 0 0 0 0 0 0 0 0 0 0 0 0
0 0 0 0 0 0 0 0 0 0 0 0 0 0 0 0 0 0 0 0 0 0 0 0 0 0 0 0 0 0 0 0 0 0 0 0 0 0 0 0 0 0 0 0 0 0 0 0 0 0 0 0 0 0 0 0 0 0 0 0 0 0 0 0 0 0 0 0 0 0 0 0 0 0 0 0 0 0 0 0 0 0 0 0 0 0 0 0 0 0 0 0 0 0 0 0 0 0 0 0 0 0 0 0 0 0 0 0 0 0 0 0 0 0 0 0 0 0 0 0 0 0 0 0 0 0 0 0 0 0 0 0 0 0 0 0 0 0 0 0 0 0 0 0 0 0 0 0 0 0 0 0 0 0 0 0 0 0 0 0 0 0 0 0 0 0 0 0 0 0 0 0 0 0 0 0 0 0 0 0 0 0 0 0 0 0 0 0 0 0 0 0 0 0 0 0 0 0 0 0 0 0 0 0 0 0 0 0 0 0 0 0 0 0 0 0 0 0 0 0 0 0 0 0 0 0 0 0 0 0 0 0 0 0.19366363876397 0.192204220880098 0.190729296868119 0.189239291971197 0.18773463838506 0.186215774943244 0.184683146797273 0.183137205092143 0.181578406637471 0.180007213574713 0.178424093040809 0.176829516828652 0.17522396104478 0.173607905764648 0.171981834685901 0.170346234780018 0.168701595942717 0.167048410643525 0.165387173574871 0.163718381301114 0.162042531907868 0.160360124652012 0.158671659612755 0.156977637344134 0.155278558529289 0 0 0 0 0 0 0 0 0 0 0 0 0 0 0 0 0 0 0 0 0 0 0 0 0 0 0 0 0 0 0 0 0 0 0 0 0 0 0 0 0 0 0 0 0 0 0 0 0 0 0 0 0 0 0 0 0 0 0 0 0 0 0 0 0 0 0 0 0 0 0 0 0 0 0 0 0 0 0 0 0 0 0 0 0 0 0 0 0 0 0 0 0 0 0 0 0 0 0 0 0 0
0 0 0 0 0 0 0 0 0 0 0 0 0 0 0 0 0 0 0 0 0 0 0 0 0 0 0 0 0 0 0 0 0 0 0 0 0 0 0 0 0 0 0 0 0 0 0 0 0 0 0 0 0 0 0 0 0 0 0 0 0 0 0 0 0 0 0 0 0 0 0 0 0 0 0 0 0 0 0 0 0 0 0 0 0 0 0 0 0 0 0 0 0 0 0 0 0 0 0 0 0 0 0 0 0 0 0 0 0 0 0 0 0 0 0 0 0 0 0 0 0 0 0 0 0 0 0 0 0 0 0 0 0 0 0 0 0 0 0 0 0 0 0 0 0 0 0 0 0 0 0 0 0 0 0 0 0 0 0 0 0 0 0 0 0 0 0 0 0 0 0 0 0 0 0 0 0 0 0 0 0 0 0 0 0 0 0 0 0 0 0 0 0 0 0 0 0 0 0 0 0 0 0 0 0 0 0 0 0 0 0 0 0 0 0 0 0 0 0 0 0 0 0 0 0 0 0 0 0 0 0 0 0 0.195261273143822 0.193792526917096 0.192308057501282 0.190808294499398 0.189293674568239 0.187764641099338 0.186221643894798 0.184665138838376 0.183095587562201 0.181513457109501 0.179919219593743 0.178313351854563 0.176696335110886 0.175068654611624 0.173430799284356 0.171783261382373 0.170126536130484 0.168461121369988 0.166787517203185 0.165106225637829 0.163417750231905 0.161722595739105 0.160021267755401 0.158314272367069 0.156602115800547 0 0 0 0 0 0 0 0 0 0 0 0 0 0 0 0 0 0 0 0 0 0 0 0 0 0 0 0 0 0 0 0 0 0 0 0 0 0 0 0 0 0 0 0 0 0 0 0 0 0 0 0 0 0 0 0 0 0 0 0 0 0 0 0 0 0 0 0 0 0 0 0 0 0 0 0 0 0 0 0 0 0 0 0 0 0 0 0 0 0 0 0 0 0 0 0 0 0 0 0 0 0
0.138376361720285 0 0 0 0 0 0 0 0 0 0 0 0 0 0 0 0 0 0 0 0 0 0 0 0 0 0 0 0 0 0 0 0 0 0 0 0 0 0 0 0 0 0 0 0 0 0 0 0 0 0 0 0 0 0 0 0 0 0 0 0 0 0 0 0 0 0 0 0 0 0 0 0 0 0 0 0 0 0 0 0 0 0 0 0 0 0 0 0 0 0 0 0 0 0 0 0 0 0 0 0 0 0 0 0 0 0 0 0 0 0 0 0 0 0 0 0 0 0 0 0 0 0 0 0 0 0 0 0 0 0 0 0 0 0 0 0 0 0 0 0 0 0 0 0 0 0 0 0 0 0 0 0 0 0 0 0 0 0 0 0 0 0 0 0 0 0 0 0 0 0 0 0 0 0 0 0 0 0 0 0 0 0 0 0 0 0 0 0 0 0 0 0 0 0 0 0 0 0 0 0 0 0 0 0 0 0 0 0 0 0 0 0 0 0 0 0 0 0 0 0 0 0 0 0 0 0 0 0 0 0 0 0.198317709060654 0.196856035050802 0.195377993958584 0.193884012280469 0.192374523985761 0.190849970198823 0.189310798875732 0.187757464475751 0.186190427628011 0.184610154793766 0.18301711792464 0.181411794117234 0.179794665264507 0.178166217704322 0.176526941865552 0.174877331912157 0.173217885385621 0.171549102846146 0.169871487513024 0.168185544904548 0.166491782477888 0.164790709269304 0.163082835535087 0.161368672393628 0.159648731468967 0.157923524536217 0.156193563169232 0 0 0 0 0.147490287011877 0 0 0 0 0 0 0 0 0 0 0 0 0 0 0 0 0 0 0 0 0 0 0 0 0 0 0 0 0 0 0 0 0 0 0 0 0 0 0 0 0 0 0 0 0 0 0 0 0 0 0 0 0 0 0 0 0 0 0 0 0 0 0 0 0 0 0 0 0 0 0 0 0 0 0 0 0 0 0 0 0 0 0 0 0 0 0 0 0 0 0 0 0 0 0 0
0.139104665724945 0.14014560660058 0.141180372161937 0 0 0.14424685446679 0.145256186490292 0.146259007325077 0 0 0 0 0 0 0 0 0 0 0 0 0 0 0 0 0 0 0 0 0 0 0 0 0 0 0 0 0 0 0 0 0 0 0 0 0 0 0 0 0 0 0 0 0 0 0 0 0 0 0 0 0 0 0 0 0 0 0 0 0 0 0 0 0 0 0 0 0 0 0 0 0 0 0 0 0 0 0 0 0 0 0 0 0 0 0 0 0 0 0 0 0 0 0 0 0 0 0 0 0 0 0 0 0 0 0 0 0 0 0 0 0 0 0 0 0 0 0 0 0 0 0 0 0 0 0 0 0 0 0 0 0 0 0 0 0 0 0 0 0 0 0 0 0 0 0 0 0 0 0 0 0 0 0 0 0 0 0 0 0 0 0 0 0 0 0 0 0 0 0 0 0 0 0 0 0 0 0 0 0 0 0 0 0 0 0 0 0 0 0 0 0 0 0 0 0 0 0 0 0 0 0 0 0 0 0 0 0 0 0 0 0 0 0 0 0 0 0 0 0 0 0 0.201372047367491 0.199918347421186 0.198447635568732 0.196960334678561 0.195456875513554 0.193937696415001 0.192403242980572 0.190853967736653 0.189290329805452 0.187712794567257 0.186121833318227 0.184517922924139 0.182901545470461 0.181273187909163 0.179633341702684 0.177982502465435 0.176321169603266 0.174649845951277 0.172969037410405 0.171279252583172 0.169581002408999 0.167874799799489 0.166161159274075 0.164440596596417 0.162713628411954 0.160980771886978 0.159242544349619 0.157499462933113 0.155752044221718 0 0 0.15048891457755 0 0 0 0 0 0 0 0 0 0 0 0 0 0 0 0 0 0 0 0 0 0 0 0 0 0 0 0 0 0 0 0 0 0 0 0 0 0 0 0 0 0 0 0 0 0 0 0 0 0 0 0 0 0 0 0 0 0 0 0 0 0 0 0 0 0 0 0 0 0 0 0 0 0 0 0 0 0 0 0 0 0 0 0 0 0 0 0 0 0 0 0 0 0 0 0 0
0.139826769429889 0.140871570557157 0.141910128812375 0.142942364945 0.14396820580769 0 0 0 0.148006368310686 0 0 0 0 0 0 0 0 0 0 0 0 0 0 0 0 0 0 0 0 0 0 0 0 0 0 0 0 0 0 0 0 0 0 0 0 0 0 0 0 0 0 0 0 0 0 0 0 0 0 0 0 0 0 0 0 0 0 0 0 0 0 0 0 0 0 0 0 0 0 0 0 0 0 0 0 0 0 0 0 0 0 0 0 0 0 0 0 0 0 0 0 0 0 0 0 0 0 0 0 0 0 0 0 0 0 0 0 0 0 0 0 0 0 0 0 0 0 0 0 0 0 0 0 0 0 0 0 0 0 0 0 0 0 0 0 0 0 0 0 0 0 0 0 0 0 0 0 0 0 0 0 0 0 0 0 0 0 0 0 0 0 0 0 0 0 0 0 0 0 0 0 0 0 0 0 0 0 0 0 0 0 0 0 0 0 0 0 0 0 0 0 0 0 0 0 0 0 0 0 0 0 0 0 0 0 0 0 0 0 0 0 0 0 0 0 0 0 0 0 0 0.204422789181541 0.202977971672973 0.201515497176468 0.200035784403948 0.198539260385377 0.197026360154973 0.195497526430969 0.193953209289308 0.192393865831663 0.190819959848154 0.18923196147518 0.187630346848734 0.186015597753634 0.184388201269055 0.182748649410762 0.18109743877049 0.179435070152827 0.177762048210065 0.176078881075387 0.174386079994822 0.172684158958374 0.170973634330721 0.169255024481911 0.167528849418424 0.165795630415028 0.164055889647806 0.162310149828748 0.16055893384229 0.158802764384182 0.157042163603051 0.155277652745032 0.153509751801822 0.151738979162497 0 0 0 0 0 0 0 0 0 0 0 0 0 0 0 0 0 0 0 0 0 0 0 0 0 0 0 0 0 0 0 0 0 0 0 0 0 0 0 0 0 0 0 0 0 0 0 0 0 0 0 0 0 0 0 0 0 0 0 0 0 0 0 0 0 0 0 0 0 0 0 0 0 0 0 0 0 0 0 0 0 0 0 0 0 0 0 0 0 0 0 0 0 0 0 0 0
0.140542556364993 0.141591161346969 0.142633456059237 0.14366936127601 0 0 0 0 0 0 0 0 0 0 0 0 0 0 0 0 0 0 0 0 0 0 0 0 0 0 0 0 0 0 0 0 0 0 0 0 0 0 0 0 0 0 0 0 0 0 0 0 0 0 0 0 0 0 0 0 0 0 0 0 0 0 0 0 0 0 0 0 0 0 0 0 0 0 0 0 0 0 0 0 0 0 0 0 0 0 0 0 0 0 0 0 0 0 0 0 0 0 0 0 0 0 0 0 0 0 0 0 0 0 0 0 0 0 0 0 0 0 0 0 0 0 0 0 0 0 0 0 0 0 0 0 0 0 0 0 0 0 0 0 0 0 0 0 0 0 0 0 0 0 0 0 0 0 0 0 0 0 0 0 0 0 0 0 0 0 0 0 0 0 0 0 0 0 0 0 0 0 0 0 0 0 0 0 0 0 0 0 0 0 0 0 0 0 0 0 0 0 0 0 0 0 0 0 0 0 0 0 0 0 0 0 0 0 0 0 0 0 0 0 0 0 0 0 0 0.207468419331633 0.206033398251609 0.204580075529414 0.203108865185674 0.201620189984059 0.200114481120244 0.198592177903975 0.197053727434618 0.195499584270586 0.193930210093011 0.192346073364073 0.190747648980393 0.189135417921862 0.187509866896349 0.185871487980674 0.18422077825827 0.182558239453948 0.180884377566169 0.179199702497262 0.177504727681977 0.175799969714804 0.17408594797648 0.172363184260064 0.170632202397029 0.168893527883752 0.167147687508805 0.165395208981464 0.163636620561809 0.161872450692811 0.160103227634802 0.158329479102675 0.156551731906217 0.154770511593913 0 0 0 0 0 0 0 0 0 0 0 0 0 0 0 0 0 0 0 0 0 0 0 0 0 0 0 0 0 0 0 0 0 0 0 0 0 0 0 0 0 0 0 0 0 0 0 0 0 0 0 0 0 0 0 0 0 0 0 0 0 0 0 0 0 0 0 0 0 0 0 0 0 0 0 0 0 0 0 0 0 0 0 0 0 0 0 0 0 0 0 0 0 0 0 0 0 0
0 0.142304262874922 0.143350237065466 0.144389754568224 0.14542274244997 0 0 0 0 0 0 0 0 0 0 0 0 0 0 0 0 0 0 0 0 0 0 0 0 0 0 0 0 0 0 0 0 0 0 0 0 0 0 0 0 0 0 0 0 0 0 0 0 0 0 0 0 0 0 0 0 0 0 0 0 0 0 0 0 0 0 0 0 0 0 0 0 0 0 0 0 0 0 0 0 0 0 0 0 0 0 0 0 0 0 0 0 0 0 0 0 0 0 0 0 0 0 0 0 0 0 0 0 0 0 0 0 0 0 0 0 0 0 0 0 0 0 0 0 0 0 0 0 0 0 0 0 0 0 0 0 0 0 0 0 0 0 0 0 0 0 0 0 0 0 0 0 0 0 0 0 0 0 0 0 0 0 0 0 0 0 0 0 0 0 0 0 0 0 0 0 0 0 0 0 0 0 0 0 0 0 0 0 0 0 0 0 0 0 0 0 0 0 0 0 0 0 0 0 0 0 0 0 0 0 0 0 0 0 0 0 0 0 0 0 0 0 0 0 0 0.207639850603853 0.206178063073392 0.204698157118564 0.203200559558244 0.201685705757271 0.20015403930437 0.198606011683473 0.197042081938857 0.19546271633448 0.193868388007899 0.192259576619214 0.190636767995404 0.189000453770505 0.187351131022021 0.185689301903989 0.184015473277141 0.182330156336545 0.180633866237187 0.178927121717884 0.177210444723962 0.175484360029123 0.173749394856908 0.17200607850217 0.170254941952984 0.168496517513376 0.166731338427304 0.164959938504263 0.163182851746924 0.161400611981188 0.159613752489034 0.157822805644544 0.156028302553461 0.154230772696639 0.152430743577751 0 0 0 0 0 0 0 0 0 0 0 0 0 0 0 0 0 0 0 0 0 0 0 0 0 0 0 0 0 0 0 0 0 0 0 0 0 0 0 0 0 0 0 0 0 0 0 0 0 0 0 0 0 0 0 0 0 0 0 0 0 0 0 0 0 0 0 0 0 0 0 0 0 0 0 0 0 0 0 0 0 0 0 0 0 0 0 0 0 0 0 0 0 0 0 0
0 0 0.144060356168202 0.145103428432897 0.146139904197863 0.147169717012597 0 0 0 0 0 0 0 0 0 0 0 0 0 0 0 0 0 0 0 0 0 0 0 0 0 0 0 0 0 0 0 0 0 0 0 0 0 0 0 0 0 0 0 0 0 0 0 0 0 0 0 0 0 0 0 0 0 0 0 0 0 0 0 0 0 0 0 0 0 0 0 0 0 0 0 0 0 0 0 0 0 0 0 0 0 0 0 0 0 0 0 0 0 0 0 0 0 0 0 0 0 0 0 0 0 0 0 0 0 0 0 0 0 0 0 0 0 0 0 0 0 0 0 0 0 0 0 0 0 0 0 0 0 0 0 0 0 0 0 0 0 0 0 0 0 0 0 0 0 0 0 0 0 0 0 0 0 0 0 0 0 0 0 0 0 0 0 0 0 0 0 0 0 0 0 0 0 0 0 0 0 0 0 0 0 0 0 0 0 0 0 0 0 0 0 0 0 0 0 0 0 0 0 0 0 0 0 0 0 0 0 0 0 0 0 0 0 0 0 0 0 0 0 0 0.209241847780942 0.207771637343862 0.206283077557661 0.204776599299169 0.203252642105122 0.201711653845915 0.2001540903927 0.198580415278228 0.196991099351818 0.195386620428878 0.193767462935384 0.192134117547713 0.190487080828284 0.188826854857396 0.187153946861697 0.185468868839729 0.183772137184933 0.182064272306589 0.180345798249083 0.178617242309939 0.176879134657046 0.175132007945484 0.173376396934403 0.171612838104323 0.169841869275315 0.168064029226439 0.166279857316859 0.164489893109021 0.162694675994303 0.160894744821499 0.159090637528538 0.157282890777792 0.15547203959534 0.153658617014559 0.151843153724349 0 0 0 0 0 0 0 0 0 0 0 0 0 0 0 0 0 0 0 0 0 0 0 0 0 0 0 0 0 0 0 0 0 0 0 0 0 0 0 0 0 0 0 0 0 0 0 0 0 0 0 0 0 0 0 0 0 0 0 0 0 0 0 0 0 0 0 0 0 0 0 0 0 0 0 0 0 0 0 0 0 0 0 0 0 0 0 0 0 0 0 0 0 0 0
0 0 0 0 0 0 0 0 0 0 0 0 0 0 0 0 0 0 0 0 0 0 0 0 0 0 0 0 0 0 0 0 0 0 0 0 0 0 0 0 0 0 0 0 0 0 0 0 0 0 0 0 0 0 0 0 0 0 0 0 0 0 0 0 0 0 0 0 0 0 0 0 0 0 0 0 0 0 0 0 0 0 0 0 0 0 0 0 0 0 0 0 0 0 0 0 0 0 0 0 0 0 0 0 0 0 0 0 0 0 0 0 0 0 0 0 0 0 0 0 0 0 0 0 0 0 0 0 0 0 0 0 0 0 0 0 0 0 0 0 0 0 0 0 0 0 0 0 0 0 0 0 0 0 0 0 0 0 0 0 0 0 0 0 0 0 0 0 0 0 0 0 0 0 0 0 0 0 0 0 0 0 0 0 0 0 0 0 0 0 0 0 0 0 0 0 0 0 0 0 0 0 0 0 0 0 0 0 0 0 0 0 0 0 0 0 0 0 0 0 0 0 0 0 0 0 0 0 0 0.212298674070085 0.210839090322057 0.209360500386098 0.207863330101948 0.206348014406435 0.204814997010178 0.203264730067181 0.201697673837686 0.200114296344706 0.19851507302464 0.196900486372366 0.195271025581258 0.193627186178509 0.191969469656224 0.190298383098681 0.188614438806201 0.186918153916058 0.185210050020854 0.183490652784811 0.181760491558378 0.180020098991618 0.178270010646789 0.17651076461054 0.174742901106168 0.172966962106334 0.171183490946665 0.169393031940668 0.167596129996344 0.165793330234904 0.163985177612013 0.162172216541909 0.160354990524816 0.158534041778004 0.156709910870866 0.154883136364385 0.153054254455316 0.151223798625448 0.149392299296254 0.14756028348926 0 0 0 0.140237458413598 0 0 0 0 0 0 0 0 0 0 0 0 0 0 0 0 0 0 0 0 0 0 0 0 0 0 0 0 0 0 0 0 0 0 0 0 0 0 0 0 0 0 0 0 0 0 0 0 0 0 0 0 0 0 0 0 0 0 0 0 0 0 0 0 0 0 0 0 0 0 0 0 0 0 0 0 0 0 0 0 0 0 0 0 0 0 0 0
0 0 0 0 0 0 0 0 0 0 0 0 0 0 0 0 0 0 0 0 0 0 0 0 0 0 0 0 0 0 0 0 0 0 0 0 0 0 0 0 0 0 0 0 0 0 0 0 0 0 0 0 0 0 0 0 0 0 0 0 0 0 0 0 0 0 0 0 0 0 0 0 0 0 0 0 0 0 0 0 0 0 0 0 0 0 0 0 0 0 0 0 0 0 0 0 0 0 0 0 0 0 0 0 0 0 0 0 0 0 0 0 0 0 0 0 0 0 0 0 0 0 0 0 0 0 0 0 0 0 0 0 0 0 0 0 0 0 0 0 0 0 0 0 0 0 0 0 0 0 0 0 0 0 0 0 0 0 0 0 0 0 0 0 0 0 0 0 0 0 0 0 0 0 0 0 0 0 0 0 0 0 0 0 0 0 0 0 0 0 0 0 0 0 0 0 0 0 0 0 0 0 0 0 0 0 0 0 0 0 0 0 0 0 0 0 0 0 0 0 0 0 0 0 0 0 0 0.216774933315476 0.215346983172693 0.213898961223136 0.212431277868481 0.21094435335705 0.209438617471979 0.207914509211412 0.2063724764611 0.204812975659819 0.203236471457972 0.201643436369818 0.200034350419702 0.198409700782735 0.196769981420328 0.195115692711005 0.193447341076942 0.191765438606643 0.190070502674197 0.188363055555569 0.186643624042321 0.184912739053255 0.183170935244365 0.181418750617565 0.179656726128625 0.177885405294733 0.176105333802127 0.174317059114225 0.172521130080649 0.170718096547608 0.168908508970011 0.167092918025725 0.165271874232407 0.163445927567259 0.16161562709014 0.15978152057037 0.157944154117628 0.156104071817297 0.154261815370597 0.152417923739872 0.150572932799346 0.148727374991674 0.146881778990609 0.145036669370085 0 0.141349985128923 0.139509436274228 0 0 0 0 0 0 0 0 0 0 0 0 0 0 0 0 0 0 0 0 0 0 0 0 0 0 0 0 0 0 0 0 0 0 0 0 0 0 0 0 0 0 0 0 0 0 0 0 0 0 0 0 0 0 0 0 0 0 0 0 0 0 0 0 0 0 0 0 0 0 0 0 0 0 0 0 0 0 0 0 0 0 0 0 0 0 0
0 0 0 0 0 0 0 0 0 0 0 0 0 0 0 0 0 0 0 0 0 0 0 0 0 0 0 0 0 0 0 0 0 0 0 0 0 0 0 0 0 0 0 0 0 0 0 0 0 0 0 0 0 0 0 0 0 0 0 0 0 0 0 0 0 0 0 0 0 0 0 0 0 0 0 0 0 0 0 0 0 0 0 0 0 0 0 0 0 0 0 0 0 0 0 0 0 0 0 0 0 0 0 0 0 0 0 0 0 0 0 0 0 0 0 0 0 0 0 0 0 0 0 0 0 0 0 0 0 0 0 0 0 0 0 0 0 0 0 0 0 0 0 0 0 0 0 0 0 0 0 0 0 0 0 0 0 0 0 0 0 0 0 0 0 0 0 0 0 0 0 0 0 0 0 0 0 0 0 0 0 0 0 0 0 0 0 0 0 0 0 0 0 0 0 0 0 0 0 0 0 0 0 0 0 0 0 0 0 0 0 0 0 0 0 0 0 0 0 0 0 0 0 0 0 0 0.219800008244383 0.218385204249809 0.216949682163833 0.215493845804768 0.214018109270716 0.212522896632221 0.211008641616498 0.209475787283595 0.207924785694888 0.206356097574308 0.204770191962694 0.203167545865695 0.201548643895631 0.199913977907731 0.198264046631194 0.19659935529548 0.194920415252286 0.193227743593639 0.191521862766536 0.1898033001846 0.188072587837155 0.186330261896212 0.184576862321762 0.182812932465844 0.181039018675832 0.179255669897358 0.17746343727733 0.175662873767451 0.173854533728688 0.172038972537112 0.170216746191507 0.168388410923176 0.166554522808359 0.164715637383628 0.162872309264691 0.161025091768952 0.159174536542222 0.157321193189952 0.155465608913316 0.153608328150527 0.1517498922237 0.149890838991586 0.148031702508518 0.14617301268984 0 0.142459070052525 0.140604853455321 0.138753155346261 0.136904480174599 0.135059326395271 0.133218186187352 0 0 0 0 0 0 0 0 0 0 0 0 0 0 0 0 0 0 0 0 0 0 0 0 0 0 0 0 0 0 0 0 0 0 0 0 0 0 0 0 0 0 0 0 0 0 0 0 0 0 0 0 0 0 0 0 0 0 0 0 0 0 0 0 0 0 0 0 0 0 0 0 0 0 0 0 0 0 0 0 0 0 0
0 0 0 0 0 0 0 0 0 0 0 0 0 0 0 0 0 0 0 0 0 0 0 0 0 0 0 0 0 0 0 0 0 0 0 0 0 0 0 0 0 0 0 0 0 0 0 0 0 0 0 0 0 0 0 0 0 0 0 0 0 0 0 0 0 0 0 0 0 0 0 0 0 0 0 0 0 0 0 0 0 0 0 0 0 0 0 0 0 0 0 0 0 0 0 0 0 0 0 0 0 0 0 0 0 0 0 0 0 0 0 0 0 0 0 0 0 0 0 0 0 0 0 0 0 0 0 0 0 0 0 0 0 0 0 0 0 0 0 0 0 0 0 0 0 0 0 0 0 0 0 0 0 0 0 0 0 0 0 0 0 0 0 0 0 0 0 0 0 0 0 0 0 0 0 0 0 0 0 0 0 0 0 0 0 0 0 0 0 0 0 0 0 0 0 0 0 0 0 0 0 0 0 0 0 0 0 0 0 0 0 0 0 0 0 0 0 0 0 0 0 0 0 0 0.224191452437395 0.222812477360279 0.221411755885705 0.219989673682763 0.218546627425198 0.217083024498377 0.215599282697013 0.214095829913953 0.21257310382046 0.21103155153834 0.20947162930432 0.207893802127085 0.206298543437365 0.204686334731518 0.203057665209 0.201413031404171 0.199752936812866 0.198077891514161 0.196388411787792 0.194685019727643 0.192968242851782 0.191238613709468 0.189496669485583 0.187742951602953 0.185978005322982 0.184202379345058 0.182416625405193 0.180621297874299 0.17881695335659 0.177004150288504 0.175183448538601 0.173355409008863 0.171520593237806 0.169679563005832 0.167832879943233 0.165981105141227 0.164124798766459 0.162264519679317 0.160400825056462 0.158534270017944 0.15666540725925 0.154794786688645 0.152922955070146 0.151050455672451 0.149177827924153 0 0.145434323867264 0.143564504206205 0.141696668848735 0.139831333091714 0.137969006471409 0.136110192470593 0 0 0 0 0 0 0 0 0 0 0 0 0 0 0 0 0 0 0 0 0 0 0 0 0 0 0 0 0 0 0 0 0 0 0 0 0 0 0 0 0 0 0 0 0 0 0 0 0 0 0 0 0 0 0 0 0 0 0 0 0 0 0 0 0 0 0 0 0 0 0 0 0 0 0 0 0 0 0 0 0 0 0 0
0 0 0 0 0 0 0 0 0 0 0 0 0 0 0 0 0 0 0 0 0 0 0 0 0 0 0 0 0 0 0 0 0 0 0 0 0 0 0 0 0 0 0 0 0 0 0 0 0 0 0 0 0 0 0 0 0 0 0 0 0 0 0 0 0 0 0 0 0 0 0 0 0 0 0 0 0 0 0 0 0 0 0 0 0 0 0 0 0 0 0 0 0 0 0 0 0 0 0 0 0 0 0 0 0 0 0 0 0 0 0 0 0 0 0 0 0 0 0 0 0 0 0 0 0 0 0 0 0 0 0 0 0 0 0 0 0 0 0 0 0 0 0 0 0 0 0 0 0 0 0 0 0 0 0 0 0 0 0 0 0 0 0 0 0 0 0 0 0 0 0 0 0 0 0 0 0 0 0 0 0 0 0 0 0 0 0 0 0 0 0 0 0 0 0 0 0 0 0 0 0 0 0 0 0 0 0 0 0 0 0 0 0 0 0 0 0 0 0 0 0 0 0.228514659449528 0.227174075899346 0.225810750010502 0.224425047614935 0.223017346249915 0.221588034881177 0.220137513615967 0.218666193406356 0.21717449574318 0.215662852340979 0.214131704814315 0.212581504345858 0.211012711346642 0.209425795108904 0.207821233451907 0.206199512361186 0.204561125621632 0.202906574444854 0.201236367091264 0.19955101848731 0.197851049838325 0.19613698823743 0.194409366270934 0.192668721620713 0.190915596663984 0.189150538070963 0.187374096400839 0.185586825696519 0.183789283078611 0.181982028339066 0.180165623534954 0.178340632582792 0.176507620853873 0.174667154771026 0.172819801407238 0.170966128086542 0.16910670198762 0.167242089750477 0.165372857086647 0.163499568393261 0.161622786371406 0.159743071649128 0.157860982409441 0.155977074023708 0.154091898690725 0.15220600508185 0.150319937992496 0.148434238000298 0.146549441130244 0.144666078527084 0.142784676135248 0.140905754386581 0.139029827896103 0.13715740516606 0.135288988298475 0.133425072716404 0 0 0 0 0 0 0 0 0 0 0 0 0 0 0 0 0 0 0 0 0 0 0 0 0 0 0 0 0 0 0 0 0 0 0 0 0 0 0 0 0 0 0 0 0 0 0 0 0 0 0 0 0 0 0 0 0 0 0 0 0 0 0 0 0 0 0 0 0 0 0 0 0 0 0 0 0 0 0 0 0 0
0 0 0 0 0 0 0 0 0 0 0 0 0 0 0 0 0 0 0 0 0 0 0 0 0 0 0 0 0 0 0 0 0 0 0 0 0 0 0 0 0 0 0 0 0 0 0 0 0 0 0 0 0 0 0 0 0 0 0 0 0 0 0 0 0 0 0 0 0 0 0 0 0 0 0 0 0 0 0 0 0 0 0 0 0 0 0 0 0 0 0 0 0 0 0 0 0 0 0 0 0 0 0 0 0 0 0 0 0 0 0 0 0 0 0 0 0 0 0 0 0 0 0 0 0 0 0 0 0 0 0 0 0 0 0 0 0 0 0 0 0 0 0 0 0 0 0 0 0 0 0 0 0 0 0 0 0 0 0 0 0 0 0 0 0 0 0 0 0 0 0 0 0 0 0 0 0 0 0 0 0 0 0 0 0 0 0 0 0 0 0 0 0 0 0 0 0 0 0 0 0 0 0 0 0 0 0 0 0 0 0.244389868583705 0.243343255358557 0 0 0 0.238894802404798 0.237718340475228 0.23651664876277 0.235290006243956 0.234038705393991 0.232763051986672 0.231463364881982 0.23013997580164 0.228793229092857 0.227423481480615 0.226031101808753 0.224616470770178 0.22317998062655 0.221722034917764 0.220243048161587 0.218743445543831 0.217223662599413 0.215684144884717 0.214125347641629 0.212547735453667 0.210951781894615 0.209337969170075 0.207706787752377 0.206058736009269 0.204394319826835 0.202714052227083 0.201018452980647 0.199308048215069 0.197583370019097 0.195844956043468 0.194093349098642 0.192329096749923 0.190552750910455 0.188764867432531 0.186966005697675 0.185156728205976 0.183337600165091 0.181509189079397 0.179672064339728 0.177826796814131 0.1759739584401 0.174114121818695 0.172247859810981 0.170375745137227 0.168498349979226 0.166616245586203 0.164730001884647 0.162840187092499 0.160947367338046 0.159052106283899 0.157154964756417 0.155256500380912 0.153357267222974 0.15145781543626 0.149558690917028 0.147660434965737 0.145763583956015 0.143868669011225 0.141976215688958 0.140086743673641 0.138200766477541 0.136318791150372 0.134441317997713 0.132568840308447 0.130701844091393 0.1288408078213 0.126986202194377 0.12513848989347 0.123298125363052 0.121465554594102 0.119641214918997 0.117825534816513 0.116018933726961 0.114221821877586 0.11243460011821 0 0 0 0 0 0 0 0 0 0 0 0 0 0 0 0 0 0 0 0 0 0 0 0 0 0 0 0 0 0 0 0 0 0 0 0 0 0 0 0 0 0 0 0 0 0 0 0 0 0 0 0 0 0 0 0 0 0 0 0 0 0 0 0 0 0 0 0 0 0
0 0 0 0 0 0 0 0 0 0 0 0 0 0 0 0 0 0 0 0 0 0 0 0 0 0 0 0 0 0 0 0 0 0 0 0 0 0 0 0 0 0 0 0 0 0 0 0 0 0 0 0 0 0 0 0 0 0 0 0 0 0 0 0 0 0 0 0 0 0 0 0 0 0 0 0 0 0 0 0 0 0 0 0 0 0 0 0 0 0 0 0 0 0 0 0 0 0 0 0 0 0 0 0 0 0 0 0 0 0 0 0 0 0 0 0 0 0 0 0 0 0 0 0 0 0 0 0 0 0 0 0 0 0 0 0 0 0 0 0 0 0 0 0 0 0 0 0 0 0 0 0 0 0 0 0 0 0 0 0 0 0 0 0 0 0 0 0 0 0 0 0 0 0 0 0 0 0 0 0 0 0 0 0 0 0 0 0 0 0 0 0 0 0 0 0 0 0 0 0 0 0 0 0 0 0 0 0 0.24807854948404 0.247083070325586 0.246060516845893 0.245011069721678 0.243934924343192 0.242832290704883 0.241703393282201 0.240548470894691 0.239367776555544 0.238161577307784 0.23693015404729 0.235673801332884 0.2343928271837 0.233087552864099 0.231758312656379 0.230405453621582 0.229029335348665 0.227630329692372 0.226208820500101 0.224765203328129 0.223299885147521 0.221813284040088 0.220305828884783 0.218777959034878 0.217230123986368 0.215662783037943 0.214076404942994 0.212471467554033 0.21084845745997 0.209207869616689 0.207550206971332 0.205875980080774 0.204185706724716 0.202479911513845 0.200759125493553 0.199023885743626 0.197274734974412 0.195512221119906 0.193736896928216 0.191949319549904 0.190150050124619 0.188339653366533 0.186518697149013 0.184687752088987 0.182847391131487 0.180998189134782 0.179140722456575 0.177275568541704 0.17540330551177 0.17352451175713 0.171639765531687 0.169749644550873 0.167854725593252 0.165955584106133 0.164052793815579 0.16214692634121 0.160238550816152 0.158328233512504 0.156416537472677 0.154504022146926 0.152591243037428 0.150678751349205 0.148767093648195 0.146856811526779 0.144948441277019 0.143042513571905 0.141139553154821 0.139240078537515 0.137344601706768 0.135453627839982 0.133567655029901 0.13168717401862 0.129812667941082 0.127944612078206 0.126083473619782 0.124229711437285 0.122383775866698 0.12054610850145 0.118717141995579 0.116897299877149 0.115086996372032 0.113286636238053 0.11149661460956 0 0 0 0 0 0 0 0 0 0 0 0 0 0 0 0 0 0 0 0 0 0 0 0 0 0 0 0 0 0 0 0 0 0 0 0 0 0 0 0 0 0 0 0 0 0 0 0 0 0 0 0 0 0 0 0 0 0 0 0 0 0 0 0 0 0 0 0 0
0 0 0 0 0 0 0 0 0 0 0 0 0 0 0 0 0 0 0 0 0 0 0 0 0 0 0 0 0 0 0 0 0 0 0 0 0 0 0 0 0 0 0 0 0 0 0 0 0 0 0 0 0 0 0 0 0 0 0 0 0 0 0 0 0 0 0 0 0 0 0 0 0 0 0 0 0 0 0 0 0 0 0 0 0 0 0 0 0 0 0 0 0 0 0 0 0 0 0 0 0 0 0 0 0 0 0 0 0 0 0 0 0 0 0 0 0 0 0 0 0 0 0 0 0 0 0 0 0 0 0 0 0 0 0 0 0 0 0 0 0 0 0 0 0 0 0 0 0 0 0 0 0 0 0 0 0 0 0 0 0 0 0 0 0 0 0 0 0 0 0 0 0 0 0 0 0 0 0 0 0 0 0 0 0 0 0 0 0 0 0 0 0 0 0 0 0 0 0 0 0 0 0 0 0 0.252573384063842 0.251658697262568 0.250716198727495 0.249746024650892 0.24874832636309 0.247723270264526 0.246671037743413 0.245591825079133 0.244485843331458 0.243353318215752 0.242194489964296 0.241009613173888 0.239798956639951 0.238562803177294 0.237301449427801 0.236015205655249 0.23470439552752 0.233369355886491 0.232010436505853 0.230627999837194 0.229222420744634 0.227794086228347 0.226343395137318 0.224870757871674 0.22337659607496 0.221861342316745 0.220325439765923 0.21876934185514 0.217193511936713 0.215598422930493 0.213984556964081 0.212352405005824 0.210702466491039 0.209035248941915 0.207351267581519 0.205651044942403 0.203935110470224 0.202204000122887 0.200458255965639 0.198698425762608 0.196925062565246 0.195138724298148 0.193339973342718 0.191529376119155 0.189707502667216 0.187874926226248 0.186032222814921 0.184179970811143 0.182318750532618 0.180449143818471 0.178571733612427 0.17668710354795 0.174795837535794 0.172898519354395 0.170995732243508 0.169088058501533 0.16717607908689 0.165260373223876 0.163341518013373 0.161420088048771 0.159496655037501 0.1575717874285 0.15564605004596 0.153720003729716 0.151794204982546 0.149869205624735 0.147945552456171 0.146023786926255 0.144104444811911 0.142188055903931 0.140275143701906 0.138366225117975 0.136461810189593 0.134562401801533 0.1326684954173 0.13078057882012 0.128899131863692 0.127024626232806 0.12515752521399 0.12329828347628 0.121447346862229 0.119605152189231 0.117772127061232 0.115948689690905 0.114135248732308 0.112332203124074 0 0 0 0 0 0 0 0 0 0 0 0 0 0 0 0 0 0 0 0 0 0 0 0 0 0 0 0 0 0 0 0 0 0 0 0 0 0 0 0 0 0 0 0 0 0 0 0 0 0 0 0 0 0 0 0 0 0 0 0 0 0 0 0 0 0 0 0 0
0 0 0 0 0 0 0 0 0 0 0 0 0 0 0 0 0 0 0 0 0 0 0 0 0 0 0 0 0 0 0 0 0 0 0 0 0 0 0 0 0 0 0 0 0 0 0 0 0 0 0 0 0 0 0 0 0 0 0 0 0 0 0 0 0 0 0 0 0 0 0 0 0 0 0 0 0 0 0 0 0 0 0 0 0 0 0 0 0 0 0 0 0 0 0 0 0 0 0 0 0 0 0 0 0 0 0 0 0 0 0 0 0 0 0 0 0 0 0 0 0 0 0 0 0 0 0 0 0 0 0 0 0 0 0 0 0 0 0 0 0 0 0 0 0 0 0 0 0 0 0 0 0 0 0 0 0 0 0 0 0 0 0 0 0 0 0 0 0 0 0 0 0 0 0 0 0 0 0 0 0 0 0 0 0 0 0 0 0 0 0 0 0 0 0 0 0 0 0 0 0 0 0 0.255984608289842 0.255125141949451 0.254237353107034 0.253321347341263 0.252377245643491 0.251405184378204 0.250405315228775 0.249377805128584 0.248322836177582 0.247240605544411 0.246131325354179 0.244995222562048 0.243832538812766 0.242643530286341 0.241428467530029 0.240187635276845 0.238921332250838 0.237629870959353 0.236313577472538 0.234972791190388 0.233607864597596 0.232219163006517 0.230807064288578 0.229371958594437 0.227914248063272 0.226434346521531 0.224932679171512 0.223409682270184 0.221865802798604 0.220301498122358 0.218717235643432 0.217113492443927 0.215490754922062 0.213849518420888 0.212190286850171 0.210513572301887 0.208819894659782 0.207109781203472 0.205383766207535 0.203642390536073 0.201886201233214 0.200115751110018 0.198331598328288 0.196534305981727 0.194724441674952 0.192902577100816 0.191069287616518 0.189225151818985 0.187370751119974 0.185506669321381 0.183633492191204 0.18175180704062 0.179862202302637 0.177965267112751 0.17606159089206 0.174151762933265 0.172236371989974 0.170316005869739 0.168391251031223 0.166462692185896 0.164530911904657 0.162596490229751 0.16066000429236 0.15872202793621 0.156783131347552 0.154843880691849 0.152904837757491 0.150966559606831 0.14902959823488 0.147094500235888 0.145161806478137 0.143232051787162 0.141305764637661 0.139383466854334 0.137465673321836 0.13555289170408 0.13364562217305 0.131744357147316 0.129849581040397 0.127961770019123 0.126081391772128 0.124208905288579 0.122344760647251 0.120489398816042 0.118643251461978 0.116806740771792 0.114980279283108 0 0 0 0 0 0 0 0 0 0 0 0 0 0 0 0 0 0 0 0 0 0 0 0 0 0 0 0 0 0 0 0 0 0 0 0 0 0 0 0 0 0 0 0 0 0 0 0 0 0 0 0 0 0 0 0 0 0 0 0 0 0 0 0 0 0 0 0 0 0
0 0 0 0 0 0 0 0 0 0 0 0 0 0 0 0 0 0 0 0 0 0 0 0 0 0 0 0 0 0 0 0 0 0 0 0 0 0 0 0 0 0 0 0 0 0 0 0 0 0 0 0 0 0 0 0 0 0 0 0 0 0 0 0 0 0 0 0 0 0 0 0 0 0 0 0 0 0 0 0 0 0 0 0 0 0 0 0 0 0 0 0 0 0 0 0 0 0 0 0 0 0 0 0 0 0 0 0 0 0 0 0 0 0 0 0 0 0 0 0 0 0 0 0 0 0 0 0 0 0 0 0 0 0 0 0 0 0 0 0 0 0 0 0 0 0 0 0 0 0 0 0 0 0 0 0 0 0 0 0 0 0 0 0 0 0 0 0 0 0 0 0 0 0 0 0 0 0 0 0 0 0 0 0 0 0 0 0 0 0 0 0 0 0 0 0 0 0 0 0 0 0.259275665258279 0.258472960581263 0.257641485904765 0.256781315366662 0.255892538735013 0.254975261397801 0.254029604337728 0.253055704092082 0.252053712697741 0.251023797621354 0.249966141674801 0.248880942916022 0.247768414535341 0.246628784727425 0.245462296549032 0.244269207762728 0.243049790666766 0.241804331911328 0.240533132301387 0.239236506586394 0.237914783237086 0.236568304209675 0.235197424697713 0.233802512871948 0.23238394960849 0.230942128205609 0.22947745408955 0.227990344509691 0.226481228223433 0.224950545171226 0.223398746142095 0.221826292430104 0.220233655482161 0.218621316537592 0.216989766259929 0.215339504361335 0.213671039220151 0.211984887491977 0.210281573714789 0.208561629908536 0.206825595169693 0.205074015261257 0.203307442198645 0.201526433831978 0.199731553425255 0.197923369232859 0.196102454073916 0.194269384904953 0.192424742391365 0.190569110478149 0.18870307596038 0.186827228053916 0.184942157966776 0.183048458471668 0.181146723480123 0.179237547618679 0.177321525807562 0.175399252842304 0.173471322978715 0.171538329521651 0.169600864417968 0.16765951785407 0.165714877858459 0.163767529909648 0.161818056549816 0.159867037004577 0.157915046809191 0.15596265744157 0.154010435962402 0.152058944662695 0.150108740719051 0.148160375856952 0.14621439602233 0.144271341061687 0.14233174441099 0.140396132793606 0.138465025927456 0.136538936241631 0.134618368602615 0.132703820050325 0.13079577954412 0.128894727718894 0.12700113665144 0.125115469637143 0.123238180977138 0.12136971577602 0.119510509750158 0.117660989046688 0.115821570073233 0 0 0 0 0 0 0 0 0 0 0 0 0 0 0 0 0 0 0 0 0 0 0 0 0 0 0 0 0 0 0 0 0 0 0 0 0 0 0 0 0 0 0 0 0 0 0 0 0 0 0 0 0 0 0 0 0 0 0 0 0 0 0 0 0 0 0 0 0 0
0 0 0 0 0 0 0 0 0 0 0 0 0 0 0 0 0 0 0 0 0 0 0 0 0 0 0 0 0 0 0 0 0 0 0 0 0 0 0 0 0 0 0 0 0 0 0 0 0 0 0 0 0 0 0 0 0 0 0 0 0 0 0 0 0 0 0 0 0 0 0 0 0 0 0 0 0 0 0 0 0 0 0 0 0 0 0 0 0 0 0 0 0 0 0 0 0 0 0 0 0 0 0 0 0 0 0 0 0 0 0 0 0 0 0 0 0 0 0 0 0 0 0 0 0 0 0 0 0 0 0 0 0 0 0 0 0 0 0 0 0 0 0 0 0 0 0 0 0 0 0 0 0 0 0 0 0 0 0 0 0 0 0 0 0 0 0 0 0 0 0 0 0 0 0 0 0 0 0 0 0 0 0 0 0 0 0 0 0 0 0 0 0 0 0 0 0 0 0 0.262442030541551 0.261697495191854 0.260923807880525 0.260121010594583 0.259289161109305 0.258428333008011 0.257538615686717 0.256620114343653 0.255672949953657 0.254697259227459 0.253693194555918 0.252660923939258 0.251600630901416 0.250512514389569 0.249396788659 0.248253683143422 0.247083442310928 0.245886325505749 0.244662606776011 0.243412574687711 0.242136532125144 0.240834796078025 0.239507697415574 0.238155580647857 0.236778803674658 0.235377737522215 0.23395276606814 0.232504285754856 0.231032705291925 0.229538445347617 0.228021938230105 0.226483627558689 0.224923967925432 0.223343424547643 0.221742472911616 0.220121598408057 0.218481295959659 0.216822069641242 0.215144432292948 0.213448905126929 0.211736017328002 0.210006305648758 0.208260313999572 0.20649859303403 0.204721699730233 0.202930196968459 0.201124653105702 0.199305641547529 0.197473740317786 0.19562953162661 0.193773601437236 0.191906539032106 0.190028936578716 0.188141388695721 0.18624449201974 0.184338844773338 0.182425046334652 0.180503696809104 0.178575396603659 0.176640746004069 0.17470034475552 0.17275479164714 0.170804684100746 0.168850617764259 0.166893186110189 0.164932980039542 0.162970587491572 0.1610065930597 0.159041577613976 0.157076117930415 0.155110786327539 0.15314615031043 0.151182772222614 0.149221208906044 0.147262011369472 0.145305724465468 0.143352886576319 0.141404029309068 0.139459677199887 0.137520347428004 0.135586549539361 0.133658785180189 0.131737547840659 0.129823322608744 0.127916585934442 0.126017805404457 0.124127439527451 0.122245937529956 0.120373739163006 0.118511274519566 0.116658963862791 0 0 0 0 0 0 0 0 0 0 0 0 0 0 0 0 0 0 0 0 0 0 0 0 0 0 0 0 0 0 0 0 0 0 0 0 0 0 0 0 0 0 0 0 0 0 0 0 0 0 0 0 0 0 0 0 0 0 0 0 0 0 0 0 0 0 0 0 0 0
0 0 0 0 0 0 0 0 0 0 0 0 0 0 0 0 0 0 0 0 0 0 0 0 0 0 0 0 0 0 0 0 0 0 0 0 0 0 0 0 0 0 0 0 0 0 0 0 0 0 0 0 0 0 0 0 0 0 0 0 0 0 0 0 0 0 0 0 0 0 0 0 0 0 0 0 0 0 0 0 0 0 0 0 0 0 0 0 0 0 0 0 0 0 0 0 0 0 0 0 0 0 0 0 0 0 0 0 0 0 0 0 0 0 0 0 0 0 0 0 0 0 0 0 0 0 0 0 0 0 0 0 0 0 0 0 0 0 0 0 0 0 0 0 0 0 0 0 0 0 0 0 0 0 0 0 0 0 0 0 0 0 0 0 0 0 0 0 0 0 0 0 0 0 0 0 0 0 0 0 0 0 0 0 0 0 0 0 0 0 0 0 0 0 0.267358107408809 0.266761306376097 0.26613510580568 0.265479467745516 0.264794369886629 0.264079805658707 0.263335784310748 0.262562330976644 0.261759486725602 0.260927308597343 0.260065869622023 0.259175258824843 0.258255581215338 0.257306957761359 0.256329525347763 0.255323436719876 0.25428886041178 0.253225980659526 0.252134997299366 0.251016125651144 0.249869596386978 0.24869565538541 0.247494563571188 0.246266596740904 0.245012045374687 0.243731214434196 0.242424423147166 0.241092004778772 0.239734306390105 0.238351688584052 0.236944525238909 0.235513203230046 0.234058122139982 0.232579693957221 0.231078342764231 0.229554504414933 0.228008626202131 0.226441166515253 0.224852594488845 0.22324338964225 0.221614041510885 0.219965049269601 0.218296921348537 0.216610175041972 0.214905336110607 0.213182938377774 0.211443523320044 0.209687639652709 0.207915842910638 0.206128695024985 0.204326763896242 0.202510622964137 0.200680850774854 0.198838030546091 0.196982749730419 0.195115599577455 0.193237174695331 0.191348072611932 0.189448893336404 0.187540238921392 0.185622713026483 0.183696920483333 0.181763466862921 0.179822958045382 0.177875999792895 0.175923197326014 0.173965154903917 0.172002475408967 0.170035759935996 0.168065607386732 0.166092614069725 0.164117373306191 0.162140475042102 0.160162505466903 0.158184046639195 0.156205676119702 0.154227966611848 0.152251485610262 0.150276795057466 0.148304451009069 0.146335003307685 0.144368995265861 0.142406963358227 0.140449436923093 0.138496937873712 0.136549980419376 0.134609070796541 0.132674707010136 0.130747378585198 0.128827566328976 0.126915742103604 0.125012368609458 0.123117899179293 0.121232777583195 0.119357437844462 0.117492304066406 0.115637790270135 0 0 0 0 0 0 0 0 0 0 0 0 0 0 0 0 0 0 0 0 0 0 0 0 0 0 0 0 0 0 0 0 0 0 0 0 0 0 0 0 0 0 0 0 0 0 0 0 0 0 0 0 0 0 0 0 0 0 0 0 0 0 0 0 0 0 0 0 0
0 0 0 0 0 0 0 0 0 0 0 0 0 0 0 0 0 0 0 0 0 0 0 0 0 0 0 0 0 0 0 0 0 0 0 0 0 0 0 0 0 0 0 0 0 0 0 0 0 0 0 0 0 0 0 0 0 0 0 0 0 0 0 0 0 0 0 0 0 0 0 0 0 0 0 0 0 0 0 0 0 0 0 0 0 0 0 0 0 0 0 0 0 0 0 0 0 0 0 0 0 0 0 0 0 0 0 0 0 0 0 0 0 0 0 0 0 0 0 0 0 0 0 0 0 0 0 0 0 0 0 0 0 0 0 0 0 0 0 0 0 0 0 0 0 0 0 0 0 0 0 0 0 0 0 0 0 0 0 0 0 0 0 0 0 0 0 0 0 0 0 0 0 0 0 0 0 0 0 0 0 0 0 0 0 0 0 0 0 0 0 0 0.270079862826994 0.269544158736608 0.268978909497315 0.268384044045911 0.267759506902647 0.267105258297772 0.266421274283213 0.265707546829246 0.264964083906016 0.264190909549808 0.263388063913982 0.26255560330448 0.261693600199882 0.260802143255962 0.259881337294739 0.258931303278035 0.257952178265565 0.256944115357615 0.255907283622368 0.254841868007981 0.253748069239509 0.252626103700812 0.251476203301593 0.25029861532973 0.249093602289085 0.247861441723013 0.246602426023763 0.245316862228033 0.244005071798937 0.242667390394633 0.241304167623941 0.239915766789219 0.238502564616848 0.237064950975646 0.235603328583565 0.234118112703045 0.232609730825386 0.231078622344548 0.229525238220768 0.227950040634406 0.226353502630465 0.224736107754189 0.223098349678204 0.221440731821658 0.219763766961789 0.218067976838437 0.216353891751926 0.21462205015482 0.21287299823804 0.211107289511818 0.209325484381986 0.207528149722095 0.205715858441855 0.203889189052407 0.202048725228909 0.200195055370941 0.198328772161236 0.196450472123207 0.194560755177795 0.192660224200101 0.190749484576305 0.188829143761345 0.186899810837828 0.184962096076671 0.183016610499896 0.181063965446064 0.179104772138799 0.17713964125882 0.175169182519947 0.173194004249477 0.171214712973353 0.169231913006544 0.167246206049 0.1652581907876 0.163268462504424 0.161277612691741 0.159286228674043 0.157294893237457 0.155304184266856 0.153314674390992 0.151326930635915 0.149341514086983 0.147358979559712 0.145379875279727 0.143404742572048 0.141434115559924 0.139468520873436 0.137508477368053 0.135554495853312 0.133607078831808 0.131666720248605 0.129733905251234 0.127809109960381 0.125892801251354 0.12398543654645 0.122087463618258 0.120199320403985 0.118321434830827 0.116454224652428 0.114598097296443 0 0 0 0 0 0 0 0 0 0 0 0 0 0 0 0 0 0 0 0 0 0 0 0 0 0 0 0 0 0 0 0 0 0 0 0 0 0 0 0 0 0 0 0 0 0 0 0 0 0 0 0 0 0 0 0 0 0 0 0 0 0 0 0 0 0 0 0
0 0 0 0 0 0 0 0 0 0 0 0 0 0 0 0 0 0 0 0 0 0 0 0 0 0 0 0 0 0 0 0 0 0 0 0 0 0 0 0 0 0 0 0 0 0 0 0 0 0 0 0 0 0 0 0 0 0 0 0 0 0 0 0 0 0 0 0 0 0 0 0 0 0 0 0 0 0 0 0 0 0 0 0 0 0 0 0 0 0 0 0 0 0 0 0 0 0 0 0 0 0 0 0 0 0 0 0 0 0 0 0 0 0 0 0 0 0 0 0 0 0 0 0 0 0 0 0 0 0 0 0 0 0 0 0 0 0 0 0 0 0 0 0 0 0 0 0 0 0 0 0 0 0 0 0 0 0 0 0 0 0 0 0 0 0 0 0 0 0 0 0 0 0 0 0 0 0 0 0 0 0 0 0 0 0 0 0 0 0 0.272662649367407 0.272188801908933 0.271685335082613 0.271152144582479 0.270589141561402 0.269996252788641 0.269373420792693 0.268720603989263 0.268037776794187 0.267324929721151 0.266582069464081 0.265809218964099 0.265006417460943 0.264173720528787 0.263311200096418 0.262418944451724 0.261497058230504 0.260545662389586 0.259564894164312 0.258554907010422 0.257515870530407 0.256447970384448 0.255351408186014 0.254226401382289 0.253073183119544 0.251892002093658 0.250683122385944 0.249446823284513 0.248183399091386 0.246893158915606 0.24557642645261 0.244233539750133 0.242864850960946 0.241470726082736 0.240051544685455 0.238607699626476 0.237139596753917 0.235647654598502 0.234132304054337 0.232593988049001 0.231033161203361 0.229450289481528 0.227845849831384 0.226220329816117 0.22457422723722 0.222908049749407 0.221222314467912 0.219517547568645 0.217794283881687 0.216053066478593 0.214294446254028 0.212518981502186 0.210727237488524 0.208919786017294 0.20709720499538 0.205260077992946 0.203408993801386 0.201544545989104 0.199667332455602 0.19777795498438 0.195877018795174 0.193965132095977 0.192042905635389 0.190110952255741 0.188169886447491 0.186220323905376 0.184262881086768 0.182298174772714 0.18032682163211 0.178349437789444 0.17636663839657 0.174379037208909 0.172387246166518 0.170391874980432 0.168393530724664 0.166392817434261 0.164390335709784 0.162386682328566 0.160382449863118 0.158378226306997 0.156374594708467 0.154372132812269 0.152371412709782 0.150373000497871 0.148377455946677 0.146385332176606 0.144397175344764 0.142413524341037 0.140434910494058 0.138461857287229 0.136494880084973 0.13453448586941 0.132581172987569 0.130635430909291 0.128697739995936 0.126768571279982 0.124848386255636 0.12293763668049 0.121036764388314 0.11914620111301 0.117266368323752 0.115397677071355 0 0 0 0 0 0 0 0 0 0 0 0 0 0 0 0 0 0 0 0 0 0 0 0 0 0 0 0 0 0 0 0 0 0 0 0 0 0 0 0 0 0 0 0 0 0 0 0 0 0 0 0 0 0 0 0 0 0 0 0 0 0 0 0 0 0 0 0
0 0 0 0 0 0 0 0 0 0 0 0 0 0 0 0 0 0 0 0 0 0 0 0 0 0 0 0 0 0 0 0 0 0 0 0 0 0 0 0 0 0 0 0 0 0 0 0 0 0 0 0 0 0 0 0 0 0 0 0 0 0 0 0 0 0 0 0 0 0 0 0 0 0 0 0 0 0 0 0 0 0 0 0 0 0 0 0 0 0 0 0 0 0 0 0 0 0 0 0 0 0 0 0 0 0 0 0 0 0 0 0 0 0 0 0 0 0 0 0 0 0 0 0 0 0 0 0 0 0 0 0 0 0 0 0 0 0 0 0 0 0 0 0 0 0 0 0 0 0 0 0 0 0 0 0 0 0 0 0 0 0 0 0 0 0 0 0 0 0 0 0 0 0 0 0 0 0 0 0 0 0 0 0 0 0 0 0 0 0.274692263436134 0.274251254004143 0.273780485624979 0.273279836025838 0.272749198390979 0.272188481535727 0.271597610065799 0.270976524521753 0.270325181508373 0.26964355380882 0.268931630483395 0.268189416952786 0.267416935065689 0.266614223150719 0.265781336052518 0.264918345152051 0.264025338371015 0.26310242016039 0.262149711473126 0.261167349720993 0.260155488715672 0.259114298594133 0.25804396572841 0.256944692619886 0.255816697778211 0.254660215585022 0.253475496142632 0.252262805107865 0.251022423511279 0.249754647561978 0.248459788438274 0.247138172064467 0.245790138874002 0.24441604355935 0.243016254808862 0.241591155030996 0.240141140066208 0.238666618886898 0.237168013285778 0.235645757553048 0.234100298142783 0.232532093328946 0.230941612851442 0.229329337552666 0.227695759004973 0.226041379129531 0.224366709807025 0.222672272480674 0.220958597752054 0.21922622497019 0.21747570181443 0.215707583871583 0.213922434207824 0.212120822935873 0.210303326777948 0.208470528624996 0.206623017092737 0.20476138607498 0.202886234294784 0.200998164853907 0.199097784781102 0.197185704579733 0.195262537775215 0.193328900462792 0.19138541085612 0.189432688837154 0.187471355507829 0.185502032743983 0.183525342752015 0.181541907628724 0.17955234892477 0.177557287212228 0.175557341656634 0.173553129593955 0.171545266112921 0.169534363643065 0.167521031548917 0.165505875730692 0.163489498231843 0.161472496853846 0.15945546477854 0.157438990198346 0.155423655954701 0.153410039184964 0.151398710978121 0.149390236039527 0.147385172364948 0.145384070924159 0.14338747535429 0.141395921663161 0.139409937942788 0.137430044093225 0.135456751556941 0.133490563063836 0.131531972387075 0.12958146410982 0.127639513402978 0.12570658581407 0.12378313706725 0.121869612874583 0.119966448758588 0.118074069886077 0.116192890913336 0 0 0 0 0 0 0 0 0 0 0 0 0 0 0 0 0 0 0 0 0 0 0 0 0 0 0 0 0 0 0 0 0 0 0 0 0 0 0 0 0 0 0 0 0 0 0 0 0 0 0 0 0 0 0 0 0 0 0 0 0 0 0 0 0 0 0 0
0 0 0 0 0 0 0 0 0 0 0 0 0 0 0 0 0 0 0 0 0 0 0 0 0 0 0 0 0 0 0 0 0 0 0 0 0 0 0 0 0 0 0 0 0 0 0 0 0 0 0 0 0 0 0 0 0 0 0 0 0 0 0 0 0 0 0 0 0 0 0 0 0 0 0 0 0 0 0 0 0 0 0 0 0 0 0 0 0 0 0 0 0 0 0 0 0 0 0 0 0 0 0 0 0 0 0 0 0 0 0 0 0 0 0 0 0 0 0 0 0 0 0 0 0 0 0 0 0 0 0 0 0 0 0 0 0 0 0 0 0 0 0 0 0 0 0 0 0 0 0 0 0 0 0 0 0 0 0 0 0 0 0 0 0 0 0 0 0 0 0 0 0 0 0 0 0 0 0 0 0 0 0 0 0 0 0.277400405742527 0.277051920290762 0.276673884063112 0.276266126431072 0.275828491778709 0.275360839721713 0.274863045312352 0.274334999230035 0.273776607957267 0.273187793940741 0.272568495737379 0.271918668145118 0.271238282318275 0.270527325867346 0.269785802943097 0.269013734304843 0.26821115737283 0.267378126264633 0.266514711815547 0.265621001582919 0.264697099834427 0.263743127520313 0.262759222229615 0.261745538130436 0.260702245894338 0.259629532604964 0.258527601650974 0.257396672603476 0.256236981078065 0.255048778581679 0.253832332344445 0.252587925136747 0.251315855071735 0.25001643539353 0.248689994251408 0.247336874460216 0.24595743324737 0.244552041986708 0.24312108591957 0.241664963863431 0.240184087908467 0.238678883102429 0.23714978712422 0.235597249946571 0.234021733488258 0.232423711256258 0.230803667978313 0.229162099226339 0.227499511031133 0.225816419488876 0.224113350359866 0.222390838660006 0.220649428245511 0.218889671391343 0.217112128363871 0.215317366988256 0.213505962211089 0.211678495658763 0.209835555192124 0.20797773445789 0.206105632437371 0.204219852992992 0.202321004413143 0.200409698955846 0.198486552391788 0.196552183547174 0.194607213846946 0.192652266858842 0.190687967838779 0.188714943278077 0.186733820452963 0.184745226976854 0.182749790355878 0.180748137548066 0.178740894526698 0.176728685848203 0.174712134225055 0.172691860104093 0.170668481250629 0.168642612338789 0.166614864548421 0.16458584516896 0.162556157210606 0.160526399023151 0.158497163922773 0.156469039827141 0.154442608899092 0.152418447199199 0.150397124347484 0.148379203194529 0.14636523950225 0.144355781634521 0.142351370257899 0.140352538052623 0.138359809434064 0.136373700284812 0.134394717697521 0.132423359728677 0.130460115163377 0.128505463291238 0.126559873693533 0.124623806041596 0.12269770990659 0.120782024580654 0.118877178909458 0.116983591136211 0 0 0 0 0 0 0 0 0 0 0 0 0 0 0 0 0 0 0 0 0 0 0 0 0 0 0 0 0 0 0 0 0 0 0 0 0 0 0 0 0 0 0 0 0 0 0 0 0 0 0 0 0 0 0 0 0 0 0 0 0 0 0 0 0 0 0 0
0 0 0 0 0 0 0 0 0 0 0 0 0 0 0 0 0 0 0 0 0 0 0 0 0 0 0 0 0 0 0 0 0 0 0 0 0 0 0 0 0 0 0 0 0 0 0 0 0 0 0 0 0 0 0 0 0 0 0 0 0 0 0 0 0 0 0 0 0 0 0 0 0 0 0 0 0 0 0 0 0 0 0 0 0 0 0 0 0 0 0 0 0 0 0 0 0 0 0 0 0 0 0 0 0 0 0 0 0 0 0 0 0 0 0 0 0 0 0 0 0 0 0 0 0 0 0 0 0 0 0 0 0 0 0 0 0 0 0 0 0 0 0 0 0 0 0 0 0 0 0 0 0 0 0 0 0 0 0 0 0 0 0 0 0 0 0 0 0 0 0 0 0 0 0 0 0 0 0 0 0 0 0 0 0 0.279265508034076 0.27895079924084 0.278606479722713 0.278232360745825 0.277828268516316 0.277394044415867 0.276929545223231 0.276434643321477 0.275909226890678 0.275353200085799 0.274766483199553 0.274149012810013 0.273500741912788 0.272821640037597 0.272111693349084 0.271370904731741 0.270599293858843 0.269796897245281 0.268963768284244 0.268099977267695 0.26720561139061 0.26628077473898 0.265325588261586 0.264340189725589 0.26332473365598 0.262279391258985 0.261204350329505 0.260099815142728 0.258966006330031 0.257803160739356 0.256611531280219 0.25539138675356 0.25414301166665 0.252866706033291 0.251562785159568 0.250231579415419 0.248873433992321 0.247488708647394 0.246077777434247 0.244641028420919 0.243178863395245 0.241691697558042 0.240179959204495 0.238644089394123 0.237084541609757 0.235501781405955 0.233896286047262 0.232268544136795 0.230619055235591 0.22894832947318 0.22725688714987 0.225545258331223 0.223813982435201 0.2220636078125 0.22029469132054 0.218507797891666 0.216703500096016 0.214882377699618 0.213045017218204 0.211192011467268 0.209323959108896 0.20744146419587 0.205545135713589 0.203635587120305 0.201713435886195 0.199779303031805 0.197833812666334 0.195877591526309 0.193911268515121 0.191935474243928 0.189950840574428 0.187958000163959 0.185957586013422 0.183950231018491 0.181936567524558 0.179917226885878 0.177892839029345 0.175864032023322 0.173831431651964 0.171795660995417 0.169757340016306 0.167717085152895 0.165675508919266 0.163633219512914 0.161590820430072 0.159548910089098 0.157508081462265 0.155468921716225 0.153432011861456 0.151397926410964 0.149367233048475 0.1473404923064 0.145318257253757 0.1433010731943 0.141289477375025 0.139283998705241 0.137285157486391 0.135293465152732 0.133309424023055 0.131333527063526 0.12936625766177 0.127408089412292 0.125459485913274 0.123520900574855 0.121592776438891 0.119675546010246 0.117769631099622 0 0 0 0 0 0 0 0 0 0 0 0 0 0 0 0 0 0 0 0 0 0 0 0 0 0 0 0 0 0 0 0 0 0 0 0 0 0 0 0 0 0 0 0 0 0 0 0 0 0 0 0 0 0 0 0 0 0 0 0 0 0 0 0 0 0 0 0
0 0 0 0 0 0 0 0 0 0 0 0 0 0 0 0 0 0 0 0 0 0 0 0 0 0 0 0 0 0 0 0 0 0 0 0 0 0 0 0 0 0 0 0 0 0 0 0 0 0 0 0 0 0 0 0 0 0 0 0 0 0 0 0 0 0 0 0 0 0 0 0 0 0 0 0 0 0 0 0 0 0 0 0 0 0 0 0 0 0 0 0 0 0 0 0 0 0 0 0 0 0 0 0 0 0 0 0 0 0 0 0 0 0 0 0 0 0 0 0 0 0 0 0 0 0 0 0 0 0 0 0 0 0 0 0 0 0 0 0 0 0 0 0 0 0 0 0 0 0 0 0 0 0 0 0 0 0 0 0 0 0 0 0 0 0 0 0 0 0 0 0 0 0 0 0 0 0 0 0 0 0 0 0 0.281079938050715 0.28079932071446 0.280489054994244 0.280148933989649 0.279778765648358 0.279378373018188 0.278947594485257 0.278486283997973 0.277994311276565 0.277471562007872 0.276917938025159 0.27633335747272 0.275717754955045 0.275071081670383 0.274393305528501 0.273684411252513 0.272944400464624 0.272173291755695 0.271371120738535 0.270537940084839 0.269673819545753 0.268778845955998 0.267853123221595 0.266896772291165 0.26590993111087 0.264892754563039 0.263845414388566 0.262768099093178 0.261661013837692 0.260524380312403 0.259358436595776 0.258163436997609 0.256939651886876 0.255687367504474 0.254406885761107 0.253098524020577 0.25176261486875 0.250399505868484 0.249009559300863 0.24759315189302 0.246150674532936 0.244682531971548 0.243189142512549 0.24167093769028 0.240128361936099 0.238561872233653 0.236971937763494 0.235359039537447 0.233723670023223 0.232066332759702 0.230387541963374 0.228687822126431 0.22696770760696 0.225227742211781 0.223468478772393 0.221690478714543 0.219894311621961 0.218080554794728 0.216249792802839 0.214402617035463 0.212539625246421 0.210661421096436 0.208768613692631 0.206861817125859 0.204941650006335 0.203008734998127 0.201063698353019 0.199107169444241 0.197139780300611 0.195162165141562 0.19317495991358 0.191178801828535 0.189174328904394 0.187162179508797 0.185142991905976 0.183117403807455 0.181086051927027 0.179049571540404 0.177008596050004 0.174963756555298 0.172915681429102 0.170864995900245 0.168812321642981 0.166758276373509 0.164703473454 0.162648521504427 0.160594024022574 0.158540579012522 0.156488778621913 0.154439208788301 0.152392448894848 0.150349071435624 0.148309641690774 0.146274717411758 0.144244848516893 0.142220576797388 0.140202435634056 0.13819094972487 0.136186634823509 0.134189997489038 0.132201534846829 0.130221734360834 0.1282510736173 0.126290020119987 0.124339031096958 0.12239855331898 0.120469022929546 0.11855086528657 0.116644494815692 0 0.112868717632792 0.11100008395322 0.109144783298335 0.107303173637866 0.105475601371806 0 0 0 0 0 0 0 0 0 0 0 0 0 0 0 0 0 0 0 0 0 0 0 0 0 0 0 0 0 0 0 0 0 0 0 0 0 0 0 0 0 0 0 0 0 0 0 0 0 0 0 0 0 0 0 0 0 0 0 0 0
0 0 0 0 0 0 0 0 0 0 0 0 0 0 0 0 0 0 0 0 0 0 0 0 0 0 0 0 0 0 0 0 0 0 0 0 0 0 0 0 0 0 0 0 0 0 0 0 0 0 0 0 0 0 0 0 0 0 0 0 0 0 0 0 0 0 0 0 0 0 0 0 0 0 0 0 0 0 0 0 0 0 0 0 0 0 0 0 0 0 0 0 0 0 0 0 0 0 0 0 0 0 0 0 0 0 0 0 0 0 0 0 0 0 0 0 0 0 0 0 0 0 0 0 0 0 0 0 0 0 0 0 0 0 0 0 0 0 0 0 0 0 0 0 0 0 0 0 0 0 0 0 0 0 0 0 0 0 0 0 0 0 0 0 0 0 0 0 0 0 0 0 0 0 0 0 0 0 0 0 0 0 0 0 0.282596554942814 0.282320651730336 0.282014859892536 0.281678969061434 0.281312783874254 0.280916124228252 0.280488825521497 0.280030738879308 0.27954173136605 0.27902168618202 0.278470502845176 0.277888097357461 0.277274402355536 0.276629367245691 0.275952958322798 0.275245158873125 0.274505969260898 0.273735406998486 0.272933506800131 0.272100320619145 0.271235917668537 0.270340384425027 0.269413824616472 0.268456359192688 0.267468126279734 0.2664492811177 0.265399995982096 0.264320460088933 0.263210879483624 0.262071476913849 0.260902491686558 0.259704179509279 0.258476812315952 0.257220678077509 0.255936080597441 0.254623339292624 0.253282788959666 0.251914779527101 0.250519675793722 0.249097857153398 0.247649717306726 0.246175663959875 0.244676118511007 0.243151515724677 0.241602303394597 0.240028941995215 0.238431904322529 0.23681167512457 0.235168750722037 0.233503638619531 0.231816857107868 0.23010893485797 0.228380410506802 0.226631832235891 0.224863757342896 0.223076751806773 0.221271389847038 0.219448253477651 0.217607932056056 0.215751021827891 0.213878125467904 0.211989851617624 0.210086814420274 0.20816963305351 0.206238931260476 0.204295336879712 0.202339481374458 0.200371999361839 0.198393528142488 0.196404707231083 0.194406177888324 0.192398582654845 0.190382564887555 0.188358768298878 0.186327836499396 0.184290412544329 0.182247138484343 0.180198654921108 0.178145600568047 0.176088611816727 0.174028322309263 0.171965362517178 0.169900359327087 0.167833935633578 0.165766709939677 0.163699295965218 0.161632302263472 0.159566331846361 0.157501981818532 0.15543984302063 0.153380499682009 0.151324529083149 0.149272501228053 0.147224978526811 0.14518251548858 0.143145658425164 0.141114945165373 0.139090904780348 0.137074057319976 0.135064913560548 0.133063974763781 0.131071732447289 0.129088668166614 0.127115253308871 0.125151948898076 0.123199205412184 0.121257462611882 0.119327149381128 0.11740868357945 0.115502471905974 0.113608909775155 0.111728381204161 0.109861258711857 0.108007903229305 0.106168664021701 0.104343878621655 0.102533872773679 0 0 0 0 0 0 0 0 0 0 0 0 0 0 0 0 0 0 0 0 0 0 0 0 0 0 0 0 0 0 0 0 0 0 0 0 0 0 0 0 0 0 0 0 0 0 0 0 0 0 0 0 0 0 0 0 0 0 0
0 0 0 0 0 0 0 0 0 0 0 0 0 0 0 0 0 0 0 0 0 0 0 0 0 0 0 0 0 0 0 0 0 0 0 0 0 0 0 0 0 0 0 0 0 0 0 0 0 0 0 0 0 0 0 0 0 0 0 0 0 0 0 0 0 0 0 0 0 0 0 0 0 0 0 0 0 0 0 0 0 0 0 0 0 0 0 0 0 0 0 0 0 0 0 0 0 0 0 0 0 0 0 0 0 0 0 0 0 0 0 0 0 0 0 0 0 0 0 0 0 0 0 0 0 0 0 0 0 0 0 0 0 0 0 0 0 0 0 0 0 0 0 0 0 0 0 0 0 0 0 0 0 0 0 0 0 0 0 0 0 0 0 0 0 0 0 0 0 0 0 0 0 0 0 0 0 0 0 0 0 0 0 0.284341611070446 0.28410035017813 0.283829190030873 0.283527901911553 0.283196271993625 0.282834101612606 0.282441207523673 0.282017422145051 0.281562593786878 0.281076586865255 0.280559282101213 0.280010576704336 0.27943038454081 0.278818636285682 0.27817527955913 0.277500279046578 0.2767936166025 0.276055291337771 0.275285319690474 0.274483735480047 0.27365058994473 0.272785951762246 0.271889907053693 0.270962559370661 0.270004029665567 0.269014456245268 0.267993994708014 0.266942817863806 0.265861115638294 0.264749094960307 0.263606979633197 0.262435010190134 0.261233443733566 0.260002553759035 0.258742629963584 0.257453978039004 0.256136919450189 0.254791791198875 0.253418945573074 0.252018749882529 0.250591586180507 0.249137850972313 0.24765795491087 0.246152322479756 0.244621391664114 0.243065613609827 0.241485452271388 0.239881384048926 0.238253897414803 0.236603492530284 0.234930680852719 0.233235984733733 0.23151993700893 0.229783080579576 0.228025967986804 0.226249160978825 0.224453230071685 0.222638754104077 0.220806319786744 0.218956521247007 0.217089959568936 0.215207242329718 0.213308983132755 0.21139580113801 0.209468320590165 0.20752717034511 0.205572983395284 0.203606396394433 0.201628049182266 0.199638584309571 0.197638646564276 0.195628882498984 0.193609939960483 0.191582467621723 0.189547114516741 0.187504529579046 0.185455361183893 0.183400256694942 0.181339862015736 0.179274821146435 0.177205775746266 0.175133364702051 0.17305822370329 0.170980984824122 0.16890227611259 0.166822721187562 0.164742938843661 0.162663542664531 0.160585140644789 0.158508334820941 0.156433720911586 0.154361887967157 0.152293418029486 0.150228885801437 0.148168858326812 0.146113894680792 0.144064545671078 0.142021353549913 0.139984851737192 0.137955564554761 0.135934006972079 0.133920684363345 0.13191609227619 0.129920716212041 0.127935031418204 0.125959502691742 0.123994584195182 0.122040719284066 0.12009834034638 0.118167868653829 0.116249714224966 0.114344275700113 0.112451940228053 0.110573083364417 0.108708068981693 0.106857249190764 0.1050209642739 0.103199542629046 0 0 0 0 0 0 0 0 0 0 0 0 0 0 0 0 0 0 0 0 0 0 0 0 0 0 0 0 0 0 0 0 0 0 0 0 0 0 0 0 0 0 0 0 0 0 0 0 0 0 0 0 0 0 0 0 0 0 0
0 0 0 0 0 0 0 0 0 0 0 0 0 0 0 0 0 0 0 0 0 0 0 0 0 0 0 0 0 0 0 0 0 0 0 0 0 0 0 0 0 0 0 0 0 0 0 0 0 0 0 0 0 0 0 0 0 0 0 0 0 0 0 0 0 0 0 0 0 0 0 0 0 0 0 0 0 0 0 0 0 0 0 0 0 0 0 0 0 0 0 0 0 0 0 0 0 0 0 0 0 0 0 0 0 0 0 0 0 0 0 0 0 0 0 0 0 0 0 0 0 0 0 0 0 0 0 0 0 0 0 0 0 0 0 0 0 0 0 0 0 0 0 0 0 0 0 0 0 0 0 0 0 0 0 0 0 0 0 0 0 0 0 0 0 0 0 0 0 0 0 0 0 0 0 0 0 0 0 0 0 0 0.286033638188754 0.285827270051121 0.285591014936962 0.285324625770617 0.285027870232536 0.284700531047398 0.284342406258516 0.283953309488195 0.283533070183703 0.283081533848558 0.282598562258813 0.282084033664089 0.281537842973081 0.280959901923307 0.280350139234893 0.279708500748181 0.279034949544995 0.278329466053416 0.277592048135921 0.276822711160785 0.27602148805665 0.275188429350195 0.274323603186872 0.273427095334657 0.272499009170852 0.271539465651925 0.270548603266442 0.269526577971171 0.268473563110413 0.267389749318693 0.266275344406934 0.265130573232246 0.263955677551535 0.262750915859095 0.261516563208398 0.260252911018336 0.258960266864137 0.257638954253249 0.256289312386464 0.2549116959046 0.253506474621067 0.252074033240644 0.250614771064849 0.249129101684257 0.247617452658162 0.246080265181994 0.244517993742899 0.242931105763921 0.241320081237231 0.239685412346851 0.238027603081357 0.236347168837018 0.234644636011878 0.232920541591264 0.231175432725234 0.229409866298474 0.227624408493162 0.225819634345316 0.22399612729518 0.222154478732145 0.220295287534779 0.218419159606476 0.21652670740728 0.214618549482428 0.21269530998814 0.210757618215212 0.208806108110949 0.206841417799958 0.20486418910437 0.202875067063986 0.2008746994569 0.1988637363211 0.196842829477579 0.194812632055456 0.192773798019606 0.190726981701294 0.188672837332315 0.186612018583072 0.184545178105118 0.18247296707856 0.180396034764807 0.178315028065084 0.17623059108512 0.174143364706453 0.172053986164702 0.169963088635227 0.167871300826533 0.165779246581763 0.163687544488636 0.161596807498151 0.159507642552357 0.157420650221514 0.155336424350888 0.153255551717465 0.151178611696851 0.149106175940543 0.147038808063837 0.144977063344549 0.142921488432732 0.14087262107157 0.138830989829592 0.136797113844348 0.134771502577659 0.132754655582548 0.130747062281954 0.128749201759263 0.126761542560765 0.124784542510025 0.122818648534227 0.120864296502493 0.118921911076157 0.116991905571 0.11507468183139 0.113170630116275 0.111280128997 0.109403545266828 0 0 0 0 0 0 0 0 0 0 0 0 0 0 0 0 0 0 0 0 0 0 0 0 0 0 0 0 0 0 0 0 0 0 0 0 0 0 0 0 0 0 0 0 0 0 0 0 0 0 0 0 0 0 0 0 0 0 0 0 0 0
0 0 0 0 0 0 0 0 0 0 0 0 0 0 0 0 0 0 0 0 0 0 0 0 0 0 0 0 0 0 0 0 0 0 0 0 0 0 0 0 0 0 0 0 0 0 0 0 0 0 0 0 0 0 0 0 0 0 0 0 0 0 0 0 0 0 0 0 0 0 0 0 0 0 0 0 0 0 0 0 0 0 0 0 0 0 0 0 0 0 0 0 0 0 0 0 0 0 0 0 0 0 0 0 0 0 0 0 0 0 0 0 0 0 0 0 0 0 0 0 0 0 0 0 0 0 0 0 0 0 0 0 0 0 0 0 0 0 0 0 0 0 0 0 0 0 0 0 0 0 0 0 0 0 0 0 0 0 0 0 0 0 0 0 0 0 0 0 0 0 0 0 0 0 0 0 0 0 0 0 0 0 0.287500571549621 0.28729946515829 0.287068241723836 0.286806650428767 0.286514455361981 0.28619143580995 0.285837386534038 0.285452118033596 0.285035456794512 0.28458724552289 0.284107343363566 0.283595626103181 0.283051986357562 0.282476333743161 0.281868595032339 0.281228714292303 0.280556653007516 0.279852390185423 0.279115922445363 0.278347264090564 0.277546447163106 0.276713521481822 0.275848554663058 0.274951632124292 0.274022857070595 0.273062350463972 0.272070250975609 0.271046714921114 0.269991916178811 0.26890604609123 0.267789313349895 0.266641943863579 0.265464180610204 0.264256283472558 0.263018529058072 0.261751210502876 0.260454637260391 0.259129134874735 0.257775044739233 0.256392723840345 0.254982544487343 0.253544894028072 0.25208017455118 0.25058880257517 0.249071208724691 0.247527837394469 0.245959146401294 0.244365606624514 0.242747701635478 0.241105927316388 0.239440791469045 0.23775281341395 0.236042523580279 0.234310463087219 0.232557183317176 0.230783245481378 0.228989220178397 0.227175686946112 0.225343233807661 0.223492456811909 0.221623959568981 0.219738352781407 0.21783625377141 0.215918286004915 0.213985078612791 0.212037265909896 0.210075486912468 0.208100384854385 0.206112606702872 0.204112802674145 0.202101625749562 0.200079731192785 0.198047776068473 0.196006418763043 0.193956318507966 0.191898134906129 0.189832527461741 0.187760155114252 0.185681675776775 0.183597745879454 0.181509019918227 0.179416150009439 0.177319785450702 0.175220572288441 0.173119152892501 0.171016165538216 0.168912243996318 0.166808017131019 0.164704108506625 0.162601136003028 0.160499711440346 0.158400440213052 0.156303920933845 0.154210745087544 0.15212149669526 0.150036751989054 0.147957079097339 0.145883037741192 0.14381517894178 0.141754044739072 0.139700167921969 0.137654071770019 0.135616269806811 0.133587265565157 0.131567552364168 0.129557613098265 0.12755792003821 0.125568934644177 0.12359110739089 0.121624877604852 0.119670673313635 0.117728911107233 0.115799996011424 0.113884321373101 0.111982268757508 0 0 0 0 0 0 0 0 0 0 0 0 0 0 0 0 0 0 0 0 0 0 0 0 0 0 0 0 0 0 0 0 0 0 0 0 0 0 0 0 0 0 0 0 0 0 0 0 0 0 0 0 0 0 0 0 0 0 0 0 0 0 0
0 0 0 0 0 0 0 0 0 0 0 0 0 0 0 0 0 0 0 0 0 0 0 0 0 0 0 0 0 0 0 0 0 0 0 0 0 0 0 0 0 0 0 0 0 0 0 0 0 0 0 0 0 0 0 0 0 0 0 0 0 0 0 0 0 0 0 0 0 0 0 0 0 0 0 0 0 0 0 0 0 0 0 0 0 0 0 0 0 0 0 0 0 0 0 0 0 0 0 0 0 0 0 0 0 0 0 0 0 0 0 0 0 0 0 0 0 0 0 0 0 0 0 0 0 0 0 0 0 0 0 0 0 0 0 0 0 0 0 0 0 0 0 0 0 0 0 0 0 0 0 0 0 0 0 0 0 0 0 0 0 0 0 0 0 0 0 0 0 0 0 0 0 0 0 0 0 0 0 0 0 0 0.288953712264799 0.288757891416276 0.288531724486811 0.288274956929082 0.287987349252115 0.287668677315528 0.287318732609733 0.286937322521768 0.286524270586388 0.286079416722139 0.285602617452074 0.285093746108862 0.284552693024021 0.283979365701029 0.283373688972103 0.282735605138446 0.282065074093778 0.281362073431013 0.280626598531924 0.279858662639716 0.279058296914381 0.278225550470803 0.27736049039955 0.276463201770326 0.275533787618106 0.274572368911955 0.273579084506581 0.272554091076709 0.271497563034331 0.270409692428979 0.269290688831134 0.268140779198932 0.266960207728347 0.265749235687044 0.264508141232121 0.263237219211988 0.261936780952624 0.260607154028512 0.259248682018528 0.257861724247116 0.256446655511075 0.255003865792309 0.25353375995691 0.252036757440961 0.250513291923445 0.248963810986697 0.247388775764809 0.245788660580433 0.24416395257045 0.242515151300952 0.240842768372037 0.239147327012886 0.237429361667636 0.235689417572549 0.233928050324994 0.232145825444767 0.230343317928282 0.228521111796152 0.226679799634735 0.22481998213214 0.222942267609301 0.221047271546606 0.219135616106688 0.217207929653896 0.215264846271009 0.213307005273755 0.211335050723665 0.209349630939831 0.207351398010099 0.205341007302237 0.203319116975635 0.201286387494032 0.199243481139829 0.197191061530489 0.195129793137533 0.193060340808639 0.190983369293341 0.1888995427728 0.186809524394134 0.184713975809765 0.182613556722219 0.180508924434861 0.178400733408937 0.176289634827395 0.174176276165838 0.172061300771029 0.169945347447315 0.167829050051328 0.165713037095302 0.163597931359353 0.161484349513023 0.159372901746396 0.157264191411069 0.155158814671234 0.153057360165151 0.150960408677214 0.148868532820857 0.146782296732488 0.144702255776634 0.142628956262491 0.140562935171995 0.138504719899588 0.136454828003773 0.134413766970569 0.132382033988965 0.130360115738423 0.128348488188508 0.126347616410666 0.124357954402178 0.122379944922314 0.120414019340646 0.118460597497545 0 0 0 0 0 0 0 0 0 0 0 0 0 0 0 0 0 0 0 0 0 0 0 0 0 0 0 0 0 0 0 0 0 0 0 0 0 0 0 0 0 0 0 0 0 0 0 0 0 0 0 0 0 0 0 0 0 0 0 0 0 0 0 0 0 0
0 0 0 0 0 0 0 0 0 0 0 0 0 0 0 0 0 0 0 0 0 0 0 0 0 0 0 0 0 0 0 0 0 0 0 0 0 0 0 0 0 0 0 0 0 0 0 0 0 0 0 0 0 0 0 0 0 0 0 0 0 0 0 0 0 0 0 0 0 0 0 0 0 0 0 0 0 0 0 0 0 0 0 0 0 0 0 0 0 0 0 0 0 0 0 0 0 0 0 0 0 0 0 0 0 0 0 0 0 0 0 0 0 0 0 0 0 0 0 0 0 0 0 0 0 0 0 0 0 0 0 0 0 0 0 0 0 0 0 0 0 0 0 0 0 0 0 0 0 0 0 0 0 0 0 0 0 0 0 0 0 0 0 0 0 0 0 0 0 0 0 0 0 0 0 0 0 0 0 0 0 0 0.290392758046353 0.290202245411098 0.289981158737118 0.289729239760098 0.289446245421685 0.289131948166766 0.288786136226552 0.288408613887106 0.287999201742982 0.287557736935658 0.287084073376445 0.286578081953615 0.286039650723465 0.285468685085092 0.284865107938644 0.284228859826864 0.283559899059737 0.282858201822087 0.282123762264001 0.281356592573947 0.280556723034527 0.279724202060764 0.278859096220912 0.277961490239746 0.277031486984342 0.276069207432374 0.275074790622968 0.27404839359019 0.272990191279251 0.271900376445561 0.270779159536744 0.269626768557792 0.26844344891953 0.267229463270594 0.265985091313141 0.264710629602546 0.263406391331321 0.262072706097578 0.260709919658297 0.259318393667748 0.25789850540139 0.256450647465607 0.254975227493655 0.253472667828205 0.25194340519089 0.250387890339273 0.248806587711674 0.247199975060293 0.245568543073106 0.24391279498499 0.242233246178572 0.240530423775291 0.238804866217173 0.237057122839856 0.235287753437342 0.233497327819053 0.2316864253597 0.229855634542499 0.228005552496312 0.226136784527227 0.224249943645156 0.222345650085995 0.220424530829904 0.218487219116278 0.216534353955937 0.214566579641136 0.212584545253913 0.210588904173335 0.208580313582222 0.206559433973845 0.204526928659189 0.202483463275279 0.200429705295115 0.198366323539743 0.196293987692964 0.194213367819192 0.192125133884971 0.19002995528461 0.187928500370451 0.185821435988202 0.183709427017814 0.181593135920343 0.179473222291205 0.177350342420286 0.175225148859267 0.173098289996584 0.170970409640397 0.168842146609917 0.16671413433545 0.164587000467501 0.162461366495227 0.160337847374568 0.158217051166334 0.156099578684502 0.15398602315501 0.151876969885244 0.149772995944475 0.147674669855432 0.145582551297189 0.143497190819568 0.141419129569173 0.139348899027221 0.137287020759285 0.135234006177028 0.133190356312068 0.131156561601974 0.129133101688524 0.127120445228199 0.125119049714976 0.123129361315411 0 0 0 0 0 0 0 0 0 0 0 0 0 0 0 0 0 0 0 0 0 0 0 0 0 0 0 0 0 0 0 0 0 0 0 0 0 0 0 0 0 0 0 0 0 0 0 0 0 0 0 0 0 0 0 0 0 0 0 0 0 0 0 0 0 0 0 0
0 0 0 0 0 0 0 0 0 0 0 0 0 0 0 0 0 0 0 0 0 0 0 0 0 0 0 0 0 0 0 0 0 0 0 0 0 0 0 0 0 0 0 0 0 0 0 0 0 0 0 0 0 0 0 0 0 0 0 0 0 0 0 0 0 0 0 0 0 0 0 0 0 0 0 0 0 0 0 0 0 0 0 0 0 0 0 0 0 0 0 0 0 0 0 0 0 0 0 0 0 0 0 0 0 0 0 0 0 0 0 0 0 0 0 0 0 0 0 0 0 0 0 0 0 0 0 0 0 0 0 0 0 0 0 0 0 0 0 0 0 0 0 0 0 0 0 0 0 0 0 0 0 0 0 0 0 0 0 0 0 0 0 0 0 0 0 0 0 0 0 0 0 0 0 0 0 0 0 0 0 0.291972067304669 0.291817408285591 0.291632225409972 0.291416241669258 0.291169195095816 0.290890839077209 0.290580942656496 0.290239290818166 0.28986568475936 0.289459942146028 0.289021897353705 0.288551401692606 0.288048323616738 0.287512548916797 0.286943980896577 0.286342540532687 0.285708166617371 0.285040815884254 0.284340463116858 0.28360710123975 0.282840741392221 0.28204141298439 0.281209163735691 0.280344059695675 0.279446185247126 0.278515643091484 0.277552554216607 0.276557057846912 0.275529311375978 0.274469490281697 0.273377788024092 0.272254415925945 0.271099603036386 0.269913595977641 0.268696658775125 0.267449072671123 0.266171135922295 0.264863163581265 0.263525487262603 0.262158454893479 0.260762430449324 0.25933779367485 0.257884939790769 0.256404279186612 0.254896237100013 0.253361253282895 0.251799781654965 0.250212289944965 0.248599259320122 0.246961184004283 0.245298570885183 0.243611939111361 0.241901819679217 0.240168755010702 0.238413298522197 0.236636014185061 0.234837476078432 0.233018267934778 0.231178982678771 0.229320221960035 0.227442595680303 0.225546721515577 0.22363322443381 0.22170273620871 0.219755894930213 0.217793344512181 0.215815734197908 0.213823718063979 0.211817954523039 0.209799105826048 0.207767837564539 0.205724818173461 0.203670718435121 0.201606210984765 0.199531969818341 0.197448669802939 0.195356986190432 0.193257594134825 0.191151168213787 0.189038381954867 0.18691990736685 0.184796414476715 0.182668570872654 0.180537041253568 0.17840248698548 0.176265565665257 0.17412693069205 0.171987230846819 0.169847109880326 0.167707206109917 0.16556815202547 0.163430573904781 0.161295091438741 0.159162317366545 0.157032857121238 0.154907308485843 0.152786261260296 0.150670296939433 0.148559988402218 0.1464558996124 0.144358585330781 0.142268590839236 0.140186451676634 0.138112693386775 0.136047831278436 0.133992370197649 0.131946804312227 0.129911616908649 0.127887280201298 0.125874255154104 0 0 0 0 0 0 0 0 0 0 0 0 0 0 0 0 0 0 0 0 0 0 0 0 0 0 0 0 0 0 0 0 0 0 0 0 0 0 0 0 0 0 0 0 0 0 0 0 0 0 0 0 0 0 0 0 0 0 0 0 0 0 0 0 0 0 0 0 0
0 0 0 0 0 0 0 0 0 0 0 0 0 0 0 0 0 0 0 0 0 0 0 0 0 0 0 0 0 0 0 0 0 0 0 0 0 0 0 0 0 0 0 0 0 0 0 0 0 0 0 0 0 0 0 0 0 0 0 0 0 0 0 0 0 0 0 0 0 0 0 0 0 0 0 0 0 0 0 0 0 0 0 0 0 0 0 0 0 0 0 0 0 0 0 0 0 0 0 0 0 0 0 0 0 0 0 0 0 0 0 0 0 0 0 0 0 0 0 0 0 0 0 0 0 0 0 0 0 0 0 0 0 0 0 0 0 0 0 0 0 0 0 0 0 0 0 0 0 0 0 0 0 0 0 0 0 0 0 0 0 0 0 0 0 0 0 0 0 0 0 0 0 0 0 0 0 0 0 0 0.293495088256359 0.293376451197854 0.293227364172253 0.293047531481117 0.292836672281414 0.292594520916698 0.292320827234547 0.292015356889858 0.291677891633616 0.291308229586792 0.290906185498993 0.290471590991573 0.290004294784882 0.289504162909361 0.288971078900243 0.288404943975582 0.287805677197423 0.287173215615881 0.286507514395971 0.285808546927026 0.285076304914563 0.284310798454494 0.283512056089591 0.282680124848139 0.281815070264734 0.280916976383205 0.279985945741676 0.279022099339778 0.278025576588074 0.276996535239768 0.275935151304787 0.274841618946371 0.273716150360293 0.272558975636889 0.271370342606079 0.270150516665575 0.268899780592527 0.267618434338835 0.266306794810412 0.264965195630675 0.263593986888592 0.262193534871581 0.260764221783656 0.259306445449132 0.257820619002307 0.256307170563512 0.254766542901924 0.253199193085602 0.251605592119167 0.249986224569587 0.248341588180556 0.246672193475914 0.24497856335265 0.243261232663945 0.241520747792806 0.2397576662168 0.237972556064417 0.23616599566362 0.234338573083102 0.232490885666824 0.230623539562388 0.228737149243793 0.226832337029156 0.224909732593953 0.222969972480348 0.221013699603194 0.219041562753252 0.217054216098218 0.215052318682109 0.213036533923571 0.211007529113688 0.208965974913821 0.206912544854051 0.204847914832755 0.202772762617861 0.200687767350316 0.198593609050285 0.196490968126594 0.194380524889937 0.192262959070323 0.190138949339265 0.18800917283718 0.185874304706451 0.183735017630633 0.181591981380199 0.179445862365293 0.177297323195866 0.175147022249612 0.172995613248092 0.170843744841391 0.168692060201678 0.166541196626016 0.164391785148708 0.162244450163528 0.160099809056094 0.15795847184667 0.155821040843656 0.153688110307994 0.151560266128722 0.149438085509885 0.14732213666897 0.145212978547076 0.143111160530928 0.141017222186912 0.138931693007224 0.13685509216825 0.134787928301274 0.132730699275546 0.130683891993823 0.128647982200363 0 0 0 0 0 0 0 0 0 0 0 0 0 0 0 0 0 0 0 0 0 0 0 0 0 0 0 0 0 0 0 0 0 0 0 0 0 0 0 0 0 0 0 0 0 0 0 0 0 0 0 0 0 0 0 0 0 0 0 0 0 0 0 0 0 0 0 0 0 0
0 0 0 0 0 0 0 0 0 0 0 0 0 0 0 0 0 0 0 0 0 0 0 0 0 0 0 0 0 0 0 0 0 0 0 0 0 0 0 0 0 0 0 0 0 0 0 0 0 0 0 0 0 0 0 0 0 0 0 0 0 0 0 0 0 0 0 0 0 0 0 0 0 0 0 0 0 0 0 0 0 0 0 0 0 0 0 0 0 0 0 0 0 0 0 0 0 0 0 0 0 0 0 0 0 0 0 0 0 0 0 0 0 0 0 0 0 0 0 0 0 0 0 0 0 0 0 0 0 0 0 0 0 0 0 0 0 0 0 0 0 0 0 0 0 0 0 0 0 0 0 0 0 0 0 0 0 0 0 0 0 0 0 0 0 0 0 0 0 0 0 0 0 0 0 0 0 0 0 0.29496113416526 0.294878656105838 0.294765825758224 0.294622328813903 0.294447865613766 0.294242151496058 0.294004917130859 0.293735908840652 0.293434888906602 0.293101635860143 0.292735944759515 0.292337627450909 0.291906512813883 0.291442446990746 0.290945293599624 0.290414933930938 0.289851267127049 0.289254210344852 0.288623698901107 0.287959686400333 0.287262144845116 0.286531064728673 0.285766455109595 0.284968343668643 0.284136776747568 0.283271819369885 0.282373555243597 0.281442086745883 0.28047753488975 0.279480039272734 0.278449758007704 0.277386867635878 0.276291563022165 0.275164057232984 0.274004581396722 0.272813384547025 0.271590733449124 0.270336912409434 0.269052223068682 0.267736984178832 0.266391531364097 0.265016216866369 0.26361140927537 0.262177493243911 0.260714869188597 0.25922395297638 0.257705175597363 0.256158982824265 0.254585834858993 0.252986205966762 0.251360584098223 0.24970947050009 0.248033379314737 0.246332837169271 0.244608382754604 0.242860566395016 0.241089949608776 0.239297104660318 0.237482614104565 0.235647070323901 0.23379107505839 0.23191523892979 0.23002018095992 0.228106528083968 0.226174914659296 0.224225981970326 0.222260377730078 0.220278755578933 0.218281774581198 0.21627009872004 0.214244396391354 0.21220533989715 0.210153604938987 0.208089870112043 0.206014816400347 0.203929126673726 0.201833485187007 0.19972857708199 0.197615087892723 0.195493703054587 0.19336510741768 0.191229984765008 0.189089017335943 0.186942885355425 0.18479226656937 0.182637835786693 0.180480264428423 0.178320220084279 0.17615836607713 0.173995361035729 0.171831858476073 0.169668506391757 0.167505946853667 0.165344815619312 0.163185741752139 0.161029347251082 0.158876246690648 0.156727046871797 0.154582346483826 0.152442735777531 0.150308796249805 0.148181100339891 0.146060211137455 0.143946682102631 0.141841056798179 0.139743868633876 0.13765564062324 0.135576885152691 0.133508103763184 0.131449786944414 0 0 0 0 0 0 0 0 0 0 0 0 0 0 0 0 0 0 0 0 0 0 0 0 0 0 0 0 0 0 0 0 0 0 0 0 0 0 0 0 0 0 0 0 0 0 0 0 0 0 0 0 0 0 0 0 0 0 0 0 0 0 0 0 0 0 0 0 0 0 0
0 0 0 0 0 0 0 0 0 0 0 0 0 0 0 0 0 0 0 0 0 0 0 0 0 0 0 0 0 0 0 0 0 0 0 0 0 0 0 0 0 0 0 0 0 0 0 0 0 0 0 0 0 0 0 0 0 0 0 0 0 0 0 0 0 0 0 0 0 0 0 0 0 0 0 0 0 0 0 0 0 0 0 0 0 0 0 0 0 0 0 0 0 0 0 0 0 0 0 0 0 0 0 0 0 0 0 0 0 0 0 0 0 0 0 0 0 0 0 0 0 0 0 0 0 0 0 0 0 0 0 0 0 0 0 0 0 0 0 0 0 0 0 0 0 0 0 0 0 0 0 0 0 0 0 0 0 0 0 0 0 0 0 0 0 0 0 0 0 0 0 0 0 0 0 0 0 0 0.29636956325853 0.296323349645909 0.296246905262828 0.296139897296129 0.296002007355575 0.295832931838425 0.295632382280818 0.295400085695511 0.295135784895582 0.294839238803649 0.294510222746265 0.294148528733081 0.293753965720448 0.293326359859133 0.292865554725815 0.292371411538098 0.291843809352759 0.291282645246984 0.290687834482368 0.290059310651487 0.28939702580684 0.288700950572024 0.287971074234996 0.287207404823317 0.286409969161282 0.285578812908884 0.284714000582558 0.283815615557698 0.282883760052949 0.281918555096305 0.280920140473068 0.279888674655745 0.278824334715984 0.277727316218668 0.276597833098327 0.275436117518015 0.274242419710874 0.273017007804569 0.271760167628844 0.270472202506462 0.269153433027786 0.267804196809325 0.266424848236537 0.26501575819124 0.263577313763988 0.262109917951776 0.260613989341469 0.259089961779373 0.257538284027349 0.255959419405931 0.254353845424897 0.252722053401746 0.251064548068588 0.249381847167912 0.247674481037771 0.245942992186859 0.244187934860044 0.242409874594869 0.240609387769576 0.238787061143197 0.236943491388271 0.235079284616755 0.233195055899697 0.23129142878123 0.229369034787486 0.227428512930988 0.225470509211096 0.223495676111126 0.221504672092654 0.219498161087655 0.217476811988997 0.2154412981399 0.213392296822911 0.211330488748964 0.209256557547097 0.207171189255361 0.205075071813486 0.202968894557836 0.200853347719186 0.198729121923846 0.196596907698653 0.194457394980315 0.192311272629624 0.190159227951011 0.188001946217894 0.185840110204322 0.183674399723303 0.181505491172302 0.179334057086279 0.177160765698702 0.174986280510914 0.172811259870224 0.170636356557072 0.168462217381635 0.166289482790173 0.164118786481439 0.161950755033442 0.159786007540833 0.157625155263193 0.155468801284438 0.153317540183585 0.151171957717081 0.14903263051288 0.146900125776457 0.144775001008888 0.142657803737166 0.140549071256844 0.138449330387132 0.13635909723852 0 0 0 0 0 0 0 0 0 0 0 0 0 0 0 0 0 0 0 0 0 0 0 0 0 0 0 0 0 0 0 0 0 0 0 0 0 0 0 0 0 0 0 0 0 0 0 0 0 0 0 0 0 0 0 0 0 0 0 0 0 0 0 0 0 0 0 0 0 0 0 0 0
0 0 0 0 0 0 0 0 0 0 0 0 0 0 0 0 0 0 0 0 0 0 0 0 0 0 0 0 0 0 0 0 0 0 0 0 0 0 0 0 0 0 0 0 0 0 0 0 0 0 0 0 0 0 0 0 0 0 0 0 0 0 0 0 0 0 0 0 0 0 0 0 0 0 0 0 0 0 0 0 0 0 0 0 0 0 0 0 0 0 0 0 0 0 0 0 0 0 0 0 0 0 0 0 0 0 0 0 0 0 0 0 0 0 0 0 0 0 0 0 0 0 0 0 0 0 0 0 0 0 0 0 0 0 0 0 0 0 0 0 0 0 0 0 0 0 0 0 0 0 0 0 0 0 0 0 0 0 0 0 0 0 0 0 0 0 0 0 0 0 0 0 0 0 0 0 0 0.297719779430215 0.297709903880564 0.297669942933204 0.297599545401496 0.297498374274815 0.29736610709956 0.297202436347284 0.297007069769475 0.296779730738548 0.296520158574638 0.296228108857765 0.29590335372499 0.295545682152192 0.295154900220117 0.294730831364356 0.294273316608947 0.293782214783313 0.293257402722256 0.292698775448769 0.292106246339435 0.291479747272205 0.290819228756384 0.290124660044659 0.289396029227036 0.288633343306581 0.287836628256862 0.28700592906105 0.28614130973262 0.285242853317648 0.284310661878701 0.283344856460371 0.282345577036481 0.281312982439069 0.280247250269235 0.279148576789987 0.278017176801234 0.276853283497086 0.275657148305676 0.274429040711712 0.273169248061984 0.271878075354114 0.270555845008802 0.269202896625892 0.267819586724565 0.266406288468 0.264963391372882 0.263491301004101 0.261990438655076 0.260461241014083 0.258904159817034 0.257319661487155 0.255708226762004 0.254070350308314 0.252406540325154 0.250717318135887 0.24900321776946 0.247264785531525 0.245502579565929 0.243717169407135 0.241909135524083 0.240079068856085 0.238227570341296 0.236355250438328 0.234462728641607 0.232550632991011 0.230619599576409 0.228670272037651 0.226703301060618 0.224719343869906 0.222719063718729 0.220703129376626 0.21867221461556 0.216626997694962 0.214568160846347 0.212496389758004 0.210412373060388 0.208316801812738 0.206210368991469 0.204093768980922 0.201967697066961 0.199832848933974 0.197689920165793 0.195539605751025 0.193382599593322 0.191219594027037 0.189051279338767 0.186878343295245 0.184701470678003 0.182521342825275 0.180338637181527 0.17815402685505 0.175968180183981 0.173781760311147 0.171595424768079 0.169409825068547 0.167225606311941 0.165043406796813 0.162863857644866 0.160687582435672 0.158515196852396 0.156347308338727 0.154184515767292 0.152027409119729 0.149876569178614 0.147732567231432 0.145595964786722 0.143467313302565 0.141347153927509 0.139236017254044 0 0 0 0 0 0 0 0 0 0 0 0 0 0 0 0 0 0 0 0 0 0 0 0 0 0 0 0 0 0 0 0 0 0 0 0 0 0 0 0 0 0 0 0 0 0 0 0 0 0 0 0 0 0 0 0 0 0 0 0 0 0 0 0 0 0 0 0 0 0 0 0 0 0
0 0 0 0 0 0 0 0 0 0 0 0 0 0 0 0 0 0 0 0 0 0 0 0 0 0 0 0 0 0 0 0 0 0 0 0 0 0 0 0 0 0 0 0 0 0 0 0 0 0 0 0 0 0 0 0 0 0 0 0 0 0 0 0 0 0 0 0 0 0 0 0 0 0 0 0 0 0 0 0 0 0 0 0 0 0 0 0 0 0 0 0 0 0 0 0 0 0 0 0 0 0 0 0 0 0 0 0 0 0 0 0 0 0 0 0 0 0 0 0 0 0 0 0 0 0 0 0 0 0 0 0 0 0 0 0 0 0 0 0 0 0 0 0 0 0 0 0 0 0 0 0 0 0 0 0 0 0 0 0 0 0 0 0 0 0 0 0 0 0 0 0 0 0 0 0 0.299011232882433 0.299037736984403 0.299034324899151 0.299000627223521 0.298936288463127 0.298840967429587 0.298714337625203 0.298556087614614 0.298365921382962 0.29814355868011 0.2978887353505 0.297601203648238 0.297280732536998 0.296927107974391 0.296540133180428 0.296119628889753 0.295665433587324 0.295177403727254 0.294655413934545 0.294099357189442 0.29350914499422 0.292884707522155 0.292225993748533 0.291532971563516 0.290805627866742 0.290043968643541 0.289248019022689 0.288417823315623 0.28755344503709 0.286654966907212 0.285722490834973 0.284756137883163 0.283756048214837 0.282722381021374 0.281655314432229 0.280555045406524 0.279421789606613 0.278255781253808 0.277057272966461 0.275826535580615 0.274563857953474 0.273269546749956 0.271943926212608 0.270587337915193 0.269200140500272 0.267782709401129 0.266335436548398 0.264858730061779 0.263353013927249 0.261818727660163 0.260256325954705 0.258666278320127 0.257049068704231 0.255405195104589 0.253735169167983 0.252039515778564 0.250318772635263 0.248573489818965 0.246804229349982 0.245011564736392 0.243196080513766 0.24135837177688 0.239499043703951 0.237618711073987 0.235717997777832 0.233797536323473 0.231857967336223 0.229899939054335 0.227924106820663 0.225931132570953 0.223921684319346 0.221896435641693 0.219856065157265 0.217801256009428 0.215732695345899 0.213651073799107 0.211557084967283 0.209451424896799 0.207334791566333 0.205207884373419 0.203071403623902 0.200926050024832 0.198772524181351 0.19661152609803 0.194443754685217 0.192269907270834 0.190090679118127 0.187906762949845 0.185718848479254 0.183527621948479 0.181333765674556 0.179137957603613 0.176940870873594 0.174743173385873 0.172545527386133 0.170348589054875 0.168153008107844 0.165959427406737 0.16376848258044 0.161580801657107 0.15939700470733 0.157217703498644 0.155043501161596 0.152874991867588 0.150712760518679 0.148557382449537 0.146409423141671 0.144269437950112 0.142137971842637 0.140015559151652 0 0 0 0 0 0 0 0 0 0 0 0 0 0 0 0 0 0 0 0 0 0 0 0 0 0 0 0 0 0 0 0 0 0 0 0 0 0 0 0 0 0 0 0 0 0 0 0 0 0 0 0 0 0 0 0 0 0 0 0 0 0 0 0 0 0 0 0 0 0 0 0 0 0
0 0 0 0 0 0 0 0 0 0 0 0 0 0 0 0 0 0 0 0 0 0 0 0 0 0 0 0 0 0 0 0 0 0 0 0 0 0 0 0 0 0 0 0 0 0 0 0 0 0 0 0 0 0 0 0 0 0 0 0 0 0 0 0 0 0 0 0 0 0 0 0 0 0 0 0 0 0 0 0 0 0 0 0 0 0 0 0 0 0 0 0 0 0 0 0 0 0 0 0 0 0 0 0 0 0 0 0 0 0 0 0 0 0 0 0 0 0 0 0 0 0 0 0 0 0 0 0 0 0 0 0 0 0 0 0 0 0 0 0 0 0 0 0 0 0 0 0 0 0 0 0 0 0 0 0 0 0 0 0 0 0 0 0 0 0 0 0 0 0 0 0 0 0 0 0 0.300306313867212 0.300339483841333 0.300342543188584 0.300315118093395 0.300256848774718 0.300167389887051 0.300046410908762 0.299893596517245 0.299708646950434 0.299491278354233 0.299241223115416 0.298958230179603 0.298642065353896 0.298292511593806 0.297909369274123 0.297492456443373 0.297041609061561 0.296556681220899 0.296037545349243 0.295484092395999 0.294896232000255 0.294273892640943 0.293617021768842 0.29292558592028 0.292199570812369 0.291438981419695 0.290643842032356 0.28981419629529 0.288950107228856 0.288051657230657 0.287118948058609 0.286152100795296 0.285151255793666 0.284116572604158 0.283048229883354 0.28194642528431 0.280811375328694 0.279643315260924 0.278442498884509 0.277209198380806 0.275943704110442 0.274646324397679 0.273317385297992 0.271957230349182 0.270566220306355 0.269144732861097 0.267693162345253 0.266211919419643 0.264701430748172 0.26316213865772 0.261594500784264 0.259998989705689 0.258376092561754 0.256726310661682 0.255050159079909 0.253348166240445 0.251620873490429 0.24986883466336 0.248092615632578 0.24629279385553 0.244469957909385 0.242624707018577 0.24075765057483 0.23886940765025 0.236960606504091 0.235031884083749 0.233083885520602 0.231117263621279 0.229132678354947 0.227130796337236 0.225112290311362 0.223077838627078 0.221028124718012 0.218963836578005 0.216885666237026 0.214794309237237 0.212690464109792 0.21057483185294 0.208448115411979 0.206311019161635 0.2041642483914 0.202008508794353 0.19984450596003 0.197672944871803 0.195494529409328 0.193309961856513 0.191119942415506 0.188925168727179 0.186726335398532 0.184524133537492 0.182319250295514 0.180112368418393 0.177904165805696 0.175695315079184 0.173486483160593 0.171278330859118 0.16907151246894 0.1668666753771 0.164664459682029 0.162465497823001 0.160270414220787 0.158079824929744 0.155894337301574 0.153714549660958 0.151541050993257 0.149374420644469 0.147215228033569 0.145064032377403 0.142921382428242 0 0 0 0 0 0 0 0 0 0 0 0 0 0 0 0 0 0 0 0 0 0 0 0 0 0 0 0 0 0 0 0 0 0 0 0 0 0 0 0 0 0 0 0 0 0 0 0 0 0 0 0 0 0 0 0 0 0 0 0 0 0 0 0 0 0 0 0 0 0 0 0 0 0 0
0 0 0 0 0 0 0 0 0 0 0 0 0 0 0 0 0 0 0 0 0 0 0 0 0 0 0 0 0 0 0 0 0 0 0 0 0 0 0 0 0 0 0 0 0 0 0 0 0 0 0 0 0 0 0 0 0 0 0 0 0 0 0 0 0 0 0 0 0 0 0 0 0 0 0 0 0 0 0 0 0 0 0 0 0 0 0 0 0 0 0 0 0 0 0 0 0 0 0 0 0 0 0 0 0 0 0 0 0 0 0 0 0 0 0 0 0 0 0 0 0 0 0 0 0 0 0 0 0 0 0 0 0 0 0 0 0 0 0 0 0 0 0 0 0 0 0 0 0 0 0 0 0 0 0 0 0 0 0 0 0 0 0 0 0 0 0 0 0 0 0 0 0 0 0 0 0.301584899595934 0.301624740706026 0.301634278115016 0.301613133617403 0.301560943167517 0.301477357284293 0.301362041443222 0.301214676454978 0.301034958830263 0.300822601130414 0.300577332303329 0.300298898004306 0.299987060901382 0.299641600964814 0.299262315740311 0.298849020605707 0.298401549010742 0.29791975269965 0.297403501916298 0.296852685591599 0.296267211512991 0.295647006475761 0.294992016416037 0.294302206525291 0.293577561346216 0.292818084849858 0.292023800493935 0.291194751262259 0.290330999685243 0.289432627841466 0.288499737340316 0.287532449285748 0.286530904221206 0.285495262055813 0.284425701971922 0.283322422314171 0.282185640460193 0.28101559267317 0.279812533936422 0.278576737770272 0.277308496031425 0.276008118695133 0.274675933620447 0.27331228629886 0.271917539586676 0.270492073421457 0.269036284522938 0.267550586078765 0.266035407415508 0.264491193655346 0.262918405358868 0.261317518154475 0.259689022354825 0.258033422560825 0.256351237253681 0.254642998375494 0.252909250898959 0.251150552386679 0.249367472540656 0.247560592742521 0.245730505585039 0.243877814395506 0.24200313275158 0.240107083990143 0.238190300709802 0.236253424267587 0.234297104270483 0.232321998062361 0.230328770206927 0.228318091967297 0.226290640782768 0.224247099743422 0.222188157063133 0.220114505551574 0.218026842085833 0.215925867082194 0.213812283968688 0.211686798658974 0.20955011902811 0.207402954390799 0.205246014982623 0.203080011444832 0.200905654313216 0.198723653511559 0.196534717850214 0.194339554530271 0.192138868653808 0.189933362740713 0.187723736252501 0.185510685123608 0.18329490130056 0.181077072289443 0.17885788071208 0.176638003871288 0.17441811332557 0.172198874473633 0.169980946149014 0.167764980225167 0.165551621231302 0.163341505979238 0.161135263201575 0.158933513201384 0.156736867513686 0.154545928578903 0.152361289428476 0.150183533382856 0.148013233761973 0.145850953608373 0.143697245423109 0 0 0 0 0 0 0 0 0 0 0 0 0 0 0 0 0 0 0 0 0 0 0 0 0 0 0 0 0 0 0 0 0 0 0 0 0 0 0 0 0 0 0 0 0 0 0 0 0 0 0 0 0 0 0 0 0 0 0 0 0 0 0 0 0 0 0 0 0 0 0 0 0 0 0
0 0 0 0 0 0 0 0 0 0 0 0 0 0 0 0 0 0 0 0 0 0 0 0 0 0 0 0 0 0 0 0 0 0 0 0 0 0 0 0 0 0 0 0 0 0 0 0 0 0 0 0 0 0 0 0 0 0 0 0 0 0 0 0 0 0 0 0 0 0 0 0 0 0 0 0 0 0 0 0 0 0 0 0 0 0 0 0 0 0 0 0 0 0 0 0 0 0 0 0 0 0 0 0 0 0 0 0 0 0 0 0 0 0 0 0 0 0 0 0 0 0 0 0 0 0 0 0 0 0 0 0 0 0 0 0 0 0 0 0 0 0 0 0 0 0 0 0 0 0 0 0 0 0 0 0 0 0 0 0 0 0 0 0 0 0 0 0 0 0 0 0 0 0 0 0.302770099694592 0.302846714754045 0.302893230885563 0.302909251653497 0.302894394485878 0.30284829109539 0.302770587887884 0.302660946357912 0.302519043470812 0.302344572030853 0.302137241034992 0.3018967760118 0.301622919345144 0.301315430582209 0.30097408672549 0.300598682508385 0.300189030654052 0.299744962117204 0.299266326308545 0.298752991301579 0.29820484402152 0.297621790416097 0.29700375560802 0.296350684028941 0.295662539534758 0.294939305502091 0.29418098490587 0.293387600377899 0.292559194246374 0.291695828556296 0.290797585070769 0.289864565253215 0.288896890230509 0.287894700737135 0.286858157040426 0.285787438847004 0.28468274519056 0.283544294301133 0.282372323456068 0.281167088812861 0.279928865224127 0.27865794603493 0.277354642862764 0.276019285360465 0.274652220962397 0.273253814614211 0.271824448486571 0.270364521673209 0.268874449873696 0.267354665061363 0.265805615136785 0.264227763567284 0.262621589012918 0.260987584939431 0.259326259218648 0.257638133716848 0.255923743871602 0.254183638257637 0.252418378142247 0.250628537030818 0.248814700203023 0.246977464240252 0.245117436544876 0.243235234851906 0.241331486733643 0.239406829097936 0.23746190768061 0.235497376532707 0.233513897503109 0.231512139717168 0.229492779051955 0.227456497608709 0.225403983183118 0.223335928734016 0.221253031851093 0.219155994222233 0.217045521101041 0.214922320775174 0.212787104036026 0.210640583650347 0.208483473834379 0.206316489731024 0.204140346890619 0.201955760755847 0.199763446151291 0.197564116778168 0.195358484714724 0.193147259922778 0.190931149760912 0.18871085850473 0.186487086874674 0.184260531571794 0.182031884821903 0.179801833928528 0.177571060835025 0.175340241696228 0.173110046460005 0.170881138459028 0.168654174013098 0.166429802042312 0.164208663691357 0.161991391965211 0.159778611376474 0.157570937604582 0.155368977167105 0.153173327103313 0.150984574670211 0.148803297051175 0 0 0 0 0 0 0 0 0 0 0 0 0 0 0 0 0 0 0 0 0 0 0 0 0 0 0 0 0 0 0 0 0 0 0 0 0 0 0 0 0 0 0 0 0 0 0 0 0 0 0 0 0 0 0 0 0 0 0 0 0 0 0 0 0 0 0 0 0 0 0 0 0 0 0 0 0
0 0 0 0 0 0 0 0 0 0 0 0 0 0 0 0 0 0 0 0 0 0 0 0 0 0 0 0 0 0 0 0 0 0 0 0 0 0 0 0 0 0 0 0 0 0 0 0 0 0 0 0 0 0 0 0 0 0 0 0 0 0 0 0 0 0 0 0 0 0 0 0 0 0 0 0 0 0 0 0 0 0 0 0 0 0 0 0 0 0 0 0 0 0 0 0 0 0 0 0 0 0 0 0 0 0 0 0 0 0 0 0 0 0 0 0 0 0 0 0 0 0 0 0 0 0 0 0 0 0 0 0 0 0 0 0 0 0 0 0 0 0 0 0 0 0 0 0 0 0 0 0 0 0 0 0 0 0 0 0 0 0 0 0 0 0 0 0 0 0 0 0 0 0 0.303894659838751 0.304008008400429 0.304091486737769 0.304144680405319 0.304167188504902 0.304158624122499 0.304118614753069 0.304046802712758 0.303942845538003 0.303806416371037 0.303637204331311 0.303434914872376 0.303199270123784 0.302930009217581 0.302626888598991 0.302289682320902 0.301918182321785 0.30151219868672 0.301071559891179 0.30059611302729 0.300085724012295 0.299540277778942 0.298959678447584 0.298343849479784 0.297692733813221 0.297006293977771 0.296284512192584 0.295527390444093 0.294734950544829 0.293907234173006 0.293044302892835 0.292146238155549 0.291213141281164 0.290245133421006 0.289242355501071 0.288204968146322 0.287133151586003 0.286027105540147 0.284887049087416 0.28371322051446 0.28250587714702 0.281265295162993 0.279991769387717 0.278685613071768 0.27734715765154 0.275976752492964 0.27457476461868 0.273141578419032 0.271677595347278 0.270183233599398 0.268658927778934 0.267105128547284 0.26552230225991 0.26391093058894 0.262271510132617 0.260604552012125 0.258910581456295 0.257190137374699 0.255443771919698 0.253672050037965 0.251875549012058 0.250054857992608 0.248210577521689 0.246343319047966 0.244453704434206 0.242542365457741 0.240609943304498 0.238657088057191 0.23668445817828 0.234692719988325 0.232682547140312 0.230654620090611 0.228609625567116 0.226548256035243 0.224471209162333 0.2223791872811 0.220272896852718 0.218153047930121 0.216020353622137 0.213875529559017 0.211719293359922 0.209552364102984 0.207375461798433 0.205189306865393 0.202994619612858 0.200792119725376 0.198582525753976 0.196366554612814 0.194144921082047 0.191918337317418 0.189687512366986 0.187453151695495 0.185215956716776 0.182976624334616 0.180735846492512 0.178494309732675 0.176252694764663 0.174011676044007 0.171771921361152 0.169534091441046 0.167298839553668 0.165066811135785 0.162838643424217 0.160614965100825 0.1583963959495 0.156183546525321 0.153977017836098 0.151777401036485 0 0 0 0 0 0 0 0 0 0 0 0 0 0 0 0 0 0 0 0 0 0 0 0 0 0 0 0 0 0 0 0 0 0 0 0 0 0 0 0 0 0 0 0 0 0 0 0 0 0 0 0 0 0 0 0 0 0 0 0 0 0 0 0 0 0 0 0 0 0 0 0 0 0 0 0 0 0
0 0 0 0 0 0 0 0 0 0 0 0 0 0 0 0 0 0 0 0 0 0 0 0 0 0 0 0 0 0 0 0 0 0 0 0 0 0 0 0 0 0 0 0 0 0 0 0 0 0 0 0 0 0 0 0 0 0 0 0 0 0 0 0 0 0 0 0 0 0 0 0 0 0 0 0 0 0 0 0 0 0 0 0 0 0 0 0 0 0 0 0 0 0 0 0 0 0 0 0 0 0 0 0 0 0 0 0 0 0 0 0 0 0 0 0 0 0 0 0 0 0 0 0 0 0 0 0 0 0 0 0 0 0 0 0 0 0 0 0 0 0 0 0 0 0 0 0 0 0 0 0 0 0 0 0 0 0 0 0 0 0 0 0 0 0 0 0 0 0 0 0 0 0 0.305108213257141 0.305228604480763 0.305318945769422 0.305378818124981 0.305407816212617 0.305405548801647 0.305371639194146 0.305305725640842 0.30520746174375 0.305076516845072 0.304912576401865 0.304715342346029 0.304484533429145 0.304219885551769 0.303921152076735 0.30358810412612 0.303220530861467 0.302818239746947 0.302381056795117 0.301908826794987 0.301401413522106 0.300858699930409 0.300280588325606 0.299667000519891 0.299017877967787 0.298333181882981 0.297612893335989 0.29685701333257 0.296065562872776 0.295238582990598 0.294376134774163 0.293478299366473 0.292545177946713 0.291576891692146 0.290573581720684 0.289535409014224 0.288462554322839 0.287355218050003 0.286213620118989 0.285037999820632 0.283828615642683 0.282585745080973 0.281309684432657 0.280000748571822 0.278659270707741 0.277285602126136 0.275880111913753 0.274443186666648 0.27297523018255 0.271476663137718 0.269947922748706 0.26838946241948 0.266801751374347 0.265185274277166 0.263540530837332 0.261868035403031 0.260168316542299 0.258441916612389 0.256689391318019 0.254911309259026 0.253108251468004 0.251280810938509 0.24942959214438 0.247555210550806 0.245658292117701 0.243739472796 0.2417993980175 0.239838722178816 0.237858108120115 0.23585822659919 0.23383975576154 0.231803380607038 0.229749792453811 0.227679688399965 0.225593770783734 0.223492746642689 0.221377327172601 0.219248227186546 0.21710616457488 0.214951859766619 0.212786035192853 0.210609414752738 0.20842272328263 0.206226686028917 0.204022028125107 0.201809474073663 0.199589747233156 0.197363569311193 0.195131659863654 0.192894735800698 0.190653510900006 0.18840869532772 0.186160995167517 0.18391111195822 0.181659742240386 0.179407577112229 0.177155301795265 0.174903595210043 0.172653129562279 0.170404569939745 0.168158573920183 0.165915791190555 0.163676863177895 0.161442422691992 0.159213093580167 0.156989490394331 0.154772218070523 0 0 0 0 0 0 0 0 0 0 0 0 0 0 0 0 0 0 0 0 0 0 0 0 0 0 0 0 0 0 0 0 0 0 0 0 0 0 0 0 0 0 0 0 0 0 0 0 0 0 0 0 0 0 0 0 0 0 0 0 0 0 0 0 0 0 0 0 0 0 0 0 0 0 0 0 0 0 0
0 0 0 0 0 0 0 0 0 0 0 0 0 0 0 0 0 0 0 0 0 0 0 0 0 0 0 0 0 0 0 0 0 0 0 0 0 0 0 0 0 0 0 0 0 0 0 0 0 0 0 0 0 0 0 0 0 0 0 0 0 0 0 0 0 0 0 0 0 0 0 0 0 0 0 0 0 0 0 0 0 0 0 0 0 0 0 0 0 0 0 0 0 0 0 0 0 0 0 0 0 0 0 0 0 0 0 0 0 0 0 0 0 0 0 0 0 0 0 0 0 0 0 0 0 0 0 0 0 0 0 0 0 0 0 0 0 0 0 0 0 0 0 0 0 0 0 0 0 0 0 0 0 0 0 0 0 0 0 0 0 0 0 0 0 0 0 0 0 0 0 0 0 0.306146969867855 0.306304191834574 0.306431622498009 0.306528825012367 0.306595375854189 0.306630865278868 0.306634897765385 0.306607092448704 0.306547083539309 0.306454520729352 0.306329069584909 0.306170411923878 0.305978246179027 0.305752287745762 0.305492269314174 0.305197941184958 0.304869071568813 0.304505446868951 0.304106871946376 0.303673170367588 0.30320418463443 0.302699776395782 0.302159826640848 0.301584235873805 0.300972924269605 0.300325831810739 0.299642918404807 0.298924163982758 0.29816956857769 0.297379152384129 0.296552955797711 0.295691039435261 0.294793484135232 0.293860390938544 0.292891881049846 0.291888095779292 0.290849196464896 0.289775364375609 0.288666800595254 0.287523725887471 0.286346380541891 0.285135024201732 0.283889935673071 0.282611412716039 0.281299771818248 0.279955347950725 0.278578494306714 0.277169582023673 0.275728999888841 0.274257154028781 0.272754467583278 0.271221380364051 0.269658348498698 0.268065844060355 0.266444354683542 0.264794383166682 0.263116447061805 0.261411078251982 0.259678822516971 0.257920239087692 0.256135900190026 0.254326390578542 0.252492307060733 0.250634258012318 0.24875286288424 0.246848751701934 0.244922564557485 0.242974951095291 0.241006569991823 0.23901808843014 0.23701018156974 0.234983532012383 0.232938829264531 0.230876769196973 0.228798053502318 0.226703389150914 0.224593487845846 0.222469065477609 0.220330841579051 0.218179538781203 0.21601588227057 0.21384059924847 0.211654418393013 0.209458069324262 0.207252282073143 0.205037786554658 0.202815312045922 0.200585586669563 0.198349336882974 0.19610728697393 0.193860158563064 0.191608670113636 0.189353536449096 0.187095468278842 0.184835171732615 0.18257334790395 0.180310692403047 0.178047894919463 0.175785638794973 0.173524600606935 0.171265449762495 0.169008848103935 0.166755449525428 0.164505899601517 0.162260835227516 0.160020884272104 0.157786665242306 0.155558786961064 0 0 0 0 0 0 0 0 0 0 0 0 0 0 0 0 0 0 0 0 0 0 0 0 0 0 0 0 0 0 0 0 0 0 0 0 0 0 0 0 0 0 0 0 0 0 0 0 0 0 0 0 0 0 0 0 0 0 0 0 0 0 0 0 0 0 0 0 0 0 0 0 0 0 0 0 0 0 0
0 0 0 0 0 0 0 0 0 0 0 0 0 0 0 0 0 0 0 0 0 0 0 0 0 0 0 0 0 0 0 0 0 0 0 0 0 0 0 0 0 0 0 0 0 0 0 0 0 0 0 0 0 0 0 0 0 0 0 0 0 0 0 0 0 0 0 0 0 0 0 0 0 0 0 0 0 0 0 0 0 0 0 0 0 0 0 0 0 0 0 0 0 0 0 0 0 0 0 0 0 0 0 0 0 0 0 0 0 0 0 0 0 0 0 0 0 0 0 0 0 0 0 0 0 0 0 0 0 0 0 0 0 0 0 0 0 0 0 0 0 0 0 0 0 0 0 0 0 0 0 0 0 0 0 0 0 0 0 0 0 0 0 0 0 0 0 0 0 0 0 0 0 0.307317905797246 0.307482334613253 0.30761680006065 0.307720860685668 0.307794088467882 0.307836069280731 0.307846403340131 0.30782470564062 0.307770606378504 0.30768375136148 0.307563802404237 0.307410437709534 0.3072233522343 0.307002258040284 0.306746884628845 0.306456979259445 0.306132307251472 0.305772652269003 0.305377816588171 0.304947621346801 0.30448190677601 0.303980532413485 0.303443377298189 0.302870340146259 0.30226133950787 0.3016163139049 0.30093522194923 0.30021804244153 0.299464774450442 0.298675437372058 0.29785007096964 0.296988735393559 0.29609151118143 0.295158499238468 0.294189820798115 0.293185617362996 0.292146050626311 0.291071302373776 0.289961574366265 0.28881708820331 0.287638085167668 0.286424826051176 0.285177590962116 0.283896679114374 0.282582408598682 0.281235116136236 0.279855156815048 0.278442903809365 0.276998748082532 0.27552309807371 0.27401637936884 0.272479034356301 0.270911521867703 0.269314316804286 0.267687909749409 0.266032806567625 0.264349527990856 0.2626386091922 0.260900599347897 0.259136061188031 0.257345570536503 0.255529715840865 0.253689097692611 0.251824328338477 0.249936031183398 0.248024840285694 0.246091399845107 0.244136363684318 0.242160394724538 0.240164164455825 0.23814835240274 0.236113645585952 0.23406073798046 0.231990329971011 0.229903127805373 0.227799843046069 0.225681192021185 0.223547895274889 0.221400677018237 0.2192402645809 0.217067387864384 0.214882778797342 0.21268717079356 0.210481298213181 0.208265895827722 0.206041698289461 0.203809439605687 0.201569852618393 0.199323668489879 0.197071616194791 0.194814422019087 0.192552809066378 0.190287496772132 0.188019200426166 0.185748630703844 0.183476493206429 0.181203488010934 0.178930309229888 0.176657644581364 0.1743861749696 0.172116574076561 0.169849507964734 0.167585634691436 0.165325603934936 0.163070056632608 0.16081962463137 0.158574930350618 0 0 0 0 0 0 0 0 0 0 0 0 0 0 0 0 0 0 0 0 0 0 0 0 0 0 0 0 0 0 0 0 0 0 0 0 0 0 0 0 0 0 0 0 0 0 0 0 0 0 0 0 0 0 0 0 0 0 0 0 0 0 0 0 0 0 0 0 0 0 0 0 0 0 0 0 0 0 0 0
0 0 0 0 0 0 0 0 0 0 0 0 0 0 0 0 0 0 0 0 0 0 0 0 0 0 0 0 0 0 0 0 0 0 0 0 0 0 0 0 0 0 0 0 0 0 0 0 0 0 0 0 0 0 0 0 0 0 0 0 0 0 0 0 0 0 0 0 0 0 0 0 0 0 0 0 0 0 0 0 0 0 0 0 0 0 0 0 0 0 0 0 0 0 0 0 0 0 0 0 0 0 0 0 0 0 0 0 0 0 0 0 0 0 0 0 0 0 0 0 0 0 0 0 0 0 0 0 0 0 0 0 0 0 0 0 0 0 0 0 0 0 0 0 0 0 0 0 0 0 0 0 0 0 0 0 0 0 0 0 0 0 0 0 0 0 0 0 0 0 0 0 0.30826945294385 0.30847075575371 0.308642383784606 0.308783877936772 0.308894792178322 0.308974694021209 0.309023164985712 0.309039801052887 0.309024213104435 0.308976027349422 0.308894885737357 0.308780446357091 0.308632383821059 0.308450389634388 0.308234172548421 0.3079834588982 0.307697992923524 0.307377537073155 0.307021872291814 0.306630798289619 0.306204133793615 0.30574171678111 0.30524340469452 0.304709074637468 0.304138623551904 0.303531968376021 0.302889046182805 0.302209814299037 0.301494250404615 0.300742352612101 0.29995413952639 0.299129650284451 0.298268944575116 0.297372102638891 0.296439225247837 0.295470433665532 0.294465869587221 0.293425695060226 0.292350092384746 0.291239263995206 0.290093432322306 0.28891283963599 0.287697747869542 0.286448438425058 0.285165211960567 0.283848388159092 0.282498305479959 0.281115320892698 0.279699809593895 0.27825216470736 0.276772796968028 0.275262134389997 0.273720621919148 0.272148721070792 0.270546909552828 0.268915680874889 0.26725554394399 0.265567022647179 0.263850655421752 0.262106994813546 0.260336607023891 0.25854007144578 0.256717980189829 0.25487093760064 0.252999559764132 0.251104474006478 0.249186318385228 0.247245741173259 0.245283400336166 0.243299963003711 0.24129610493598 0.239272509984856 0.237229869551447 0.235168882040116 0.23309025230972 0.230994691122698 0.228882914592646 0.226755643630972 0.224613603393286 0.222457522726109 0.220288133614522 0.218106170631355 0.215912370388496 0.213707470990929 0.211492211494044 0.209267331364804 0.207033569947327 0.204791665933396 0.202542356838473 0.200286378483685 0.198024464484322 0.195757345745325 0.193485749964233 0.191210401142067 0.188932019102574 0.186651319020281 0.184369010957764 0.182085799412523 0.179802382873849 0.17751945339005 0.175237696146364 0.172957789053904 0.170680402349937 0.168406198209768 0.166135830370543 0.163869943767172 0.161609174180656 0.159354147898994 0 0 0 0 0 0 0 0 0 0 0 0 0 0 0 0 0 0 0 0 0 0 0 0 0 0 0 0 0 0 0 0 0 0 0 0 0 0 0 0 0 0 0 0 0 0 0 0 0 0 0 0 0 0 0 0 0 0 0 0 0 0 0 0 0 0 0 0 0 0 0 0 0 0 0 0 0 0 0 0
0 0 0 0 0 0 0 0 0 0 0 0 0 0 0 0 0 0 0 0 0 0 0 0 0 0 0 0 0 0 0 0 0 0 0 0 0 0 0 0 0 0 0 0 0 0 0 0 0 0 0 0 0 0 0 0 0 0 0 0 0 0 0 0 0 0 0 0 0 0 0 0 0 0 0 0 0 0 0 0 0 0 0 0 0 0 0 0 0 0 0 0 0 0 0 0 0 0 0 0 0 0 0 0 0 0 0 0 0 0 0 0 0 0 0 0 0 0 0 0 0 0 0 0 0 0 0 0 0 0 0 0 0 0 0 0 0 0 0 0 0 0 0 0 0 0 0 0 0 0 0 0 0 0 0 0 0 0 0 0 0 0 0 0 0 0 0 0 0 0 0 0.309158589656811 0 0.30960526664563 0.309784084801563 0.309932600167042 0.310050362162932 0.310136933863886 0.310191892466763 0.310214829746894 0.310205352501628 0.310163082980605 0.310087659302243 0.309978735855918 0.309835983689329 0.309659090880596 0.309447762894609 0.309201722923199 0.308920712208713 0.308604490350588 0.308252835594552 0.307865545104099 0.3074424352139 0.306983341664846 0.306488119820436 0.30595664486425 0.305388811978268 0.304784536501824 0.304143754071012 0.30346642073838 0.30275251307277 0.302002028239216 0.301214984058784 0.300391419048322 0.299531392440093 0.298634984181248 0.297702294913214 0.296733445931 0.295728579122518 0.294687856888008 0.2936114620397 0.292499597681861 0.291352487071392 0.29017037345919 0.288953519912499 0.287702209118481 0.286416743169303 0.285097443329024 0.283744649782592 0.282358721367312 0.280940035287129 0.279488986810111 0.278005988949547 0.276491472129066 0.274945883832232 0.273369688237059 0.271763365835939 0.270127413041466 0.268462341778666 0.26676867906415 0.26504696657275 0.263297760192158 0.261521629566152 0.259719157626979 0.257890940117468 0.25603758510349 0.25415971247734 0.252257953452677 0.250332950051617 0.248385354584613 0.246415829123757 0.24442504497011 0.242413682115726 0.240382428700976 0.238331980467824 0.236263040209703 0.234176317218592 0.23207252672997 0.229952389366245 0.227816630579301 0.22566598009279 0.223501171344768 0.221322940931314 0.219132028051711 0.216929173955791 0.214715121394053 0.212490614071106 0.210256396103004 0.208013211479073 0.205761803528708 0.20350291439374 0.20123728450685 0.198965652076546 0.196688752579225 0.194407318258744 0.192122077634026 0.189833755015098 0.187543070028017 0.185250737149106 0.182957465248875 0.180663957146029 0.178370909171924 0.176079010745799 0.173788943961145 0.171501383183489 0.169216994659892 0.166936436140461 0.164660356512078 0.162389395444632 0 0 0 0 0 0 0 0 0 0 0 0 0 0 0.129342369512012 0.127231611219315 0 0 0 0 0 0 0 0 0 0 0 0 0 0 0 0 0 0 0 0 0 0 0 0 0 0 0 0 0 0 0 0 0 0 0 0 0 0 0 0 0 0 0 0 0 0 0 0 0 0 0 0 0 0 0 0 0 0 0 0 0 0 0 0 0
0 0 0 0 0 0 0 0 0 0 0 0 0 0 0 0 0 0 0 0 0 0 0 0 0 0 0 0 0 0 0 0 0 0 0 0 0 0 0 0 0 0 0 0 0 0 0 0 0 0 0 0 0 0 0 0 0 0 0 0 0 0 0 0 0 0 0 0 0 0 0 0 0 0 0 0 0 0 0 0 0 0 0 0 0 0 0 0 0 0 0 0 0 0 0 0 0 0 0 0 0 0 0 0 0 0 0 0 0 0 0 0 0 0 0 0 0 0 0 0 0 0 0 0 0 0 0 0 0 0 0 0 0 0 0 0 0 0 0 0 0 0 0 0 0 0 0 0 0 0 0 0 0 0 0 0 0 0 0 0 0 0 0 0 0 0 0 0 0 0 0.309985122287315 0.310259669344496 0.310505189308346 0.310721188742858 0.310907186490375 0.311062714177237 0.311187316708923 0.311280552754076 0.311341995216822 0.311371231696817 0.31136786493643 0.311331513254547 0.311261810966428 0.311158408789134 0.311020974231989 0.310849191971632 0.310642764211168 0.310401411022989 0.310124870674842 0.309812899938746 0.309465274382364 0.309081788642498 0.30866225668035 0.308206512018247 0.307714407957556 0.307185817777497 0.306620634914653 0.306018773122933 0.305380166613821 0.304704770176737 0.303992559279391 0.303243530147996 0.302457699827285 0.301635106220252 0.300775808107602 0.299879885146898 0.29894743785143 0.297978587548862 0.296973476319715 0.29593226691581 0.294855142658776 0.293742307318793 0.292593984973741 0.291410419848954 0.290191876137819 0.288938637803455 0.287651008361766 0.286329310646156 0.284973886554227 0.283585096776811 0.282163320509697 0.280708955148441 0.279222415966664 0.277704135778271 0.276154564584025 0.274574169202956 0.272963432889061 0.271322854933831 0.269652950255075 0.267954248972598 0.266227295971274 0.264472650452047 0.262690885471465 0.260882587470286 0.259048355791772 0.257188802190273 0.255304550330676 0.253396235279383 0.251464502987397 0.249510009766162 0.2475334217568 0.245535414393353 0.243516671860703 0.241477886547779 0.239419758496711 0.23734299484858 0.235248309286376 0.233136421475834 0.231008056504765 0.228863944321519 0.226704819173217 0.224531419044349 0.222344485096393 0.220144761109026 0.217932992923542 0.215709927889081 0.21347631431224 0.21123290091062 0.20898043627092 0.206719668312067 0.204451343753972 0.202176207592395 0.199895002580457 0.197608468717291 0.195317342744289 0.193022357649452 0.190724242180264 0.188423720365526 0.186121511046586 0.18381832741835 0.181514876580458 0.179211859099003 0.176909968579121 0.17460989124881 0.172312305554254 0.170017881766969 0.16772728160305 0.16544115785474 0.163160154034596 0 0 0 0 0 0 0 0 0 0 0 0 0 0 0.12996505195842 0.127844737794546 0.125738782990228 0 0 0 0 0 0 0 0 0 0 0 0 0 0 0 0 0 0 0 0 0 0 0 0 0 0 0 0 0 0 0 0 0 0 0 0 0 0 0 0 0 0 0 0 0 0 0 0 0 0 0 0 0 0 0 0 0 0 0 0 0 0 0 0
0 0 0 0 0 0 0 0 0 0 0 0 0 0 0 0 0 0 0 0 0 0 0 0 0 0 0 0 0 0 0 0 0 0 0 0 0 0 0 0 0 0 0 0 0 0 0 0 0 0 0 0 0 0 0 0 0 0 0 0 0 0 0 0 0 0 0 0 0 0 0 0 0 0 0 0 0 0 0 0 0 0 0 0 0 0 0 0 0 0 0 0 0 0 0 0 0 0 0 0 0 0 0 0 0 0 0 0 0 0 0 0 0 0 0 0 0 0 0 0 0 0 0 0 0 0 0 0 0 0 0 0 0 0 0 0 0 0 0 0 0 0 0 0 0 0 0 0 0 0 0 0 0 0 0 0 0 0 0 0 0 0 0 0 0 0 0 0 0 0.310748907247365 0.311059759309293 0.311341942827769 0.311594947727231 0.311818275787121 0.31201144116173 0.312173970890057 0.312305405395037 0.312405298971555 0.312473220262628 0.312508752723186 0.312511495070879 0.312481061723355 0.312417083221472 0.312319206637928 0.312187095970793 0.312020432521483 0.311818915256676 0.311582261153762 0.311310205529376 0.311002502350616 0.310658924528575 0.310279264193819 0.309863332953474 0.309410962129616 0.308922002978676 0.308396326891587 0.30783382557445 0.307234411209492 0.306598016596135 0.305924595272017 0.30521412161382 0.304466590917815 0.303682019460013 0.302860444535893 0.302001924479666 0.301106538663069 0.300174387473724 0.299205592273101 0.298200295334169 0.297158659758837 0.296080869375318 0.294967128615561 0.293817662372943 0.292632715840423 0.291412554329383 0.290157463069427 0.28886774698939 0.2875437304799 0.286185757137768 0.284794189492603 0.28336940871599 0.281911814313626 0.280421823800848 0.278899872361941 0.277346412493727 0.275761913633863 0.274146861774347 0.272501759060746 0.270827123377648 0.269123487920875 0.267391400757013 0.265631424370806 0.263844135201003 0.262030123165227 0.260189991174465 0.258324354637798 0.256433840957957 0.254519089018352 0.252580748662181 0.250619480164263 0.248635953696237 0.246630848785744 0.244604853770275 0.242558665246297 0.240492987514309 0.238408532020502 0.236306016795629 0.234186165891761 0.232049708817552 0.229897379972649 0.227729918081903 0.225548065629964 0.223352568296932 0.221144174395636 0.218923634311161 0.216691699943227 0.214449124151995 0.212196660207875 0.209935061245915 0.207665079725303 0.205387466894544 0.203102972262827 0.200812343078089 0.198516323812305 0.196215655654439 0.193911076011585 0.191603318018699 0.189293110057385 0.186981175284155 0.184668231168559 0.182354989041567 0.180042153654587 0.177730422749445 0.175420486639681 0.17311302780346 0.170808720488386 0.16850823032852 0.166212213973818 0.163921318732269 0 0 0 0 0 0 0 0 0 0 0 0 0 0 0 0 0 0 0 0 0 0 0 0 0 0 0 0 0 0 0 0 0 0 0 0 0 0 0 0 0 0 0 0 0 0 0 0 0 0 0 0 0 0 0 0 0 0 0 0 0 0 0 0 0 0 0 0 0 0 0 0 0 0 0 0 0 0 0 0 0
0 0 0 0 0 0 0 0 0 0 0 0 0 0 0 0 0 0 0 0 0 0 0 0 0 0 0 0 0 0 0 0 0 0 0 0 0 0 0 0 0 0 0 0 0 0 0 0 0 0 0 0 0 0 0 0 0 0 0 0 0 0 0 0 0 0 0 0 0 0 0 0 0 0 0 0 0 0 0 0 0 0 0 0 0 0 0 0 0 0 0 0 0 0 0 0 0 0 0 0 0 0 0 0 0 0 0 0 0 0 0 0 0 0 0 0 0 0 0 0 0 0 0 0 0 0 0 0 0 0 0 0 0 0 0 0 0 0 0 0 0 0 0 0 0 0 0 0 0 0 0 0 0 0 0 0 0 0 0 0 0 0 0 0 0 0 0 0 0 0.311796753537723 0.312115368766857 0.312405170390382 0.312665643491919 0.312896285101815 0.313096604721263 0.313266124836323 0.313404381421208 0.313510924430248 0.313585318277892 0.313627142306201 0.313635991239228 0.313611475623748 0.313553222255779 0.313460874592392 0.313334093148275 0.313172555876592 0.312975958533649 0.312744015026925 0.312476457746042 0.31217303787627 0.311833525694176 0.311457710845063 0.311045402601859 0.310596430105146 0.310110642584028 0.309587909557595 0.309028121016718 0.308431187585983 0.307797040665565 0.307125632552882 0.306416936543895 0.305670947013944 0.304887679478047 0.304067170630583 0.303209478364366 0.302314681769073 0.301382881109079 0.300414197780738 0.299408774249183 0.298366773964776 0.297288381259306 0.296173801222117 0.295023259556342 0.293837002415451 0.292615296220345 0.291358427457262 0.290066702456764 0.288740447154134 0.287380006831481 0.285985745841932 0.284558047316275 0.283097312852438 0.28160396218824 0.280078432857828 0.278521179832269 0.276932675144767 0.275313407500986 0.273663881875003 0.271984619091398 0.270276155394022 0.268539042002015 0.266773844653605 0.264981143138297 0.263161530818022 0.261315614137857 0.259444012126922 0.257547355890066 0.25562628809098 0.253681462427359 0.251713543098754 0.249723204267759 0.247711129515177 0.245678011289815 0.243624550353561 0.241551455222384 0.239459441603932 0.237349231832349 0.235221554300985 0.233077142893627 0.2309167364149 0.22874107802048 0.226550914647734 0.224346996447436 0.222130076217146 0.219900908836887 0.21766025070771 0.215408859193738 0.213147492068258 0.210876906964458 0.208597860831328 0.206311109395306 0.204017406628169 0.201717504221701 0.199412151069651 0.197102092757428 0.19478807106007 0.192470823448867 0.190151082607139 0.187829575955564 0.185507025187456 0.183184145814393 0.180861646722569 0.178540229740194 0.176220589216309 0.173903411611308 0.171589375099461 0.169279149183729 0.16697339432311 0.164672761572768 0 0 0 0 0 0 0 0 0 0 0 0 0 0 0 0 0 0 0 0 0 0 0 0 0 0 0 0 0 0 0 0 0 0 0 0 0 0 0 0 0 0 0 0 0 0 0 0 0 0 0 0 0 0 0 0 0 0 0 0 0 0 0 0 0 0 0 0 0 0 0 0 0 0 0 0 0 0 0 0 0
0 0 0 0 0 0 0 0 0 0 0 0 0 0 0 0 0 0 0 0 0 0 0 0 0 0 0 0 0 0 0 0 0 0 0 0 0 0 0 0 0 0 0 0 0 0 0 0 0 0 0 0 0 0 0 0 0 0 0 0 0 0 0 0 0 0 0 0 0 0 0 0 0 0 0 0 0 0 0 0 0 0 0 0 0 0 0 0 0 0 0 0 0 0 0 0 0 0 0 0 0 0 0 0 0 0 0 0 0 0 0 0 0 0 0 0 0 0 0 0 0 0 0 0 0 0 0 0 0 0 0 0 0 0 0 0 0 0 0 0 0 0 0 0 0 0 0 0 0 0 0 0 0 0 0 0 0 0 0 0 0 0 0 0 0 0 0 0 0 0.312825359244235 0.313151716132531 0.313449115978584 0.313717039062182 0.313954977701074 0.314162436779317 0.314338934265424 0.314484001719678 0.314597184789991 0.314678043695708 0.314726153698757 0.31474110556158 0.314722505991271 0.314669978069378 0.314583161666848 0.314461713843601 0.314305309232236 0.31411364040541 0.313886418226427 0.313623372182617 0.313324250701084 0.312988821446458 0.31261687160026 0.312208208121575 0.311762657988678 0.311280068421364 0.310760307083684 0.31020326226686 0.309608843052175 0.308976979453621 0.308307622540178 0.307600744537562 0.306856338909352 0.306074420417394 0.305255025161454 0.304398210598071 0.303504055538618 0.302572660126603 0.301604145794252 0.300598655198468 0.299556352136261 0.298477421439798 0.297362068851213 0.296210520877386 0.29502302462488 0.293799847615296 0.292541277581286 0.291247622243523 0.289919209068936 0.288556385010538 0.287159516229208 0.285728987797803 0.28426520338799 0.282768584940241 0.281239572317396 0.279678622942294 0.278086211419908 0.276462829144507 0.274808983892355 0.273125199400454 0.271412014931897 0.269669984828383 0.267899678050449 0.266101677706027 0.2642765805679 0.262424996580666 0.260547548357844 0.258644870669706 0.256717609922512 0.254766423629746 0.25279197987602 0.250794956774287 0.248776041917007 0.246735931821939 0.244675331373192 0.242594953258204 0.240495517401318 0.23837775039457 0.236242384926399 0.234090159208877 0.231921816404132 0.229738104050609 0.227539773489784 0.225327579293983 0.223102278695907 0.220864631020487 0.218615397119679 0.21635533881078 0.214085218318845 0.211805797723812 0.209517838412837 0.207222100538445 0.204919342482992 0.202610320329968 0.200295787342661 0.197976493450641 0.195653184744581 0.193326602979827 0.190997485089188 0.188666562705375 0.18633456169347 0.184002201693825 0.181670195675791 0.179339249502569 0.177010061507584 0.174683322082647 0.172359713278217 0.170039908416059 0.167724571714517 0.165414357926678 0 0 0 0 0 0 0 0 0 0 0 0 0 0 0 0 0 0 0 0 0 0 0 0 0 0 0 0 0 0 0 0 0 0 0 0 0 0 0 0 0 0 0 0 0 0 0 0 0 0 0 0 0 0 0 0 0 0 0 0 0 0 0 0 0 0 0 0 0 0 0 0 0 0 0 0 0 0 0 0 0
0 0 0 0 0 0 0 0 0 0 0 0 0 0 0 0 0 0 0 0 0 0 0 0 0 0 0 0 0 0 0 0 0 0 0 0 0 0 0 0 0 0 0 0 0 0 0 0 0 0 0 0 0 0 0 0 0 0 0 0 0 0 0 0 0 0 0 0 0 0 0 0 0 0 0 0 0 0 0 0 0 0 0 0 0 0 0 0 0 0 0 0 0 0 0 0 0 0 0 0 0 0 0 0 0 0 0 0 0 0 0 0 0 0 0 0 0 0 0 0 0 0 0 0 0 0 0 0 0 0 0 0 0 0 0 0 0 0 0 0 0 0 0 0 0 0 0 0 0 0 0 0 0 0 0 0 0 0 0 0 0 0 0 0 0 0 0 0 0 0 0.314168570633127 0.314473547307895 0.314748900681955 0.314994118397975 0.315208700759843 0.3153921612549 0.315544027065239 0.315663839567428 0.315751154820067 0.315805544038572 0.315826594056607 0.315813907773599 0.315767104587782 0.315685820814252 0.3155697100875 0.315418443747947 0.315231711211996 0.315009220325147 0.314750697697752 0.314455889022988 0.314124559376666 0.313756493498512 0.313351496054575 0.312909391880452 0.31243002620503 0.311913264854486 0.311358994436295 0.31076712250305 0.310137577695876 0.309470309867306 0.308765290183465 0.308022511205459 0.307241986949895 0.306423752928463 0.305567866166577 0.304674405201044 0.303743470056831 0.302775182202939 0.301769684487511 0.300727141052245 0.299647737226284 0.298531679399711 0.297379194876868 0.296190531709691 0.294965958511314 0.293705764250207 0.29241025802512 0.291079768821178 0.289714645247422 0.288315255256204 0.286881985844766 0.28541524273945 0.283915450062937 0.282383049984961 0.280818502356982 0.279222284331267 0.277594889964908 0.275936829809272 0.274248630485439 0.272530834246142 0.270783998524811 0.269008695472264 0.267205511481648 0.265375046702234 0.263517914542653 0.26163474116423 0.259726164965002 0.257792836055094 0.255835415724068 0.253854575900904 0.251850998607273 0.24982537540474 0.247778406836577 0.245710801864833 0.243623277303321 0.241516557247201 0.23939137249979 0.237248459997296 0.235088562232088 0.232912426675179 0.230720805198574 0.22851445349809 0.226294130517325 0.224060597873357 0.221814619284828 0.219556960002998 0.217288386246375 0.215009664639502 0.212721561656499 0.210424843069878 0.208120273405241 0.205808615402341 0.203490629483069 0.201167073226862 0.198838700854009 0.196506262717368 0.194170504802918 0.191832168239601 0.18949198881891 0.187150696524577 0.1848090150728 0.18246766146336 0.180127345541981 0.177788769574284 0.175452627831627 0.173119606189148 0.170790381736288 0.168465622400031 0 0 0 0 0 0 0 0 0 0 0 0 0 0 0 0 0 0 0 0 0 0 0 0 0 0 0 0 0 0 0 0 0 0 0 0 0 0 0 0 0 0 0 0 0 0 0 0 0 0 0 0 0 0 0 0 0 0 0 0 0 0 0 0 0 0 0 0 0 0 0 0 0 0 0 0 0 0 0 0 0 0
0 0 0 0 0 0 0 0 0 0 0 0 0 0 0 0 0 0 0 0 0 0 0 0 0 0 0 0 0 0 0 0 0 0 0 0 0 0 0 0 0 0 0 0 0 0 0 0 0 0 0 0 0 0 0 0 0 0 0 0 0 0 0 0 0 0 0 0 0 0 0 0 0 0 0 0 0 0 0 0 0 0 0 0 0 0 0 0 0 0 0 0 0 0 0 0 0 0 0 0 0 0 0 0 0 0 0 0 0 0 0 0 0 0 0 0 0 0 0 0 0 0 0 0 0 0 0 0 0 0 0 0 0 0 0 0 0 0 0 0 0 0 0 0 0 0 0 0 0 0 0 0 0 0 0 0 0 0 0 0 0 0 0 0 0 0 0 0 0 0 0.315165705354996 0.315478235969092 0.315760998486034 0.316013475911942 0.316235164008493 0.316425571819199 0.316584222184648 0.316710652246054 0.316804413936531 0.316865074459466 0.316892216753416 0.316885439942966 0.316844359774978 0.316768609039713 0.316657837976299 0.316511714662052 0.316329925385173 0.316112175000354 0.315858187266881 0.315567705168792 0.31524049121673 0.314876327731092 0.314475017106167 0.31403638205491 0.313560265834089 0.313046532449518 0.312495066841139 0.311905775047746 0.311278584351147 0.310613443399621 0.309910322310514 0.309169212751886 0.308390128003116 0.307573102994416 0.306718194325232 0.305825480261528 0.304895060711992 0.303927057183209 0.302921612713898 0.301878891788317 0.300799080228976 0.299682385068824 0.298529034403106 0.297339277221091 0.296113383217939 0.294851642586953 0.293554365792517 0.292221883324041 0.290854545431245 0.28945272184115 0.288016801457159 0.28654719204064 0.28504431987543 0.283508629415715 0.281940582917758 0.280340660055948 0.278709357523678 0.277047188619595 0.275354682819719 0.273632385336019 0.271880856661997 0.270100672105861 0.268292421311888 0.266456707770566 0.264594148318144 0.262705372626219 0.260791022681965 0.258851752259687 0.25688822638431 0.254901120787468 0.252891121356877 0.250858923579598 0.248805231979916 0.246730759552457 0.244636227191219 0.242522363115203 0.240389902291281 0.238239585854984 0.23607216052986 0.233888378046049 0.231688994558757 0.229474770067224 0.227246467834878 0.225004853811257 0.222750696056344 0.220484764167937 0.218207828712628 0.215920660660997 0.213624030827609 0.211318709316361 0.209005464971749 0.20668506483659 0.204358273616713 0.20202585315316 0.199688561902353 0.197347154424748 0.195002380882397 0.192654986545901 0.190305711311163 0.187955289226353 0.185604448029479 0.183253908696952 0.180904385003474 0.178556583093613 0.176211201065364 0.173868928565995 0.171530446400477 0.169196426152726 0 0 0 0 0 0 0 0 0 0 0 0 0 0 0 0 0 0 0 0 0 0 0 0 0 0 0 0 0 0 0 0 0 0 0 0 0 0 0 0 0 0 0 0 0 0 0 0 0 0 0 0 0 0 0 0 0 0 0 0 0 0 0 0 0 0 0 0 0 0 0 0 0 0 0 0 0 0 0 0 0 0
0 0 0 0 0 0 0 0 0 0 0 0 0 0 0 0 0 0 0 0 0 0 0 0 0 0 0 0 0 0 0 0 0 0 0 0 0 0 0 0 0 0 0 0 0 0 0 0 0 0 0 0 0 0 0 0 0 0 0 0 0 0 0 0 0 0 0 0 0 0 0 0 0 0 0 0 0 0 0 0 0 0 0 0 0 0 0 0 0 0 0 0 0 0 0 0 0 0 0 0 0 0 0 0 0 0 0 0 0 0 0 0 0 0 0 0 0 0 0 0 0 0 0 0 0 0 0 0 0 0 0 0 0 0 0 0 0 0 0 0 0 0 0 0 0 0 0 0 0 0 0 0 0 0 0 0 0 0 0 0 0 0 0 0 0 0 0 0 0 0 0.316142897348378 0.316462957533278 0.316753106605854 0.317012822975216 0.317241597899765 0.317438936017486 0.317604355865079 0.317737390385308 0.317837587421935 0.317904510201658 0.317937737802428 0.317936865607611 0.317901505745407 0.317831287513002 0.317725857784935 0.317584881405173 0.317408041562408 0.317195040148139 0.316945598097075 0.316659455709459 0.316336372954922 0.315976129757487 0.315578526261393 0.315143383077407 0.314670541509342 0.314159863760497 0.313611233119795 0.313024554127388 0.31239975271955 0.311736776352688 0.311035594106341 0.310296196765064 0.309518596879106 0.308702828803837 0.307848948717909 0.30695703462013 0.306027186305109 0.305059525317721 0.304054194886459 0.303011359835835 0.301931206477908 0.300813942483166 0.29965979673091 0.298469019139391 0.297241880475931 0.295978672147298 0.294679705970642 0.293345313925303 0.291975847885832 0.290571679336606 0.28913319906841 0.287660816857406 0.286154961126926 0.284616078592521 0.283044633890769 0.281441109192301 0.279806003799577 0.278139833729928 0.276443131284408 0.274716444603003 0.272960337206799 0.27117538752765 0.26936218842599 0.267521346697359 0.265653482568286 0.263759229182159 0.261839232075702 0.259894148646731 0.257924647613816 0.255931408468521 0.253915120920894 0.251876484338842 0.249816207182096 0.247735006431421 0.245633607013725 0.243512741223776 0.241373148143161 0.239215573057175 0.237040766870295 0.234849485520898 0.232642489395889 0.230420542745869 0.228184413101503 0.225934870691709 0.223672687864291 0.22139863850966 0.219113497488198 0.21681804006191 0.214513041330916 0.212199275675359 0.209877516203302 0.207548534205127 0.205213098614995 0.202871975479866 0.200525927436572 0.198175713197444 0.195822087044934 0.193465798335703 0.191107591014591 0.188748203138892 0.186388366413309 0.184028805736002 0.181670238756044 0.179313375442654 0.17695891766651 0.17460755879344 0.172259983290792 0.169916866346705 0 0 0 0 0 0 0 0 0 0 0 0 0 0 0 0 0 0 0 0 0 0 0 0 0 0 0 0 0 0 0 0 0 0 0 0 0 0 0 0 0 0 0 0 0 0 0 0 0 0 0 0 0 0 0 0 0 0 0 0 0 0 0 0 0 0 0 0 0 0 0 0 0 0 0 0 0 0 0 0 0 0
0 0 0 0 0 0 0 0 0 0 0 0 0 0 0 0 0 0 0 0 0 0 0 0 0 0 0 0 0 0 0 0 0 0 0 0 0 0 0 0 0 0 0 0 0 0 0 0 0 0 0 0 0 0 0 0 0 0 0 0 0 0 0 0 0 0 0 0 0 0 0 0 0 0 0 0 0 0 0 0 0 0 0 0 0 0 0 0 0 0 0 0 0 0 0 0 0 0 0 0 0 0 0 0 0 0 0 0 0 0 0 0 0 0 0 0 0 0 0 0 0 0 0 0 0 0 0 0 0 0 0 0 0 0 0 0 0 0 0 0 0 0 0 0 0 0 0 0 0 0 0 0 0 0 0 0 0 0 0 0 0 0 0 0 0 0 0 0 0 0 0.317099927730728 0.317427491655925 0.317725003274233 0.317991936438279 0.318227777943099 0.318432028060394 0.31860420106152 0.31874382572858 0.318850445853002 0.318923620720971 0.318962925585152 0.318967952122103 0.318938308874831 0.318873621679938 0.318773534078847 0.318637707712593 0.318465822699699 0.318257577996683 0.31801269174074 0.317730901574197 0.317411964950337 0.317055659420231 0.316661782900218 0.316230153919729 0.315760611849145 0.315253017107434 0.314707251349305 0.314123217631686 0.313500840559315 0.312840066409297 0.312140863234484 0.311403220945578 0.310627151371868 0.309812688300562 0.308959887494685 0.308068826689545 0.307139605567803 0.306172345713211 0.305167190543103 0.304124305219749 0.303043876540729 0.301926112808482 0.300771243679241 0.299579519991561 0.298351213574706 0.297086617037153 0.295786043535527 0.294449826524282 0.293078319486468 0.29167189564598 0.290230947661653 0.288755887303633 0.287247145112466 0.285705170041339 0.284130429081982 0.282523406874697 0.280884605303035 0.279214543073672 0.277513755281999 0.275782792964002 0.274022222635025 0.272232625815972 0.270414598547587 0.268568750893393 0.26669570643194 0.264796101738987 0.26287058586026 0.260919819775437 0.258944475854023 0.25694523730377 0.254922797612319 0.252877859982724 0.250811136763544 0.248723348874171 0.246615225226065 0.244487502140594 0.242340922764117 0.240176236481018 0.237994198325336 0.235795568391661 0.233581111245968 0.231351595337008 0.229107792408948 0.226850476915859 0.224580425438697 0.222298416105399 0.2200052280147 0.217701640664259 0.215388433383706 0.213066384773146 0.210736272147724 0.208398870988756 0.206054954401981 0.203705292583457 0.201350652293572 0.198991796339688 0.196629483067867 0.194264465864125 0.191897492665671 0.189529305482518 0.187160639929872 0.184792224771698 0.182424781475775 0.180059023780635 0.177695657274657 0.175335378987645 0.172978876995166 0.170626830035893 0 0 0 0 0 0 0 0 0 0 0 0 0 0 0 0 0 0 0 0 0 0 0 0 0 0 0 0 0 0 0 0 0 0 0 0 0 0 0 0 0 0 0 0 0 0 0 0 0 0 0 0 0 0 0 0 0 0 0 0 0 0 0 0 0 0 0 0 0 0 0 0 0 0 0 0 0 0 0 0 0 0
0 0 0 0 0 0 0 0 0 0 0 0 0 0 0 0 0 0 0 0 0 0 0 0 0 0 0 0 0 0 0 0 0 0 0 0 0 0 0 0 0 0 0 0 0 0 0 0 0 0 0 0 0 0 0 0 0 0 0 0 0 0 0 0 0 0 0 0 0 0 0 0 0 0 0 0 0 0 0 0 0 0 0 0 0 0 0 0 0 0 0 0 0 0 0 0 0 0 0 0 0 0 0 0 0 0 0 0 0 0 0 0 0 0 0 0 0 0 0 0 0 0 0 0 0 0 0 0 0 0 0 0 0 0 0 0 0 0 0 0 0 0 0 0 0 0 0 0 0 0 0 0 0 0 0 0 0 0 0 0 0 0 0 0 0 0 0 0 0 0 0.318036581789064 0.318371622179923 0.318676470929111 0.318950597374278 0.31919348388796 0.319404626415753 0.319583535003119 0.319729734310187 0.319842764113909 0.319922179796979 0.319967552822896 0.3199784711966 0.319954539910121 0.319895381372683 0.319800635824754 0.319669961735516 0.319503036183284 0.319299555218401 0.319059234208174 0.318781808163417 0.318467032046227 0.318114681058601 0.317724550911555 0.317296458074424 0.316830240004043 0.316325755353545 0.315782884160519 0.315201528014331 0.314581610202398 0.313923075835269 0.313225891950365 0.312490047594291 0.311715553883616 0.310902444044094 0.310050773428288 0.309160619511615 0.308232081866839 0.307265282117074 0.306260363867392 0.305217492615156 0.304136855639206 0.303018661868098 0.301863141727573 0.300670546967489 0.299441150468472 0.298175246028559 0.29687314813013 0.295535191687477 0.294161731775328 0.292753143338735 0.291309820884694 0.289832178155939 0.288320647787334 0.28677568094533 0.285197746950975 0.283587332886961 0.281944943189236 0.280271099223722 0.27856633884867 0.276831215963242 0.275066300042888 0.273272175662111 0.271449442005239 0.269598712365816 0.267720613635234 0.265815785781269 0.263884881317135 0.261928564761754 0.259947512091862 0.257942410186645 0.255913956265576 0.253862857320119 0.251789829539984 0.249695597734618 0.247580894750598 0.245446460885633 0.243293043299813 0.241121395424829 0.238932276371802 0.236726450338391 0.234504686015873 0.232267755996814 0.230016436184008 0.227751505201313 0.225473743807013 0.223183934310353 0.220882859991827 0.218571304527839 0.216250051420335 0.213919883431956 0.211581582027307 0.209235926820862 0.20688369503206 0.204525660948107 0.202162595394971 0.199795265217093 0.197424432766243 0.195050855399995 0.192675284990264 0.190298467442303 0.18792114222456 0.185544041909798 0.1831678917278 0.180793409130035 0.178421303366587 0.17605227507564 0.173687015885835 0.171326208031709 0 0 0 0 0 0 0 0 0 0 0 0 0 0 0 0 0 0 0 0 0 0 0 0 0 0 0 0 0 0 0 0 0 0 0 0 0 0 0 0 0 0 0 0 0 0 0 0 0 0 0 0 0 0 0 0 0 0 0 0 0 0 0 0 0 0 0 0 0 0 0 0 0 0 0 0 0 0 0 0 0 0
0 0 0 0 0 0 0 0 0 0 0 0 0 0 0 0 0 0 0 0 0 0 0 0 0 0 0 0 0 0 0 0 0 0 0 0 0 0 0 0 0 0 0 0 0 0 0 0 0 0 0 0 0 0 0 0 0 0 0 0 0 0 0 0 0 0 0 0 0 0 0 0 0 0 0 0 0 0 0 0 0 0 0 0 0 0 0 0 0 0 0 0 0 0 0 0 0 0 0 0 0 0 0 0 0 0 0 0 0 0 0 0 0 0 0 0 0 0 0 0 0 0 0 0 0 0 0 0 0 0 0 0 0 0 0 0 0 0 0 0 0 0 0 0 0 0 0 0 0 0 0 0 0 0 0 0 0 0 0 0 0 0 0 0 0 0 0 0 0 0.318580379555907 0.318952649081209 0.319295137237526 0.319607296316178 0.319888591182314 0.320138499827781 0.32035651391317 0.3205421392984 0.320694896561173 0.320814321502687 0.320899965639979 0.320951396684294 0.320968199004908 0.320949974077828 0.320896340918815 0.320806936500218 0.32068141615109 0.320519453940111 0.320320743040842 0.320084996078872 0.319811945460428 0.31950134368206 0.319152963621024 0.318766598806002 0.318342063667855 0.317879193770103 0.317377846018852 0.31683789885194 0.316259252407072 0.315641828668762 0.314985571593914 0.314290447215912 0.313556443727114 0.312783571539667 0.311971863324599 0.311121374029166 0.310232180872457 0.309304383319302 0.308338103032537 0.307333483803726 0.306290691462453 0.305209913764341 0.304091360257962 0.302935262130847 0.301741872034826 0.300511463890945 0.299244332674249 0.29794079417873 0.296601184762778 0.29522586107548 0.293815199764158 0.292369597163528 0.290889468966924 0.289375249880021 0.287827393257514 0.28624637072326 0.284632671774364 0.282986803369742 0.281309289503709 0.279600670765127 0.2778615038827 0.276092361257003 0.274293830479835 0.272466513841515 0.270611027826745 0.268728002599667 0.266818081478779 0.264881920402326 0.262920187384877 0.260933561965705 0.258922734649673 0.256888406341307 0.254831287772705 0.252752098926008 0.250651568451082 0.248530433079114 0.246389437032811 0.244229331433866 0.242050873708395 0.239854826991004 0.237641959528163 0.23541304408157 0.233168857332137 0.230910179285281 0.228637792678144 0.226352482389388 0.224055034852201 0.221746237471106 0.219426878043204 0.21709774418443 0.214759622761397 0.212413299329418 0.210059557577226 0.207699178778951 0.205332941253883 0.202961619834487 0.200585985343218 0.198206804078561 0.195824837310757 0.193440840787691 0.191055564251304 0.188669750964966 0.186284137252188 0.183899452047013 0.181516416456455 0.179135743335288 0.176758136873491 0.174384292196647 0.172014894979523 0 0 0 0 0 0 0 0 0 0 0 0 0 0 0 0 0 0 0 0 0 0 0 0 0 0 0 0 0 0 0 0 0 0 0 0 0 0 0 0 0 0 0 0 0 0 0 0 0 0 0 0 0 0 0 0 0 0 0 0 0 0 0 0 0 0 0 0 0 0 0 0 0 0 0 0 0 0 0 0 0 0
0 0 0 0 0 0 0 0 0 0 0 0 0 0 0 0 0 0 0 0 0 0 0 0 0 0 0 0 0 0 0 0 0 0 0 0 0 0 0 0 0 0 0 0 0 0 0 0 0 0 0 0 0 0 0 0 0 0 0 0 0 0 0 0 0 0 0 0 0 0 0 0 0 0 0 0 0 0 0 0 0 0 0 0 0 0 0 0 0 0 0 0 0 0 0 0 0 0 0 0 0 0 0 0 0 0 0 0 0 0 0 0 0 0 0 0 0 0 0 0 0 0 0 0 0 0 0 0 0 0 0 0 0 0 0 0 0 0 0 0 0 0 0 0 0 0 0 0 0 0 0 0 0 0 0 0 0 0 0 0 0 0 0 0 0 0 0 0 0 0.319468105369499 0.319847923535841 0.320197829351081 0.320517270590278 0.320805707689509 0.321062614302671 0.321287477847364 0.321479800039195 0.321639097413856 0.321764901836339 0.321856760996665 0.321914238891524 0.321936916291233 0.321924391191452 0.321876279249089 0.321792214201875 0.321671848271092 0.321514852546962 0.321320917356226 0.321089752611465 0.320821088141749 0.320514674004198 0.320170280776092 0.319787699827176 0.319366743571834 0.31890724570083 0.318409061392357 0.317872067502135 0.317296162732342 0.3166812677792 0.316027325459041 0.315334300812726 0.314602181188303 0.313830976301849 0.313020718276412 0.312171461659071 0.311283283416096 0.310356282906256 0.309390581832344 0.308386324171 0.307343676080972 0.306262825789949 0.305143983460153 0.303987381032891 0.302793272052295 0.301561931468521 0.300293655420674 0.298988760999776 0.297647585992114 0.29627048860332 0.294857847163567 0.293410059814293 0.29192754417686 0.290410737003623 0.288860093811859 0.287276088501049 0.285659212954034 0.284009976622544 0.28232890609768 0.28061654466588 0.278873451850959 0.277100202942812 0.275297388513379 0.273465613920502 0.271605498800292 0.269717676548634 0.267802793792523 0.265861509851824 0.263894496192189 0.261902435869751 0.259886022968296 0.2578459620296 0.255782967477597 0.253697763037092 0.251591081147681 0.249463662373586 0.2473162548101 0.245149613487296 0.242964499771739 0.240761680766828 0.238541928712475 0.236306020384801 0.234054736496479 0.23178886109842 0.229509180983422 0.227216485092445 0.224911563924124 0.22259520894816 0.220268212023168 0.217931364819615 0.215585458248402 0.213231281895672 0.210869623464397 0.208501268223283 0.206126998463525 0.203747592963899 0.20136382646472 0.1989764691511 0.196586286145987 0.194194037013422 0.191800475272427 0.189406347921923 0.187012394977081 0.184619349017437 0.182227934747139 0.179838868567643 0.177452858163148 0.175070602099077 0.172692789433837 0 0 0 0 0 0 0 0 0 0 0 0 0 0 0 0 0 0 0 0 0 0 0 0 0 0 0 0 0 0 0 0 0 0 0 0 0 0 0 0 0 0 0 0 0 0 0 0 0 0 0 0 0 0 0 0 0 0 0 0 0 0 0 0 0 0 0 0 0 0 0 0 0 0 0 0 0 0 0 0 0 0
0 0 0 0 0 0 0 0 0 0 0 0 0 0 0 0 0 0 0 0 0 0 0 0 0 0 0 0 0 0 0 0 0 0 0 0 0 0 0 0 0 0 0 0 0 0 0 0 0 0 0 0 0 0 0 0 0 0 0 0 0 0 0 0 0 0 0 0 0 0 0 0 0 0 0 0 0 0 0 0 0 0 0 0 0 0 0 0 0 0 0 0 0 0 0 0 0 0 0 0 0 0 0 0 0 0 0 0 0 0 0 0 0 0 0 0 0 0 0 0 0 0 0 0 0 0 0 0 0 0 0 0 0 0 0 0 0 0 0 0 0 0 0 0 0 0 0 0 0 0 0 0 0 0 0 0 0 0 0 0 0 0 0 0 0 0 0 0 0.319918064255579 0.320334870168121 0.320722203551354 0.321079495532576 0.321406189415617 0.321701741251856 0.321965620400903 0.322197310080272 0.322396307903364 0.322562126405122 0.322694293554703 0.322792353254553 0.322855865825267 0.322884408475654 0.322877575757414 0.322834980003891 0.322756251752355 0.322641040149296 0.322489013338246 0.322299858829647 0.322073283852312 0.321809015686077 0.321506801975207 0.321166411022207 0.320787632061675 0.320370275513867 0.319914173217688 0.319419178642819 0.318885167080747 0.318312035814482 0.317699704266752 0.31704811412654 0.316357229453809 0.315627036762322 0.314857545080473 0.314048785990089 0.313200813643178 0.312313704756633 0.31138755858494 0.310422496870949 0.309418663774796 0.30837622578113 0.307295371584754 0.306176311954904 0.305019279578337 0.303824528881489 0.302592335831942 0.301322997719508 0.300016832917221 0.298674180622597 0.297295400579494 0.295880872781 0.294430997153707 0.292946193223845 0.291426899765706 0.289873574432834 0.288286693372482 0.286666750823843 0.285014258700579 0.283329746158222 0.281613759146977 0.279866859950532 0.27808962671147 0.276282652943876 0.27444654703378 0.272581931728056 0.270689443612423 0.268769732579215 0.266823461285564 0.264851304602678 0.26285394905689 0.260832092263156 0.258786442351696 0.256717717388454 0.254626644790095 0.252513960734209 0.25038040956542 0.248226743198117 0.246053720516461 0.243862106772398 0.241652672982332 0.239426195323149 0.237183454528289 0.234925235284486 0.232652325629904 0.230365516354255 0.22806560040159 0.225753372276385 0.223429627453532 0.221095161792865 0.218750770958812 0.216397249845753 0.214035392009674 0.211665989106659 0.209289830338764 0.206907701907817 0.204520386477627 0.202128662645124 0.199733304420893 0.197335080719545 0.194934754860415 0.192533084078944 0.190130819049199 0.187728703417893 0.18532747335027 0.182927857088203 0.180530574520829 0.178136336768015 0.175745845776964 0.173359793932179 0.170978863679087 0 0 0 0 0 0 0 0 0 0 0 0 0 0 0 0 0 0 0 0 0 0 0 0 0 0 0 0 0 0 0 0 0 0 0 0 0 0 0 0 0 0 0 0 0 0 0 0 0 0 0 0 0 0 0 0 0 0 0 0 0 0 0 0 0 0 0 0 0 0 0 0 0 0 0 0 0 0 0 0 0
0 0 0 0 0 0 0 0 0 0 0 0 0 0 0 0 0 0 0 0 0 0 0 0 0 0 0 0 0 0 0 0 0 0 0 0 0 0 0 0 0 0 0 0 0 0 0 0 0 0 0 0 0 0 0 0 0 0 0 0 0 0 0 0 0 0 0 0 0 0 0 0 0 0 0 0 0 0 0 0 0 0 0 0 0 0 0 0 0 0 0 0 0 0 0 0 0 0 0 0 0 0 0 0 0 0 0 0 0 0 0 0 0 0 0 0 0 0 0 0 0 0 0 0 0 0 0 0 0 0 0 0 0 0 0 0 0 0 0 0 0 0 0 0 0 0 0 0 0 0 0 0 0 0 0 0 0 0 0 0 0 0 0 0 0 0 0.319820817670832 0.320302650515822 0.320756069443677 0.321180478320754 0.321575292093441 0.321939937381883 0.322273853064666 0.322576490853767 0.32284731585908 0.323085807141821 0.323291458256153 0.323463777778364 0.323602289822955 0.323706534545019 0.323776068628278 0.323810465758202 0.323809317079622 0.323772231638281 0.323698836805779 0.323588778687407 0.323441722512354 0.323257353005828 0.323035374742634 0.32277551248178 0.322477511481703 0.322141137795748 0.32176617854754 0.321352442185913 0.320899758719118 0.320407979928006 0.319876979557974 0.319306653489425 0.318696919886571 0.318047719324409 0.317359014893741 0.316630792284134 0.315863059844732 0.315055848622895 0.31420921238063 0.313323227588831 0.312397993399374 0.311433631595125 0.310430286517965 0.30938812497497 0.308307336122866 0.307188131330991 0.306030744022924 0.304835429497052 0.303602464726332 0.302332148137522 0.301024799370213 0.299680759016007 0.298300388338178 0.296884068972247 0.295432202607844 0.293945210652313 0.292423533876518 0.290867632043313 0.289277983519193 0.287655084869623 0.285999450438592 0.284311611912949 0.282592117872081 0.280841533323517 0.279060439225075 0.27724943199414 0.275409123004731 0.273540138072958 0.271643116931552 0.269718712694113 0.267767591309735 0.2657904310087 0.263787921739909 0.261760764600744 0.259709671260053 0.25763536337495 0.255538572002128 0.253420037004387 0.251280506453068 0.249120736027107 0.246941488409383 0.244743532681081 0.242527643714732 0.240294601566637 0.238045190869346 0.235780200224861 0.233500421599245 0.231206649719271 0.228899681471769 0.22658031530633 0.224249350641951 0.221907587278271 0.219555824811996 0.217194862059074 0.214825496483244 0.212448523631472 0.210064736576848 0.207674925369471 0.205279876495819 0.202880372347125 0.200477190697213 0.198071104190271 0.195662879839004 0.193253278533579 0.190843054561768 0.188432955140697 0.186023719960527 0.183616080740455 0.181210760797317 0.178808474627135 0.176409927499873 0.17401581506766 0.171626822986745 0 0 0 0 0 0 0 0 0 0 0 0 0 0 0 0 0 0 0 0 0 0 0 0 0 0 0 0 0 0 0 0 0 0 0 0 0 0 0 0 0 0 0 0 0 0 0 0 0 0 0 0 0 0 0 0 0 0 0 0 0 0 0 0 0 0 0 0 0 0 0 0 0 0 0 0 0 0 0 0 0
0 0 0 0 0 0 0 0 0 0 0 0 0 0 0 0 0 0 0 0 0 0 0 0 0 0 0 0 0 0 0 0 0 0 0 0 0 0 0 0 0 0 0 0 0 0 0 0 0 0 0 0 0 0 0 0 0 0 0 0 0 0 0 0 0 0 0 0 0 0 0 0 0 0 0 0 0 0 0 0 0 0 0 0 0 0 0 0 0 0 0 0 0 0 0 0 0 0 0 0 0 0 0 0 0 0 0 0 0 0 0 0 0 0 0 0 0 0 0 0 0 0 0 0 0 0 0 0 0 0 0 0 0 0 0 0 0 0 0 0 0 0 0 0 0 0 0 0 0 0 0 0 0 0 0 0 0 0 0 0 0 0 0 0 0 0.320104500880507 0.320622040168197 0.321111665359769 0.321572765164414 0.322004738838408 0.322406996791285 0.322778961183611 0.323120066515647 0.323429760206187 0.323707503160865 0.323952770329261 0.32416505125011 0.32434385058396 0.324488688632636 0.324599101844865 0.324674643307457 0.324714883221435 0.324719409362533 0.324687827525512 0.324619761951727 0.324514855739455 0.324372771236457 0.324193190414315 0.323975815224083 0.323720367932818 0.323426591440599 0.323094249577633 0.322723127381119 0.322313031351514 0.321863789687924 0.321375252502332 0.320847292012412 0.320279802712733 0.319672701524134 0.319025927921124 0.318339444037182 0.317613234747827 0.316847307731415 0.316041693507587 0.315196445453382 0.314311639796993 0.313387375589247 0.312423774652845 0.311420981509482 0.310379163284974 0.309298509592534 0.308179232394406 0.307021565842048 0.305825766095111 0.304592111119487 0.303320900464712 0.302012455021038 0.300667116756539 0.299285248434588 0.297867233312133 0.296413474819156 0.294924396219772 0.293400440255435 0.291842068770708 0.29024976232212 0.28862401977063 0.28696535785822 0.285274310769199 0.283551429676777 0.281797282275492 0.280012452300126 0.27819753903168 0.276353156791095 0.274479934421311 0.27257851475835 0.270649554092082 0.268693721617324 0.266711698875993 0.264704179190957 0.262671867092293 0.26061547773667 0.258535736320512 0.256433377487684 0.254309144732381 0.252163789797926 0.2499980720722 0.247812757980364 0.245608620375626 0.243386437928692 0.241146994516626 0.238891078611799 0.236619482671585 0.2343330025295 0.232032436788421 0.229718586216547 0.227392253146753 0.225054240879952 0.222705353093076 0.220346393252323 0.217978164032206 0.215601466741027 0.213217100753322 0.210825862949809 0.208428547165421 0.20602594364587 0.20361883851331 0.201208013241523 0.198794244141131 0.196378301855254 0.193960950866058 0.191542949012567 0.18912504702018 0.186707988042197 0.184292507213746 0.181879331218421 0.179469177867924 0.17706275569503 0.174660763560091 0.172263890271369 0 0 0 0 0 0 0 0 0 0 0 0 0 0 0 0 0 0 0 0 0 0 0 0 0 0 0 0 0 0 0 0 0 0 0 0 0 0 0 0 0 0 0 0 0 0 0 0 0 0 0 0 0 0 0 0 0 0 0 0 0 0 0 0 0 0 0 0 0 0 0 0 0 0 0 0 0 0 0 0 0
0 0 0 0 0 0 0 0 0 0 0 0 0 0 0 0 0 0 0 0 0 0 0 0 0 0 0 0 0 0 0 0 0 0 0 0 0 0 0 0 0 0 0 0 0 0 0 0 0 0 0 0 0 0 0 0 0 0 0 0 0 0 0 0 0 0 0 0 0 0 0 0 0 0 0 0 0 0 0 0 0 0 0 0 0 0 0 0 0 0 0 0 0 0 0 0 0 0 0 0 0 0 0 0 0 0 0 0 0 0 0 0 0 0 0 0 0 0 0 0 0 0 0 0 0 0 0 0 0 0 0 0 0 0 0 0 0 0 0 0 0 0 0 0 0 0 0 0 0 0 0 0 0 0 0 0 0 0 0 0 0 0 0 0 0.32032367377943 0.32087646007884 0.321401853254167 0.321899227388057 0.322367966560791 0.322807465468293 0.323217130032385 0.323596378002576 0.323944639548645 0.324261357843317 0.324545989634307 0.324798005805074 0.325016891923566 0.325202148778316 0.325353292901229 0.325469857076414 0.325551390834459 0.32559746093153 0.325607651812715 0.325581566059052 0.325518824817692 0.325419068214669 0.325281955749787 0.32510716667313 0.324894400342752 0.324643376563102 0.324353835903792 0.324025539998313 0.323658271822344 0.323251835951339 0.322806058797071 0.322320788822865 0.321795896737281 0.321231275666014 0.320626841301831 0.31998253203238 0.319298309045735 0.318574156413582 0.317810081151965 0.317006113259547 0.316162305733375 0.315278734562163 0.314355498697134 0.313392720000491 0.312390543171623 0.311349135651187 0.31026868750319 0.30914941127531 0.30799154183762 0.306795336199993 0.305561073308442 0.304289053820697 0.302979599861333 0.301633054756809 0.300249782750774 0.29883016870006 0.297374617751754 0.295883555001812 0.294357425135674 0.292796692051359 0.291201838465559 0.289573365503247 0.287911792271341 0.286217655417006 0.284491508671141 0.28273392237767 0.280945483009247 0.27912679266997 0.27727846858578 0.275401142583159 0.273495460556803 0.271562081926937 0.269601679086936 0.267614936841963 0.265602551839281 0.263565231990963 0.26150369588969 0.259418672218336 0.257310899154063 0.255181123767615 0.253030101418528 0.250858595146971 0.248667375062902 0.246457217733269 0.244228905567926 0.241983226204978 0.239720971896243 0.237442938893486 0.235149926836141 0.232842738141145 0.230522177395558 0.228189050752623 0.225844165331877 0.22348832862395 0.221122347900657 0.218747029630981 0.216363178903522 0.213971598855984 0.211573090112246 0.209168450227561 0.206758473142384 0.204343948645354 0.201925661845885 0.19950439265685 0.197080915287806 0.194655997749171 0.192230401367764 0.189804880314124 0.187380181141919 0.184957042339859 0.182536193896389 0.180118356877478 0.177704243017827 0.175294554325695 0.172889982701651 0.170491209571427 0 0 0 0 0 0 0 0 0 0 0 0 0 0 0 0 0 0 0 0 0 0 0 0 0 0 0 0 0 0 0 0 0 0 0 0 0 0 0 0 0 0 0 0 0 0 0 0 0 0 0 0 0 0 0 0 0 0 0 0 0 0 0 0 0 0 0 0 0 0 0 0 0 0 0 0 0 0 0 0
0 0 0 0 0 0 0 0 0 0 0 0 0 0 0 0 0 0 0 0 0 0 0 0 0 0 0 0 0 0 0 0 0 0 0 0 0 0 0 0 0 0 0 0 0 0 0 0 0 0 0 0 0 0 0 0 0 0 0 0 0 0 0 0 0 0 0 0 0 0 0 0 0 0 0 0 0 0 0 0 0 0 0 0 0 0 0 0 0 0 0 0 0 0 0 0 0 0 0 0 0 0 0 0 0 0 0 0 0 0 0 0 0 0 0 0 0 0 0 0 0 0 0 0 0 0 0 0 0 0 0 0 0 0 0 0 0 0 0 0 0 0 0 0 0 0 0 0 0 0 0 0 0 0 0 0 0 0 0 0 0 0 0 0 0.321066187499939 0.321626879388257 0.322160079727022 0.322665157957307 0.323141493581718 0.323588476786515 0.324005509055906 0.324392003777789 0.324747386840213 0.325071097217832 0.32536258754765 0.325621324693359 0.32584679029758 0.326038481321351 0.326195910570179 0.326318607206045 0.326406117244722 0.326458004037795 0.326473848738815 0.326453250752994 0.326395828169916 0.326301218178721 0.326169077465266 0.325999082590778 0.325790930351541 0.325544338119188 0.325259044161175 0.324934807941074 0.324571410398313 0.324168654207031 0.323726364013759 0.323244386653638 0.32272259134493 0.322160869861603 0.321559136683807 0.320917329126063 0.320235407443051 0.319513354912878 0.31875117789777 0.317948905882125 0.31710659148793 0.316224310467545 0.315302161673911 0.314340267008245 0.313338771345325 0.312297842436519 0.311217670790687 0.310098469533172 0.308940474243081 0.307743942769115 0.30650915502421 0.305236412759292 0.30392603931647 0.302578379362025 0.301193798599557 0.299772683463703 0.298315440794848 0.29682249749526 0.295294300167144 0.293731314733083 0.292134026039381 0.290502937442851 0.288838570381573 0.287141463930208 0.285412174340449 0.28365127456719 0.281859353781053 0.280037016867876 0.278184883915825 0.276303589690763 0.274393783100549 0.272456126648941 0.270491295879775 0.268499978812129 0.26648287536714 0.264440696787191 0.262374165048186 0.260284012265592 0.25817098009498 0.25603581912778 0.253879288282935 0.251702154195212 0.249505190600824 0.247289177721125 0.245054901645029 0.242803153710893 0.240534729888531 0.238250430162046 0.235951057914175 0.233637419312788 0.23131032270022 0.228970577986077 0.226618996044158 0.224256388114099 0.22188356520839 0.219501337525309 0.217110513868414 0.214711901073118 0.212306303440918 0.209894522181827 0.207477354865497 0.205055594881576 0.202630030909746 0.20020144639993 0.197770619063121 0.195338320373242 0.192905315080453 0.190472360736311 0.188040207231122 0.185609596343862 0.183181261304973 0.180755926372352 0.17833430642082 0.175917106545328 0.173505021678153 0.171098736220297 0 0 0 0 0 0 0 0 0 0 0 0 0 0 0 0 0 0 0 0 0 0 0 0 0 0 0 0 0 0 0 0 0 0 0 0 0 0 0 0 0 0 0 0 0 0 0 0 0 0 0 0 0 0 0 0 0 0 0 0 0 0 0 0 0 0 0 0 0 0 0 0 0 0 0 0 0 0 0 0
0 0 0 0 0 0 0 0 0 0 0 0 0 0 0 0 0 0 0 0 0 0 0 0 0 0 0 0 0 0 0 0 0 0 0 0 0 0 0 0 0 0 0 0 0 0 0 0 0 0 0 0 0 0 0 0 0 0 0 0 0 0 0 0 0 0 0 0 0 0 0 0 0 0 0 0 0 0 0 0 0 0 0 0 0 0 0 0 0 0 0 0 0 0 0 0 0 0 0 0 0 0 0 0 0 0 0 0 0 0 0 0 0 0 0 0 0 0 0 0 0 0 0 0 0 0 0 0 0 0 0 0 0 0 0 0 0 0 0 0 0 0 0 0 0 0 0 0 0 0 0 0 0 0 0 0 0 0 0 0 0 0 0 0.321191549539827 0.321787040461472 0.322355587905826 0.322896547233488 0.323409283296667 0.323893171072499 0.324347596289224 0.324771956044461 0.325165659414862 0.325528128056386 0.325858796794491 0.326157114203521 0.326422543174585 0.326654561471246 0.326852662272334 0.327016354701244 0.327145164341045 0.327238633734799 0.327296322870468 0.327317809649816 0.327302690340743 0.327250580012498 0.32716111295323 0.32703394306939 0.326868744266489 0.326665210810742 0.326423057671188 0.326142020841846 0.325821857643546 0.325462347005063 0.325063289723222 0.324624508701682 0.324145849168106 0.323627178869486 0.323068388245388 0.322469390578936 0.321830122125371 0.321150542218055 0.320430633351815 0.319670401243556 0.318869874870098 0.318029106483234 0.317148171602002 0.316227168982257 0.315266220563574 0.314265471393622 0.313225089530126 0.312145265920588 0.311026214259962 0.309868170826482 0.308671394295927 0.307436165534569 0.306162787371112 0.304851584347967 0.303502902452196 0.302117108826512 0.300694591460748 0.29923575886421 0.297741039719362 0.296210882517338 0.294645755175738 0.293046144639267 0.291412556463703 0.289745514383789 0.288045559865591 0.286313251643928 0.284549165245457 0.282753892498056 0.280928041027118 0.279072233739407 0.277187108295136 0.275273316568928 0.273331524100348 0.271362409534677 0.269366664054638 0.267344990803762 0.2652981043021 0.263226729855011 0.261131602955697 0.259013468682257 0.256873081089922 0.25471120259922 0.252528603380788 0.25032606073752 0.248104358484787 0.245864286329428 0.243606639248198 0.241332216866399 0.239041822837351 0.236736264223409 0.234416350879182 0.232082894837614 0.229736709699606 0.227378610027776 0.225009410745018 0.222629926538471 0.220240971269478 0.217843357390153 0.215437895367097 0.213025393112838 0.21060665542554 0.208182483437471 0.205753674072779 0.203321019515028 0.200885306684975 0.198447316729047 0.196007824518929 0.193567598162683 0.191127398527799 0.188687978776523 0.186250083913834 0.183814450348393 0.181381805466752 0.178952867221152 0.176528343731125 0.174108932899183 0.171695322040799 0 0 0 0 0 0 0 0 0 0 0 0 0 0 0 0 0 0 0 0 0 0 0 0 0 0 0 0 0 0 0 0 0 0 0 0 0 0 0 0 0 0 0 0 0 0 0 0 0 0 0 0 0 0 0 0 0 0 0 0 0 0 0 0 0 0 0 0 0 0 0 0 0 0 0 0 0 0 0 0
0 0 0 0 0 0 0 0 0 0 0 0 0 0 0 0 0 0 0 0 0 0 0 0 0 0 0 0 0 0 0 0 0 0 0 0 0 0 0 0 0 0 0 0 0 0 0 0 0 0 0 0 0 0 0 0 0 0 0 0 0 0 0 0 0 0 0 0 0 0 0 0 0 0 0 0 0 0 0 0 0 0 0 0 0 0 0 0 0 0 0 0 0 0 0 0 0 0 0 0 0 0 0 0 0 0 0 0 0 0 0 0 0 0 0 0 0 0 0 0 0 0 0 0 0 0 0 0 0 0 0 0 0 0 0 0 0 0 0 0 0 0 0 0 0 0 0 0 0 0 0 0 0 0 0 0 0 0 0 0 0 0 0.321252922566453 0.321882683058151 0.322486068129235 0.323062419639775 0.323611088356399 0.324131434596139 0.324622828863819 0.325084652482235 0.325516298214365 0.32591717087687 0.326286687944143 0.326624280142176 0.326929392031542 0.327201482578763 0.327440025715391 0.327644510884117 0.327814443571236 0.327949345824837 0.328048756758067 0.328112233036876 0.328139349351632 0.328129698872039 0.328082893684815 0.32799856521357 0.327876364620411 0.327715963188754 0.327517052686903 0.327279345711954 0.327002576013598 0.32668649879746 0.326330891007591 0.325935551587799 0.325500301721502 0.325024985049829 0.324509467867727 0.323953639297845 0.323357411442005 0.322720719510113 0.322043521926357 0.32132580041261 0.320567560048953 0.319768829311281 0.318929660085985 0.318050127661716 0.317130330698299 0.316170391172849 0.31517045430322 0.31413068844891 0.313051284989593 0.311932458181475 0.310774444991686 0.309577504910971 0.308341919744959 0.307067993384301 0.305756051554021 0.304406441542443 0.30301953191005 0.301595712178721 0.300135392501745 0.298639003315075 0.297106994970312 0.295539837349898 0.293938019465041 0.292302049036928 0.290632452061746 0.288929772360129 0.287194571111593 0.285427426374566 0.283628932592669 0.28179970008783 0.279940354540943 0.278051536460675 0.276133900641133 0.274188115609063 0.272214863061255 0.27021483729288 0.268188744617439 0.266137302779049 0.264061240357776 0.261961296168731 0.259838218655649 0.257692765279682 0.255525701904101 0.253337802175664 0.251129846903335 0.248902623435088 0.246656925033496 0.244393550250816 0.242113302304277 0.239816988452235 0.237505419371923 0.235179408539428 0.232839771612588 0.230487325817456 0.228122889338974 0.225747280716479 0.223361318244688 0.220965819380718 0.218561600157788 0.216149474606123 0.213730254181656 0.211304747203057 0.208873758297601 0.206438087856413 0.203998531499542 0.201555879551361 0.199110916526735 0.196664420628389 0.194217163255878 0.191769908526578 0.189323412809028 0.18687842426902 0.184435682428723 0.181995917739176 0.179559851166436 0.177128193791629 0.174701646425167 0.172280899235346 0 0 0 0 0 0 0 0 0 0 0 0 0 0 0 0 0 0 0 0 0 0 0 0 0 0 0 0 0 0 0 0 0 0 0 0 0 0 0 0 0 0 0 0 0 0 0 0 0 0 0 0 0 0 0 0 0 0 0 0 0 0 0 0 0 0 0 0 0 0 0 0 0 0 0 0 0 0 0 0
0 0 0 0 0 0 0 0 0 0 0 0 0 0 0 0 0 0 0 0 0 0 0 0 0 0 0 0 0 0 0 0 0 0 0 0 0 0 0 0 0 0 0 0 0 0 0 0 0 0 0 0 0 0 0 0 0 0 0 0 0 0 0 0 0 0 0 0 0 0 0 0 0 0 0 0 0 0 0 0 0 0 0 0 0 0 0 0 0 0 0 0 0 0 0 0 0 0 0 0 0 0 0 0 0 0 0 0 0 0 0 0 0 0 0 0 0 0 0 0 0 0 0 0 0 0 0 0 0 0 0 0 0 0 0 0 0 0 0 0 0 0 0 0 0 0 0 0 0 0 0 0 0 0 0 0 0 0 0 0 0 0.321250731545288 0.321914203027785 0.322551886505756 0.3231631109391 0.323747213594821 0.324303540700704 0.324831448093242 0.325330301859042 0.325799478968955 0.326238367904167 0.32664636927349 0.327022896421132 0.327367376024195 0.327679248679186 0.327957969476833 0.328203008564505 0.328413851695559 0.328590000764939 0.32873097433038 0.328836308118584 0.328905555515748 0.328938288041848 0.328934095808104 0.328892587957068 0.328813393084798 0.328696159644617 0.328540556331946 0.328346272449779 0.328113018254329 0.327840525280452 0.327528546646451 0.327176857337906 0.326785254470187 0.326353557529356 0.325881608591172 0.32536927251795 0.32481643713306 0.324223013372874 0.323588935415993 0.322914160789633 0.322198670453061 0.321442468858021 0.320645583986091 0.319808067362981 0.318929994049777 0.318011462611191 0.317052595060884 0.316053536783988 0.315014456436948 0.313935545824869 0.312817019756554 0.311659115877459 0.310462094480827 0.309226238297273 0.307951852263135 0.306639263267916 0.305288819881196 0.303900892059378 0.302475870832702 0.301014167972936 0.299516215642222 0.297982466023557 0.296413390933391 0.294809481416889 0.293171247326383 0.291499216883578 0.289793936226101 0.288055968938973 0.286285895571624 0.284484313141093 0.282651834622014 0.280789088424092 0.278896717857698 0.276975380588263 0.275025748080196 0.273048505030952 0.271044348796026 0.26901398880553 0.266958145973087 0.264877552097768 0.262772949259774 0.260645089210614 0.258494732758474 0.256322649149522 0.254129615445878 0.251916415900942 0.24968384133284 0.247432688496664 0.245163759456237 0.242877860956105 0.24057580379444 0.238258402197559 0.235926473196725 0.233580836007892 0.231222311415084 0.228851721158016 0.22646988732461 0.224077631749037 0.221675775415862 0.219265137870917 0.216846536639458 0.214420786652165 0.211988699679551 0.209551083775277 0.20710874272891 0.204662475528592 0.202213075834103 0.199761331460774 0.197308023874675 0.194853927699488 0.192399810235479 0.189946430990905 0.187494541226249 0.185044883511577 0.182598191297344 0.180155188498944 0.177716589095239 0.175283096741355 0.172855404395931 0 0 0 0 0 0 0 0 0 0 0 0 0 0 0 0 0 0 0 0 0 0 0 0 0 0 0 0 0 0 0 0 0 0 0 0 0 0 0 0 0 0 0 0 0 0 0 0 0 0 0 0 0 0 0 0 0 0 0 0 0 0 0 0 0 0 0 0 0 0 0 0 0 0 0 0 0 0 0 0
0 0 0 0 0 0 0 0 0 0 0 0 0 0 0 0 0 0 0 0 0 0 0 0 0 0 0 0 0 0 0 0 0 0 0 0 0 0 0 0 0 0 0 0 0 0 0 0 0 0 0 0 0 0 0 0 0 0 0 0 0 0 0 0 0 0 0 0 0 0 0 0 0 0 0 0 0 0 0 0 0 0 0 0 0 0 0 0 0 0 0 0 0 0 0 0 0 0 0 0 0 0 0 0 0 0 0 0 0 0 0 0 0 0 0 0 0 0 0 0 0 0 0 0 0 0 0 0 0 0 0 0 0 0 0 0 0 0 0 0 0 0 0 0 0 0 0 0 0 0 0 0 0 0 0 0 0 0 0 0 0.321185449313082 0.321882044799996 0.322553458404788 0.323199006807123 0.323818014380673 0.324409813855907 0.324973746977849 0.32550916515803 0.326015430119859 0.326491914536649 0.326938002661523 0.327353090948455 0.327736588663702 0.328087918486868 0.328406517100909 0.328691835770333 0.32894334090691 0.329160514622209 0.329342855266273 0.3294898779518 0.329601115063172 0.329676116749724 0.329714451402652 0.329715706114975 0.329679487123998 0.329605420235731 0.329493151230762 0.329342346251082 0.329152692167402 0.328923896926517 0.328655689878304 0.328347822081972 0.328000066591181 0.327612218717722 0.327184096273429 0.326715539790061 0.326206412716893 0.325656601595808 0.325066016213682 0.324434589731927 0.323762278793031 0.323049063604026 0.322294947996782 0.32149995946512 0.320664149178708 0.319787591973772 0.318870386320681 0.317912654268472 0.31691454136643 0.315876216562885 0.314797872081354 0.313679723274277 0.312522008454538 0.311324988705035 0.310088947666608 0.308814191304595 0.307501047654388 0.306149866546342 0.304761019310419 0.30333489846099 0.301871917362239 0.300372509874608 0.298837129982796 0.297266251405797 0.295660367189508 0.294019989282464 0.292345648095244 0.290637892044156 0.288897287079781 0.287124416201004 0.285319878955161 0.28348429092494 0.281618283202709 0.27972250185293 0.277797607363338 0.27584427408559 0.273863189666065 0.271855054467541 0.269820580982444 0.267760493238405 0.265675526196834 0.263566425145249 0.261433945084078 0.259278850108674 0.257101912787258 0.254903913535541 0.252685639988721 0.250447886371606 0.248191452867566 0.245917144987022 0.243625772936202 0.241318150986834 0.238995096847493 0.236657431037267 0.234305976262419 0.231941556796719 0.229564997866068 0.227177125038077 0.224778763617219 0.222370738046146 0.219953871313791 0.217528984370821 0.215096895552993 0.212658420012993 0.210214369161241 0.207765550116223 0.205312765164792 0.202856811232951 0.200398479367557 0.197938554229376 0.195477813597903 0.193017027888367 0.19055695968124 0.18809836326467 0.18564198419011 0.183188558841479 0.180738814018155 0.178293466532031 0.175853222818919 0.173418778564491 0 0 0 0 0 0 0 0 0 0 0 0 0 0 0 0 0 0 0 0 0 0 0 0 0 0 0 0 0 0 0 0 0 0 0 0 0 0 0 0 0 0 0 0 0 0 0 0 0 0 0 0 0 0 0 0 0 0 0 0 0 0 0 0 0 0 0 0 0 0 0 0 0 0 0 0 0 0 0 0
0 0 0 0 0 0 0 0 0 0 0 0 0 0 0 0 0 0 0 0 0 0 0 0 0 0 0 0 0 0 0 0 0 0 0 0 0 0 0 0 0 0 0 0 0 0 0 0 0 0 0 0 0 0 0 0 0 0 0 0 0 0 0 0 0 0 0 0 0 0 0 0 0 0 0 0 0 0 0 0 0 0 0 0 0 0 0 0 0 0 0 0 0 0 0 0 0 0 0 0 0 0 0 0 0 0 0 0 0 0 0 0 0 0 0 0 0 0 0 0 0 0 0 0 0 0 0 0 0 0 0 0 0 0 0 0 0 0 0 0 0 0 0 0 0 0 0 0 0 0 0 0 0 0 0 0 0 0 0 0 0.321786700635549 0.322491247748656 0.323170542166257 0.323823895994479 0.324450629078662 0.325050069670221 0.325621555088439 0.326164432376387 0.326678058950202 0.327161803240948 0.327615045328293 0.328037177565234 0.328427605193133 0.328785746946308 0.329111035645464 0.329402918779227 0.3296608590731 0.329884335045122 0.330072841547586 0.330225890294136 0.330343010371601 0.330423748735966 0.330467670691847 0.33047436035491 0.330443421096662 0.330374475971077 0.33026716812254 0.330121161174616 0.329936139599181 0.329711809065461 0.329447896768575 0.329144151737184 0.32880034511988 0.328416270449992 0.327991743888487 0.327526604444696 0.327020714174616 0.326473958356561 0.325886245643979 0.325257508195274 0.324587701780496 0.323876805864809 0.323124823668656 0.322331782204601 0.321497732290815 0.320622748541252 0.319706929332556 0.318750396747776 0.317753296497023 0.316715797815188 0.315638093336913 0.314520398949007 0.313362953620535 0.31216601921085 0.31092988025585 0.309654843732765 0.308341238803831 0.30698941653921 0.305599749619547 0.30417263201859 0.302708478666303 0.301207725092949 0.299670827054625 0.298098260140757 0.296490519364095 0.294848118733742 0.293171590811798 0.291461486254211 0.289718373336424 0.287942837464451 0.286135480672016 0.284296921104394 0.282427792489638 0.280528743597847 0.278600437689161 0.276643551951202 0.274658776926628 0.272646815931549 0.270608384465491 0.268544209613652 0.266455029442174 0.264341592387147 0.262204656638103 0.260044989516712 0.257863366851417 0.255660572348758 0.253437396962083 0.251194638258409 0.248933099784127 0.246653590430274 0.2443569237981 0.242043917565605 0.239715392855768 0.237372173607132 0.235015085947429 0.23264495757092 0.230262617120085 0.227868893572304 0.225464615632176 0.223050611130062 0.220627706427471 0.218196725829854 0.215758491007374 0.21331382042422 0.210863528776962 0.208408426442492 0.205949318936025 0.203487006379641 0.201022282981825 0.198555936528447 0.196088747885572 0.193621490514537 0.191154929999624 0.188689823588722 0.186226919747273 0.183766957725841 0.181310667141582 0.178858767573868 0.176411968174345 0.173970967291602 0.171536452110688 0 0 0 0 0 0 0 0 0 0 0 0 0 0 0 0 0 0 0 0 0 0 0 0 0 0 0 0 0 0 0 0 0 0 0 0 0 0 0 0 0 0 0 0 0 0 0 0 0 0 0 0 0 0 0 0 0 0 0 0 0 0 0 0 0 0 0 0 0 0 0 0 0 0 0 0 0 0 0
0 0 0 0 0 0 0 0 0 0 0 0 0 0 0 0 0 0 0 0 0 0 0 0 0 0 0 0 0 0 0 0 0 0 0 0 0 0 0 0 0 0 0 0 0 0 0 0 0 0 0 0 0 0 0 0 0 0 0 0 0 0 0 0 0 0 0 0 0 0 0 0 0 0 0 0 0 0 0 0 0 0 0 0 0 0 0 0 0 0 0 0 0 0 0 0 0 0 0 0 0 0 0 0 0 0 0 0 0 0 0 0 0 0 0 0 0 0 0 0 0 0 0 0 0 0 0 0 0 0 0 0 0 0 0 0 0 0 0 0 0 0 0 0 0 0 0 0 0 0 0 0 0 0 0.31759898948534 0.318448463055267 0.319276894793183 0.320083559862942 0.320867737123675 0.321628709814841 0.322365766240892 0.323078200454771 0.323765312939456 0.324426411286742 0.325060810872471 0.325667835527428 0.326246818203098 0.326797101631499 0.327318038978312 0.327808994488517 0.328269344123783 0.328698476190825 0.329095791959987 0.329460706273304 0.329792648141301 0.330091061327815 0.33035540492213 0.330585153897729 0.330779799656979 0.330938850561106 0.331061832444787 0.331148289114766 0.331197782831855 0.331209894775764 0.331184225492175 0.331120395321526 0.331018044808992 0.330876835095156 0.33069644828691 0.330476587808136 0.330216978729755 0.329917368078745 0.329577525125763 0.329197241651047 0.328776332188278 0.328314634246121 0.327812008507209 0.327268339004339 0.326683533273687 0.326057522484898 0.325390261547899 0.324681729196355 0.323931928047696 0.323140884639659 0.322308649443375 0.321435296852982 0.320520925151852 0.319565656455504 0.318569636631311 0.317533035195166 0.316456045185256 0.315338883013177 0.314181788292596 0.312985023645742 0.311748874488008 0.310473648790977 0.309159676824227 0.307807310876278 0.306416924955075 0.304988914468439 0.303523695884924 0.302021706375543 0.300483403436874 0.29890926449603 0.297299786498065 0.295655485476335 0.293976896106402 0.292264571244084 0.290519081448239 0.288741014488917 0.28693097484153 0.285089583167669 0.283217475783267 0.28131530411476 0.279383734143944 0.277423445842242 0.275435132595061 0.273419500616989 0.271377268358518 0.269309165905048 0.2672159343689 0.265098325275047 0.262957099941349 0.26079302885397 0.258606891038768 0.256399473429362 0.254171570232614 0.251923982292278 0.249657516451504 0.247372984914957 0.245071204611241 0.24275299655633 0.240419185218739 0.238070597887077 0.235708064040693 0.233332414724075 0.230944481925651 0.228545097961639 0.226135094865587 0.223715303784181 0.221286554379978 0.218849674241593 0.216405488301932 0.213954818265037 0.211498482042037 0.209037293196758 0.206572060401466 0.204103586903216 0.20163267000129 0.199160100536137 0.196686662390225 0.194213132001246 0.191740277887984 0.189268860189259 0.186799630216242 0.184333330018461 0.1818706919638 0.179412438332736 0.176959280927078 0.174511920693417 0.172071047361498 0 0 0 0 0 0 0 0 0 0 0 0 0 0 0 0 0 0 0 0 0 0 0 0 0 0 0 0 0 0 0 0 0 0 0 0 0 0 0 0 0 0 0 0 0 0 0 0 0 0 0 0 0 0 0 0 0 0 0 0 0 0 0 0 0 0 0 0 0 0 0 0 0 0 0 0 0 0 0
0 0 0 0 0 0 0 0 0 0 0 0 0 0 0 0 0 0 0 0 0 0 0 0 0 0 0 0 0 0 0 0 0 0 0 0 0 0 0 0 0 0 0 0 0 0 0 0 0 0 0 0 0 0 0 0 0 0 0 0 0 0 0 0 0 0 0 0 0 0 0 0 0 0 0 0 0 0 0 0 0 0 0 0 0 0 0 0 0 0 0 0 0 0 0 0 0 0 0 0 0 0 0 0 0 0 0 0 0 0 0 0 0 0 0 0 0 0 0 0 0 0 0 0 0 0 0 0 0 0 0 0 0 0 0 0 0 0 0 0 0 0 0 0 0 0 0 0 0 0 0 0 0 0.317229699784466 0.31810765147257 0.318965254030449 0.319801774960364 0.320616484790841 0.321408657765512 0.322177572532345 0.322922512832465 0.323642768187792 0.324337634586669 0.325006415166704 0.325648420894023 0.326262971238121 0.326849394841532 0.32740703018352 0.327935226236995 0.328433343117876 0.328900752726128 0.329336839377696 0.329741000426583 0.330112646876315 0.330451203980069 0.330756111828717 0.331026825926092 0.331262817750769 0.331463575303684 0.331628603640919 0.331757425391013 0.331849581256164 0.33190463049672 0.331922151398363 0.331901741721427 0.331843019131797 0.33174562161288 0.331609207858137 0.331433457643722 0.331218072180761 0.330962774446869 0.330667309496504 0.330331444749796 0.329954970259503 0.329537698955809 0.329079466868654 0.328580133327373 0.328039581137409 0.32745771673391 0.32683447031206 0.326169795934002 0.325463671612267 0.324716099369635 0.323927105275386 0.323096739457953 0.322225076093982 0.32131221337387 0.320358273443856 0.319363402324797 0.31832776980776 0.31725156932662 0.316135017807861 0.314978355497824 0.313781845767665 0.312545774896304 0.311270451831712 0.309956207930847 0.308603396678652 0.307212393386475 0.305783594870379 0.304317419109747 0.302814304886689 0.301274711406727 0.299699117901285 0.298088023212516 0.296441945361029 0.294761421097087 0.293047005435883 0.291299271177499 0.289518808412164 0.287706224011494 0.285862141106324 0.283987198551843 0.282082050380689 0.280147365244711 0.278183825846103 0.276192128358611 0.274172981839549 0.272127107633336 0.270055238767289 0.267958119340422 0.265836503905965 0.263691156848369 0.261522851755519 0.259332370786907 0.25712050403851 0.254888048905086 0.25263580944066 0.2503645957179 0.248075223187108 0.245768512035571 0.243445286547947 0.241106374468413 0.238752606365253 0.236384814998574 0.234003834691823 0.231610500707751 0.229205648629488 0.226790113747345 0.224364730451967 0.221930331634441 0.219487748093942 0.217037807953485 0.214581336084342 0.212119153539651 0.209652076997743 0.207180918215675 0.204706483493445 0.20222957314937 0.199750981007034 0.197271493894244 0.19479189115439 0.19231294417057 0.189835415902862 0.18736006043904 0.184887622559077 0.182418837313707 0.179954429617314 0.177495113855407 0.175041593506879 0.172594560781275 0 0 0 0 0 0 0 0 0 0 0 0 0 0 0 0 0 0 0 0 0 0 0 0 0 0 0 0 0 0 0 0 0 0 0 0 0 0 0 0 0 0 0 0 0 0 0 0 0 0 0 0 0 0 0 0 0 0 0 0 0 0 0 0 0 0 0 0 0 0 0 0 0 0 0 0 0 0 0
0 0 0 0 0 0 0 0 0 0 0 0 0 0 0 0 0 0 0 0 0 0 0 0 0 0 0 0 0 0 0 0 0 0 0 0 0 0 0 0 0 0 0 0 0 0 0 0 0 0 0 0 0 0 0 0 0 0 0 0 0 0 0 0 0 0 0 0 0 0 0 0 0 0 0 0 0 0 0 0 0 0 0 0 0 0 0 0 0 0 0 0 0 0 0 0 0 0 0 0 0 0 0 0 0 0 0 0 0 0 0 0 0 0 0 0 0 0 0 0 0 0 0 0 0 0 0 0 0 0 0 0 0 0 0 0 0 0 0 0 0 0 0 0 0 0 0 0 0 0 0 0 0.316802587463759 0.317708268260091 0.318594305617393 0.319459960099007 0.320304494618372 0.321127175130848 0.321927271326695 0.322704057324427 0.323456812363733 0.324184821497182 0.324887376279896 0.325563775456379 0.326213325643729 0.326835342010397 0.327429148949704 0.327994080747331 0.328529482241959 0.329034709478306 0.329509130351747 0.329952125243772 0.330363087647497 0.330741424782482 0.331086558198122 0.331397924364865 0.331674975252554 0.331917178895183 0.332124019941394 0.332295000190024 0.332429639110081 0.33252747434449 0.332588062197016 0.332610978101765 0.332595817074688 0.332542194146565 0.33244974477691 0.332318125248337 0.33214701304088 0.331936107185844 0.331685128598752 0.331393820391001 0.331061948159851 0.330689300256427 0.330275688031401 0.329820946058099 0.329324932332758 0.32878752845174 0.32820863976548 0.327588195509048 0.326926148909155 0.326222477267541 0.325477182020656 0.324690288775607 0.323861847322368 0.322991931622276 0.322080639772871 0.321128093949171 0.320134440321499 0.319099848950017 0.318024513656132 0.316908651871001 0.315752504461367 0.31455633553298 0.313320432211925 0.312045104404155 0.310730684533593 0.309377527259182 0.307986009171271 0.306556528467787 0.305089504610627 0.303585377962752 0.302044609406492 0.300467679943561 0.298855090277353 0.297207360378056 0.295525029031171 0.293808653370053 0.292058808393073 0.290276086466025 0.288461096810469 0.286614464978614 0.284736832315466 0.282828855408905 0.280891205528383 0.278924568052977 0.276929641889485 0.274907138881313 0.272857783208864 0.270782310782176 0.268681468626553 0.266556014261915 0.264406715076636 0.262234347696592 0.260039697350176 0.257823557230031 0.255586727852224 0.253330016413618 0.251054236148164 0.248760205682833 0.246448748393944 0.244120691764547 0.241776866743624 0.239418107107751 0.237045248825945 0.234659129428353 0.232260587379438 0.229850461456323 0.227429590132926 0.224998810970495 0.222558960015162 0.220110871203092 0.217655375773804 0.215193301692228 0.21272547308001 0.210252709656615 0.207775826190703 0.205295631962257 0.202812930235952 0.200328517746169 0.197843184194085 0.19535771175726 0.192872874612049 0.190389438469252 0.187908160123286 0.185429787015213 0.182955056809925 0.180484696987719 0.178019424450548 0.175559945143137 0.173106953689179 0 0 0 0 0 0 0 0 0 0 0 0 0 0 0 0 0 0 0 0 0 0 0 0 0 0 0 0 0 0 0 0 0 0 0 0 0 0 0 0 0 0 0 0 0 0 0 0 0 0 0 0 0 0 0 0 0 0 0 0 0 0 0 0 0 0 0 0 0 0 0 0 0 0 0 0 0 0 0
0 0 0 0 0 0 0 0 0 0 0 0 0 0 0 0 0 0 0 0 0 0 0 0 0 0 0 0 0 0 0 0 0 0 0 0 0 0 0 0 0 0 0 0 0 0 0 0 0 0 0 0 0 0 0 0 0 0 0 0 0 0 0 0 0 0 0 0 0 0 0 0 0 0 0 0 0 0 0 0 0 0 0 0 0 0 0 0 0 0 0 0 0 0 0 0 0 0 0 0 0 0 0 0 0 0 0 0 0 0 0 0 0 0 0 0 0 0 0 0 0 0 0 0 0 0 0 0 0 0 0 0 0 0 0 0 0 0 0 0 0 0 0 0 0 0 0 0 0 0 0 0.316318440799122 0.317251080645018 0.31816479490452 0.319058837935991 0.31993246576549 0.320784936780748 0.321615512427093 0.322423457904507 0.323208042865043 0.323968542109791 0.324704236284588 0.325414412573664 0.326098365390417 0.326755397064511 0.327384818524481 0.327985949975046 0.328558121568324 0.329100674068155 0.329612959506731 0.33009434183276 0.330544197550373 0.330961916348016 0.331346901716569 0.331698571555936 0.332016358769384 0.332299711844903 0.332548095422889 0.332760990849455 0.332937896714703 0.3330783293753 0.333181823460725 0.333247932362574 0.333276228706325 0.333266304804999 0.333217773094161 0.333130266547735 0.333003439074147 0.332836965892301 0.332630543886954 0.332383891943056 0.332096751258672 0.33176888563611 0.331400081750914 0.330990149398425 0.330538921717618 0.330046255391964 0.329512030827107 0.328936152305159 0.32831854811545 0.327659170661619 0.326957996544931 0.326215026623772 0.325430286049273 0.324603824277072 0.32373571505523 0.322826056388376 0.321874970478154 0.320882603640107 0.319849126197139 0.318774732349744 0.317659640023218 0.316504090692075 0.315308349181957 0.314072703449337 0.312797464339318 0.311482965321911 0.310129562207152 0.308737632839473 0.307307576771757 0.305839814919535 0.304334789195794 0.302792962126918 0.30121481645027 0.299600854693971 0.297951598739435 0.296267589367244 0.294549385786989 0.292797565151658 0.291012722057244 0.289195468028215 0.287346430989495 0.285466254725667 0.283555598328064 0.281615135630456 0.279645554634064 0.277647556922586 0.275621857068005 0.273569182027876 0.27149027053486 0.269385872479233 0.26725674828512 0.265103668281216 0.262927412066717 0.260728767873237 0.258508531923446 0.256267507787168 0.254006505735706 0.251726342095093 0.249427838599031 0.247111821742237 0.244779122134896 0.242430573858951 0.240067013826914 0.237689281143885 0.235298216473476 0.232894661408273 0.230479457845506 0.228053447368573 0.225617470635006 0.223172366771535 0.220718972776788 0.21825812293224 0.215790648221961 0.213317375761671 0.210839128237672 0.208356723356119 0.205870973303116 0.20338268421612 0.200892655667076 0.198401680157695 0.195910542627303 0.193420019973605 0.190930880586746 0.188443883896991 0.185959779936327 0.183479308914305 0.181003200808353 0.178532174968843 0.176066939739099 0.173608192090571 0.17115661727335 0 0 0 0 0 0 0 0 0 0 0 0 0 0 0 0 0 0 0 0 0 0 0 0 0 0 0 0 0 0 0 0 0 0 0 0 0 0 0 0 0 0 0 0 0 0 0 0 0 0 0 0 0 0 0 0 0 0 0 0 0 0 0 0 0 0 0 0 0 0 0 0 0 0 0 0 0 0
0 0 0 0 0 0 0 0 0 0 0 0 0 0 0 0 0 0 0 0 0 0 0 0 0 0 0 0 0 0 0 0 0 0 0 0 0 0 0 0 0 0 0 0 0 0 0 0 0 0 0 0 0 0 0 0 0 0 0 0 0 0 0 0 0 0 0 0 0 0 0 0 0 0 0 0 0 0 0 0 0 0 0 0 0 0 0 0 0 0 0 0 0 0 0 0 0 0 0 0 0 0 0 0 0 0 0 0 0 0 0 0 0 0 0 0 0 0 0 0 0 0 0 0 0 0 0 0 0 0 0 0 0 0 0 0 0 0 0 0 0 0 0 0 0 0 0 0 0 0 0 0.316736895206166 0.317677507579818 0.318599172433676 0.31950113964522 0.320382660767231 0.321242989725814 0.322081383520352 0.322897102924593 0.323689413188068 0.324457584737031 0.32520089387412 0.325918623475921 0.326610063687613 0.327274512613902 0.327911277005407 0.328519672939702 0.329099026496211 0.32964867442413 0.330167964802612 0.330656257692399 0.331112925778127 0.331537355000542 0.331928945177853 0.332287110615468 0.3326112807034 0.332900900500586 0.333155431305443 0.333374351211941 0.333557155650542 0.333703357913329 0.333812489662703 0.33388410142302 0.333917763054575 0.333913064209362 0.333869614768061 0.333787045257717 0.33366500724961 0.333503173736852 0.333301239491246 0.333058921398984 0.332775958774797 0.332452113654184 0.332087171063378 0.33168093926674 0.331233249991306 0.330743958628226 0.330212944410883 0.3296401105695 0.329025384462081 0.328368717681541 0.327670086138957 0.32692949012285 0.326146954334479 0.325322527899143 0.324456284353514 0.323548321609069 0.322598761891718 0.321607751657728 0.320575461486131 0.319502085947768 0.318387843451204 0.317232976065748 0.31603774932185 0.314802451989184 0.313527395832741 0.312212915347277 0.310859367470534 0.309467131275597 0.308036607642862 0.306568218912053 0.305062408514772 0.303519640588107 0.301940399569792 0.300325189775513 0.298674534958888 0.296988977854735 0.295269079706234 0.293515419776599 0.291728594845899 0.289909218693712 0.288057921568236 0.286175349642587 0.28426216445895 0.2823190423613 0.280346673917412 0.27834576333088 0.276317027843876 0.274261197131398 0.272179012687735 0.270071227205918 0.267938603950878 0.265781916127105 0.263601946241523 0.261399485462344 0.259175332974683 0.256930295333629 0.254665185815565 0.252380823768457 0.250078033961833 0.247757645937221 0.245420493359709 0.243067413371402 0.240699245947419 0.238316833255158 0.235921019017495 0.23351264788059 0.231092564786936 0.228661614354324 0.226220640261308 0.223770484639817 0.221311987475479 0.218845986016242 0.216373314189867 0.213894802030795 0.211411275116959 0.208923554016994 0.206432453748365 0.203938783246854 0.201443344847864 0.198946933779934 0.196450337670909 0.193954336067088 0.191459699965763 0.188967191361434 0.186477562806045 0.183991556983524 0.181509906298872 0.179033332482093 0.176562546207139 0.174098246726092 0.171641121518777 0 0 0 0 0 0 0 0 0 0 0 0 0 0 0 0 0 0 0 0 0 0 0 0 0 0 0 0 0 0 0 0 0 0 0 0 0 0 0 0 0 0 0 0 0 0 0 0 0 0 0 0 0 0 0 0 0 0 0 0 0 0 0 0 0 0 0 0 0 0 0 0 0 0 0 0 0 0
0 0 0 0 0 0 0 0 0 0 0 0 0 0 0 0 0 0 0 0 0 0 0 0 0 0 0 0 0 0 0 0 0 0 0 0 0 0 0 0 0 0 0 0 0 0 0 0 0 0 0 0 0 0 0 0 0 0 0 0 0 0 0 0 0 0 0 0 0 0 0 0 0 0 0 0 0 0 0 0 0 0 0 0 0 0 0 0 0 0 0 0 0 0 0 0 0 0 0 0 0 0 0 0 0 0 0 0 0 0 0 0 0 0 0 0 0 0 0 0 0 0 0 0 0 0 0 0 0 0 0 0 0 0 0 0 0 0 0 0 0 0 0 0 0 0 0 0 0 0 0.316166556658792 0 0.31808176770039 0.319011298795109 0.319921107226441 0.320810440138846 0.321678547061825 0.322524680613852 0.323348097207414 0.324148057754375 0.324923828370833 0.325674681080666 0.326399894516948 0.327098754620406 0.327770555334127 0.328414599293661 0.329030198511738 0.329616675056764 0.330173361724302 0.330699602700733 0.331194754218302 0.331658185200766 0.332089277898867 0.332487428514858 0.33285204781534 0.333182561731663 0.333478411947158 0.3337390564705 0.333963970194502 0.334152645439656 0.334304592481771 0.33441934006306 0.334496435886067 0.334535447089818 0.33453596070764 0.334497584106078 0.334419945404394 0.334302693874135 0.334145500318298 0.333948057429634 0.333710080127672 0.333431305874059 0.333111494965859 0.332750430806449 0.332347920153731 0.331903793345349 0.331417904500683 0.330890131699386 0.330320377136284 0.329708567252471 0.329054652842485 0.328358609137454 0.327620435864165 0.32684015728001 0.326017822183815 0.325153503902586 0.324247300254227 0.323299333486327 0.322309750191149 0.321278721196958 0.320206441435899 0.319093129788615 0.317939028905875 0.316744405007466 0.315509547658675 0.314234769524674 0.312920406103173 0.311566815435737 0.310174377798167 0.308743495370394 0.307274591886339 0.305768112264229 0.304224522217894 0.302644307849544 0.301027975224618 0.299376049929253 0.297689076610963 0.295967618503176 0.294212256934203 0.292423590821334 0.290602236150693 0.288748825443535 0.286864007209672 0.284948445388736 0.283002818779966 0.281027820461274 0.279024157198288 0.276992548844128 0.274933727730648 0.272848438051891 0.270737435240529 0.268601485338001 0.266441364359158 0.264257857652134 0.262051759254201 0.259823871244404 0.257575003093661 0.255305971013148 0.25301759730166 0.250710709692706 0.248386140702078 0.246044726976598 0.243687308644774 0.241314728670057 0.238927832207399 0.236527465963797 0.234114477563485 0.231689714918432 0.229254025604797 0.226808256245951 0.224353251902698 0.221889855471272 0.219418907089689 0.216941243553046 0.214457697738244 0.211969098038738 0.209476267809749 0.206980024824456 0.204481180741642 0.201980540585199 0.199478902235944 0.196977055936149 0.194475783807135 0.191975859380319 0.189478047142034 0.18698310209242 0.184491769318724 0.182004783583205 0.179522868925971 0.177046738282892 0.174577093118849 0.172114623076469 0.169660005640498 0 0 0 0 0 0 0 0 0 0 0 0 0 0 0 0 0 0 0 0 0 0 0 0 0 0 0 0 0 0 0 0 0 0 0 0 0 0 0 0 0 0 0 0 0 0 0 0 0 0 0 0 0 0 0 0 0 0 0 0 0 0 0 0 0 0 0 0 0 0 0 0 0 0 0 0 0
0 0 0 0 0 0 0 0 0 0 0 0 0 0 0 0 0 0 0 0 0 0 0 0 0 0 0 0 0 0 0 0 0 0 0 0 0 0 0 0 0 0 0 0 0 0 0 0 0 0 0 0 0 0 0 0 0 0 0 0 0 0 0 0 0 0 0 0 0 0 0 0 0 0 0 0 0 0 0 0 0 0 0 0 0 0 0 0 0 0 0 0 0 0 0 0 0 0 0 0 0 0 0 0 0 0 0 0 0 0 0 0 0 0 0 0 0 0 0 0 0 0 0 0 0 0 0 0 0 0 0 0 0 0 0 0 0 0 0 0 0 0 0 0 0 0 0 0 0 0 0.316532940360574 0 0 0.319401077229246 0.320318642487427 0.321215704274786 0.322091507790175 0.322945301337106 0.323776337032697 0.324583871516907 0.325367166661251 0.326125490276165 0.326858116816215 0.327564328082306 0.328243413920089 0.328894672913728 0.329517413074218 0.330110952521432 0.330674620159089 0.331207756341834 0.331709713533638 0.332179856956723 0.332617565230229 0.333022230997869 0.333393261543791 0.333730079395923 0.334032122916062 0.334298846875991 0.334529723018926 0.33472424060562 0.334881906944446 0.335002247904837 0.335084808413434 0.335129152932369 0.335134865919087 0.335101552267156 0.335028837727536 0.334916369309801 0.334763815662831 0.334570867434528 0.334337237610121 0.334062661828665 0.333746898677367 0.333389729963396 0.332990960962861 0.332550420646691 0.332067961883142 0.331543461616736 0.330976821023424 0.330367965641827 0.329716845480422 0.329023435100584 0.328287733675417 0.327509765024337 0.326689577623435 0.325827244591607 0.324922863652562 0.323976557072774 0.322988471575511 0.321958778231108 0.320887672323663 0.319775373194373 0.318622124061773 0.317428191819138 0.316193866809363 0.314919462577666 0.313605315602448 0.312251785004738 0.310859252236605 0.309428120749002 0.307958815639494 0.306451783280365 0.304907490927628 0.303326426311448 0.301709097208567 0.300056030997286 0.298367774195602 0.296644891983138 0.294887967707466 0.293097602375494 0.291274414130583 0.289419037716053 0.287532123925796 0.285614339042677 0.28366636426545 0.281688895124917 0.279682640890043 0.277648323964798 0.275586679276445 0.273498453656035 0.271384405211882 0.269245302696745 0.267081924869504 0.264895059852078 0.262685504482348 0.260454063663851 0.258201549712983 0.255928781704489 0.253636584815964 0.251325789672113 0.248997231689519 0.246651750422619 0.244290188911634 0.241913393033131 0.239522210853939 0.237117491989094 0.234700086964474 0.232270846584804 0.229830621307661 0.227380260624105 0.224920612446575 0.222452522504603 0.219976833748972 0.21749438576485 0.215006014194453 0.212512550169766 0.21001481975582 0.207513643405009 0.205009835422926 0.202504203446146 0.199997547932376 0.197490661663406 0.194984329261189 0.192479326717455 0.189976420937169 0.187476369296145 0.184979919213128 0.182487807736578 0.180000761146438 0.177519494571084 0.175044711619652 0.172577104029956 0.170117351332101 0.167666120527969 0 0 0 0 0 0 0 0 0 0 0 0 0 0 0 0 0 0 0 0 0 0 0 0 0 0 0 0 0 0 0 0 0 0 0 0 0 0 0 0 0 0 0 0 0 0 0 0 0 0 0 0 0 0 0 0 0 0 0 0 0 0 0 0 0 0 0 0 0 0 0 0 0 0 0 0
0 0 0 0 0 0 0 0 0 0 0 0 0 0 0 0 0 0 0 0 0 0 0 0 0 0 0 0 0 0 0 0 0 0 0 0 0 0 0 0 0 0 0 0 0 0 0 0 0 0 0 0 0 0 0 0 0 0 0 0 0 0 0 0 0 0 0 0 0 0 0 0 0 0 0 0 0 0 0 0 0 0 0 0 0 0 0 0 0 0 0 0 0 0 0 0 0 0 0 0 0 0 0 0 0 0 0 0 0 0 0 0 0 0 0 0 0 0 0 0 0 0 0 0 0 0 0 0 0 0 0 0 0 0 0 0 0 0 0 0 0 0 0 0 0 0 0 0.313828592066783 0.314860982181385 0.315877422609243 0.316877150414689 0.317859401556599 0.318823411582666 0.31976841632872 0.320693652622342 0.321598358989955 0.322481776366627 0.323343148807767 0.324181724201905 0.324996754983742 0.325787498846658 0.326553219453833 0.327293187147183 0.328006679653257 0.328692982785282 0.32935139114053 0.329981208792171 0.330581749974812 0.331152339762882 0.331692314741078 0.332201023666047 0.33267782811853 0.33312210314517 0.333533237889221 0.333910636209387 0.334253717286049 0.334561916214152 0.334834684582018 0.335071491035399 0.335271821826077 0.335435181344352 0.335561092634766 0.335649097894441 0.335698758953431 0.335709657736504 0.335681396705797 0.335613599283814 0.33550591025625 0.335357996154185 0.335169545615154 0.334940269722704 0.334669902324013 0.334358200325217 0.334004943964085 0.333609937059754 0.33317300723922 0.332694006140353 0.332172809591195 0.331609317765376 0.331003455313477 0.330355171470206 0.329664440137319 0.328931259942198 0.328155654272072 0.327337671283878 0.326477383889796 0.325574889718522 0.324630311052385 0.323643794740421 0.322615512087586 0.321545658720273 0.320434454428378 0.319282142984151 0.318088991938109 0.316855292392349 0.315581358751555 0.314267528452103 0.312914161669637 0.311521641005537 0.310090371152737 0.308620778541338 0.307113310964536 0.30556843718537 0.303986646524821 0.302368448431845 0.300714372035895 0.29902496568256 0.297300796452912 0.29554244966723 0.29375052837371 0.29192565282289 0.290068459928405 0.288179602714827 0.286259749753258 0.284309584585408 0.2823298051369 0.280321123120512 0.278284263430123 0.276219963526105 0.274128972812908 0.272012052009624 0.269869972514256 0.267703515762491 0.265513472581722 0.263300642541078 0.261065833298252 0.258809859943849 0.256533544344048 0.254237714482293 0.251923203800782 0.249590850542489 0.247241497094429 0.244875989332915 0.242495175971496 0.240099907912277 0.237691037601326 0.235269418388821 0.232835903894605 0.23039134737981 0.227936601125157 0.225472515816567 0.222999939938679 0.220519719176834 0.21803269582814 0.215539708222095 0.21304159015136 0.210539170313145 0.2080332717617 0.205524711372408 0.203014299317885 0.200502838556524 0.197991124333912 0.195479943697452 0.192970075024588 0.190462287564953 0.187957340996746 0.18545598499765 0.182958958830532 0.180466990944197 0.177980798589399 0.175501087450308 0.173028551291636 0.170563871621536 0 0.165660744585938 0.163223596143751 0 0 0 0 0 0 0 0 0 0 0 0 0 0 0 0 0 0 0 0 0 0 0 0 0 0 0 0 0 0 0 0 0 0 0 0 0 0 0 0 0 0 0 0 0 0 0 0 0 0 0 0 0 0 0 0 0 0 0 0 0 0 0 0 0 0 0 0 0 0 0 0 0 0
0 0 0 0 0 0 0 0 0 0 0 0 0 0 0 0 0 0 0 0 0 0 0 0 0 0 0 0 0 0 0 0 0 0 0 0 0 0 0 0 0 0 0 0 0 0 0 0 0 0 0 0 0 0 0 0 0 0 0 0 0 0 0 0 0 0 0 0 0 0 0 0 0 0 0 0 0 0 0 0 0 0 0 0 0 0 0 0 0 0 0 0 0 0 0 0 0 0 0 0 0 0 0 0 0 0 0 0 0 0 0 0 0 0 0 0 0 0 0 0 0 0 0 0 0 0 0 0 0 0 0 0 0 0 0 0 0 0 0 0 0 0 0 0 0 0 0.31307239570996 0.314127614818752 0.315167649934816 0.316191735717122 0.317199105019795 0.31818898958436 0.319160620737806 0.320113230095721 0.321046050269711 0.321958315578297 0.322849262760522 0.323718131691432 0.324564166098627 0.325386614279066 0.326184729815298 0.326957772290278 0.327705007999965 0.328425710662838 0.329119162125523 0.329784653063684 0.330421483677358 0.331028964379915 0.331606416479798 0.33215317285427 0.332668578614318 0.333151991759953 0.333602783825098 0.334020340511285 0.334404062309417 0.33475336510882 0.335067680792857 0.335346457820396 0.3355891617924 0.335795276002978 0.335964301974213 0.33609575997413 0.336189189517165 0.336244149846536 0.336260220397943 0.336237001244013 0.336174113518987 0.336071199823108 0.335927924606256 0.335743974530357 0.335519058810136 0.335252909531828 0.334945281949464 0.334595954758389 0.334204730345711 0.333771435017387 0.333295919201704 0.332778057628931 0.332217749486949 0.331614918552717 0.330969513299431 0.330281506979297 0.329550897681849 0.328777708367785 0.327961986878331 0.327103805920159 0.326203263025933 0.325260480490577 0.324275605283401 0.323248808936247 0.322180287407838 0.321070260924573 0.319918973797997 0.318726694219251 0.317493714030801 0.316220348475792 0.314906935925389 0.313553837584523 0.312161437176421 0.310730140606422 0.309260375605507 0.307752591354064 0.306207258086409 0.304624866676584 0.303005928206032 0.301350973513701 0.299660552729198 0.297935234789617 0.296175606940675 0.294382274222811 0.292555858942934 0.290697000132491 0.288806352992566 0.286884588326711 0.284932391962241 0.282950464160726 0.280939519018405 0.278900283857298 0.276833498607742 0.274739915183124 0.272620296847585 0.270475417577434 0.268306061417069 0.266113021830154 0.263897101046822 0.26165910940769 0.259399864705406 0.257120191524542 0.254820920580538 0.252502888058475 0.250166934952407 0.247813906405979 0.245444651055071 0.243060020373163 0.240660868020128 0.238248049195157 0.235822419994474 0.233384836774506 0.230936155521181 0.228477231225953 0.226008917269198 0.223532064811572 0.22104752219391 0.218556134346245 0.216058742206474 0.213556182149225 0.211049285425407 0.20853887761294 0.206025778079149 0.203510799455234 0.200994747123267 0.198478418716123 0.195962603630687 0.193448082554753 0.1909356270079 0.18842599889668 0.185919950084426 0.183418221975903 0.180921545117099 0.178430638810338 0.175946210744925 0.173468956643526 0.170999559924386 0 0 0 0 0 0 0 0 0 0 0 0 0 0 0 0 0 0 0 0 0 0 0 0 0 0 0 0 0 0 0 0 0 0 0 0 0 0 0 0 0 0 0 0 0 0 0 0 0 0 0 0 0 0 0 0 0 0 0 0 0 0 0 0 0 0 0 0 0 0 0 0 0 0 0 0 0
0 0 0 0 0 0 0 0 0 0 0 0 0 0 0 0 0 0 0 0 0 0 0 0 0 0 0 0 0 0 0 0 0 0 0 0 0 0 0 0 0 0 0 0 0 0 0 0 0 0 0 0 0 0 0 0 0 0 0 0 0 0 0 0 0 0 0 0 0 0 0 0 0 0 0 0 0 0 0 0 0 0 0 0 0 0 0 0 0 0 0 0 0 0 0 0 0 0 0 0 0 0 0 0 0 0 0 0 0 0 0 0 0 0 0 0 0 0 0 0 0 0 0 0 0 0 0 0 0 0 0 0 0 0 0 0 0 0 0 0 0 0 0 0 0 0.312264655107392 0.313341828762352 0.314404591004301 0.315452174864713 0.316483810870332 0.317498727732533 0.31849615304329 0.319475313976989 0.320435437997297 0.321375753568333 0.322295490869312 0.323193882511882 0.32407016425933 0.324923575746846 0.325753361202008 0.326558770164676 0.327339058205437 0.3280934876418 0.328821328251265 0.329521857980464 0.330194363649517 0.330838141650779 0.331452498641153 0.332036752227131 0.332590231641767 0.333112278412747 0.333602247020778 0.334059505547492 0.334483436312079 0.3348734364959 0.335228918754307 0.335549311814936 0.335834061061753 0.336082629104142 0.33629449633034 0.33646916144456 0.33660614198714 0.336704974837096 0.33676521669647 0.336786444555883 0.33676825614074 0.336710270337544 0.336612127599817 0.336473490333134 0.336294043258816 0.33607349375586 0.335811572180691 0.335508032164378 0.335162650886962 0.33477522932859 0.334345592497162 0.333873589632257 0.333359094385108 0.332802004974428 0.332202244317962 0.3315597601396 0.330874525051995 0.3301465366146 0.329375817367116 0.328562414838344 0.327706401530477 0.326807874878915 0.325866957187683 0.324883795540607 0.323858561688392 0.322791451911813 0.321682686861235 0.320532511372724 0.319341194261023 0.318109028089731 0.316836328919004 0.315523436031159 0.314170711634593 0.312778540546414 0.311347329854264 0.309877508557797 0.308369527190303 0.30682385742103 0.305240991638721 0.30362144251695 0.301965742561848 0.300274443642807 0.298548116506824 0.296787350277093 0.294992751936521 0.293164945796863 0.291304572954119 0.289412290730957 0.287488772106822 0.285534705136491 0.283550792357803 0.281537750189303 0.279496308318557 0.277427209081891 0.275331206836329 0.273209067324483 0.271061567033168 0.268889492546533 0.266693639894443 0.264474813896915 0.262233827505371 0.259971501141453 0.257688662034198 0.255386143556299 0.25306478456021 0.250725428714863 0.248368923843688 0.24599612126471 0.243607875133396 0.241205041788986 0.238788479104992 0.236359045844542 0.233917601021226 0.231465003266127 0.22900211020163 0.226529777822662 0.224048859885952 0.22156020730789 0.219064667571577 0.216563084143578 0.214056295900941 0.211545136568973 0.209030434170254 0.206513010485391 0.203993680525919 0.201473252019792 0.198952524909881 0.19643229086583 0.193913332809659 0.191396424455431 0.188882329863296 0.186371803008229 0.183865587363688 0.181364415500476 0.178869008701004 0.17638007658916 0.173898316775974 0.171424414521204 0.168959042411005 0.166502860051766 0 0 0 0 0 0 0 0 0 0 0 0 0 0 0 0 0 0 0 0 0 0 0 0 0 0 0 0 0 0 0 0 0 0 0 0 0 0 0 0 0 0 0 0 0 0 0 0 0 0 0 0 0 0 0 0 0 0 0 0 0 0 0 0 0 0 0 0 0 0 0 0 0 0 0
0 0 0 0 0 0 0 0 0 0 0 0 0 0 0 0 0 0 0 0 0 0 0 0 0 0 0 0 0 0 0 0 0 0 0 0 0 0 0 0 0 0 0 0 0 0 0 0 0 0 0 0 0 0 0 0 0 0 0 0 0 0 0 0 0 0 0 0 0 0 0 0 0 0 0 0 0 0 0 0 0 0 0 0 0 0 0 0 0 0 0 0 0 0 0 0 0 0 0 0 0 0 0 0 0 0 0 0 0 0 0 0 0 0 0 0 0 0 0 0 0 0 0 0 0 0 0 0 0 0 0 0 0 0 0 0 0 0 0 0 0 0 0 0 0 0.312504639709309 0.313589247048619 0.31465945370824 0.315714488669117 0.316753578393699 0.317775947518951 0.318780819555985 0.319767417595555 0.320734965018607 0.321682686211131 0.322609807282488 0.323515556786416 0.3243991664439 0.325259871867071 0.326096913283319 0.326909536258773 0.327696992420319 0.328458540175315 0.329193445428158 0.329900982292863 0.330580433800824 0.331231092602904 0.331852261665039 0.332443254956509 0.333003398130077 0.333532029193162 0.33402849916925 0.33449217274875 0.334922428928506 0.335318661639195 0.335680280359857 0.336006710718807 0.336297395080202 0.336551793115567 0.336769382359559 0.336949658749333 0.337092137146815 0.337196351843294 0.337261857045681 0.337288227343884 0.337275058158713 0.337221966169787 0.337128589722931 0.336994589216571 0.336819647466679 0.336603470049827 0.336345785623955 0.336046346226478 0.335704927549389 0.335321329191047 0.334895374884361 0.334426912701131 0.333915815232317 0.33336197974405 0.332765328309235 0.332125807914612 0.331443390543194 0.330718073232018 0.329949878105184 0.32913885238219 0.328285068361593 0.327388623380081 0.32644963974705 0.325468264654813 0.324444670064628 0.323379052568724 0.322271633228558 0.321122657389567 0.319932394472694 0.318701137743018 0.317429204055818 0.316116933580464 0.314764689502521 0.313372857704502 0.311941846425727 0.310472085901764 0.308964027983951 0.307418145739543 0.305834933033007 0.304214904089071 0.302558593038091 0.300866553444353 0.299139357817959 0.297377597110921 0.295581880198139 0.29375283334395 0.29189109965492 0.289997338519615 0.288072225036049 0.28611644942754 0.284130716447733 0.282115744775514 0.280072266400592 0.278001026000491 0.275902780309733 0.273778297481987 0.271628356445935 0.269453746255657 0.267255265436295 0.265033721325762 0.262789929413303 0.260524712675632 0.258238900911447 0.255933330075066 0.253608841609936 0.25126628178278 0.24890650101909 0.246530353240728 0.244138695206327 0.241732385855211 0.239312285655536 0.236879255957319 0.234434158351024 0.23197785403238 0.22951120317404 0.227035064304721 0.224550293696427 0.22205774476033 0.219558267451901 0.217052707685811 0.214541906761164 0.212026700797546 0.209507920182387 0.20698638903013 0.204462924653605 0.201938337048079 0.199413428388373 0.196888992539408 0.194365814580576 0.191844670344233 0.18932632596866 0.186811537465771 0.184301050303819 0.181795599005387 0.179295906760835 0.176802685057434 0.174316633324363 0.171838438593698 0.169368775177553 0.166908304361453 0 0 0 0 0 0 0 0 0 0 0 0 0 0 0 0 0 0 0 0 0 0 0 0 0 0 0 0 0 0 0 0 0 0 0 0 0 0 0 0 0 0 0 0 0 0 0 0 0 0 0 0 0 0 0 0 0 0 0 0 0 0 0 0 0 0 0 0 0 0 0 0 0 0 0
0 0 0 0 0 0 0 0 0 0 0 0 0 0 0 0 0 0 0 0 0 0 0 0 0 0 0 0 0 0 0 0 0 0 0 0 0 0 0 0 0 0 0 0 0 0 0 0 0 0 0 0 0 0 0 0 0 0 0 0 0 0 0 0 0 0 0 0 0 0 0 0 0 0 0 0 0 0 0 0 0 0 0 0 0 0 0 0 0 0 0 0 0 0 0 0 0 0 0 0 0 0 0 0 0 0 0 0 0 0 0 0 0 0 0 0 0 0 0 0 0 0 0 0 0 0 0 0 0 0 0 0 0 0 0 0 0 0 0 0 0 0 0 0 0 0.312722650433569 0.313814590363513 0.314892141363001 0.315954528430787 0.317000974033826 0.318030698803876 0.319042922240742 0.320036863421378 0.321011741714061 0.321966777496859 0.322901192879575 0.32381421242836 0.324705063892174 0.325572978930265 0.326417193839832 0.327236950283033 0.328031496012503 0.32880008559453 0.329541981129039 0.330256452965561 0.330942780414314 0.331600252451581 0.332228168418535 0.332825838712674 0.333392585471065 0.333927743244545 0.334430659662097 0.334900696084598 0.33533722824714 0.335739646889154 0.336107358371591 0.336439785280387 0.336736367015502 0.336996560364815 0.337219840062174 0.337405699328933 0.337553650398313 0.337663225021962 0.337733974958095 0.337765472440626 0.337757310628728 0.337709104036292 0.33762048894075 0.337491123770795 0.337320689472529 0.337108889853608 0.336855451904989 0.33656012609989 0.336222686669635 0.335842931856068 0.335420684140243 0.334955790447152 0.334448122326269 0.333897576107713 0.33330407303389 0.332667559366483 0.331988006468691 0.331265410862682 0.330499794262211 0.329691203580427 0.328839710912899 0.327945413495942 0.327008433640339 0.326028918640598 0.325007040659924 0.323942996591081 0.322837007893398 0.321689320406172 0.320500204138748 0.319269953037616 0.317998884730859 0.316687340250336 0.315335683732002 0.313944302094797 0.31251360469857 0.311044022981503 0.309536010077561 0.307990040414491 0.306406609292914 0.304786232447111 0.30312944558807 0.301436803929419 0.299708881696899 0.297946271621995 0.296149584420417 0.294319448256111 0.29245650819148 0.290561425624567 0.288634877713869 0.286677556791555 0.284690169765834 0.282673437513179 0.280628094261237 0.278554886963122 0.276454574663907 0.274327927860075 0.272175727852697 0.269998766095132 0.267797843536022 0.265573769958343 0.263327363315325 0.261059449063969 0.258770859496971 0.256462433073788 0.254135013751608 0.251789450316993 0.249426595718904 0.247047306403872 0.244652441654006 0.242242862928571 0.239819433209828 0.237383016353809 0.234934476446703 0.232474677167533 0.230004481157708 0.227524749398137 0.225036340594468 0.222540110571049 0.220036911674205 0.217527592185339 0.215012995744441 0.212493960784463 0.209971319977091 0.207445899690371 0.204918519458629 0.202389991465121 0.199861120037823 0.197332701158721 0.194805521986996 0.192280360396407 0.189757984527195 0.187239152352824 0.184724611261784 0.18221509765474 0.179711336557219 0.177214041248049 0.174723912903731 0.172241640258866 0.169767899282808 0 0 0 0 0 0 0 0 0 0 0 0 0 0 0 0 0 0 0 0 0 0 0 0 0 0 0 0 0 0 0 0 0 0 0 0 0 0 0 0 0 0 0 0 0 0 0 0 0 0 0 0 0 0 0 0 0 0 0 0 0 0 0 0 0 0 0 0 0 0 0 0 0 0 0 0
0 0 0 0 0 0 0 0 0 0 0 0 0 0 0 0 0 0 0 0 0 0 0 0 0 0 0 0 0 0 0 0 0 0 0 0 0 0 0 0 0 0 0 0 0 0 0 0 0 0 0 0 0 0 0 0 0 0 0 0 0 0 0 0 0 0 0 0 0 0 0 0 0 0 0 0 0 0 0 0 0 0 0 0 0 0 0 0 0 0 0 0 0 0 0 0 0 0 0 0 0 0 0 0 0 0 0 0 0 0 0 0 0 0 0 0 0 0 0 0 0 0 0 0 0 0 0 0 0 0 0 0 0 0 0 0 0 0 0 0 0 0 0 0 0.311805863199496 0.312918633766657 0.314017803857157 0.315102597794114 0.316172236663278 0.317225939005759 0.318262921518168 0.319282399759396 0.320283588863273 0.321265704256291 0.322227962379635 0.323169581414669 0.324089782011093 0.324987788016931 0.325862827209517 0.326714132026647 0.327540940297048 0.328342495969322 0.329118049838517 0.32986686026947 0.33058819391608 0.331281326435662 0.33194554319753 0.332580139984984 0.333184423689842 0.333757712998716 0.334299339070185 0.33480864620207 0.335284992488005 0.335727750462499 0.336136307733743 0.336510067603359 0.336848449672368 0.337150890432643 0.337416843843112 0.337645781890033 0.337837195130655 0.337990593219608 0.33810550541738 0.33818148108028 0.338218090131286 0.338214923511212 0.338171593609665 0.338087734675255 0.337963003204595 0.337797078309615 0.337589662062755 0.337340479819652 0.33704928051892 0.336715836958711 0.33633994604971 0.33592142904431 0.335460131741705 0.33495592466867 0.334408703235869 0.333818387869509 0.333184924118231 0.332508282735155 0.331788459735001 0.331025476426287 0.330219379418597 0.329370240604959 0.328478157119427 0.327543251269942 0.326565670446643 0.325545587005772 0.32448319812939 0.323378725661136 0.322232415918281 0.321044539480383 0.319815390954863 0.318545288719848 0.317234574644666 0.315883613788401 0.314492794076946 0.313062525959002 0.311593242041528 0.310085396705134 0.308539465699966 0.30695594572263 0.305335353974743 0.303678227703697 0.301985123726267 0.300256617935698 0.298493304792924 0.296695796802586 0.294864723974554 0.293000733271625 0.291104488044151 0.289176667452285 0.287217965876601 0.28522909231785 0.283210769786565 0.281163734683334 0.279088736170458 0.276986535535802 0.274857905549607 0.272703629815034 0.270524502113244 0.268321325743769 0.266094912860976 0.263846083807399 0.261575666444702 0.259284495483066 0.256973411809748 0.254643261817577 0.252294896734151 0.249929171952458 0.247546946363673 0.245149081692845 0.242736441838187 0.24030989221468 0.237870299102655 0.235418529002047 0.232955447992975 0.230481921103268 0.227998811683605 0.225506980790825 0.22300728658004 0.220500583706106 0.217987722734991 0.215469549565608 0.212946904862587 0.2104206235005 0.20789153402001 0.205360458096385 0.202828210020803 0.200295596194873 0.197763414638718 0.195232454513023 0.192703495655357 0.190177308131075 0.187654651799138 0.185136275893051 0.182622918617225 0.180115306758948 0.177614155316168 0.175120167141276 0.172634032601024 0.17015642925272 0.167688021536797 0 0 0 0 0 0 0 0 0 0 0 0 0 0 0 0 0 0 0 0 0 0 0 0 0 0 0 0 0 0 0 0 0 0 0 0 0 0 0 0 0 0 0 0 0 0 0 0 0 0 0 0 0 0 0 0 0 0 0 0 0 0 0 0 0 0 0 0 0 0 0 0 0 0 0
0 0 0 0 0 0 0 0 0 0 0 0 0 0 0 0 0 0 0 0 0 0 0 0 0 0 0 0 0 0 0 0 0 0 0 0 0 0 0 0 0 0 0 0 0 0 0 0 0 0 0 0 0 0 0 0 0 0 0 0 0 0 0 0 0 0 0 0 0 0 0 0 0 0 0 0 0 0 0 0 0 0 0 0 0 0 0 0 0 0 0 0 0 0 0 0 0 0 0 0 0 0 0 0 0 0 0 0 0 0 0 0 0 0 0 0 0 0 0 0 0 0 0 0 0 0 0 0 0 0 0 0 0 0 0 0 0 0 0 0 0 0 0 0 0.311972662198832 0.313092541554934 0.314198838077877 0.315290772263623 0.316367561354934 0.317428420037565 0.31847256114386 0.319499196363022 0.320507536957248 0.321496794482953 0.322466181516281 0.323414912382081 0.324342203885534 0.325247276045602 0.326129352829455 0.326987662887045 0.327821440284959 0.328629925238735 0.329412364842749 0.33016801379685 0.330896135128874 0.331596000912196 0.332266892977456 0.332908103617635 0.33351893628562 0.334098706283448 0.334646741442381 0.335162382793013 0.335644985224602 0.336093918132816 0.336508566055141 0.336888329293158 0.337232624520943 0.337540885378868 0.337812563052064 0.338047126832861 0.338244064666516 0.338402883679568 0.338523110690199 0.338604292699952 0.338645997366251 0.338647813455126 0.338609351273619 0.338530243081342 0.338410143480711 0.338248729785377 0.338045702366442 0.337800784976036 0.337513725047896 0.337184293974587 0.336812287361073 0.336397525254334 0.335939852348788 0.335439138167308 0.334895277217625 0.334308189123989 0.333677818733949 0.333004136200165 0.332287137037207 0.331526842153309 0.33072329785709 0.329876575839285 0.328986773129567 0.328054012028558 0.327078440015176 0.326060229629499 0.32499957833132 0.323896708334674 0.322751866418556 0.321565323714154 0.320337375468923 0.319068340787836 0.317758562352214 0.316408406116534 0.315018260983661 0.313588538458962 0.312119672283791 0.310612118048865 0.309066352788065 0.307482874553217 0.305862201970446 0.304204873778699 0.302511448351053 0.300782503199468 0.299018634463628 0.29722045638454 0.295388600763612 0.293523716407874 0.291626468562101 0.289697538328531 0.287737622074946 0.285747430831864 0.283727689679576 0.281679137125837 0.279602524474945 0.277498615189003 0.275368184242153 0.273212017468541 0.27103091090483 0.268825670128022 0.266597109589376 0.264346051945223 0.262073327385432 0.259779772960325 0.257466231906785 0.255133552974346 0.252782589752004 0.25041419999649 0.24802924496277 0.245628588737459 0.243213097575894 0.24078363924356 0.238341082362549 0.235886295763731 0.233420147845313 0.230943505938396 0.228457235680192 0.225962200395486 0.22345926048694 0.220949272834832 0.218433090206747 0.215911560677793 0.213385527061819 0.210855826354163 0.208323289186372 0.20578873929337 0.203252992993469 0.200716858681673 0.198181136336611 0.1956466170415 0.193114082519448 0.190584304683416 0.188058045201149 0.185536055075311 0.183019074239101 0.180507831167546 0.178003042504674 0.175505412706762 0.173015633701762 0.1705343845651 0.168062331211883 0 0 0 0 0 0 0 0 0 0 0 0 0 0 0 0 0 0 0 0 0 0 0 0 0 0 0 0 0 0 0 0 0 0 0 0 0 0 0 0 0 0 0 0 0 0 0 0 0 0 0 0 0 0 0 0 0 0 0 0 0 0 0 0 0 0 0 0 0 0 0 0 0 0 0
0 0 0 0 0 0 0 0 0 0 0 0 0 0 0 0 0 0 0 0 0 0 0 0 0 0 0 0 0 0 0 0 0 0 0 0 0 0 0 0 0 0 0 0 0 0 0 0 0 0 0 0 0 0 0 0 0 0 0 0 0 0 0 0 0 0 0 0 0 0 0 0 0 0 0 0 0 0 0 0 0 0 0 0 0 0 0 0 0 0 0 0 0 0 0 0 0 0 0 0 0 0 0 0 0 0 0 0 0 0 0 0 0 0 0 0 0 0 0 0 0 0 0 0 0 0 0 0 0 0 0 0 0 0 0 0 0 0 0 0 0 0 0 0.310977781783057 0.312117448867823 0.313244331044772 0.31435764901291 0.315456619511357 0.316540456010729 0.317608369412718 0.318659568757101 0.319693261935417 0.32070865641053 0.321704959941274 0.32268138131139 0.323637131061916 0.324571422226221 0.325483471066849 0.326372497813313 0.327237727400023 0.328078390203465 0.328893722777799 0.329682968588016 0.330445378739777 0.331180212705116 0.331886739043103 0.33256423611466 0.33321199279065 0.333829309152409 0.334415497183891 0.334969881454576 0.335491799792347 0.335980603945515 0.336435660233187 0.33685635018321 0.33724207115691 0.337592236959871 0.337906278438016 0.338183644058275 0.338423800473131 0.338626233068353 0.338790446493282 0.338915965172988 0.339002333801726 0.339049117817053 0.339055903854074 0.339022300179248 0.338947937103249 0.338832467372385 0.338675566538117 0.338476933304245 0.33823628985135 0.337953382138121 0.337627980179223 0.337259878299393 0.336848895363478 0.336394874982171 0.335897685693214 0.335357221117899 0.334773400092702 0.33414616677593 0.333475490729301 0.332761366974394 0.33200381602395 0.331202883888041 0.330358642055143 0.329471187448198 0.328540642355769 0.327567154338431 0.326550896110584 0.325492065397866 0.324390884770443 0.323247601452411 0.322062487107612 0.320835837602223 0.319567972744433 0.31825923600162 0.316909994195441 0.315520637175259 0.314091577470399 0.312623249921699 0.311116111292892 0.309570639862356 0.307987334995783 0.30636671670038 0.304709325161173 0.303015720260064 0.301286481078287 0.299522205382909 0.297723509098061 0.295891025761612 0.294025405967959 0.292127316797691 0.290197441234838 0.288236477572452 0.286245138807293 0.28422415202435 0.282174257772007 0.280096209428591 0.277990772561108 0.275858724276952 0.273700852569354 0.271517955657385 0.269310841321282 0.26708032623389 0.264827235289019 0.262552400927468 0.260256662461534 0.257940865398739 0.25560586076556 0.25325250443193 0.250881656437226 0.248494180318524 0.246090942441817 0.243672811336924 0.241240657036807 0.238795350421966 0.236337762570595 0.233868764115179 0.231389224606139 0.228900011883202 0.22640199145506 0.223896025887939 0.221382974203661 0.218863691287713 0.216339027307911 0.213809827144126 0.211276929829599 0.208741168004306 0.206203367380818 0.203664346223086 0.201124914838579 0.198585875084114 0.196048019885793 0.193512132773334 0.190978987429141 0.188449347252401 0.185923964938456 0.183403582073722 0.180888928746347 0.178380723172824 0.17587967134073 0.173386466667727 0.170901789676973 0.168426307689033 0 0 0 0 0 0 0 0 0 0 0 0 0 0 0 0 0 0 0 0 0 0 0 0 0 0 0 0 0 0 0 0 0 0 0 0 0 0 0 0 0 0 0 0 0 0 0 0 0 0 0 0 0 0 0 0 0 0 0 0 0 0 0 0 0 0 0 0 0 0 0 0 0 0 0
0 0 0 0 0 0 0 0 0 0 0 0 0 0 0 0 0 0 0 0 0 0 0 0 0 0 0 0 0 0 0 0 0 0 0 0 0 0 0 0 0 0 0 0 0 0 0 0 0 0 0 0 0 0 0 0 0 0 0 0 0 0 0 0 0 0 0 0 0 0 0 0 0 0 0 0 0 0 0 0 0 0 0 0 0 0 0 0 0 0 0 0 0 0 0 0 0 0 0 0 0 0 0 0 0 0 0 0 0 0 0 0 0 0 0 0 0 0 0 0 0 0 0 0 0 0 0 0 0 0 0 0 0 0 0 0 0 0 0 0 0 0 0 0.311093647698275 0.312240187121468 0.313373964920581 0.314494198126984 0.315600099794069 0.31669087969194 0.317765745010319 0.3188239010689 0.319864552034372 0.320886901643345 0.321890153930347 0.322873513960122 0.323836188563363 0.324777387075093 0.325696322074821 0.326592210127652 0.327464272525486 0.328311736027454 0.329133833598742 0.329929805146927 0.330698898254974 0.331440368910032 0.332153482227166 0.33283751316717 0.333491747247616 0.334115481246281 0.334708023896116 0.335268696570936 0.335796833960987 0.336291784737603 0.336752912206132 0.33717959494635 0.337571227439605 0.337927220681899 0.338247002782207 0.338530019545278 0.338775735038227 0.338983632140233 0.339153213074673 0.339283999923053 0.339375535120121 0.339427381929551 0.33943912489965 0.339410370298521 0.339340746528179 0.339229904517117 0.339077518090865 0.338883284320109 0.338646923845959 0.338368181181995 0.338046824992737 0.337682648348247 0.337275468954551 0.336825129359659 0.336331497134942 0.335794465031696 0.335213951112732 0.334589898858881 0.333922277250312 0.333211080822626 0.332456329697699 0.331658069589281 0.330816371783411 0.32993133309371 0.329003075791682 0.328031747512151 0.327017521134018 0.325960594636552 0.324861190931436 0.323719557670867 0.322535967031975 0.321310715477932 0.320044123496074 0.318736535313448 0.317388318590201 0.315999864091229 0.314571585336593 0.313103918231173 0.311597320674076 0.310052272148375 0.308469273291697 0.306848845448298 0.305191530203196 0.303497888899012 0.301768502136168 0.300003969257091 0.298204907815122 0.29637195302883 0.294505757222414 0.292606989252969 0.290676333925299 0.288714491395062 0.286722176560998 0.284700118446988 0.282649059574747 0.280569755327901 0.278462973308256 0.276329492685035 0.274170103537868 0.271985606194352 0.269776810562934 0.267544535461944 0.26528960794555 0.263012862627408 0.260715141002824 0.258397290770158 0.25606016515227 0.253704622218762 0.251331524209751 0.248941736861943 0.246536128737715 0.244115570557928 0.241680934539197 0.239233093736285 0.236772921390307 0.234301290283429 0.231819072100668 0.229327136799466 0.22682635198762 0.224317582310172 0.221801688845853 0.219279528513593 0.216751953489692 0.214219810636115 0.211683940940425 0.209145178967857 0.206604352325923 0.204062281142029 0.201519777554494 0.198977645217341 0.196436678819251 0.193897663616979 0.191361374983577 0.188828577971711 0.186300026892313 0.183776464908848 0.181258623647391 0.178747222822712 0.17624296988056 0.173746559656265 0.171258674049818 0.168779981717508 0 0 0 0 0 0 0 0 0 0 0 0 0 0 0 0 0 0 0 0 0 0 0 0 0 0 0 0 0 0 0 0 0 0 0 0 0 0 0 0 0 0 0 0 0 0 0 0 0 0 0 0 0 0 0 0 0 0 0 0 0 0 0 0 0 0 0 0 0 0 0 0 0 0 0
0 0 0 0 0 0 0 0 0 0 0 0 0 0 0 0 0 0 0 0 0 0 0 0 0 0 0 0 0 0 0 0 0 0 0 0 0 0 0 0 0 0 0 0 0 0 0 0 0 0 0 0 0 0 0 0 0 0 0 0 0 0 0 0 0 0 0 0 0 0 0 0 0 0 0 0 0 0 0 0 0 0 0 0 0 0 0 0 0 0 0 0 0 0 0 0 0 0 0 0 0 0 0 0 0 0 0 0 0 0 0 0 0 0 0 0 0 0 0 0 0 0 0 0 0 0 0 0 0 0 0 0 0 0 0 0 0 0 0 0 0 0 0 0.311187543867654 0.312340846308673 0.313481411340683 0.314608452398732 0.315721178922375 0.316818797053616 0.317900510343077 0.318965520463621 0.320013027930671 0.321042232828419 0.322052335541122 0.323042537488676 0.324012041865644 0.324960054382896 0.325885784011023 0.32678844372468 0.327667251246996 0.328521429793197 0.329350208812574 0.330152824727942 0.330928521671714 0.331676552217728 0.332396178107968 0.333086670973317 0.333747313047487 0.334377397873269 0.334976231000276 0.33554313067332 0.336077428510629 0.336578470171051 0.337045616009478 0.337478241719673 0.33787573896374 0.338237515987465 0.338562998220796 0.338851628862725 0.339102869449871 0.339316200408073 0.339491121586331 0.339627152772447 0.339723834189747 0.339780726974279 0.339797413631933 0.339773498474914 0.339708608037065 0.339602391467536 0.339454520902348 0.339264691813398 0.339032623334518 0.338758058564201 0.338440764844649 0.338080534016837 0.337677182651299 0.337230552254402 0.336740509449869 0.33620694613539 0.335629779614147 0.335008952701148 0.334344433804285 0.333636216980047 0.332884321963894 0.332088794175287 0.331249704697426 0.330367150231781 0.329441253027535 0.328472160786059 0.327460046540635 0.326405108511607 0.325307569937213 0.32416767888038 0.322985708011763 0.321761954369387 0.320496739095235 0.319190407149183 0.317843327000701 0.316455890298761 0.315028511520433 0.313561627598664 0.312055697529756 0.310511201961111 0.308928642759778 0.307308542562441 0.305651444307416 0.303957910749313 0.302228523957019 0.300463884795651 0.298664612393183 0.296831343592445 0.294964732389194 0.293065449357017 0.291134181059771 0.289171629452338 0.287178511270448 0.285155557410332 0.283103512298996 0.281023133255888 0.278915189846749 0.276780463230444 0.274619745499551 0.272433839015532 0.270223555739248 0.267989716557627 0.265733150607291 0.263454694595894 0.261155192121993 0.258835492994202 0.256496452550409 0.254138930977829 0.251763792634623 0.249371905373861 0.246964139870522 0.244541368952288 0.242104466934821 0.239654308962225 0.237191770353361 0.234717725954712 0.2322330495004 0.22973861298003 0.227235286014949 0.224723935243523 0.22220542371602 0.219680610299627 0.217150349094184 0.214615488859102 0.212076872451992 0.209535336279476 0.206991709760623 0.204446814803431 0.201901465294797 0.199356466604314 0.196812615102295 0.194270697692331 0.191731491358712 0.189195762729012 0.186664267652075 0.184137750791675 0.181616945236051 0.179102572123511 0.176595340284307 0.174095945898876 0.171605072172631 0 0 0 0 0 0 0 0 0 0 0 0 0 0 0 0 0 0 0 0 0 0 0 0 0 0 0 0 0 0 0 0 0 0 0 0 0 0 0 0 0 0 0 0 0 0 0 0 0 0 0 0 0 0 0 0 0 0 0 0 0 0 0 0 0 0 0 0 0 0 0 0 0 0 0 0
0 0 0 0 0 0 0 0 0 0 0 0 0 0 0 0 0 0 0 0 0 0 0 0 0 0 0 0 0 0 0 0 0 0 0 0 0 0 0 0 0 0 0 0 0 0 0 0 0 0 0 0 0 0 0 0 0 0 0 0 0 0 0 0 0 0 0 0 0 0 0 0 0 0 0 0 0 0 0 0 0 0 0 0 0 0 0 0 0 0 0 0 0 0 0 0 0 0 0 0 0 0 0 0 0 0 0 0 0 0 0 0 0 0 0 0 0 0 0 0 0 0 0 0 0 0 0 0 0 0 0 0 0 0 0 0 0 0 0 0 0 0 0.310087564421425 0.311259446267347 0.312419401245418 0.313566643970996 0.314700384354886 0.31581982829546 0.316924178379792 0.31801263459302 0.319084395035188 0.320138656644777 0.321174615928145 0.322191469694037 0.32318841579239 0.324164653856566 0.325119386048191 0.326051817803756 0.326961158582124 0.327846622612077 0.328707429639055 0.329542805670203 0.330351983716876 0.331134204533717 0.331888717353453 0.332614780616528 0.333311662694726 0.333978642607911 0.334615010733038 0.335220069504587 0.335793134105579 0.336333533148349 0.336840609344259 0.337313720161533 0.337752238470438 0.338155553175021 0.338523069830639 0.338854211246545 0.339148418072785 0.339405149370717 0.339623883166442 0.339804116986493 0.339945368375132 0.340047175392627 0.340109097093919 0.340130713987099 0.340111628471146 0.340051465252409 0.339949871739343 0.339806518415022 0.339621099187004 0.339393331714137 0.339122957709927 0.338809743222135 0.338453478888268 0.338053980166704 0.337611087543187 0.337124666712481 0.336594608734992 0.336020830168217 0.335403273172894 0.334741905593768 0.334036721014928 0.33328773878969 0.332495004045052 0.331658587660751 0.330778586223033 0.329855121953221 0.32888834261125 0.327878421374343 0.326825556691036 0.325729972110805 0.324591916089563 0.32341166177133 0.322189506746432 0.320925772786565 0.319620805557136 0.318274974307308 0.316888671538181 0.3154623126496 0.313996335566085 0.31249120034241 0.310947388749383 0.309365403840396 0.307745769499352 0.306089029970568 0.304395749371298 0.302666511187545 0.300901917753802 0.299102589717445 0.297269165488464 0.295402300675248 0.29350266750718 0.29157095424475 0.289607864577975 0.287614117013872 0.285590444253752 0.283537592561146 0.281456321121106 0.2793474013917 0.277211616448496 0.275049760322814 0.272862637334567 0.27065106142046 0.268415855458372 0.266157850588707 0.26387788553348 0.261576805913973 0.259255463567693 0.256914715865428 0.254555425029177 0.252178457451679 0.249784683018324 0.24737497443215 0.244950206542664 0.242511255679209 0.240058998989547 0.237594313784357 0.235118076888324 0.232631163998436 0.230134449050171 0.227628803592139 0.225115096169807 0.222594191718891 0.220066950968937 0.217534229857675 0.214996878956628 0.212455742908481 0.209911659876709 0.207365461007876 0.20481796990706 0.202270002126815 0.199722364670032 0.197175855507089 0.194631263107596 0.192089365987072 0.189550932268847 0.187016719261419 0.184487473051566 0.181963928113378 0.179446806933433 0 0 0 0 0 0 0 0 0 0 0 0 0 0 0 0 0 0 0 0 0 0 0 0 0 0 0 0 0 0 0 0 0 0 0 0 0 0 0 0 0 0 0 0 0 0 0 0 0 0 0 0 0 0 0 0 0 0 0 0 0 0 0 0 0 0 0 0 0 0 0 0 0 0 0 0 0 0 0
0 0 0 0 0 0 0 0 0 0 0 0 0 0 0 0 0 0 0 0 0 0 0 0 0 0 0 0 0 0 0 0 0 0 0 0 0 0 0 0 0 0 0 0 0 0 0 0 0 0 0 0 0 0 0 0 0 0 0 0 0 0 0 0 0 0 0 0 0 0 0 0 0 0 0 0 0 0 0 0 0 0 0 0 0 0 0 0 0 0 0 0 0 0 0 0 0 0 0 0 0 0 0 0 0 0 0 0 0 0 0 0 0 0 0 0 0 0 0 0 0 0 0 0 0 0 0 0 0 0 0 0 0 0 0 0 0 0 0 0 0 0 0.310130943087499 0.311309336330513 0.312475832245719 0.313629642016508 0.314769972102253 0.315896024933545 0.317006999616431 0.318102092644924 0.319180498620983 0.320241410981203 0.321284022729402 0.322307527174299 0.323311118671461 0.324293993368677 0.325255349953932 0.326194390405122 0.327110320740644 0.328002351770025 0.32886969984369 0.329711587601029 0.330527244715868 0.331315908638485 0.332076825333297 0.332809250011342 0.333512447856691 0.33418569474594 0.334828277959901 0.335439496886663 0.336018663715176 0.336565104118517 0.337078157926032 0.337557179783533 0.338001539800754 0.338410624185298 0.33878383586229 0.339120595079007 0.339420339993733 0.339682527248146 0.339906632522537 0.340092151073191 0.340238598251279 0.340345510002646 0.340412443347884 0.340438976842126 0.340424711013995 0.340369268783206 0.340272295856317 0.340133461100155 0.339952456892496 0.339728999449582 0.339462829130103 0.339153710715292 0.33880143366483 0.338405812348269 0.337966686251725 0.337483920159635 0.336957404311376 0.336387054532611 0.335772812341234 0.33511464502784 0.334412545710662 0.333666533364961 0.332876652826891 0.332042974771875 0.331165595667603 0.330244637701737 0.329280248684492 0.328272601926282 0.327221896090619 0.32612835502254 0.324992227552827 0.323813787278315 0.322593332318663 0.321331185049912 0.320027691815257 0.318683222613454 0.317298170765298 0.315872952558671 0.314408006872656 0.312903794781236 0.311360799137159 0.30977952413651 0.308160494864622 0.306504256823924 0.304811375444364 0.303082435577085 0.301318040972015 0.299518813740053 0.297685393800593 0.295818438315066 0.293918621107273 0.291986632071236 0.29002317656732 0.288028974807418 0.28600476122995 0.283951283865481 0.281869303693722 0.27975959399273 0.277622939681107 0.275460136653963 0.273271991113497 0.27105931889495 0.268822944788747 0.266563701859644 0.264282430763632 0.26197997906343 0.259657200543319 0.257314954524104 0.25495410517898 0.252575520851038 0.250180073373195 0.247768637391246 0.245342089690784 0.242901308528718 0.240447172970043 0.237980562230587 0.235502355026386 0.233013428930337 0.230514659736769 0.228006920834553 0.225491082589331 0.222968011735473 0.22043857077829 0.217903617407069 0.215364003919427 0.21282057665749 0.210274175456384 0.207725633105465 0.205175774822732 0.20262541774285 0.200075370419118 0.197526432339804 0.194979393459129 0.192435033743248 0.189894122731516 0.187357419113277 0.184825670320459 0.182299612136162 0.179779968319439 0 0 0 0 0 0 0 0 0 0 0 0 0 0 0 0 0 0 0 0 0 0 0 0 0 0 0 0 0 0 0 0 0 0 0 0 0 0 0 0 0 0 0 0 0 0 0 0 0 0 0 0 0 0 0 0 0 0 0 0 0 0 0 0 0 0 0 0 0 0 0 0 0 0 0 0 0 0 0
0 0 0 0 0 0 0 0 0 0 0 0 0 0 0 0 0 0 0 0 0 0 0 0 0 0 0 0 0 0 0 0 0 0 0 0 0 0 0 0 0 0 0 0 0 0 0 0 0 0 0 0 0 0 0 0 0 0 0 0 0 0 0 0 0 0 0 0 0 0 0 0 0 0 0 0 0 0 0 0 0 0 0 0 0 0 0 0 0 0 0 0 0 0 0 0 0 0 0 0 0 0 0 0 0 0 0 0 0 0 0 0 0 0 0 0 0 0 0 0 0 0 0 0 0 0 0 0 0 0 0 0 0 0 0 0 0 0 0 0 0 0.308956538673268 0.310152409901763 0.311337200975576 0.312510125150379 0.313670390250496 0.314817199357416 0.315949751508058 0.317067242402072 0.318168865117411 0.319253810833399 0.320321269560499 0.321370430875994 0.322400484664747 0.32341062186423 0.324400035212971 0.325367920001587 0.326313474825538 0.327235902338743 0.3281344100072 0.329008210861731 0.329856524248976 0.330678576579774 0.331473602074039 0.332240843501264 0.332979552915782 0.333688992385899 0.33436843471606 0.335017164161154 0.335634477132133 0.33621968289209 0.336772104241955 0.337291078194996 0.337775956639306 0.33822610698748 0.338640912812695 0.339019774470432 0.339362109705078 0.339667354240687 0.339934962355174 0.34016440743726 0.340355182525487 0.340506800828656 0.34061879622707 0.34069072375396 0.340722160056546 0.340712703836153 0.340661976266883 0.340569621392335 0.340435306499906 0.340258722472248 0.340039584115451 0.339777630463605 0.339472625059365 0.339124356210232 0.338732637220245 0.338297306596853 0.337818228232741 0.337295291562427 0.336728411693485 0.336117529512269 0.335462611764072 0.334763651107646 0.334020666144093 0.333233701420129 0.33240282740578 0.331528140446595 0.330609762690493 0.329647841989395 0.328642551775835 0.327594090914749 0.326502683530709 0.325368578810867 0.324192050783934 0.322973398075517 0.321712943640209 0.320411034470799 0.319068041285072 0.317684358190601 0.316260402328072 0.314796613493601 0.313293453740596 0.311751406961726 0.310170978451562 0.308552694450509 0.306897101670626 0.305204766804004 0.303476276014347 0.301712234412444 0.299913265516208 0.298080010696033 0.296213128606141 0.294313294602717 0.292381200149528 0.290417552211821 0.288423072639268 0.28639849753872 0.28434457663758 0.282262072638563 0.280151760566664 0.278014427109116 0.275850869949148 0.273661897094351 0.271448326200453 0.269210983891285 0.266950705075792 0.264668332262808 0.262364714874463 0.260040708558954 0.257697174503471 0.25533497874808 0.25295499150126 0.250558086457922 0.24814514012058 0.245717031124444 0.24327463956714 0.24081884634375 0.238350532487858 0.235870578519292 0.233379863799176 0.230879265892976 0.22836965994212 0.225851918044804 0.223326908646577 0.220795495941243 0.218258539282645 0.215716892607819 0.213171403872044 0.210622914496255 0.208072258827262 0.205520263611212 0.202967747480717 0.200415520455996 0.197864383460442 0.1953151278509 0.192768534963 0.190225375671842 0.187686409968259 0.185152386550952 0.182624042434666 0.180102102574636 0 0 0 0 0 0 0 0 0 0 0 0 0 0 0 0 0 0 0 0 0 0 0 0 0 0 0 0 0 0 0 0 0 0 0 0 0 0 0 0 0 0 0 0 0 0 0 0 0 0 0 0 0 0 0 0 0 0 0 0 0 0 0 0 0 0 0 0 0 0 0 0 0 0 0 0 0 0 0
0 0 0 0 0 0 0 0 0 0 0 0 0 0 0 0 0 0 0 0 0 0 0 0 0 0 0 0 0 0 0 0 0 0 0 0 0 0 0 0 0 0 0 0 0 0 0 0 0 0 0 0 0 0 0 0 0 0 0 0 0 0 0 0 0 0 0 0 0 0 0 0 0 0 0 0 0 0 0 0 0 0 0 0 0 0 0 0 0 0 0 0 0 0 0 0 0 0 0 0 0 0 0 0 0 0 0 0 0 0 0 0 0 0 0 0 0 0 0 0 0 0 0 0 0 0 0 0 0 0 0 0 0 0 0 0 0 0 0 0 0 0.308949838482195 0.310151958338938 0.311343032632243 0.312522271353467 0.313688879041481 0.314842055474133 0.315980996369486 0.317104894096116 0.31821293839168 0.319304317089002 0.320378216848854 0.321433823898661 0.322470324776275 0.323486907078015 0.324482760210115 0.325457076142744 0.32640905016573 0.327337881645127 0.328242774779759 0.329122939356857 0.329977591505922 0.330805954449934 0.331607259253016 0.332380745563688 0.333125662352827 0.333841268645456 0.334526834245507 0.335181640452671 0.335804980770507 0.33639616160494 0.336954502952321 0.337479339076217 0.337970019172124 0.338425908019293 0.338846386618884 0.339230852817688 0.339578721916645 0.339889427263441 0.340162420828456 0.340397173763371 0.340593176941767 0.340749941481051 0.34086699924509 0.340943903326959 0.340980228511199 0.340975571715064 0.34092955240821 0.340841813010344 0.340712019266359 0.340539860598515 0.340325050435272 0.340067326516376 0.339766451173872 0.339422211588722 0.339034420022743 0.338602914025628 0.338127556616815 0.337608236442044 0.337044867904433 0.336437391269969 0.335785772747331 0.335090004541993 0.334350104884595 0.333566118033607 0.332738114252331 0.331866189760334 0.330950466659433 0.329991092834379 0.328988241828441 0.327942112694088 0.326852929819039 0.325720942727954 0.324546425860073 0.323329678323168 0.322071023624155 0.320770809376782 0.319429406986829 0.318047211315262 0.316624640319836 0.315162134675665 0.313660157375266 0.312119193308678 0.310539748824199 0.308922351270372 0.307267548519835 0.305575908475676 0.303848018560975 0.302084485192194 0.300285933237125 0.29845300545812 0.296586361941303 0.294686679512542 0.292754651140907 0.290790985330386 0.28879640550065 0.28677164935762 0.284717468254648 0.282634626545104 0.280523900927155 0.278386079781565 0.276221962503291 0.274032358827709 0.271818088152262 0.269579978854333 0.267318867606161 0.265035598687571 0.262731023297352 0.260405998864027 0.258061388356825 0.255698059597625 0.25331688457461 0.25091873875843 0.248504500421566 0.246075049961652 0.24363126922948 0.241174040862358 0.238704247623536 0.236222771748368 0.23373049429784 0.231228294520147 0.228717049220893 0.22619763214253 0.223670913353649 0.221137758648616 0.218599028958174 0.216055579771465 0.213508260569998 0.210957914274053 0.208405376701941 0.205851476042575 0.20329703234176 0.200742857002565 0.198189752300169 0.195638510911491 0.193089915459929 0.190544738075508 0.18800373997067 0.185467671031991 0.182937269428006 0.180413261233343 0.177896360069361 0 0 0 0 0 0 0 0 0 0 0 0 0 0 0 0 0 0 0 0 0 0 0 0 0 0 0 0 0 0 0 0 0 0 0 0 0 0 0 0 0 0 0 0 0 0 0 0 0 0 0 0 0 0 0 0 0 0 0 0 0 0 0 0 0 0 0 0 0 0 0 0 0 0 0 0 0 0
0 0 0 0 0 0 0 0 0 0 0 0 0 0 0 0 0 0 0 0 0 0 0 0 0 0 0 0 0 0 0 0 0 0 0 0 0 0 0 0 0 0 0 0 0 0 0 0 0 0 0 0 0 0 0 0 0 0 0 0 0 0 0 0 0 0 0 0 0 0 0 0 0 0 0 0 0 0 0 0 0 0 0 0 0 0 0 0 0 0 0 0 0 0 0 0 0 0 0 0 0 0 0 0 0 0 0 0 0 0 0 0 0 0 0 0 0 0 0 0 0 0 0 0 0 0 0 0 0 0 0 0 0 0 0 0 0 0 0 0 0.307702860196334 0.308921335329169 0.310129587366353 0.311326829265256 0.312512267826523 0.313685104377866 0.31484453546842 0.31598975357289 0.317119947804773 0.318234304637869 0.319332008635302 0.320412243185261 0.321474191242647 0.322517036075794 0.323539962017452 0.324542155219165 0.325522804408201 0.326481101646181 0.327416243088514 0.328327429743799 0.329213868232282 0.330074771542511 0.3309093597853 0.33171686094411 0.332496511620975 0.333247557777095 0.333969255467203 0.334660871566854 0.335321684491754 0.33595098490828 0.336548076434332 0.337112276329686 0.337642916175006 0.338139342538716 0.338600917630905 0.339027019943494 0.339417044875888 0.339770405345355 0.340086532381388 0.340364875703353 0.340604904280701 0.340806106875086 0.340967992563727 0.341090091243389 0.34117195411438 0.341213154143977 0.34121328650874 0.341171969015182 0.341088842498299 0.34096357119749 0.340795843109438 0.340585370317533 0.340331889297465 0.340035161198641 0.339694972101114 0.339311133247733 0.338883481251287 0.338411878276398 0.337896212196007 0.337336396722291 0.336732371511898 0.336084102245425 0.335391580681083 0.334654824682549 0.333873878221014 0.333048811351487 0.332179720163449 0.331266726705973 0.330309978887466 0.329309650350224 0.328265940320021 0.32717907343098 0.326049299526023 0.324876893433194 0.323662154718225 0.322405407413706 0.32110699972526 0.31976730371518 0.318386714963949 0.316965652210178 0.315504556969433 0.31400389313251 0.312464146543732 0.310885824559812 0.30926945558995 0.30761558861773 0.305924792705513 0.304197656481968 0.302434787613445 0.300636812259858 0.298804374515853 0.296938135837924 0.295038774458284 0.293106984786207 0.291143476797626 0.289148975413763 0.28712421986957 0.285069963072785 0.282986970954391 0.280876021811281 0.278737905641949 0.276573423475991 0.27438338669826 0.272168616368446 0.269929942536912 0.267668203557594 0.265384245398748 0.263078920952358 0.26075308934298 0.258407615236819 0.256043368151808 0.253661221769442 0.251262053249153 0.248846742545931 0.246416171731952 0.243971224322919 0.241512784609823 0.239041736996797 0.236558965345781 0.234065352328581 0.231561778787045 0.229049123101905 0.226528260570927 0.224000062796943 0.221465397086318 0.218925125858409 0.216380106066519 0.213831188630854 0.211279217883965 0.208725031029119 0.206169457612025 0.203613319006352 0.201057427913376 0.198502587876173 0.195949592808644 0.193399226539712 0.190852262372986 0.188309462662128 0.185771578402202 0.18323934883718 0.180713501083831 0.178194749772152 0 0 0 0 0 0 0 0 0 0 0 0 0 0 0 0 0 0 0 0 0 0 0 0 0 0 0 0 0 0 0 0 0 0 0 0 0 0 0 0 0 0 0 0 0 0 0 0 0 0 0 0 0 0 0 0 0 0 0 0 0 0 0 0 0 0 0 0 0 0 0 0 0 0 0 0 0 0
0 0 0 0 0 0 0 0 0 0 0 0 0 0 0 0 0 0 0 0 0 0 0 0 0 0 0 0 0 0 0 0 0 0 0 0 0 0 0 0 0 0 0 0 0 0 0 0 0 0 0 0 0 0 0 0 0 0 0 0 0 0 0 0 0 0 0 0 0 0 0 0 0 0 0 0 0 0 0 0 0 0 0 0 0 0 0 0 0 0 0 0 0 0 0 0 0 0 0 0 0 0 0 0 0 0 0 0 0 0 0 0 0 0 0 0 0 0 0 0 0 0 0 0 0 0 0 0 0 0 0 0 0 0 0 0 0 0 0 0 0.30764658412821 0.30887103466358 0.31008530146497 0.311288594395862 0.312480117140452 0.313659067890257 0.314824640041285 0.315976022901041 0.3171124024046 0.318232961838988 0.319336882575085 0.320423344806238 0.321491528292793 0.322540613111693 0.323569780410324 0.324578213163754 0.325565096934505 0.326529620634007 0.327470977284835 0.32838836478289 0.329280986658603 0.33014805283631 0.330988780390896 0.331802394300816 0.332588128196629 0.333345225104139 0.334072938181274 0.334770531447829 0.335437280507197 0.336072473259231 0.336675410603382 0.337245407131271 0.337781791807861 0.338283908640408 0.338751117334389 0.339182793935611 0.339578331457733 0.339937140494431 0.340258649815483 0.340542306946035 0.340787578728373 0.340993951865498 0.341160933445868 0.341288051448671 0.341374855229023 0.341420915982507 0.34142582718851 0.341389205031821 0.341310688801999 0.341189941270045 0.34102664904193 0.340820522888576 0.340571298051918 0.340278734526696 0.339942617317651 0.339562756671878 0.339138988286046 0.338671173488303 0.338159199394663 0.337602979039749 0.33700245148175 0.336357581881542 0.335668361555907 0.334934808004842 0.334156964913 0.333334902125283 0.332468715596717 0.331558527316705 0.330604485207827 0.329606762999381 0.328565560075874 0.327481101300737 0.326353636815534 0.325183441814989 0.323970816298189 0.322716084796318 0.321419596077356 0.32008172282816 0.318702861314399 0.317283431018828 0.315823874258426 0.314324655780923 0.312786262341307 0.311209202258867 0.309594004955413 0.307941220475287 0.306251418987818 0.304525190272901 0.30276314319038 0.300965905133935 0.299134121470222 0.297268454963953 0.295369585189713 0.293438207931244 0.291475034568972 0.289480791456571 0.287456219287328 0.285402072451133 0.283319118382874 0.281208136903041 0.279069919551381 0.276905268914362 0.274714997947314 0.272499929292014 0.270260894590548 0.267998733796264 0.265714294482588 0.263408431150546 0.261082004535743 0.258735880915605 0.256370931417669 0.253988031329661 0.251588059412151 0.249171897214501 0.246740428394861 0.24429453804492 0.241835112020129 0.239363036276063 0.236879196211638 0.234384476019785 0.231879758046275 0.229365922157282 0.226843845116294 0.22431439997097 0.221778455450476 0.219236875373885 0.216690518070114 0.21414023580993 0.2115868742505 0.209031271892915 0.206474259553145 0.203916659846833 0.201359286688277 0.198802944804017 0.196248429261318 0.193696525011868 0.19114800645102 0.188603636992772 0.186064168660802 0.18353034169571 0.181002884178693 0.17848251167182 0 0 0 0 0 0 0 0 0 0 0 0 0 0 0 0 0 0 0 0 0 0 0 0 0 0 0 0 0 0 0 0 0 0 0 0 0 0 0 0 0 0 0 0 0 0 0 0 0 0 0 0 0 0 0 0 0 0 0 0 0 0 0 0 0 0 0 0 0 0 0 0 0 0 0 0 0 0
0 0 0 0 0 0 0 0 0 0 0 0 0 0 0 0 0 0 0 0 0 0 0 0 0 0 0 0 0 0 0 0 0 0 0 0 0 0 0 0 0 0 0 0 0 0 0 0 0 0 0 0 0 0 0 0 0 0 0 0 0 0 0 0 0 0 0 0 0 0 0 0 0 0 0 0 0 0 0 0 0 0 0 0 0 0 0 0 0 0 0 0 0 0 0 0 0 0 0 0 0 0 0 0 0 0 0 0 0 0 0 0 0 0 0 0 0 0 0 0 0 0 0 0 0 0 0 0 0 0 0 0 0 0 0 0 0 0 0 0.306328976467275 0.307568640604614 0.308798947423938 0.310019110648138 0.311228337120965 0.312425827485083 0.313610776871412 0.314782375599073 0.315939809885162 0.317082262563622 0.318208913812425 0.319318941888278 0.320411523868056 0.321485836396131 0.322541056436784 0.323576362030844 0.324590933055708 0.325583951987891 0.326554604667221 0.327502081061817 0.328425576032958 0.329324290098979 0.330197430197275 0.331044210443558 0.331863852887448 0.332655588263532 0.333418656736983 0.33415230864288 0.334855805218328 0.335528419326521 0.336169436171873 0.336778154005375 0.33735388481931 0.337895955030514 0.338403706151347 0.338876495447571 0.339313696582334 0.339714700245494 0.340078914767521 0.340405766717218 0.340694701482572 0.340945183834005 0.341156698469359 0.341328750539961 0.34146086615713 0.341552592878526 0.341603500173753 0.341613179868665 0.341581246567853 0.341507338054801 0.341391115669267 0.341232264661418 0.341030494522336 0.340785539290509 0.340497157833955 0.340165134107679 0.339789277386165 0.339369422470676 0.338905429871129 0.338397185962371 0.337844603114719 0.337247619798628 0.336606200663441 0.335920336590142 0.33519004471813 0.334415368446021 0.333596377406549 0.332733167415642 0.331825860395819 0.330874604274049 0.32987957285428 0.328840965664844 0.327759007781021 0.326633949623025 0.325466066729749 0.324255659508614 0.323003052961905 0.321708596389996 0.320372663071915 0.318995649923707 0.317577977135089 0.316120087784914 0.314622447435993 0.313085543709845 0.311509885841953 0.309896004218156 0.308244449892805 0.306555794089328 0.304830627683898 0.303069560672881 0.301273221624768 0.299442257117336 0.297577331160747 0.295679124607366 0.293748334549036 0.291785673702593 0.28979186978442 0.287767664874795 0.285713814772876 0.283631088343084 0.281520266853725 0.279382143308651 0.277217521772765 0.275027216692206 0.272812052210007 0.270572861478045 0.268310485966114 0.266025774768881 0.263719583911583 0.261392775655209 0.25904621780198 0.256680783001916 0.254297348061221 0.251896793253289 0.249480001633054 0.247047858355405 0.244601249998438 0.242141063892187 0.239668187453576 0.237183507528246 0.234687909739913 0.232182277847917 0.229667493113557 0.227144433675836 0.224613973937206 0.222076983959841 0.21953432887303 0.216986868292171 0.214435455749879 0.211880938139704 0.209324155172877 0.20676593884854 0.204207112937877 0.201648492482491 0.199090883307439 0.196535081549215 0.193981873199022 0.19143203366162 0.188886327329991 0.18634550717609 0.183810314357878 0.181281477842829 0 0 0 0 0 0 0 0 0 0 0 0 0 0 0 0 0 0 0 0 0 0 0 0 0 0 0 0 0 0 0 0 0 0 0 0 0 0 0 0 0 0 0 0 0 0 0 0 0 0 0 0 0 0 0 0 0 0 0 0 0 0 0 0 0 0 0 0 0 0 0 0 0 0 0 0 0 0 0
0 0 0 0 0 0 0 0 0 0 0 0 0 0 0 0 0 0 0 0 0 0 0 0 0 0 0 0 0 0 0 0 0 0 0 0 0 0 0 0 0 0 0 0 0 0 0 0 0 0 0 0 0 0 0 0 0 0 0 0 0 0 0 0 0 0 0 0 0 0 0 0 0 0 0 0 0 0 0 0 0 0 0 0 0 0 0 0 0 0 0 0 0 0 0 0 0 0 0 0 0 0 0 0 0 0 0 0 0 0 0 0 0 0 0 0 0 0 0 0 0 0 0 0 0 0 0 0 0 0 0 0 0 0 0 0 0 0 0.304969801977488 0.306223690391056 0.307469046958803 0.308705090053905 0.309931030478016 0.311146072129945 0.312349412686364 0.313540244293828 0.314717754271422 0.315881125823247 0.317029538760017 0.318162170228976 0.31927819545134 0.32037678846647 0.321457122881943 0.322518372628691 0.323559712720367 0.324580320016076 0.325579373985621 0.326556057476374 0.327509557480908 0.328439065904501 0.329343780331621 0.330222904790509 0.33107565051496 0.331901236702413 0.332698891267459 0.333467851589872 0.33420736525628 0.334916690794605 0.335595098400375 0.33624187065406 0.33685630322856 0.337437705586016 0.337985401663073 0.338498730543809 0.338977047119491 0.339419722734371 0.339826145816751 0.340195722494544 0.34052787719459 0.340822053225006 0.341077713339876 0.341294340285581 0.341471437328127 0.341608528760842 0.341705160391812 0.341760900010502 0.341775337832986 0.341748086925267 0.341678783604189 0.341567087815471 0.341412683488417 0.341215278866908 0.340974606816278 0.340690425105753 0.340362516666115 0.339990689822327 0.339574778500869 0.339114642411565 0.338610167203729 0.338061264596475 0.337467872483091 0.336829955009388 0.33614750262599 0.33542053211455 0.334649086587924 0.333833235464351 0.332973074415751 0.332068725290256 0.33112033600913 0.330128080438294 0.329092158234654 0.328012794667525 0.326890240415405 0.325724771338451 0.324516688227 0.323266316526518 0.321974006039378 0.320640130603938 0.319265087751347 0.317849298340621 0.316393206172463 0.314897277582409 0.313362001013862 0.311787886571591 0.310175465556347 0.308525289981189 0.30683793207022 0.305113983740378 0.303354056067 0.301558778733843 0.299728799468326 0.297864783462692 0.295967412781881 0.294037385758854 0.292075416378152 0.290082233648496 0.288058580965177 0.286005215463094 0.283922907361194 0.281812439299163 0.279674605667165 0.277510211929446 0.275320073942633 0.273105017269523 0.270865876489196 0.268603494504267 0.266318721846056 0.264012415978519 0.261685440601708 0.259338664955557 0.256972963124788 0.254589213345677 0.252188297315484 0.249771099505255 0.247338506476755 0.244891406204253 0.242430687401862 0.239957238857124 0.237471948771535 0.234975704108637 0.232469389950364 0.229953888862219 0.227430080267915 0.224898839834067 0.222361038865475 0.219817543711571 0.217269215184527 0.214716907989535 0.212161470167744 0.209603742552295 0.207044558237882 0.204484742064275 0.20192511011415 0.199366469225626 0.19680961651981 0.194255338943678 0.1917044128286 0.189157603464722 0.186615664691497 0 0 0 0 0 0 0 0 0 0 0 0 0 0 0 0 0 0 0 0 0 0 0 0 0 0 0 0 0 0 0 0 0 0 0 0 0 0 0 0 0 0 0 0 0 0 0 0 0 0 0 0 0 0 0 0 0 0 0 0 0 0 0 0 0 0 0 0 0 0 0 0 0 0 0 0 0 0 0 0 0
0 0 0 0 0 0 0 0 0 0 0 0 0 0 0 0 0 0 0 0 0 0 0 0 0 0 0 0 0 0 0 0 0 0 0 0 0 0 0 0 0 0 0 0 0 0 0 0 0 0 0 0 0 0 0 0 0 0 0 0 0 0 0 0 0 0 0 0 0 0 0 0 0 0 0 0 0 0 0 0 0 0 0 0 0 0 0 0 0 0 0 0 0 0 0 0 0 0 0 0 0 0 0 0 0 0 0 0 0 0 0 0 0 0 0 0 0 0 0 0 0 0 0 0 0 0 0 0 0 0 0 0 0 0 0 0 0 0.303570366533312 0.304837486687278 0.306096898573313 0.307347825998893 0.308589484516007 0.309821082079659 0.311041819719111 0.312250892221187 0.313447488824912 0.314630793926789 0.315799987795934 0.316954247298327 0.318092746629397 0.319214658054131 0.320319152653916 0.321405401079277 0.322472574307673 0.323519844405518 0.324546385293549 0.325551373514691 0.326533989003534 0.32749341585654 0.328428843102106 0.329339465469571 0.33022448415629 0.331083107591876 0.331914552198705 0.332718043147802 0.333492815109205 0.334238112995926 0.334953192700617 0.335637321824072 0.336289780394689 0.336909861578029 0.33749687237563 0.338050134312223 0.338568984110538 0.339052774352875 0.339500874128645 0.339912669667107 0.340287564954528 0.340624982335025 0.340924363094365 0.341185168026021 0.341406877978792 0.341588994385348 0.341731039771044 0.341832558242408 0.341893115954721 0.341912301558119 0.341889726621706 0.341825026035172 0.341717858387439 0.341567906321909 0.341374876867895 0.341138501747859 0.340858537660116 0.340534766536687 0.340166995776023 0.339755058450349 0.339298813487423 0.338798145826522 0.338252966548514 0.337663212979909 0.337028848770808 0.336349863946703 0.335626274934133 0.33485812456022 0.334045482026131 0.333188442854591 0.332287128811545 0.33134168780215 0.330352293741298 0.32931914639888 0.328242471220068 0.327122519120904 0.325959566259521 0.32475391378335 0.323505887552698 0.322215837841114 0.320884139012993 0.319511189178866 0.318097409828911 0.316643245445172 0.315149163093059 0.313615651992703 0.312043223070738 0.310432408493173 0.308783761179945 0.307097854301851 0.305375280760527 0.303616652652159 0.301822600715654 0.299993773766008 0.298130838113585 0.296234476970099 0.294305389842041 0.292344291912343 0.290351913411074 0.288328998975944 0.28627630700344 0.284194608991399 0.282084688873818 0.279947342348747 0.277783376200044 0.275593607613861 0.273378863490631 0.271139979753406 0.268877800653353 0.266593178073211 0.264286970829526 0.261960043974452 0.259613268097909 0.257247518630906 0.254863675150751 0.252462620688972 0.250045241042649 0.247612424089918 0.245165059110381 0.242704036111099 0.240230245158895 0.237744575719635 0.235247916005131 0.232741152328341 0.230225168467461 0.227700845039523 0.225169058884107 0.222630682457688 0.220086583239207 0.217537623147353 0.21498465797008 0.212428536806821 0.209870101523869 0.207310186223333 0.204749616726112 0.202189210069229 0.199629774017926 0.197072106592824 0.194516995612476 0.191965218251605 0.189417540615263 0.18687471732919 0 0 0 0 0 0 0 0 0 0 0 0 0 0 0 0 0 0 0 0 0 0 0 0 0 0 0 0 0 0 0 0 0 0 0 0 0 0 0 0 0 0 0 0 0 0 0 0 0 0 0 0 0 0 0 0 0 0 0 0 0 0 0 0 0 0 0 0 0 0 0 0 0 0 0 0 0 0 0 0 0
0 0 0 0 0 0 0 0 0 0 0 0 0 0 0 0 0 0 0 0 0 0 0 0 0 0 0 0 0 0 0 0 0 0 0 0 0 0 0 0 0 0 0 0 0 0 0 0 0 0 0 0 0 0 0 0 0 0 0 0 0 0 0 0 0 0 0 0 0 0 0 0 0 0 0 0 0 0 0 0 0 0 0 0 0 0 0 0 0 0 0 0 0 0 0 0 0 0 0 0 0 0 0 0 0 0 0 0 0 0 0 0 0 0 0 0 0 0 0 0 0 0 0 0 0 0 0 0 0 0 0 0 0 0 0 0 0.302131990591571 0.30341134795587 0.304683817791688 0.305948630116803 0.30720500601888 0.308452158303023 0.309689292152757 0.310915605803781 0.312130291229803 0.313332534839737 0.314521518185536 0.315696418679914 0.316856410323186 0.318000664438443 0.319128350414266 0.320238636454159 0.321330690331884 0.322403680151848 0.323456775113693 0.324489146280236 0.325499967347873 0.326488415418591 0.327453671772675 0.328394922641248 0.329311359977731 0.33020218222733 0.331066595093662 0.3319038123016 0.332713056355462 0.333493559291636 0.334244563424745 0.334965322086481 0.335655100356213 0.336313175782504 0.336938839094665 0.33753139490351 0.33809016239045 0.338614475984103 0.339103686023613 0.339557159407877 0.339974280229875 0.340354450395377 0.340697090225239 0.341001639040597 0.341267555730224 0.34149431929939 0.341681429399557 0.341828406838264 0.341934794068609 0.342000155657737 0.342024078733768 0.342006173410657 0.341946073190466 0.341843435342589 0.341697941259487 0.341509296788529 0.341277232539549 0.341001504167787 0.340681892631896 0.340318204426734 0.339910271790696 0.339457952887375 0.338961131961369 0.338419719468098 0.33783365217751 0.337202893251616 0.336527432295793 0.335807285383872 0.335042495057024 0.334233130296503 0.333379286470368 0.332481085254286 0.331538674526595 0.330552228237829 0.329521946254924 0.328448054180382 0.32733080314668 0.326170469586245 0.324967354977377 0.323721785566477 0.322434112067014 0.321104709335689 0.319733976026236 0.318322334221394 0.316870229043561 0.315378128244683 0.313846521775959 0.312275921337958 0.310666859911773 0.309019891271855 0.307335589481182 0.305614548369462 0.303857380995058 0.302064719091345 0.300237212498259 0.298375528579745 0.296480351627903 0.294552382254578 0.292592336771179 0.290600946557538 0.288578957420572 0.286527128943603 0.2844462338271 0.282337057221692 0.28020039605426 0.27803705834793 0.27584786253679 0.273633636776155 0.271395218249187 0.26913345247072 0.266849192589051 0.264543298686559 0.262216637079913 0.259870079620677 0.257504502997105 0.255120788037882 0.252719819018592 0.250302482971657 0.247869669000481 0.245422267598541 0.242961169974125 0.240487267381404 0.238001450458543 0.235504608573482 0.232997629178058 0.230481397171076 0.227956794270939 0.225424698398431 0.222885983070205 0.220341516803535 0.217792162532841 0.215238777038494 0.212682210388383 0.210123305392691 0.207562897072309 0.205001812141317 0.20244086850388 0.199880874765958 0.197322629762134 0.19476692209789 0.192214529707612 0.189666219428577 0 0 0 0 0 0 0 0 0 0 0 0 0 0 0 0 0 0 0 0 0 0 0 0 0 0 0 0 0 0 0 0 0 0 0 0 0 0 0 0 0 0 0 0 0 0 0 0 0 0 0 0 0 0 0 0 0 0 0 0 0 0 0 0 0 0 0 0 0 0 0 0 0 0 0 0 0 0 0 0 0 0
0 0 0 0 0 0 0 0 0 0 0 0 0 0 0 0 0 0 0 0 0 0 0 0 0 0 0 0 0 0 0 0 0 0 0 0 0 0 0 0 0 0 0 0 0 0 0 0 0 0 0 0 0 0 0 0 0 0 0 0 0 0 0 0 0 0 0 0 0 0 0 0 0 0 0 0 0 0 0 0 0 0 0 0 0 0 0 0 0 0 0 0 0 0 0 0 0 0 0 0 0 0 0 0 0 0 0 0 0 0 0 0 0 0 0 0 0 0 0 0 0 0 0 0 0 0 0 0 0 0 0 0 0 0 0.299360090494003 0.300656007528867 0.301946606789504 0.303231135486397 0.304508830614475 0.30577891957419 0.307040620807336 0.308293144447005 0.309535692980982 0.310767461927957 0.311987640525821 0.313195412431351 0.314389956430545 0.315570447158853 0.316736055830537 0.317885950976377 0.319019299188902 0.320135265874359 0.321233016010565 0.322311714909805 0.323370528985931 0.324408626524786 0.325425178457082 0.326419359132865 0.327390347096646 0.328337325862351 0.329259484687145 0.330156019343263 0.331026132886943 0.331869036423535 0.332683949867919 0.333470102699305 0.334226734709546 0.334953096744047 0.335648451434414 0.336312073921951 0.336943252571141 0.337541289672262 0.338105502132291 0.338635222153251 0.339129797897216 0.339588594137133 0.340010992892711 0.340396394050584 0.340744215968013 0.341053896059402 0.341324891364907 0.341556679100469 0.341748757188605 0.341900644769308 0.342011882690474 0.342082033977241 0.3421106842797 0.342097442298449 0.342041940187477 0.341943833933925 0.341802803714272 0.341618554226538 0.341390814998128 0.341119340668984 0.340803911249702 0.340444332354374 0.340040435407872 0.339592077827395 0.33909914317807 0.338561541302497 0.337979208424097 0.337352107224211 0.336680226892906 0.335963583153471 0.335202218260659 0.334396200972704 0.33354562649725 0.332650616411296 0.331711318555332 0.330727906901877 0.329700581398638 0.328629567786559 0.327515117393064 0.326357506900817 0.32515703809236 0.323914037571025 0.322628856458527 0.321301870069704 0.31993347756486 0.318524101580238 0.317074187837131 0.315584204730197 0.314054642895557 0.312486014759274 0.310878854066846 0.309233715394346 0.307551173641889 0.305831823510098 0.304076278960289 0.30228517265907 0.300459155408117 0.298598895559851 0.296705078419801 0.294778405636406 0.292819594579057 0.290829377705168 0.288808501917072 0.286757727909564 0.284677829508897 0.282569593004043 0.280433816471067 0.278271309091398 0.276082890464873 0.273869389918321 0.271631645810553 0.269370504834565 0.267086821317746 0.264781456520945 0.262455277937155 0.26010915859063 0.257743976337236 0.255360613166772 0.252959954508075 0.250542888537621 0.248110305492384 0.245663096987687 0.243202155340735 0.240728372900538 0.238242641384923 0.235745851225248 0.23323889091953 0.230722646394549 0.228198000377579 0.225665831778316 0.223127015081561 0.220582419751226 0.218032909646158 0.215479342448298 0.212922569103664 0.210363433276579 0.207802770817604 0.205241409245583 0.202680167244159 0.200119854173155 0.197561269595126 0.195005202817402 0.192452432449926 0 0 0 0 0 0 0 0 0 0 0 0 0 0 0 0 0 0 0 0 0 0 0 0 0 0 0 0 0 0 0 0 0 0 0 0 0 0 0 0 0 0 0 0 0 0 0 0 0 0 0 0 0 0 0 0 0 0 0 0 0 0 0 0 0 0 0 0 0 0 0 0 0 0 0 0 0 0 0 0 0 0 0
0 0 0 0 0 0 0 0 0 0 0 0 0 0 0 0 0 0 0 0 0 0 0 0 0 0 0 0 0 0 0 0 0 0 0 0 0 0 0 0 0 0 0 0 0 0 0 0 0 0 0 0 0 0 0 0 0 0 0 0 0 0 0 0 0 0 0 0 0 0 0 0 0 0 0 0 0 0 0 0 0 0 0 0 0 0 0 0 0 0 0 0 0 0 0 0 0 0 0 0 0 0 0 0 0 0 0 0 0 0 0 0 0 0 0 0 0 0 0 0 0 0 0 0 0 0 0 0 0 0 0 0 0 0 0.299143761980169 0.300444608241987 0.301740196203139 0.303029770592283 0.304312565890383 0.305587806954065 0.306854709653747 0.308112481525927 0.309360322438948 0.310597425271586 0.31182297660376 0.313036157418626 0.314236143815355 0.315422107731803 0.316593217676323 0.317748639467924 0.318887536983961 0.320009072914557 0.321112409522898 0.322196709410578 0.323261136287124 0.324304855742831 0.325327036024042 0.326326848809983 0.32730346999025 0.328256080442082 0.329183866806483 0.330086022262318 0.330961747297469 0.33181025047614 0.332630749201421 0.333422470472199 0.334184651633524 0.334916541119538 0.33561739918808 0.336286498646089 0.336923125564944 0.337526579984866 0.338096176607561 0.338631245476238 0.33913113264222 0.339595200817315 0.340022830011169 0.340413418152845 0.340766381695856 0.341081156205941 0.341357196930869 0.341593979351587 0.341790999714042 0.341947775541055 0.342063846123627 0.342138772991084 0.342172140359522 0.342163555558004 0.342112649432018 0.342019076723725 0.341882516428552 0.34170267212773 0.341479272296386 0.341212070586859 0.340900846086914 0.340545403552593 0.340145573615433 0.339701212963866 0.339212204498603 0.338678457461878 0.338099907540425 0.337476516942134 0.336808274446337 0.336095195427716 0.335337321853882 0.334534722256674 0.333687491677286 0.332795751585358 0.331859649772192 0.33087936021831 0.329855082935563 0.328787043784096 0.327675494264427 0.326520711285008 0.325322996905608 0.324082678056919 0.3228001062368 0.321475657183625 0.3201097305272 0.318702749417753 0.317255160133549 0.315767431667657 0.314240055294488 0.312673544116667 0.311068432592908 0.309425276047509 0.30774465016215 0.306027150450687 0.304273391717628 0.302484007501035 0.30065964950058 0.298800986991497 0.296908706225222 0.294983509817468 0.293026116124538 0.29103725860868 0.289017685193264 0.286968157608625 0.284889450729359 0.282782351903911 0.280647660277284 0.278486186107671 0.276298750077866 0.274086182602261 0.271849323130257 0.269589019446918 0.26730612697167 0.265001508055877 0.262676031280074 0.260330570751671 0.257966005403922 0.255583218296903 0.253183095921316 0.250766527505833 0.248334404328731 0.245887619034577 0.243427064956626 0.240953635445665 0.238468223205988 0.235971719639123 0.233465014196023 0.230948993738279 0.228424541909013 0.225892538514019 0.223353858913708 0.220809373426427 0.218259946743652 0.215706437357565 0.213149697001503 0.210590570103709 0.208029893254842 0.205468494689643 0.202907193783127 0.200346800561694 0.197788115229454 0.195231927710101 0 0 0 0 0 0 0 0 0 0 0 0 0 0 0 0 0 0 0 0 0 0 0 0 0 0 0 0 0 0 0 0 0 0 0 0 0 0 0 0 0 0 0 0 0 0 0 0 0 0 0 0 0 0 0 0 0 0 0 0 0 0 0 0 0 0 0 0 0 0 0 0 0 0 0 0 0 0 0 0 0 0 0 0
0 0 0 0 0 0 0 0 0 0 0 0 0 0 0 0 0 0 0 0 0 0 0 0 0 0 0 0 0 0 0 0 0 0 0 0 0 0 0 0 0 0 0 0 0 0 0 0 0 0 0 0 0 0 0 0 0 0 0 0 0 0 0 0 0 0 0 0 0 0 0 0 0 0 0 0 0 0 0 0 0 0 0 0 0 0 0 0 0 0 0 0 0 0 0 0 0 0 0 0 0 0 0 0 0 0 0 0 0 0 0 0 0 0 0 0 0 0 0 0 0 0 0 0 0 0 0 0 0 0 0 0 0 0.297596608181302 0.29890670816132 0.30021235648587 0.301512806362565 0.302807300110124 0.304095069768535 0.305375337724633 0.306647317352487 0.307910213667955 0.30916322399676 0.31040553865539 0.311636341644154 0.312854811351628 0.314060121269797 0.315251440719102 0.316427935582634 0.317588769048675 0.318733102360774 0.319860095574544 0.320968908320343 0.322058700570971 0.323128633413559 0.324177869824739 0.325205575448242 0.326210919374035 0.327193074918084 0.328151220401872 0.329084539930744 0.329992224170188 0.330873471119142 0.331727486879412 0.332553486420314 0.333350694337607 0.33411834560585 0.334855686323267 0.335561974448233 0.33623648052652 0.336878488408404 0.337487295954801 0.338062215731562 0.338602575691102 0.339107719840542 0.339577008895562 0.340009820919158 0.340405551944561 0.340763616581545 0.341083448605402 0.341364501527876 0.341606249149362 0.341808186091722 0.341969828311055 0.34209071358984 0.34217040200784 0.34220847639122 0.342204542739348 0.342158230628779 0.34206919359395 0.341937109484138 0.341761680796292 0.34154263498334 0.341279724737635 0.340972728249237 0.340621449438737 0.340225718164389 0.33978539040334 0.339300348406772 0.338770500828825 0.338195782829196 0.337576156149325 0.33691160916216 0.336202156895462 0.335447841028724 0.334648729863738 0.333804918268928 0.332916527597584 0.331983705580164 0.331006626190874 0.329985489488751 0.328920521433536 0.327811973676624 0.326660123327426 0.325465272695524 0.324227749008993 0.322947904109322 0.321626114123396 0.320262779113004 0.3188583227024 0.317413191684434 0.315927855605824 0.314402806332152 0.312838557593189 0.311235644509182 0.30959462309875 0.307916069769063 0.306200580788999 0.30444877174598 0.30266127698721 0.300838749046072 0.29898185805441 0.297091291141498 0.295167751820448 0.293211959362852 0.291224648162479 0.289206567088796 0.287158478831173 0.285081159234545 0.282975396627387 0.280841991142826 0.278681754033694 0.276495506982387 0.274284081406328 0.272048317759874 0.269789064833492 0.267507179051012 0.265203523765786 0.262878968556545 0.260534388523749 0.258170663587247 0.255788677785994 0.253389318580612 0.250973476159552 0.248542042749579 0.246095911931353 0.24363597796077 0.241163135096793 0.238678276936457 0.236182295757687 0.233676081870606 0.231160522977941 0.228636503545131 0.226104904180755 0.223566601027802 0.22102246516637 0.21847336202829 0.215920150824181 0.213363683983431 0.210804806607538 0.208244355937241 0.205683160833877 0.203122041275305 0.2005618078668 0.198003261367209 0 0 0 0 0 0 0 0 0 0 0 0 0 0 0 0 0 0 0 0 0 0 0 0 0 0 0 0 0 0 0 0 0 0 0 0 0 0 0 0 0 0 0 0 0 0 0 0 0 0 0 0 0 0 0 0 0 0 0 0 0 0 0 0 0 0 0 0 0 0 0 0 0 0 0 0 0 0 0 0 0 0 0 0 0
0 0 0 0 0 0 0 0 0 0 0 0 0 0 0 0 0 0 0 0 0 0 0 0 0 0 0 0 0 0 0 0 0 0 0 0 0 0 0 0 0 0 0 0 0 0 0 0 0 0 0 0 0 0 0 0 0 0 0 0 0 0 0 0 0 0 0 0 0 0 0 0 0 0 0 0 0 0 0 0 0 0 0 0 0 0 0 0 0 0 0 0 0 0 0 0 0 0 0 0 0 0 0 0 0 0 0 0 0 0 0 0 0 0 0 0 0 0 0 0 0 0 0 0 0 0 0 0 0 0 0 0 0.296015908318054 0.297334271527433 0.298648983204593 0.299959305768887 0.301264490122455 0.302563776246475 0.303856393813464 0.305141562815023 0.306418494204404 0.307686390553297 0.30894444672213 0.310191850543238 0.311427783516182 0.312651421514495 0.31386193550311 0.315058492265724 0.316240255141294 0.317406384768892 0.3185560398401 0.319688377858105 0.320802555902687 0.321897731400205 0.322973062897763 0.324027710840643 0.325060838352148 0.32607161201496 0.327059202653105 0.328022786113635 0.328961544047123 0.329874664686046 0.330761343620171 0.33162078456801 0.332452200143453 0.333254812616658 0.334027854668318 0.334770570136383 0.335482214754362 0.336162056880324 0.336809378215715 0.337423474513137 0.33800365627224 0.338549249422883 0.339059595994741 0.339534054772565 0.339972001936287 0.340372831685209 0.340735956845519 0.341060809460406 0.341346841362063 0.341593524724883 0.341800352599198 0.341966839424908 0.342092521524394 0.342176957574133 0.342219729054444 0.342220440676843 0.342178720788507 0.342094221753372 0.341966620309421 0.341795617901768 0.341580940991138 0.341322341337426 0.341019596257996 0.340672508860466 0.340280908249718 0.339844649708937 0.339363614854487 0.338837711764505 0.338266875081088 0.337651066086017 0.336990272749969 0.336284509755229 0.335533818491932 0.334738267027893 0.333897950052156 0.333012988792367 0.332083530906167 0.331109750346803 0.330091847203191 0.329030047514714 0.32792460306105 0.326775791127367 0.325583914245257 0.324349299909799 0.323072300273184 0.321753291815355 0.320392674992142 0.318990873861413 0.317548335687771 0.316065530526349 0.314542950786323 0.312981110774709 0.311380546221118 0.309741813784093 0.308065490539713 0.306352173453168 0.304602478833994 0.302817041775709 0.300996515580595 0.299141571170373 0.297252896483553 0.295331195860229 0.293377189415115 0.291391612399644 0.289375214553894 0.287328759449209 0.285253023822306 0.28314879690169 0.281016879727239 0.278858084463748 0.276673233709297 0.274463159799251 0.272228704106731 0.269970716340385 0.26769005384026 0.265387580872617 0.263064167924476 0.260720690998693 0.25835803091038 0.255977072585421 0.253578704361876 0.25116381729502 0.248733304466756 0.246288060300159 0.243828979879834 0.2413569582788 0.238872889892598 0.236377667781265 0.233872183019833 0.231357324057989 0.228833976089474 0.226303020431858 0.223765333917204 0.221221788294209 0.218673249642327 0.216120577798363 0.213564625796052 0.211006239319038 0.208446256167703 0.205885505740265 0.203324808528494 0.20076497562844 0.198206808266484 0 0 0 0 0 0 0 0 0 0 0 0 0 0 0 0 0 0 0 0 0 0 0 0 0 0 0 0 0 0 0 0 0 0 0 0 0 0 0 0 0 0 0 0 0 0 0 0 0 0 0 0 0 0 0 0 0 0 0 0 0 0 0 0 0 0 0 0 0 0 0 0 0 0 0 0 0 0 0 0 0 0 0 0 0
0 0 0 0 0 0 0 0 0 0 0 0 0 0 0 0 0 0 0 0 0 0 0 0 0 0 0 0 0 0 0 0 0 0 0 0 0 0 0 0 0 0 0 0 0 0 0 0 0 0 0 0 0 0 0 0 0 0 0 0 0 0 0 0 0 0 0 0 0 0 0 0 0 0 0 0 0 0 0 0 0 0 0 0 0 0 0 0 0 0 0 0 0 0 0 0 0 0 0 0 0 0 0 0 0 0 0 0 0 0 0 0 0 0 0 0 0 0 0 0 0 0 0 0 0 0 0 0 0 0 0 0.294403030884553 0.295728670797373 0.29705145188869 0.298370646508921 0.299685514876639 0.30099530566025 0.302299256576295 0.303596595003823 0.304886538614242 0.306168296016026 0.307441067413649 0.308704045280063 0.309956415042064 0.311197355777814 0.312426040925808 0.31364163900454 0.31484331434209 0.316030227814872 0.317201537594727 0.318356399903549 0.319493969774626 0.320613401819843 0.321713851001896 0.322794473410647 0.323854427042753 0.324892872583674 0.325908974191172 0.3269019002794 0.32787082430268 0.328814925538057 0.329733389865718 0.330625410546371 0.33149018899466 0.332326935547717 0.333134870227931 0.333913223499044 0.33466123701466 0.33537816435828 0.336063271773995 0.336715838886924 0.337335159412582 0.337920541854283 0.338471310187762 0.338986804532188 0.33946638180676 0.339909416372083 0.340315300655572 0.340683445760108 0.341013282055235 0.341304259750163 0.341555849447911 0.341767542679906 0.341938852420415 0.342069313580184 0.3421584834787 0.342205942294523 0.342211293493147 0.342174164231898 0.342094205741392 0.341971093683114 0.341804528482712 0.341594235638623 0.341339966005697 0.341041496053499 0.34069862809901 0.340311190513503 0.339879037903356 0.339402051264651 0.338880138111412 0.338313232577372 0.337701295491209 0.337044314425215 0.336342303717384 0.335595304466986 0.33480338450366 0.333966638330164 0.333085187038901 0.332159178202404 0.331188785737985 0.330174209746791 0.329115676327541 0.328013437365242 0.326867770295232 0.325678977842924 0.324447387739625 0.32317335241489 0.321857248665852 0.320499477304007 0.319100462779996 0.317660652786887 0.316180517842551 0.314660550851708 0.313101266648253 0.311503201518514 0.309866912706075 0.308192977898855 0.306481994699146 0.304734580077297 0.302951369809801 0.301133017902519 0.299280195999795 0.297393592780248 0.295473913340014 0.293521878564237 0.291538224487619 0.289523701644826 0.287479074411588 0.2854051203373 0.283302629469961 0.281172403674289 0.27901525594382 0.276832009707858 0.274623498134083 0.272390563427649 0.270134056127621 0.267854834401535 0.265553763338948 0.26323171424473 0.260889563932947 0.25852819402211 0.256148490232561 0.253751341686789 0.251337640213422 0.248908279655638 0.246464155184743 0.24400616261961 0.241535197752694 0.239052155683317 0.236557930158851 0.234053412924499 0.231539493082255 0.22901705645968 0.226486984989079 0.223950156097628 0.221407442109031 0.218859709657189 0.216307819112414 0.213752624020654 0.211194970556185 0.208635696988188 0.206075633161649 0.203515599992925 0.200956408980369 0.198398861730321 0 0 0 0 0 0 0 0 0 0 0 0 0 0 0 0 0 0 0 0 0 0 0 0 0 0 0 0 0 0 0 0 0 0 0 0 0 0 0 0 0 0 0 0 0 0 0 0 0 0 0 0 0 0 0 0 0 0 0 0 0 0 0 0 0 0 0 0 0 0 0 0 0 0 0 0 0 0 0 0 0 0 0 0 0
0 0 0 0 0 0 0 0 0 0 0 0 0 0 0 0 0 0 0 0 0 0 0 0 0 0 0 0 0 0 0 0 0 0 0 0 0 0 0 0 0 0 0 0 0 0 0 0 0 0 0 0 0 0 0 0 0 0 0 0 0 0 0 0 0 0 0 0 0 0 0 0 0 0 0 0 0 0 0 0 0 0 0 0 0 0 0 0 0 0 0 0 0 0 0 0 0 0 0 0 0 0 0 0 0 0 0 0 0 0 0 0 0 0 0 0 0 0 0 0 0 0 0 0 0 0 0 0 0 0 0 0.294091284260518 0.29542114506845 0.296748214463627 0.298071762700396 0.29939104786756 0.300705316472017 0.302013804039044 0.303315735728705 0.304610326967739 0.305896784096344 0.307174305029206 0.308442079930084 0.309699291899311 0.310945117673456 0.312178728336442 0.313399290041376 0.314605964742302 0.315797910935116 0.316974284406829 0.318134238992362 0.319276927338042 0.320401501670959 0.321507114573319 0.322592919760929 0.323658072864929 0.324701732215893 0.325723059629399 0.326721221192155 0.327695388047798 0.32864473718143 0.329568452201992 0.330465724121562 0.33133575213065 0.332177744368591 0.332990918688119 0.333774503413207 0.334527738089296 0.335249874224988 0.335940176024345 0.33659792110889 0.337222401228476 0.337812922960138 0.338368808394102 0.338889395806135 0.339374040315404 0.339822114527064 0.340233009158806 0.340606133650595 0.340940916756873 0.341236807120518 0.341493273827862 0.341709806944104 0.341885918028479 0.342021140628572 0.342115030753185 0.342167167323192 0.342177152599869 0.342144612590177 0.342069197428536 0.341950581734657 0.341788464947007 0.341582571631545 0.341332651765378 0.34103848099503 0.340699860869047 0.340316619044688 0.339888609468511 0.33941571253066 0.338897835192735 0.338334911089124 0.337726900601736 0.337073790908111 0.336375596002891 0.335632356692703 0.334844140564523 0.334011041927627 0.33313318172927 0.332210707444265 0.33124379293869 0.330232638307931 0.329177469689379 0.328078539050052 0.326936123949505 0.325750527278391 0.32452207697308 0.323251125706748 0.321938050557432 0.320583252653504 0.319187156797097 0.317750211066029 0.316272886394773 0.314755676135097 0.313199095596944 0.311603681570245 0.309969991828267 0.30829860461322 0.306590118104798 0.304845149872375 0.303064336311583 0.301248332066037 0.299397809434946 0.297513457767405 0.295595982844142 0.293646106247517 0.291664564720595 0.289652109516085 0.287609505735989 0.285537531662762 0.283436978082832 0.281308647603319 0.279153353962758 0.276971921336694 0.274765183638967 0.272533983819508 0.270279173159515 0.268001610564772 0.265702161857989 0.263381699070941 0.2610410997372 0.258681246186303 0.256303024840068 0.253907325511907 0.251495040709831 0.249067064943933 0.24662429403907 0.244167624453465 0.241697952603912 0.239216174198304 0.236723183576115 0.234219873057507 0.231707132301682 0.229185847675082 0.226656901630052 0.22412117209449 0.221579531873077 0.219032848060574 0.216481981467704 0.213927786060096 0.211371108410743 0.208812787166394 0.206253652528315 0.203694525747757 0.201136218636542 0.198579533093043 0 0 0 0 0 0 0 0 0 0 0 0 0 0 0 0 0 0 0 0 0 0 0 0 0 0 0 0 0 0 0 0 0 0 0 0 0 0 0 0 0 0 0 0 0 0 0 0 0 0 0 0 0 0 0 0 0 0 0 0 0 0 0 0 0 0 0 0 0 0 0 0 0 0 0 0 0 0 0 0 0 0 0 0 0
0 0 0 0 0 0 0 0 0 0 0 0 0 0 0 0 0 0 0 0 0 0 0 0 0 0 0 0 0 0 0 0 0 0 0 0 0 0 0 0 0 0 0 0 0 0 0 0 0 0 0 0 0 0 0 0 0 0 0 0 0 0 0 0 0 0 0 0 0 0 0 0 0 0 0 0 0 0 0 0 0 0 0 0 0 0 0 0 0 0 0 0 0 0 0 0 0 0 0 0 0 0 0 0 0 0 0 0 0 0 0 0 0 0 0 0 0 0 0 0 0 0 0 0 0 0 0 0 0 0 0.292423494406487 0.293759450627456 0.295093402035465 0.296424629625269 0.297752401625356 0.299075974066234 0.300394591365971 0.301707486932424 0.303013883781606 0.304312995171565 0.305604025251182 0.306886169723226 0.308158616520997 0.309420546497881 0.310671134129093 0.311909548224884 0.313134952654453 0.314346507079807 0.315543367698766 0.316724687996326 0.317889619503545 0.319037312563124 0.320166917100844 0.321277583401978 0.322368462891827 0.323438708919488 0.324487477543964 0.325513928321725 0.326517225094798 0.327496536778504 0.328451038147901 0.329379910622034 0.330282343045072 0.331157532463406 0.332004684897809 0.332823016109724 0.333611752360792 0.334370131164711 0.335097402030508 0.33579282719638 0.33645568235318 0.337085257356709 0.337680856927948 0.33824180134039 0.338767427093644 0.3392570875725 0.339710153690655 0.340126014518342 0.340504077893083 0.340843771012844 0.341144541010878 0.341405855511565 0.341627203166579 0.341808094170743 0.341948060756964 0.342046657669643 0.342103462616022 0.34211807669492 0.342090124802359 0.342019256013624 0.341905143941288 0.341747487068826 0.341546009059414 0.341300459039594 0.341010611857472 0.340676268315193 0.340297255375439 0.339873426341749 0.339404661012482 0.338890865808293 0.33833197387302 0.337727945147904 0.337078766419122 0.336384451338635 0.335645040418383 0.334860600997909 0.334031227185513 0.333157039773087 0.332238186124801 0.331274840039858 0.330267201589556 0.329215496928945 0.328119978083374 0.326980922710284 0.325798633836617 0.324573439572239 0.323305692799811 0.321995770841584 0.320644075103589 0.319251030697757 0.317817086042498 0.316342712442323 0.314828403647096 0.313274675391532 0.311682064915585 0.310051130466389 0.30838245078242 0.306676624560606 0.304934269907069 0.303156023772264 0.301342541371247 0.299494495589844 0.297612576377495 0.295697490127568 0.293749959045928 0.291770720508595 0.289760526409272 0.287720142497612 0.285650347709 0.283551933486726 0.281425703097366 0.279272470940202 0.277093061851529 0.274888310404685 0.272659060206624 0.270406163191882 0.268130478914743 0.265832873840441 0.263514220636199 0.261175397462906 0.258817287268254 0.256440777082077 0.254046757314711 0.251636121059101 0.249209763397419 0.246768580712931 0.244313470007817 0.241845328227651 0.239365051593242 0.236873534940474 0.234371671068821 0.23186035009915 0.229340458841423 0.226812880172904 0.224278492427401 0.221738168796142 0.219192776740757 0.216643177418889 0.214090225122933 0.211534766732307 0.208977641179729 0.206419678931894 0.203861701484907 0.201304520874878 0.198748939203959 0 0 0 0 0 0 0 0 0 0 0 0 0 0 0 0 0 0 0 0 0 0 0 0 0 0 0 0 0 0 0 0 0 0 0 0 0 0 0 0 0 0 0 0 0 0 0 0 0 0 0 0 0 0 0 0 0 0 0 0 0 0 0 0 0 0 0 0 0 0 0 0 0 0 0 0 0 0 0 0 0 0 0 0 0
0 0 0 0 0 0 0 0 0 0 0 0 0 0 0 0 0 0 0 0 0 0 0 0 0 0 0 0 0 0 0 0 0 0 0 0 0 0 0 0 0 0 0 0 0 0 0 0 0 0 0 0 0 0 0 0 0 0 0 0 0 0 0 0 0 0 0 0 0 0 0 0 0 0 0 0 0 0 0 0 0 0 0 0 0 0 0 0 0 0 0 0 0 0 0 0 0 0 0 0 0 0 0 0 0 0 0 0 0 0 0 0 0 0 0 0 0 0 0 0 0 0 0 0 0 0 0 0 0 0 0.29206776016844 0.293407606498253 0.294745517721827 0.296080772911713 0.297412638341195 0.298740368054398 0.300063204453688 0.301380378903781 0.302691112352012 0.303994615964152 0.305290091775152 0.306576733354168 0.307853726483191 0.3091202498486 0.310375475744915 0.311618570790015 0.312848696651084 0.314065010780483 0.315266667160792 0.316452817058192 0.317622609783366 0.318775193459099 0.319909715793708 0.321025324859446 0.322121169875012 0.323196401991268 0.32425017507929 0.325281646519838 0.326289977993331 0.327274336269447 0.328233893995389 0.329167830481937 0.330075332486341 0.33095559499115 0.331807821978049 0.332631227195801 0.333425034921374 0.334188480713348 0.334920812156708 0.335621289598136 0.336289186870912 0.33692379200856 0.337524407946388 0.338090353210062 0.338620962590403 0.339115587803587 0.339573598135945 0.339994381072601 0.340377342909177 0.340721909345842 0.341027526062975 0.341293659277769 0.341519796281091 0.341705445953974 0.341850139263108 0.341953429734762 0.34201489390655 0.342034131756541 0.342010767109184 0.341944448017597 0.341834847121762 0.341681661982235 0.341484615388988 0.341243455645032 0.340957956824527 0.340627919005096 0.3402531684741 0.339833557908671 0.339368966529329 0.338859300227054 0.338304491663701 0.337704500345698 0.337059312671002 0.336368941949301 0.335633428395527 0.334852839096731 0.334027267952448 0.333156835588685 0.332241689245718 0.331282002639915 0.330277975799815 0.329229834876762 0.328137831930398 0.327002244689354 0.325823376287526 0.324601554976328 0.323337133813372 0.32203049032803 0.320682026164371 0.319292166702003 0.317861360655354 0.31639007965197 0.31487881779043 0.313328091178492 0.311738437452112 0.310110415276014 0.30844460382646 0.306741602256973 0.305002029147687 0.303226521939086 0.301415736350879 0.299570345786779 0.297691040725963 0.295778528102002 0.293833530670069 0.291856786363237 0.289849047638671 0.287811080814559 0.285743665398602 0.283647593408887 0.281523668688012 0.27937270621126 0.277195531389697 0.27499297936901 0.272765894324923 0.270515128756042 0.268241542774916 0.265946003398187 0.263629383836597 0.261292562785681 0.258936423717949 0.256561854177313 0.254169745076575 0.251760989998706 0.249336484502663 0.246897125434524 0.24444381024459 0.241977436311216 0.239498900272034 0.237009097363218 0.234508920767483 0.231999260971403 0.229481005132686 0.226955036457989 0.224422233591828 0.221883470017153 0.219339613468088 0.21679152535534 0.214240060204778 0.211686065109602 0.209130379196549 0.20657383310655 0.204017248490191 0.201461437518366 0.198907202408433 0 0 0 0 0 0 0 0 0 0 0 0 0 0 0 0 0 0 0 0 0 0 0 0 0 0 0 0 0 0 0 0 0 0 0 0 0 0 0 0 0 0 0 0 0 0 0 0 0 0 0 0 0 0 0 0 0 0 0 0 0 0 0 0 0 0 0 0 0 0 0 0 0 0 0 0 0 0 0 0 0 0 0 0 0
0 0 0 0 0 0 0 0 0 0 0 0 0 0 0 0 0 0 0 0 0 0 0 0 0 0 0 0 0 0 0 0 0 0 0 0 0 0 0 0 0 0 0 0 0 0 0 0 0 0 0 0 0 0 0 0 0 0 0 0 0 0 0 0 0 0 0 0 0 0 0 0 0 0 0 0 0 0 0 0 0 0 0 0 0 0 0 0 0 0 0 0 0 0 0 0 0 0 0 0 0 0 0 0 0 0 0 0 0 0 0 0 0 0 0 0 0 0 0 0 0 0 0 0 0 0 0 0 0 0.290347467395109 0.291692228361259 0.293035833447286 0.294377573258312 0.29571672501445 0.297052553104858 0.298384309659623 0.299711235138956 0.301032558939129 0.302347500014591 0.303655267515663 0.304955061441163 0.306246073305347 0.307527486818451 0.308798478580182 0.310058218785414 0.311305871941349 0.312540597595421 0.313761551073121 0.314967884224991 0.316158746181958 0.317333284118178 0.318490644020573 0.319629971464185 0.320750412392494 0.321851113901816 0.322931225028911 0.323989897540875 0.325026286726453 0.326039552187819 0.327028858631955 0.327993376660668 0.328932283558359 0.3298447640766 0.330730011214602 0.331587226994675 0.332415623231718 0.333214422295882 0.333982857867454 0.334720175683082 0.335425634272451 0.336098505684521 0.336738076202457 0.337343647046396 0.337914535063204 0.338450073402389 0.338949612177368 0.339412519111269 0.339838180166524 0.340226000157451 0.340575403345139 0.340885834013867 0.341156757028415 0.341387658371563 0.341578045661155 0.341727448646108 0.341835419680772 0.341901534177089 0.341925391034018 0.341906613043712 0.341844847274 0.341739765426708 0.341591064171432 0.341398465454374 0.341161716781908 0.340880591478561 0.340554888919136 0.340184434734745 0.339769080992527 0.339308706348903 0.338803216176223 0.338252542662694 0.337656644885546 0.337015508857395 0.336329147545802 0.335597600866089 0.33482093564747 0.333999245572622 0.333132651090837 0.332221299304932 0.331265363832143 0.33026504463924 0.329220567852154 0.328132185540422 0.327000175476801 0.325824840872433 0.324606510087954 0.323345536321001 0.322042297270575 0.320697194778759 0.31931065445031 0.317883125250679 0.316415079083021 0.314907010344819 0.313359435464712 0.311772892420199 0.310147940236868 0.308485158469841 0.306785146668147 0.305048523822734 0.303275927798862 0.301468014753645 0.299625458539487 0.29774895009422 0.295839196818717 0.293896921942788 0.291922863880187 0.289917775573527 0.287882423829952 0.285817588648378 0.283724062539156 0.281602649836993 0.279454166007957 0.277279436951431 0.275079298297829 0.272854594702931 0.270606179139664 0.268334912188148 0.266041661324852 0.263727300211648 0.261392707985591 0.259038768550214 0.256666369869125 0.254276403262687 0.25186976270854 0.249447344146705 0.247010044790035 0.244558762440696 0.242094394813402 0.239617838866094 0.237129990138711 0.234631742100732 0.232123985508083 0.229607607770052 0.227083492326782 0.224552518037913 0.222015558582927 0.219473481873702 0.216927149479794 0.214377416066915 0.211825128849058 0.209271127054698 0.206716241407488 0.204161293621804 0.201607095913518 0 0 0 0 0 0 0 0 0 0 0 0 0 0 0 0 0 0 0 0 0 0 0 0 0 0 0 0 0 0 0 0 0 0 0 0 0 0 0 0 0 0 0 0 0 0 0 0 0 0 0 0 0 0 0 0 0 0 0 0 0 0 0 0 0 0 0 0 0 0 0 0 0 0 0 0 0 0 0 0 0 0 0 0 0 0
0 0 0 0 0 0 0 0 0 0 0 0 0 0 0 0 0 0 0 0 0 0 0 0 0 0 0 0 0 0 0 0 0 0 0 0 0 0 0 0 0 0 0 0 0 0 0 0 0 0 0 0 0 0 0 0 0 0 0 0 0 0 0 0 0 0 0 0 0 0 0 0 0 0 0 0 0 0 0 0 0 0 0 0 0 0 0 0 0 0 0 0 0 0 0 0 0 0 0 0 0 0 0 0 0 0 0 0 0 0 0 0 0 0 0 0 0 0 0 0 0 0 0 0 0 0 0 0 0 0.289948669750048 0.29129698600815 0.292644218096137 0.293989654868936 0.295332571764399 0.296672231359045 0.29800788394167 0.29933876810428 0.3006641113498 0.301983130715986 0.303295033414925 0.304599017487495 0.305894272472141 0.307179980087284 0.308455314926672 0.309719445166949 0.310971533286703 0.312210736796242 0.313436208977314 0.314647099631972 0.31584255583979 0.317021722722577 0.318183744215772 0.319327763845648 0.320452925511462 0.321558374271679 0.322643257133368 0.323706723843882 0.324747927683918 0.325766026261032 0.326760182302712 0.327729564448074 0.328673348037258 0.329590715897618 0.330480859125757 0.331342977864507 0.332176282073921 0.33297999229537 0.333753340407836 0.334495570375491 0.335205938985688 0.335883716576452 0.336528187752623 0.337138652089785 0.337714424825123 0.33825483753439 0.338759238794166 0.339226994828607 0.339657490139906 0.340050128121712 0.340404331654765 0.340719543684029 0.340995227776641 0.341230868659992 0.341425972739311 0.341580068594132 0.341692707453052 0.341763463646224 0.341791935035051 0.341777743418576 0.341720534916108 0.341619980325632 0.341475775457605 0.341287641443756 0.341055325020554 0.340778598787034 0.340457261436705 0.340091137963304 0.339680079840191 0.339223965173212 0.338722698826898 0.338176212523908 0.33758446491764 0.336947441637988 0.336265155310258 0.335537645547281 0.334764978914796 0.333947248870234 0.333084575675027 0.332177106280645 0.33122501418857 0.330228499284458 0.329187787646767 0.328103131330181 0.326974808124157 0.325803121287005 0.324588399255876 0.323330995333123 0.322031287349497 0.320689677304668 0.319306590985613 0.317882477563397 0.31641780916895 0.314913080448423 0.313368808098752 0.311785530384083 0.310163806633717 0.308504216722267 0.306807360532738 0.305073857403249 0.303304345558139 0.301499481524224 0.299659939532953 0.29778641090928 0.295879603448017 0.293940240778484 0.291969061718289 0.289966819617022 0.287934281690736 0.285872228348011 0.283781452508466 0.28166275891455 0.279516963437441 0.277344892377928 0.275147381763078 0.272925276639555 0.270679430364417 0.268410703894208 0.266119965073201 0.263808087921569 0.261475951924316 0.259124441321776 0.256754444402435 0.254366852798885 0.251962560787663 0.249542464593707 0.247107461700204 0.244658450164514 0.242196327940886 0.239721992210666 0.23723633872064 0.234740261130187 0.232234650367855 0.229720393997972 0.227198375597899 0.224669474146454 0.222134563424107 0.219594511425416 0.217050179784229 0.21450242321214 0.211952088950629 0.209400016237313 0.206847035786751 0.204293969286117 0.20174162890617 0 0 0 0 0 0 0 0 0 0 0 0 0 0 0 0 0 0 0 0 0 0 0 0 0 0 0 0 0 0 0 0 0 0 0 0 0 0 0 0 0 0 0 0 0 0 0 0 0 0 0 0 0 0 0 0 0 0 0 0 0 0 0 0 0 0 0 0 0 0 0 0 0 0 0 0 0 0 0 0 0 0 0 0 0 0
0 0 0 0 0 0 0 0 0 0 0 0 0 0 0 0 0 0 0 0 0 0 0 0 0 0 0 0 0 0 0 0 0 0 0 0 0 0 0 0 0 0 0 0 0 0 0 0 0 0 0 0 0 0 0 0 0 0 0 0 0 0 0 0 0 0 0 0 0 0 0 0 0 0 0 0 0 0 0 0 0 0 0 0 0 0 0 0 0 0 0 0 0 0 0 0 0 0 0 0 0 0 0 0 0 0 0 0 0 0 0 0 0 0 0 0 0 0 0 0 0 0 0 0 0 0 0 0 0.288178332806561 0.289530385740396 0.290882125116993 0.292232852097077 0.293581853854588 0.29492840411568 0.296271763716116 0.297611181176527 0.298945893295049 0.300275125756741 0.301598093759232 0.302914002653965 0.304222048602435 0.305521419246738 0.306811294393774 0.308090846712397 0.309359242442791 0.310615642117329 0.311859201292161 0.313089071288744 0.314304399944518 0.315504332371921 0.316688011724903 0.3178545799721 0.319003178675816 0.320132949775925 0.321243036377842 0.322332583543633 0.323400739085398 0.324446654360007 0.325469485064261 0.326468392029592 0.327442542015342 0.328391108499728 0.329313272467546 0.330208223193702 0.331075159021639 0.331913288135738 0.332721829326787 0.333500012749598 0.334247080671867 0.334962288213395 0.335644904074771 0.336294211254646 0.336909507754752 0.337490107271789 0.338035339875376 0.338544552671234 0.339017110448806 0.339452396312537 0.339849812296047 0.340208779958468 0.34052874096222 0.340809157631544 0.341049513491103 0.341249313784038 0.341408085968836 0.341525380194431 0.341600769752985 0.341633851509804 0.341624246309896 0.341571599360701 0.341475580590545 0.341335884982424 0.341152232882733 0.340924370284602 0.340652069085538 0.340335127319086 0.339973369360288 0.339566646104722 0.339114835120954 0.338617840776287 0.338075594335682 0.33748805403381 0.336855205120206 0.336177059877516 0.335453657612915 0.334685064622738 0.333871374130474 0.333012706198242 0.332109207611959 0.331161051740404 0.330168438368432 0.329131593504629 0.328050769163721 0.326926243124084 0.325758318660752 0.324547324254311 0.323293613276142 0.321997563650479 0.320659577493764 0.319280080731864 0.317859522695655 0.316398375695593 0.314897134575853 0.313356316248668 0.311776459209517 0.310158123033838 0.308501887855938 0.306808353830839 0.305078140579758 0.303311886619977 0.301510248779875 0.299673901599862 0.29780353672004 0.295899862255357 0.293963602159075 0.291995495575381 0.289996296181931 0.287966771523197 0.285907702335431 0.28381988186408 0.281704115174525 0.279561218456941 0.277392018326175 0.275197351117437 0.27297806217867 0.270735005160438 0.268469041304136 0.266181038729391 0.263871871721419 0.261542420019194 0.259193568105207 0.256826204497592 0.254441221045436 0.252039512227991 0.249621974458572 0.247189505393863 0.244743003249362 0.242283366121647 0.239811491318187 0.237328274695322 0.234834610005111 0.232331388251628 0.229819497057354 0.227299820040246 0.224773236202026 0.222240619328276 0.219702837400824 0.217160752022945 0.214615217857845 0.212067082080876 0.209517183845915 0.206966353766315 0.204415413410789 0 0 0 0 0 0 0 0 0 0 0 0 0 0 0 0 0 0 0 0 0 0 0 0 0 0 0 0 0 0 0 0 0 0 0 0 0 0 0 0 0 0 0 0 0 0 0 0 0 0 0 0 0 0 0 0 0 0 0 0 0 0 0 0 0 0 0 0 0 0 0 0 0 0 0 0 0 0 0 0 0 0 0 0 0 0 0
0 0 0 0 0 0 0 0 0 0 0 0 0 0 0 0 0 0 0 0 0 0 0 0 0 0 0 0 0 0 0 0 0 0 0 0 0 0 0 0 0 0 0 0 0 0 0 0 0 0 0 0 0 0 0 0 0 0 0 0 0 0 0 0 0 0 0 0 0 0 0 0 0 0 0 0 0 0 0 0 0 0 0 0 0 0 0 0 0 0 0 0 0 0 0 0 0 0 0 0 0 0 0 0 0 0 0 0 0 0 0 0 0 0 0 0 0 0 0 0 0 0 0 0 0 0 0 0.286382618110814 0.28773744250962 0.289092712653308 0.290447742661462 0.29180183211431 0.293154266574388 0.294504318127095 0.295851245939678 0.297194296838106 0.298532705901343 0.299865697072419 0.301192483785755 0.3025122696101 0.303824248906466 0.305127607500404 0.306421523367925 0.307705167334388 0.308977703785611 0.310238291390475 0.31148608383425 0.312720230561864 0.313939877530317 0.315144167969425 0.31633224315005 0.317503243158986 0.318656307679636 0.319790576777595 0.32090519169028 0.321999295619685 0.323072034527387 0.324122557930872 0.32515001970027 0.326153578854598 0.327132400356546 0.328085655904922 0.329012524723809 0.329912194347492 0.330783861400265 0.331626732370166 0.332440024375727 0.333222965924849 0.333974797664859 0.334694773122895 0.335382159435693 0.336036238067932 0.336656305518257 0.337241674012137 0.337791672180719 0.338305645724873 0.338782958063615 0.339222990966133 0.339625145166657 0.339988840961435 0.340313518787088 0.340598639779664 0.340843686313716 0.341048162520757 0.341211594786483 0.341333532226171 0.341413547137693 0.341451235431607 0.341446217037842 0.341398136288481 0.341306662276233 0.341171489188154 0.340992336614277 0.340768949830784 0.340501100057427 0.340188584688922 0.339831227500083 0.339428878824483 0.338981415706482 0.338488742026494 0.337950788599385 0.337367513245955 0.336738900837463 0.33606496331322 0.33534573967129 0.334581295932381 0.33377172507704 0.332917146956311 0.332017708176029 0.331073581954992 0.330084967957237 0.329052092098735 0.327975206328804 0.326854588386596 0.325690541533065 0.324483394258785 0.323233499968104 0.32194123664009 0.320607006466762 0.319231235469156 0.317814373091759 0.316356891775909 0.314859286512758 0.313322074376427 0.311745794038008 0.310131005261084 0.308478288379448 0.306788243757758 0.305061491235836 0.303298669557351 0.301500435783683 0.29966746469369 0.297800448170223 0.295900094574137 0.29396712810664 0.292002288160796 0.290006328662986 0.287980017405191 0.285924135368907 0.283839476041552 0.281726844726202 0.279587057845495 0.277420942240566 0.275229334465838 0.273013080080514 0.270773032937625 0.268510054471435 0.266225012984064 0.263918782932118 0.261592244214152 0.259246281459775 0.256881783321153 0.254499641767738 0.252100751384941 0.249686008677528 0.247256311378474 0.244812557763987 0.242355645975409 0.239886473348688 0.237405935752082 0.234914926932755 0.232414337872878 0.229905056155865 0.227387965343324 0.224863944363279 0.222333866910237 0.219798600857591 0.217259007682871 0.214715941906333 0.212170250543311 0.209622772570772 0.207074338408494 0.204525769415202 0 0 0 0 0 0 0 0 0 0 0 0 0 0 0 0 0 0 0 0 0 0 0 0 0 0 0 0 0 0 0 0 0 0 0 0 0 0 0 0 0 0 0 0 0 0 0 0 0 0 0 0 0 0 0 0 0 0 0 0 0 0 0 0 0 0 0 0 0 0 0 0 0 0 0 0 0 0 0 0 0 0 0 0 0 0 0
0 0 0 0 0 0 0 0 0 0 0 0 0 0 0 0 0 0 0 0 0 0 0 0 0 0 0 0 0 0 0 0 0 0 0 0 0 0 0 0 0 0 0 0 0 0 0 0 0 0 0 0 0 0 0 0 0 0 0 0 0 0 0 0 0 0 0 0 0 0 0 0 0 0 0 0 0 0 0 0 0 0 0 0 0 0 0 0 0 0 0 0 0 0 0 0 0 0 0 0 0 0 0 0 0 0 0 0 0 0 0 0 0 0 0 0 0 0 0 0 0 0 0 0 0 0 0 0.28591956413355 0.287277398078649 0.288635752674563 0.289993940559911 0.291351259802961 0.29270699442478 0.294060414941305 0.295410778923864 0.29675733157761 0.298099306337374 0.299435925480338 0.300766400754971 0.302089934025603 0.303405717931995 0.304712936563275 0.306010766145515 0.307298375742284 0.308574927967437 0.309839579709378 0.311091482866069 0.312329785089957 0.313553630542054 0.314762160654332 0.315954514899604 0.317129831568034 0.318287248549441 0.319425904120479 0.320544937735853 0.321643490822639 0.322720707576827 0.323775735761166 0.324807727503396 0.325815840093939 0.326799236782129 0.327757087570052 0.328688570003064 0.329592869956056 0.330469182414549 0.33131671224968 0.332134674986171 0.332922297562369 0.333678819081434 0.334403491552803 0.335095580623017 0.335754366295051 0.336379143635281 0.336969223467225 0.33752393305125 0.338042616749393 0.338524636674526 0.338969373323063 0.339376226190465 0.339744614368781 0.340073977125531 0.340363774463226 0.340613487658847 0.340822619782665 0.340990696195755 0.341117265025639 0.341201897619485 0.341244188974332 0.341243758143845 0.341200248621128 0.341113328697149 0.340982691794384 0.340808056775299 0.340589168225327 0.340325796710045 0.340017739006268 0.339664818306829 0.33926688439885 0.338823813815318 0.338335509959856 0.337801903204587 0.337222950961021 0.336598637723962 0.335928975088423 0.335214001739621 0.33445378341611 0.333648412846197 0.33279800965777 0.331902720261741 0.33096271770932 0.329978201523375 0.328949397504179 0.327876557509844 0.32675995921181 0.325599905825784 0.324396725818519 0.323150772590902 0.321862424137815 0.320532082685276 0.31916017430539 0.31774714850967 0.316293477821299 0.314799657326969 0.313266204208885 0.31169365725763 0.310082576366537 0.308433542008273 0.30674715469435 0.305024034418288 0.303264820083181 0.301470168914434 0.299640755858435 0.297777272967967 0.295880428775153 0.293950947652737 0.291989569164549 0.289997047405942 0.28797415033508 0.285921659095874 0.283840367333439 0.281731080502907 0.279594615172438 0.277431798321285 0.275243466633753 0.273030465789886 0.270793649753751 0.268533880060103 0.26625202510031 0.263948959408324 0.261625562947518 0.259282720399201 0.25692132045358 0.254542255103975 0.252146418945032 0.249734708475689 0.247308021407649 0.244867255980058 0.242413310281106 0.239947081577248 0.237469465650684 0.234981356145788 0.232483643925079 0.229977216435366 0.227462957084659 0.224941744630385 0.222414452579497 0.219881948600952 0.217345093951092 0.214804742912388 0.212261742245995 0.209716930658554 0.207171138283641 0.204625186178226 0 0 0 0 0 0 0 0 0 0 0 0 0 0 0 0 0 0 0 0 0 0 0 0 0 0 0 0 0 0 0 0 0 0 0 0 0 0 0 0 0 0 0 0 0 0 0 0 0 0 0 0 0 0 0 0 0 0 0 0 0 0 0 0 0 0 0 0 0 0 0 0 0 0 0 0 0 0 0 0 0 0 0 0 0 0 0
0 0 0 0 0 0 0 0 0 0 0 0 0 0 0 0 0 0 0 0 0 0 0 0 0 0 0 0 0 0 0 0 0 0 0 0 0 0 0 0 0 0 0 0 0 0 0 0 0 0 0 0 0 0 0 0 0 0 0 0 0 0 0 0 0 0 0 0 0 0 0 0 0 0 0 0 0 0 0 0 0 0 0 0 0 0 0 0 0 0 0 0 0 0 0 0 0 0 0 0 0 0 0 0 0 0 0 0 0 0 0 0 0 0 0 0 0 0 0 0 0 0 0 0 0 0 0.284078154829231 0.285437596231372 0.286798306799968 0.28815961286518 0.289520825652082 0.290881241785858 0.292240143816382 0.293596800761757 0.294950468670319 0.296300391200579 0.297645800218599 0.298985916412209 0.300319949921502 0.301647100984969 0.302966560600662 0.304277511201703 0.305579127345468 0.306870576415737 0.308151019337076 0.309419611300712 0.310675502501134 0.311917838882617 0.31314576289489 0.314358414257113 0.315554930729318 0.316734448890492 0.317896104922403 0.319039035398321 0.320162378075728 0.32126527269213 0.32234686176306 0.323406291381359 0.324442712016817 0.325455279315251 0.326443154896081 0.327405507147495 0.328341512018247 0.329250353805178 0.330131225935519 0.330983331743054 0.331805885237226 0.332598111864268 0.333359249259439 0.334088547989499 0.334785272284495 0.335448700758006 0.336078127114975 0.336672860846276 0.337232227909181 0.337755571392906 0.338242252168447 0.338691649521898 0.339103161770524 0.339476206860815 0.339810222947828 0.340104668955111 0.340359025114538 0.340572793485423 0.340745498452284 0.340876687200675 0.340965930170522 0.341012821486433 0.341016979364483 0.340978046495009 0.340895690400954 0.340769603771394 0.340599504769835 0.340385137316967 0.340126271347562 0.339822703041245 0.339474255026896 0.339080776560501 0.338642143676266 0.338158259310872 0.337629053400784 0.337054482952547 0.336434532086047 0.335769212050759 0.335058561215016 0.334302645028403 0.333501555957378 0.332655413394286 0.331764363539946 0.330828579260054 0.329848259915627 0.32882363116782 0.327754944757397 0.326642478259249 0.32548653481232 0.324287442825375 0.323045555659043 0.321761251284639 0.32043493192023 0.319067023644517 0.317657975989073 0.316208261509515 0.314718375336245 0.313188834705365 0.311620178470438 0.310012966595766 0.308367779631883 0.306685218173972 0.304965902303959 0.303210471016996 0.301419581633146 0.299593909195005 0.297734145852081 0.295841000232724 0.293915196804408 0.29195747522322 0.289968589673339 0.28794930819739 0.285900412018476 0.283822694854746 0.281716962227359 0.279584030762666 0.277424727489484 0.275239889132286 0.273030361401163 0.270796998279405 0.268540661309509 0.266262218878477 0.263962545503198 0.261642521116734 0.25930303035632 0.256944961853859 0.254569207529696 0.252176661890443 0.249768221331592 0.247344783445674 0.244907246336671 0.242456507941389 0.239993465358492 0.237519014185839 0.235034047866812 0.232539457046226 0.23003612893646 0.227524946694385 0.225006788809653 0.222482528504906 0.219953033148405 0.217419163679593 0.21488177404807 0.21234171066641 0.209799811877264 0.207256907435153 0.204713818003299 0 0 0 0 0 0 0 0 0 0 0 0 0 0 0 0 0 0 0 0 0 0 0 0 0 0 0 0 0 0 0 0 0 0 0 0 0 0 0 0 0 0 0 0 0 0 0 0 0 0 0 0 0 0 0 0 0 0 0 0 0 0 0 0 0 0 0 0 0 0 0 0 0 0 0 0 0 0 0 0 0 0 0 0 0 0 0
0 0 0 0 0 0 0 0 0 0 0 0 0 0 0 0 0 0 0 0 0 0 0 0 0 0 0 0 0 0 0 0 0 0 0 0 0 0 0 0 0 0 0 0 0 0 0 0 0 0 0 0 0 0 0 0 0 0 0 0 0 0 0 0 0 0 0 0 0 0 0 0 0 0 0 0 0 0 0 0 0 0 0 0 0 0 0 0 0 0 0 0 0 0 0 0 0 0 0 0 0 0 0 0 0 0 0 0 0 0 0 0 0 0 0 0 0 0 0 0 0 0 0 0 0 0 0.283574717863632 0.284936826677416 0.286300280763536 0.287664405135823 0.289028509673564 0.29039188962805 0.291753826148559 0.293113586827304 0.294470426262867 0.295823586641597 0.297172298336457 0.298515780522723 0.299853241809973 0.30118388088974 0.302506887198179 0.303821441593111 0.30512671704473 0.306421879339285 0.307706087794997 0.308978495989462 0.310238252497779 0.311484501640598 0.312716384241303 0.313933038391489 0.315133600223905 0.316317204692007 0.317482986355255 0.318630080169275 0.319757622280004 0.320864750820899 0.321950606712326 0.323014334462201 0.324055082966957 0.325072006311928 0.326064264570192 0.327031024598979 0.327971460832673 0.328884756071505 0.32977010226499 0.330626701289184 0.33145376571685 0.332250519579599 0.333016199121107 0.333750053540515 0.334451345725104 0.335119352971377 0.335753367693691 0.336352698119568 0.33691666897086 0.337444622129949 0.33793591729018 0.338389932589735 0.338806065228201 0.339183732065076 0.339522370199513 0.339821437530583 0.340080413297415 0.340298798598545 0.340476116889876 0.340611914460651 0.340705760886873 0.34075724946166 0.340765997602011 0.340731647231537 0.340653865138696 0.340532343310152 0.340366799238862 0.340156976206574 0.33990264354041 0.339603596843291 0.339259658197939 0.338870676344283 0.338436526830088 0.337957112134683 0.337432361765702 0.336862232328771 0.336246707570123 0.33558579839216 0.334879542842012 0.334128006073173 0.333331280280339 0.332489484607608 0.331602765030228 0.330671294210124 0.329695271325453 0.328674921874495 0.327610497454192 0.326502275513696 0.325350559083328 0.324155676479341 0.322917980984963 0.321637850508191 0.320315687216831 0.318951917151341 0.317546989816018 0.316101377749126 0.314615576072582 0.313090102021815 0.311525494456481 0.309922313352689 0.308281139277447 0.306602572846056 0.304887234163161 0.30313576224823 0.301348814446231 0.299527065824263 0.297671208554968 0.295781951287498 0.293860018506873 0.291906149882544 0.289921099606989 0.287905635725199 0.285860539455864 0.283786604505132 0.281684636373787 0.279555451658675 0.277399877349251 0.275218750120079 0.273012915620138 0.270783227759775 0.268530547996124 0.266255744617857 0.263959692030042 0.261643270039959 0.259307363144661 0.256952859821061 0.254580651819361 0.252191633460544 0.249786700938715 0.247366751629024 0.244932683401877 0.242485393944158 0.240025780088146 0.237554737148783 0.235073158269969 0.232581933780488 0.230081950560181 0.227574091416979 0.225059234475316 0.222538252576512 0.220012012691623 0.217481375347244 0.21494719406478 0.212410314813593 0.209871575478465 0.20733180534179 0.204791824580849 0 0 0 0 0 0 0 0 0 0 0 0 0 0 0 0 0 0 0 0 0 0 0 0 0 0 0 0 0 0 0 0 0 0 0 0 0 0 0 0 0 0 0 0 0 0 0 0 0 0 0 0 0 0 0 0 0 0 0 0 0 0 0 0 0 0 0 0 0 0 0 0 0 0 0 0 0 0 0 0 0 0 0 0 0 0 0
0 0 0 0 0 0 0 0 0 0 0 0 0 0 0 0 0 0 0 0 0 0 0 0 0 0 0 0 0 0 0 0 0 0 0 0 0 0 0 0 0 0 0 0 0 0 0 0 0 0 0 0 0 0 0 0 0 0 0 0 0 0 0 0 0 0 0 0 0 0 0 0 0 0 0 0 0 0 0 0 0 0 0 0 0 0 0 0 0 0 0 0 0 0 0 0 0 0 0 0 0 0 0 0 0 0 0 0 0 0 0 0 0 0 0 0 0 0 0 0 0 0 0 0 0 0 0.283052729373939 0.284417372474786 0.285783436835124 0.287150246219028 0.28851710922805 0.289883319809095 0.29124815778174 0.292610889384543 0.293970767839866 0.295327033936668 0.296678916630762 0.298025633661944 0.29936639218742 0.300700389430901 0.302026813346731 0.303344843298386 0.30465365075064 0.305952399974718 0.30724024876567 0.308516349171239 0.309779848231441 0.311029888728064 0.312265609943289 0.313486148426603 0.314690638769149 0.315878214384691 0.317048008296294 0.318199153927855 0.319330785899594 0.320442040826593 0.321532058119484 0.322599980786372 0.323644956235049 0.324666137074597 0.325662681915432 0.326633756166858 0.327578532831208 0.328496193293618 0.329385928106522 0.33024693776793 0.331078433492567 0.331879637974953 0.332649786143522 0.333388125904869 0.334093918877238 0.334766441112378 0.335404983804886 0.336008853988199 0.336577375216389 0.337109888230943 0.337605751611726 0.338064342411346 0.338485056772155 0.338867310525143 0.339210539770017 0.339514201435757 0.339777773820986 0.340000757113519 0.340182673888451 0.340323069584224 0.340421512956089 0.340477596506446 0.34049093689156 0.34046117530418 0.340387977831624 0.340271035788936 0.34011006602673 0.339904811213392 0.33965504009133 0.339360547707014 0.339021155614561 0.338636712052676 0.338207092094768 0.337732197772145 0.337211958170166 0.336646329497308 0.336035295127131 0.335378865613149 0.334677078676667 0.333929999167666 0.333137718998861 0.332300357053092 0.331418059064234 0.330490997471866 0.329519371249945 0.328503405709793 0.327443352277712 0.326339488247597 0.325192116508932 0.324001565250593 0.322768187640908 0.321492361484456 0.320174488856117 0.318814995712903 0.317414331484142 0.315972968640596 0.314491402243133 0.312970149471576 0.311409749134418 0.309810761160042 0.308173766070178 0.30649936443631 0.304788176319754 0.303040840696178 0.301258014865331 0.299440373846743 0.297588609762226 0.29570343120595 0.293785562602922 0.291835743556703 0.289854728187181 0.287843284459251 0.28580219350323 0.283732248927872 0.28163425612683 0.27950903157939 0.277357402146375 0.27518020436202 0.272978283722687 0.270752493973273 0.268503696392112 0.266232759075245 0.263940556220838 0.261627967414595 0.259295876916951 0.256945172952841 0.254576747004836 0.252191493110395 0.249790307163997 0.247374086224902 0.244943727831243 0.242500129321155 0.240044187161664 0.237576796285944 0.23509884943966 0.232611236536969 0.230114844026823 0.227610554270154 0.225099244928495 0.222581788364604 0.220059051055584 0.217531893019015 0.215001167252569 0.212467719187555 0.209932386156801 0.207395996877314 0.204859370948045 0 0 0 0 0 0 0 0 0 0 0 0 0 0 0 0 0 0 0 0 0 0 0 0 0 0 0 0 0 0 0 0 0 0 0 0 0 0 0 0 0 0 0 0 0 0 0 0 0 0 0 0 0 0 0 0 0 0 0 0 0 0 0 0 0 0 0 0 0 0 0 0 0 0 0 0 0 0 0 0 0 0 0 0 0 0 0
0 0 0 0 0 0 0 0 0 0 0 0 0 0 0 0 0 0 0 0 0 0 0 0 0 0 0 0 0 0 0 0 0 0 0 0 0 0 0 0 0 0 0 0 0 0 0 0 0 0 0 0 0 0 0 0 0 0 0 0 0 0 0 0 0 0 0 0 0 0 0 0 0 0 0 0 0 0 0 0 0 0 0 0 0 0 0 0 0 0 0 0 0 0 0 0 0 0 0 0 0 0 0 0 0 0 0 0 0 0 0 0 0 0 0 0 0 0 0 0 0 0 0 0.278426697667884 0.279785345033745 0 0.282512311158709 0.283879355326577 0.285247896626364 0.286617257639253 0.287986745757412 0.289355653693143 0.290723260007498 0.292088829657902 0.293451614564299 0.294810854193295 0.296165776159768 0.297515596845368 0.298859522033318 0.300196747558899 0.301526459974964 0.302847837231831 0.304160049370851 0.305462259230948 0.306753623167395 0.308033291782063 0.309300410664392 0.310554121142263 0.311793561041984 0.313017865456559 0.314226167521381 0.315417599196517 0.316591292054703 0.317746378074163 0.318881990435366 0.319997264320817 0.321091337716968 0.322163352217332 0.323212453825872 0.324237793759749 0.325238529250466 0.326213824342513 0.327162850688544 0.328084788340171 0.328978826533427 0.329844164467988 0.330680012079205 0.331485590802055 0.332260134326068 0.333002889340361 0.33371311626786 0.334390089987846 0.33503310054595 0.33564145385075 0.336214472356116 0.336751495728514 0.337251881498428 0.337715005695147 0.338140263464133 0.338527069666248 0.338874859458101 0.339183088852837 0.339451235260694 0.33967879800867 0.339865298838714 0.34001028238382 0.340113316621484 0.340173993303992 0.340191928365028 0.34016676230215 0.340098160534681 0.339985813736629 0.339829438144251 0.339628775837927 0.339383594998054 0.339093690134667 0.338758882290586 0.338379019217863 0.337953975527385 0.337483652811499 0.336967979739569 0.336406912126417 0.335800432973624 0.335148552483707 0.334451308047229 0.333708764202938 0.332921012571039 0.332088171759789 0.331210387245574 0.330287831226732 0.329320702451356 0.328309226019395 0.327253653159366 0.326154260980044 0.325011352197535 0.323825254838127 0.322596321917401 0.321324931096078 0.320011484313091 0.318656407396458 0.317260149652493 0.315823183433949 0.314346003687726 0.312829127482757 0.311273093518756 0.309678461616493 0.308045812190306 0.306375745703572 0.304668882107873 0.302925860266604 0.301147337363814 0.299333988299039 0.297486505068946 0.295605596136578 0.293691985789024 0.291746413484353 0.289769633188624 0.287762412703828 0.285725532987611 0.283659787465597 0.281565981337209 0.279444930875795 0.277297462723938 0.275124413184793 0.272926627510282 0.270704959187022 0.268460269220792 0.266193425420389 0.263905301681687 0.261596777272714 0.259268736120558 0.256922066100885 0.254557658330862 0.252176406466239 0.249779206003352 0.24736695358679 0.244940546323438 0.242500881103602 0.240048853929919 0.237585359254696 0.235111289326358 0.232627533545607 0.230134977831909 0.227634504000916 0.225126989153355 0.222613305075955 0.220094317654921 0.217570886302438 0.215043863396716 0.212514093735975 0.209982414006825 0.207449652267445 0 0 0 0 0 0 0 0 0 0 0 0 0 0 0 0 0 0 0 0 0 0 0 0 0 0 0 0 0 0 0 0 0 0 0 0 0 0 0 0 0 0 0 0 0 0 0 0 0 0 0 0 0 0 0 0 0 0 0 0 0 0 0 0 0 0 0 0 0 0 0 0 0 0 0 0 0 0 0 0 0 0 0 0 0 0 0 0
0 0 0 0 0 0 0 0 0 0 0 0 0 0 0 0 0 0 0 0 0 0 0 0 0 0 0 0 0 0 0 0 0 0 0 0 0 0 0 0 0 0 0 0 0 0 0 0 0 0 0 0 0 0 0 0 0 0 0 0 0 0 0 0 0 0 0 0 0 0 0 0 0 0 0 0 0 0 0 0 0 0 0 0 0 0 0 0 0 0 0 0 0 0 0 0 0 0 0 0 0 0 0 0 0 0 0 0 0 0 0 0 0 0 0 0 0 0 0 0 0 0 0.276505082024198 0.277861638085093 0.279222319535914 0.280586513397605 0.28195358963871 0.283322901603744 0.284693786462614 0.286065565680747 0.287437545509546 0.288809017496767 0.290179259016376 0.291547533817439 0.292913092591542 0.294275173558222 0.295633003067881 0.296985796221591 0.298332757507218 0.299673081451224 0.301005953285511 0.302330549628646 0.303646039180751 0.304951583431376 0.306246337379596 0.307529450265582 0.308800066312881 0.310057325480589 0.311300364224633 0.312528316267316 0.313740313374275 0.314935486138017 0.316112964767143 0.317271879880378 0.318411363304522 0.319530548875402 0.320628573240931 0.32170457666534 0.322757703833654 0.323787104655499 0.324791935067283 0.325771357831833 0.326724543334543 0.327650670375095 0.328548926953822 0.329418511051785 0.330258631403634 0.331068508262332 0.331847374154832 0.332594474627813 0.333309068982559 0.333990430998128 0.334637849641923 0.335250629766813 0.335828092793981 0.336369577380659 0.336874440071953 0.337342055935981 0.337771819181558 0.338163143757668 0.338515463934046 0.338828234862124 0.339100933115712 0.339333057210755 0.339524128103547 0.339673689666814 0.339781309143118 0.33984657757504 0.339869110211644 0.339848546890759 0.33978455239665 0.33967681679265 0.33952505572842 0.339329010721461 0.339088449412614 0.33880316579525 0.338472980417945 0.338097740560416 0.337677320382587 0.337211621046633 0.336700570811929 0.336144125102854 0.335542266549413 0.334895005000723 0.334202377511393 0.333464448300908 0.332681308686136 0.33185307698711 0.330979898406296 0.330061944881577 0.329099414913197 0.328092533364992 0.327041551240218 0.325946745432343 0.32480841845121 0.323626898124976 0.322402537278298 0.321135713387247 0.319826828211456 0.318476307404057 0.317084600099955 0.31565217848305 0.31417953733301 0.312667193552243 0.311115685673726 0.309525573350383 0.307897436826699 0.306231876393313 0.30452951182532 0.302790981805025 0.301016943329961 0.299208071106898 0.297365056932704 0.295488609062814 0.29357945156816 0.29163832368138 0.289665979133133 0.287663185479381 0.285630723420459 0.283569386112809 0.281479978474212 0.279363316483372 0.277220226474719 0.275051544429264 0.272858115262356 0.270640792109208 0.268400435608984 0.266137913188337 0.263854098345165 0.261549869933435 0.259226111449879 0.256883710323327 0.254523557207499 0.252146545277989 0.249753569534205 0.247345526107033 0.244923311572888 0.242487822274912 0.240039953651989 0.237580599576221 0.235110651699564 0.23263099881021 0.23014252619933 0.227646115038806 0.225142641770444 0.222632977507291 0.220117987447507 0.217598530301327 0.21507545773158 0.212549613808197 0.210021834477139 0.207492947044154 0 0 0 0 0 0 0 0 0 0 0 0 0 0 0 0 0 0 0 0 0 0 0 0 0 0 0 0 0 0 0 0 0 0 0 0 0 0 0 0 0 0 0 0 0 0 0 0 0 0 0 0 0 0 0 0 0 0 0 0 0 0 0 0 0 0 0 0 0 0 0 0 0 0 0 0 0 0 0 0 0 0 0 0 0 0 0 0
0 0 0 0 0 0 0 0 0 0 0 0 0 0 0 0 0 0 0 0 0 0 0 0 0 0 0 0 0 0 0 0 0 0 0 0 0 0 0 0 0 0 0 0 0 0 0 0 0 0 0 0 0 0 0 0 0 0 0 0 0 0 0 0 0 0 0 0 0 0 0 0 0 0 0 0 0 0 0 0 0 0 0 0 0 0 0 0 0 0 0 0 0 0 0 0 0 0 0 0 0 0 0 0 0 0 0 0 0 0 0 0 0 0 0 0 0 0 0 0 0 0 0.275920426752885 0.277278804740954 0.278641387709926 0.280007561737944 0.281376695822691 0.282748142310855 0.284121237348683 0.28549530135324 0.286869639504039 0.28824354225459 0.289616285863462 0.290987132944375 0.292355333034849 0.293720123182866 0.295080728551031 0.296436363037626 0.297786229913992 0.29912952247759 0.300465424720111 0.30179311200996 0.303111751788414 0.30442050427875 0.305718523207597 0.307004956537756 0.308278947211717 0.309539633905062 0.310786151788966 0.312017633300942 0.31323320892299 0.314432007966306 0.315613159361655 0.316775792454534 0.317919037804239 0.319042027985901 0.320143898394609 0.321223788050678 0.322280840405136 0.32331420414451 0.324323033993959 0.325306491517827 0.326263745916679 0.327193974819869 0.328096365072728 0.328970113517413 0.329814427766516 0.330628526968491 0.331411642564 0.332163019032272 0.332881914626572 0.333567602097909 0.334219369406115 0.334836520417429 0.335418375587755 0.335964272630776 0.336473567170111 0.336945633374745 0.337379864576941 0.337775673871936 0.338132494698655 0.338449781400783 0.338727009767512 0.338963677553314 0.339159304976143 0.339313435193452 0.339425634755495 0.339495494035356 0.339522627635226 0.339506674768463 0.339447299616977 0.339344191663565 0.339197065998811 0.339005663602221 0.338769751597292 0.338489123480244 0.3381635993222 0.337793025944595 0.337377277067678 0.336916253431964 0.336409882892565 0.335858120486337 0.335260948471825 0.334618376342046 0.333930440810143 0.333197205768011 0.332418762218035 0.33159522817808 0.33072674855995 0.329813495021536 0.328855665792931 0.327853485476794 0.326807204823323 0.325717100480161 0.324583474717682 0.323406655130035 0.322186994312439 0.3209248695152 0.319620682274959 0.318274858023734 0.3168878456763 0.315460117196517 0.313992167143225 0.312484512196335 0.310937690663799 0.309352261970123 0.307728806127147 0.306067923187809 0.304370232683632 0.30263637304669 0.300867001016845 0.29906279103501 0.297224434623273 0.295352639752662 0.293448130199389 0.291511644890406 0.28954393723909 0.287545774471923 0.285517936947 0.283461217465212 0.281376420574982 0.279264361871371 0.277125867290443 0.274961772399714 0.272772921685541 0.270560167838316 0.268324371036261 0.2660663982287 0.263787122419604 0.261487421952234 0.259168179795689 0.256830282834144 0.254474621159575 0.252102087368724 0.249713575865056 0.247309982166473 0.244892202219474 0.242461131720483 0.240017665445037 0.237562696585487 0.235097116097882 0.232621812058645 0.230137669031652 0.227645567446325 0.225146382987262 0.222640985995984 0.220130240885297 0.217615005566756 0.215096130891739 0.212574460106529 0 0 0 0 0 0 0 0 0 0 0 0 0 0 0 0 0 0 0 0 0 0 0 0 0 0 0 0 0 0 0 0 0 0 0 0 0 0 0 0 0 0 0 0 0 0 0 0 0 0 0 0 0 0 0 0 0 0 0 0 0 0 0 0 0 0 0 0 0 0 0 0 0 0 0 0 0 0 0 0 0 0 0 0 0 0 0 0 0 0
0 0 0 0 0 0 0 0 0 0 0 0 0 0 0 0 0 0 0 0 0 0 0 0 0 0 0 0 0 0 0 0 0 0 0 0 0 0 0 0 0 0 0 0 0 0 0 0 0 0 0 0 0 0 0 0 0 0 0 0 0 0 0 0 0 0 0 0 0 0 0 0 0 0 0 0 0 0 0 0 0 0 0 0 0 0 0 0 0 0 0 0 0 0 0 0 0 0 0 0 0 0 0 0 0 0 0 0 0 0 0 0 0 0 0 0 0 0 0 0 0 0 0 0.276678333097004 0.278042685046318 0.279410706407753 0.280781765271089 0.282155213049751 0.283530384932439 0.2849066003555 0.286283163495663 0.287659363782728 0.289034476431774 0.290407762994411 0.291778471928598 0.293145839186486 0.294509088819763 0.295867433601906 0.297220075666751 0.29856620716276 0.299905010922324 0.301235661145452 0.302557324097117 0.303869158817578 0.305170317844918 0.306459947949034 0.307737190876328 0.309001184104262 0.310251061605003 0.311485954617292 0.31270499242571 0.313907303146478 0.315092014518906 0.316258254701611 0.317405153072612 0.318531841032381 0.319637452808943 0.320721126264103 0.321782003699863 0.322819232664105 0.323831966754596 0.324819366420378 0.32578059975961 0.326714843312909 0.327621282851271 0.328499114157629 0.329347543801115 0.330165789903128 0.330953082894263 0.331708666261218 0.332431797282778 0.333121747753996 0.333777804697696 0.334399271062449 0.334985466406181 0.335535727564592 0.336049409303576 0.33652588495487 0.336964547034155 0.337364807840876 0.337726100039063 0.338047877218449 0.33832961443523 0.338570808731807 0.338770979634915 0.338929669631531 0.339046444622013 0.339120894349947 0.339152632808184 0.339141298620626 0.33908655539931 0.338988092076389 0.338845623210651 0.338658889268236 0.338427656877249 0.338151719056014 0.337830895414725 0.337465032330313 0.337054003094364 0.336597708033966 0.336096074605404 0.335549057460641 0.334956638486589 0.334318826817166 0.333635658818234 0.332907198045466 0.332133535175316 0.331314787909226 0.330451100851275 0.329542645359522 0.328589619371283 0.327592247202665 0.326550779322682 0.325465492102317 0.324336687538942 0.323164692956501 0.321949860681939 0.320692567698351 0.319393215275372 0.318052228577352 0.316670056249885 0.315247169985282 0.313784064067634 0.312281254898062 0.310739280500874 0.30915870001127 0.307540093145332 0.305884059653011 0.304191218754858 0.302462208563255 0.30069768548893 0.298898323633533 0.297064814169082 0.29519786470509 0.293298198644184 0.291366554527074 0.289403685367671 0.28741035797924 0.285387352292402 0.283335460665849 0.281255487190644 0.279148246988925 0.277014565507897 0.274855277809958 0.272671227859787 0.270463267809275 0.268232257281106 0.265979062651844 0.263704556335331 0.261409616067221 0.25909512419147 0.256761966949538 0.254411033773132 0.252043216581219 0.249659409082077 0.24726050608114 0.244847402795327 0.242420994174579 0.239982174231303 0.237531835378353 0.235070867776246 0.232600158690195 0.2301205918576 0.22763304686657 0.225138398546032 0.222637516367987 0.220131263862416 0.217620498045324 0.215106068860421 0.212588818634852 0 0 0 0 0 0 0 0 0 0 0 0 0 0 0 0 0 0 0 0 0 0 0 0 0 0 0 0 0 0 0 0 0 0 0 0 0 0 0 0 0 0 0 0 0 0 0 0 0 0 0 0 0 0 0 0 0 0 0 0 0 0 0 0 0 0 0 0 0 0 0 0 0 0 0 0 0 0 0 0 0 0 0 0 0 0 0 0 0 0
0 0 0 0 0 0 0 0 0 0 0 0 0 0 0 0 0 0 0 0 0 0 0 0 0 0 0 0 0 0 0 0 0 0 0 0 0 0 0 0 0 0 0 0 0 0 0 0 0 0 0 0 0 0 0 0 0 0 0 0 0 0 0 0 0 0 0 0 0 0 0 0 0 0 0 0 0 0 0 0 0 0 0 0 0 0 0 0 0 0 0 0 0 0 0 0 0 0 0 0 0 0 0 0 0 0 0 0 0 0 0 0 0 0 0 0 0 0 0 0 0.271990950576497 0 0.274698737624724 0.276060362992898 0.277426351458552 0.278796087398433 0.280168938057617 0.281544253981057 0.282921369466258 0.284299603036706 0.285678257935672 0.287056622639994 0.288433971393375 0.289809564758751 0.29118265018922 0.292552462617014 0.293918225059968 0.295279149244908 0.296634436247359 0.297983277146943 0.299324853697823 0.300658339013517 0.301982898265377 0.303297689394033 0.30460186383304 0.305894567243981 0.307174940262244 0.308442119252666 0.309695237074237 0.310933423853033 0.312155807762505 0.313361515810305 0.314549674630727 0.315719411281901 0.316869854046843 0.318000133237431 0.319109382000411 0.320196737124496 0.321261339847639 0.322302336663529 0.323318880126386 0.32431012965311 0.325275252321848 0.326213423666028 0.327123828462936 0.328005661515895 0.328858128429123 0.329680446374338 0.330471844848206 0.331231566419727 0.331958867466647 0.332653018900041 0.333313306876174 0.333939033494792 0.334529517483009 0.335084094863964 0.335602119609439 0.336082964275659 0.336526020621517 0.336930700208461 0.337296434981356 0.337622677829592 0.337908903127799 0.338154607255509 0.338359309095153 0.33852255050781 0.338643896786143 0.338722937084006 0.338759284822207 0.338752578069981 0.338702479901721 0.338608678728581 0.338470888604577 0.338288849506854 0.338062327589817 0.337791115412872 0.337475032141538 0.33711392372174 0.336707663027134 0.336256149979325 0.335759311640918 0.335217102281326 0.334629503415348 0.333996523814512 0.33331819949128 0.332594593656167 0.331825796647942 0.331011925837056 0.330153125502499 0.329249566682336 0.328301446998172 0.327308990453864 0.326272447208809 0.325192093326176 0.324068230496483 0.322901185736954 0.321691311067105 0.32043898316106 0.319144602977112 0.317808595365076 0.316431408651994 0.315013514206809 0.313555405984619 0.312057600051153 0.310520634088146 0.308945066880291 0.30733147778449 0.305680466182114 0.30399265091504 0.302268669706191 0.300509178565403 0.298714851181354 0.296886378300413 0.295024467093174 0.29312984050953 0.291203236623102 0.289245407965877 0.287257120853881 0.285239154704756 0.283192301348075 0.281117364329271 0.279015158208013 0.276886507851904 0.27473224772634 0.272553221181382 0.270350279736502 0.268124282364009 0.265876094772033 0.263606588687851 0.261316641142392 0.259007133756729 0.256678952031334 0.254332984638905 0.251970122721506 0.249591259192784 0.247197288046018 0.244789103668695 0.24236760016433 0.239933670682226 0.237488206755826 0.235032097650314 0.232566229720098 0.230091485776756 0.22760874446808 0.225118879668719 0.222622759883019 0.220121247660531 0.217615199024708 0.215105462915255 0 0 0 0 0 0 0 0 0 0 0 0 0 0 0 0 0 0 0 0 0 0 0 0 0 0 0 0 0 0 0 0 0 0 0 0 0 0 0 0 0 0 0 0 0 0 0 0 0 0 0 0 0 0 0 0 0 0 0 0 0 0 0 0 0 0 0 0 0 0 0 0 0 0 0 0 0 0 0 0 0 0 0 0 0 0 0 0 0 0 0
0 0 0 0 0 0 0 0 0 0 0 0 0 0 0 0 0 0 0 0 0 0 0 0 0 0 0 0 0 0 0 0 0 0 0 0 0 0 0 0 0 0 0 0 0 0 0 0 0 0 0 0 0 0 0 0 0 0 0 0 0 0 0 0 0 0 0 0 0 0 0 0 0 0 0 0 0 0 0 0 0 0 0 0 0 0 0 0 0 0 0 0 0 0 0 0 0 0 0 0 0 0 0 0 0 0 0 0 0 0 0 0 0 0 0 0 0 0 0 0.270005382382532 0.271351587790043 0.272703977042028 0 0.275425038606214 0.276792531242735 0.278163849129006 0.279538358728816 0.280915409783657 0.282294335766396 0.283674454355721 0.285055067930973 0.286435464086966 0.287814916168333 0.28919268382295 0.290568013573931 0.291940139409664 0.293308283391359 0.294671656277504 0.296029458164648 0.297380879143877 0.298725099972324 0.30006129275905 0.301388621664588 0.302706243613432 0.304013309018736 0.305308962518446 0.306592343722097 0.307862587967471 0.309118827086289 0.310360190178118 0.311585804391629 0.312794795712349 0.313986289756031 0.315159412566739 0.316313291418774 0.317447055621494 0.31855983732615 0.319650772333778 0.320719000903237 0.321763668558447 0.322783926893892 0.323778934377448 0.324747857149591 0.325689869818045 0.326604156246942 0.327489910339538 0.328346336813583 0.329172651968397 0.32996808444276 0.330731875962685 0.331463282078204 0.332161572888266 0.332826033752887 0.333455965991686 0.334050687567982 0.334609533757616 0.335131857801702 0.335617031542518 0.336064446041781 0.336473512180548 0.336843661240054 0.337174345462753 0.337465038592935 0.337715236396244 0.337924457157502 0.338092242156243 0.338218156119402 0.338301787650631 0.338342749635749 0.338340679623857 0.338295240183685 0.338206119234773 0.338073030353127 0.337895713050996 0.337673933030504 0.337407482410846 0.337096179928835 0.336739871112609 0.336338428428334 0.335891751399789 0.335399766700754 0.334862428220136 0.334279717099844 0.333651641745425 0.332978237809519 0.332259568148242 0.331495722750617 0.33068681864123 0.329832999756304 0.328934436793444 0.327991327035296 0.327003894147461 0.325972387950974 0.324897084169718 0.323778284153202 0.322616314575099 0.321411527108029 0.320164298075076 0.318875028078548 0.317544141606543 0.316172086617881 0.314759334106003 0.313306377642477 0.311813732900726 0.310281937160684 0.30871154879504 0.307103146737795 0.30545732993586 0.303774716784435 0.302055944546938 0.300301668760258 0.298512562626122 0.296689316389383 0.294832636704042 0.292943245987828 0.291021881766169 0.289069296006391 0.287086254443006 0.285073535894914 0.283031931575392 0.280962244395726 0.278865288263328 0.276741887375206 0.274592875507642 0.272419095302909 0.270221397553905 0.26800064048751 0.26575768904753 0.26349341417803 0.261208692107881 0.258904403637337 0.256581433427407 0.254240669292849 0.251883001499508 0.249509322066773 0.247120524075909 0.244717500984944 0.242301145950854 0.239872351159711 0.23743200716547 0.234981002238042 0.232520221721277 0.230050547401459 0.227572856886919 0.225088022999299 0.222596913177024 0.220100388891503 0.217599305076521 0.21509450957134 0 0 0 0 0 0 0 0 0 0 0 0 0 0 0 0 0 0 0 0 0 0 0 0 0 0 0 0 0 0 0 0 0 0 0 0 0 0 0 0 0 0 0 0 0 0 0 0 0 0 0 0 0 0 0 0 0 0 0 0 0 0 0 0 0 0 0 0 0 0 0 0 0 0 0 0 0 0 0 0 0 0 0 0 0 0 0 0 0 0 0
0 0 0 0 0 0 0 0 0 0 0 0 0 0 0 0 0 0 0 0 0 0 0 0 0 0 0 0 0 0 0 0 0 0 0 0 0 0 0 0 0 0 0 0 0 0 0 0 0 0 0 0 0 0 0 0 0 0 0 0 0 0 0 0 0 0 0 0 0 0 0 0 0 0 0 0 0 0 0 0 0 0 0 0 0 0 0 0 0 0 0 0 0 0 0 0 0 0 0 0 0 0 0 0 0 0 0 0 0 0 0 0 0 0 0 0 0 0 0 0.269348152748208 0 0.27204893811173 0.273408163606008 0.274772508410244 0.276141373035312 0.2775141404037 0.278890176261534 0.280268829612049 0.281649433170228 0.283031303838213 0.284413743201122 0.285796038042858 0.287177460881457 0.288557270523514 0.289934712637185 0.291309020343246 0.292679414823644 0.294045105946975 0.295405292910277 0.29675916489652 0.298105901747118 0.299444674648813 0.300774646834211 0.302094974295256 0.303404806508903 0.304703287174208 0.305989554960082 0.307262744262872 0.308521985972979 0.309766408249666 0.310995137303191 0.312207298183427 0.313402015574069 0.314578414591539 0.315735621587703 0.316872764955465 0.317988975936338 0.31908338942906 0.320155144798314 0.321203386682627 0.3222272658005 0.323225939753832 0.324198573827696 0.325144341785517 0.326062426658733 0.326952021529974 0.327812330308865 0.328642568499497 0.329441963958671 0.330209757644002 0.330945204350989 0.331647573438158 0.332316149539433 0.332950233262841 0.333549141874749 0.334112209968788 0.334638790118665 0.335128253514082 0.335579990578995 0.335993411571472 0.336367947164439 0.336703049006608 0.336998190262926 0.337252866133908 0.337466594353225 0.337638915662981 0.337769394266099 0.337857618255312 0.337903200018248 0.337905776618149 0.337865010149797 0.337780588070237 0.337652223503947 0.337479655522114 0.337262649395713 0.337000996822152 0.336694516125224 0.336343052428206 0.335946477799925 0.335504691373697 0.335017619439031 0.334485215506075 0.333907460342776 0.333284361984798 0.33261595571824 0.33190230403527 0.331143496562798 0.330339649964367 0.32949090781545 0.328597440452412 0.32765944479539 0.326677144145416 0.325650787956102 0.324580651580279 0.323467035991977 0.322310267484185 0.321110697342859 0.319868701497666 0.318584680149986 0.317259057378723 0.3158922807245 0.314484820752833 0.313037170596921 0.311549845480683 0.310023382222733 0.308458338721971 0.306855293425495 0.305214844779586 0.303537610664501 0.301824227813819 0.300075351219168 0.298291653521064 0.296473824386722 0.294622569875612 0.292738611793616 0.290822687036603 0.288875546924264 0.28689795652507 0.284890693973177 0.282854549778153 0.28079032612839 0.278698836189023 0.276580903395258 0.274437360741925 0.272269050070126 0.270076821351828 0.267861531973219 0.265624046017695 0.263365233549267 0.261085969897228 0.25878713494289 0.25646961240915 0.25413428915372 0.251782054466743 0.249413799373561 0.247030415943404 0.244632796604669 0.242221833467528 0.239798417654556 0.237363438640009 0.23491778359845 0.232462336763299 0.229997978795947 0.227525586166015 0.22504603054329 0.222560178201921 0.220068889437352 0.217573017996502 0 0 0 0 0 0 0 0 0 0 0 0 0 0 0 0 0 0 0 0 0 0 0 0 0 0 0 0 0 0 0 0 0 0 0 0 0 0 0 0 0 0 0 0 0 0 0 0 0 0 0 0 0 0 0 0 0 0 0 0 0 0 0 0 0 0 0 0 0 0 0 0 0 0 0 0 0 0 0 0 0 0 0 0 0 0 0 0 0 0 0 0
0 0 0 0 0 0 0 0 0 0 0 0 0 0 0 0 0 0 0 0 0 0 0 0 0 0 0 0 0 0 0 0 0 0 0 0 0 0 0 0 0 0 0 0 0 0 0 0 0 0 0 0 0 0 0 0 0 0 0 0 0 0 0 0 0 0 0 0 0 0 0 0 0 0 0 0 0 0 0 0 0 0 0 0 0 0 0 0 0 0 0 0 0 0 0 0 0 0 0 0 0 0 0 0 0 0 0 0 0 0 0 0 0 0 0 0 0 0 0.267333096852171 0 0.270022579649232 0.271377108967954 0.272737418162124 0.274102925129808 0.275473029768751 0.276847114367508 0.278224544018346 0.279604667051636 0.280986815491404 0.282370305531666 0.283754438033186 0.28513849904023 0.286521760316855 0.287903479902293 0.289282902684915 0.290659260994232 0.292031775210418 0.293399654390733 0.294762096912276 0.296118291130416 0.297467416052248 0.298808642024415 0.300141131434563 0.301464039425736 0.302776514622945 0.304077699871159 0.305366732983922 0.306642747501807 0.307904873459866 0.30915223816327 0.310383966970243 0.311599184081468 0.312797013335054 0.313976579006186 0.315137006610546 0.316277423710606 0.317396960723858 0.318494751732065 0.319569935290587 0.32062165523686 0.321649061497075 0.322651310890115 0.323627567927818 0.32457700561061 0.325498806217581 0.326392162090057 0.327256276407749 0.328090363956545 0.328893651887038 0.329665380462877 0.330404803798044 0.331111190582186 0.33178382479311 0.332422006395606 0.333025052025745 0.333592295659839 0.334123089267247 0.334616803446255 0.335072828042261 0.335490572747523 0.335869467681759 0.336208963952892 0.336508534197291 0.336767673098854 0.336985897886312 0.337162748808199 0.33729778958489 0.337390607837216 0.337440815491146 0.33744804915807 0.337411970490259 0.337332266511104 0.337208649919764 0.337040859369901 0.336828659722197 0.336571842270402 0.336270224940683 0.335923652464087 0.335531996521961 0.335095155864215 0.334613056400348 0.334085651263191 0.333512920845354 0.332894872808416 0.332231542064908 0.331522990733197 0.330769308065413 0.329970610348567 0.329127040779094 0.32823876931104 0.327305992478174 0.32632893319034 0.325307840504375 0.32424298936998 0.323134680350938 0.321983239322127 0.320789017142769 0.319552389306447 0.318273755568373 0.31695353955049 0.315592188324964 0.314190171976671 0.312747983145322 0.311266136547853 0.309745168481765 0.308185636310103 0.306588117928792 0.304953211217052 0.303281533471652 0.301573720825752 0.299830427653138 0.298052325958609 0.296240104755365 0.294394469430165 0.292516141097119 0.290605855940939 0.288664364550469 0.286692431243385 0.284690833382875 0.282660360687169 0.280601814532798 0.278516007252398 0.276403761427953 0.274265909180312 0.272103291455825 0.269916757310979 0.267707163195827 0.265475372237083 0.263222253521692 0.260948681381681 0.258655534681131 0.256343696106018 0.254014051457751 0.251667488951135 0.249304898517538 0.246927171113996 0.244535198038963 0.242129870255426 0.239712077722067 0.23728270873312 0.234842649267611 0.232392782348554 0.229933987412751 0.227467139691759 0.224993109604584 0.222512762162649 0.220026956387543 0 0 0 0 0 0 0 0 0 0 0 0 0 0 0 0 0 0 0 0 0 0 0 0 0 0 0 0 0 0 0 0 0 0 0 0 0 0 0 0 0 0 0 0 0 0 0 0 0 0 0 0 0 0 0 0 0 0 0 0 0 0 0 0 0 0 0 0 0 0 0 0 0 0 0 0 0 0 0 0 0 0 0 0 0 0 0 0 0 0 0 0 0
0 0 0 0 0 0 0 0 0 0 0 0 0 0 0 0 0 0 0 0 0 0 0 0 0 0 0 0 0 0 0 0 0 0 0 0 0 0 0 0 0 0 0 0 0 0 0 0 0 0 0 0 0 0 0 0 0 0 0 0 0 0 0 0 0 0 0 0 0 0 0 0 0 0 0 0 0 0 0 0 0 0 0 0 0 0 0 0 0 0 0 0 0 0 0 0 0 0 0 0 0 0 0 0 0 0 0 0 0 0 0 0 0 0 0 0 0 0.265307731638882 0 0.267984261923136 0.269333242627109 0.270688646051545 0.27204990795233 0.273416445695129 0.274787658625281 0.276162928459771 0.277541619700993 0.278923080072006 0.280306640972962 0.281691617958326 0.283077311234525 0.28446300617759 0.285847973870355 0.287231471658733 0.288612743726585 0.289991021688625 0.291365525200837 0.292735462587797 0.294100031486317 0.295458419504757 0.296809804897365 0.298153357252959 0.299488238197246 0.300813602108058 0.30212859684276 0.303432364477051 0.304724042054395 0.306002762345248 0.30726765461529 0.308517845401802 0.309752459297334 0.310970619739819 0.312171449808217 0.313354073022832 0.314517614149366 0.31566120000582 0.316783960271309 0.317885028295865 0.318963541910295 0.320018644235152 0.321049484487884 0.322055218787207 0.323035010953775 0.323988033306184 0.324913467451391 0.325810505068591 0.326678348685642 0.327516212447103 0.328323322872957 0.329098919607146 0.329842256154979 0.330552600608567 0.331229236359391 0.331871462797154 0.332478595994081 0.333049969373842 0.333584934364286 0.334082861033221 0.334543138706457 0.334965176567383 0.335348404237363 0.335692272336245 0.335996253022331 0.336259840511152 0.336482551572456 0.336663926004796 0.336803527087193 0.336900942007322 0.336955782265746 0.336967684055726 0.336936308618183 0.336861342571403 0.336742498215146 0.336579513808798 0.336372153823301 0.336120209166588 0.335823497382293 0.335481862821567 0.335095176787826 0.334663337654338 0.334186270954547 0.333663929445106 0.333096293141607 0.332483369327038 0.331825192533029 0.331121824493996 0.330373354074306 0.329579897168655 0.328741596575846 0.327858621846224 0.326931169103033 0.325959460838012 0.324943745681568 0.323884298147902 0.322781418355493 0.321635431723378 0.320446688643694 0.31921556413098 0.317942457448762 0.316627791713968 0.315272013479766 0.313875592297409 0.312439020257728 0.310962811512923 0.309447501779318 0.307893647821788 0.306301826920548 0.304672636321071 0.303006692667848 0.301304631422786 0.299567106269009 0.297794788500858 0.295988366400904 0.294148544604785 0.292276043454691 0.290371598342354 0.288435959042349 0.286469889036593 0.284474164830871 0.282449575264245 0.280396920812227 0.278317012884535 0.276210673118331 0.274078732667763 0.271922031490681 0.26974141763337 0.267537746514135 0.265311880206584 0.26306468672342 0.260797039301569 0.258509815689449 0.256203897437165 0.253880169190429 0.251539517988951 0.249182832570065 0.246811002678339 0.244424918381865 0.242025469395947 0.23961354441488 0.237190030452455 0.23475581219188 0.232311771345703 0.229858786026354 0.227397730127904 0.224929472719574 0 0 0 0 0 0 0 0 0 0 0 0 0 0 0 0 0 0 0 0 0 0 0 0 0 0 0 0 0 0 0 0 0 0 0 0 0 0 0 0 0 0 0 0 0 0 0 0 0 0 0 0 0 0 0 0 0 0 0 0 0 0 0 0 0 0 0 0 0 0 0 0 0 0 0 0 0 0 0 0 0 0 0 0 0 0 0 0 0 0 0 0 0 0 0
0 0 0 0 0 0 0 0 0 0 0 0 0 0 0 0 0 0 0 0 0 0 0 0 0 0 0 0 0 0 0 0 0 0 0 0 0 0 0 0 0 0 0 0 0 0 0 0 0 0 0 0 0 0 0 0 0 0 0 0 0 0 0 0 0 0 0 0 0 0 0 0 0 0 0 0 0 0 0 0 0 0 0 0 0 0 0 0 0 0 0 0 0 0 0 0 0 0 0 0 0 0 0 0 0 0 0 0 0 0 0 0 0 0 0 0 0 0.264600293419979 0 0.267277916655044 0.268627562600962 0.269983709873064 0.27134579377317 0.272713231193753 0.274085420988631 0.275461744365751 0.276841565301769 0.278224230978136 0.279609072238354 0.280995404066044 0.282382526083434 0.28376972306985 0.285156265499763 0.286541410099916 0.287924400425037 0.28930446745159 0.290680830189035 0.292052696307988 0.293419262784686 0.294779716561133 0.29613323522024 0.297478987675317 0.298816134873179 0.300143830510159 0.301461221760278 0.302767450014795 0.304061651632363 0.305342958698978 0.30661049979689 0.307863400781665 0.3091007855665 0.31032177691296 0.311525497227244 0.312711069361061 0.313877617416261 0.31502426755225 0.316150148795317 0.317254393848912 0.318336139903942 0.319394529448171 0.320428711073744 0.321437840281928 0.3224210802841 0.323377602798047 0.324306588838646 0.325207229501974 0.326078726741929 0.326920294138425 0.327731157656254 0.328510556393714 0.329257743320081 0.329971986001075 0.330652567311422 0.331298786133672 0.331909958042427 0.332485415973158 0.333024510874809 0.333526612345402 0.333991109249882 0.33441741031946 0.334804944731744 0.335153162670954 0.335461535867565 0.335729558116734 0.335956745774893 0.336142638233937 0.33628679837244 0.33638881298338 0.336448293177882 0.336464874764513 0.336438218603704 0.336368010936897 0.336253963690067 0.336095814751278 0.335893328221989 0.335646294641845 0.335354531186741 0.335017881839958 0.334636217536233 0.334209436278643 0.333737463228226 0.333220250766292 0.332657778529427 0.332050053417219 0.33139710957276 0.330699008336052 0.329955838170425 0.329167714562167 0.328334779893558 0.327457203289563 0.326535180438443 0.325568933386623 0.324558710308132 0.32350478524901 0.322407457847084 0.321267053027543 0.320083920674799 0.318858435281114 0.317590995572525 0.316282024112627 0.314931966884781 0.313541292853359 0.312110493504661 0.310640082368142 0.309130594518637 0.307582586060274 0.305996633592785 0.304373333660962 0.302713302187996 0.301017173893472 0.299285601696807 0.297519256106911 0.295718824598903 0.293885010978671 0.29201853473613 0.290120130388007 0.288190546810981 0.286230546566055 0.28424090521499 0.282222410629666 0.280175862295236 0.278102070607909 0.276001856168254 0.273876049070845 0.271725488191115 0.269551020470279 0.267353500199134 0.265133788301612 0.262892751618869 0.260631262194758 0.258350196563478 0.256050435040195 0.253732861015414 0.251398360253878 0.249047820198731 0.246682129281696 0.24430217623999 0.241908849440649 0.239503036213004 0.237085622189902 0.234657490658385 0.232219521920397 0.229772592664158 0.227317575346772 0.224855337588619 0 0 0 0 0 0 0 0 0 0 0 0 0 0 0 0 0 0 0 0 0 0 0 0 0 0 0 0 0 0 0 0 0 0 0 0 0 0 0 0 0 0 0 0 0 0 0 0 0 0 0 0 0 0 0 0 0 0 0 0 0 0 0 0 0 0 0 0 0 0 0 0 0 0 0 0 0 0 0 0 0 0 0 0 0 0 0 0 0 0 0 0 0 0 0
0 0 0 0 0 0 0 0 0 0 0 0 0 0 0 0 0 0 0 0 0 0 0 0 0 0 0 0 0 0 0 0 0 0 0 0 0 0 0 0 0 0 0 0 0 0 0 0 0 0 0 0 0 0 0 0 0 0 0 0 0 0 0 0 0 0 0 0 0 0 0 0 0 0 0 0 0 0 0 0 0 0 0 0 0 0 0 0 0 0 0 0 0 0 0 0 0 0 0 0 0 0 0 0 0 0 0 0 0 0 0 0 0 0 0 0 0 0.263877062971788 0.265212466013977 0.266555522021134 0.267905703777079 0.26926246496314 0.270625240484737 0.271993446820518 0.273366482393819 0.274743727966224 0.276124547052924 0.277508286359593 0.278894276240436 0.280281831177049 0.28167025027771 0.283058817796669 0.284446803672987 0.285833464088467 0.287218042044155 0.288599767954885 0.289977860261318 0.291351526058878 0.292719961742991 0.29408235366998 0.295437878832963 0.296785705552071 0.298124994178281 0.299454897810138 0.300774563022614 0.302083130607331 0.303379736323384 0.304663511657911 0.305933584595644 0.307189080396547 0.308429122380719 0.309652832719679 0.310859333233153 0.312047746190466 0.313217195115636 0.31436680559525 0.315495706088208 0.316603028736393 0.317687910175344 0.318749492343982 0.319786923292448 0.320799357987117 0.321785959111832 0.322745897864422 0.323678354747563 0.324582520353038 0.325457596138477 0.326302795195642 0.327117343009345 0.327900478206088 0.328651453291536 0.329369535375932 0.330054006886591 0.330704166266603 0.331319328658925 0.33189882657503 0.332442010547302 0.332948249764412 0.333416932688897 0.333847467656212 0.334239283454535 0.334591829884628 0.334904578299106 0.335177022120448 0.335408677337159 0.335599082977502 0.33574780156022 0.335854419521759 0.335918547619473 0.335939821310368 0.335917901104944 0.335852472895753 0.335743248260299 0.335589964737968 0.335392386080681 0.335150302477022 0.334863530749627 0.334531914525627 0.334155324380018 0.333733657951833 0.333266840033042 0.332754822630137 0.332197584998408 0.33159513364892 0.33094750232829 0.330254751971341 0.329516970626785 0.328734273356114 0.327906802105897 0.327034725553737 0.326118238928169 0.325157563802801 0.32415294786505 0.32310466465985 0.322013013308743 0.320878318204788 0.319700928683756 0.318481218672127 0.317219586312385 0.315916453566202 0.314572265796064 0.313187491325955 0.31176262098174 0.310298167611873 0.308794665589143 0.307252670294121 0.305672757581044 0.304055523226867 0.30240158236423 0.300711568899113 0.298986134913964 0.297225950057087 0.295431700919113 0.293604090397362 0.291743837048921 0.2898516744333 0.287928350445475 0.2859746266402 0.283991277548422 0.281979089986655 0.279938862360193 0.277871403960994 0.275777534261113 0.273658082202525 0.271513885484198 0.269345789847269 0.267154648359145 0.264941320697386 0.262706672434178 0.260451574322218 0.258176901582826 0.255883533197053 0.2535723512006 0.251244239983281 0.2489000855938 0.246540775050587 0.24416719565939 0.241780234338328 0.239380776951124 0.236969707649122 0.234547908222791 0.232116257463296 0.229675630534759 0.227226898357795 0 0 0 0 0 0 0 0 0 0 0 0 0 0 0 0 0 0 0 0 0 0 0 0 0 0 0 0 0 0 0 0 0 0 0 0 0 0 0 0 0 0 0 0 0 0 0 0 0 0 0 0 0 0 0 0 0 0 0 0 0 0 0 0 0 0 0 0 0 0 0 0 0 0 0 0 0 0 0 0 0 0 0 0 0 0 0 0 0 0 0 0 0 0 0 0
0 0 0 0 0 0 0 0 0 0 0 0 0 0 0 0 0 0 0 0 0 0 0 0 0 0 0 0 0 0 0 0 0 0 0 0 0 0 0 0 0 0 0 0 0 0 0 0 0 0 0 0 0 0 0 0 0 0 0 0 0 0 0 0 0 0 0 0 0 0 0 0 0 0 0 0 0 0 0 0 0 0 0 0 0 0 0 0 0 0 0 0 0 0 0 0 0 0 0 0 0 0 0 0 0 0 0 0 0 0 0 0 0 0 0 0 0.261810793033028 0.263138207354984 0.264473860973345 0.265817245791177 0.267167834287329 0.268525079820991 0.269888416958992 0.271257261825668 0.272631012475049 0.274009049285159 0.27539073537412 0.276775417037772 0.278162424208478 0.279551070934732 0.280940655881199 0.282330462848758 0.283719761314091 0.285107806988354 0.286493842394423 0.287877097462163 0.289256790141199 0.290632127030569 0.292002304024663 0.293366506974819 0.294723912365902 0.29607368800719 0.297414993736866 0.298746982139367 0.300068799274879 0.301379585420156 0.302678475819922 0.303964601448019 0.305237089777487 0.306495065558732 0.307737651604923 0.30896396958375 0.310173140814667 0.3113642870707 0.312536531383942 0.313688998853802 0.314820817457085 0.31593111885899 0.317019039224054 0.318083720026145 0.319124308856524 0.320139960229054 0.321129836381606 0.322093108072706 0.323028955372505 0.323936568447111 0.324815148335369 0.32566390771716 0.326482071672291 0.327268878429092 0.328023580101795 0.32874544341584 0.329433750420218 0.330087799185998 0.330706904490213 0.331290398484263 0.331837631346051 0.332347971915057 0.332820808309589 0.333255548525482 0.333651621015521 0.334008475248893 0.334325582250016 0.334602435116097 0.334838549512804 0.335033464147486 0.335186741219369 0.335297966846222 0.335366751466989 0.335392730219934 0.33537556329588 0.335314936266123 0.335210560384701 0.335062172864647 0.334869537127977 0.334632443029128 0.334350707051641 0.334024172477903 0.333652709531795 0.333236215494137 0.33277461479086 0.332267859053857 0.331715927154512 0.33111882520995 0.330476586562063 0.329789271729431 0.329056968332267 0.328279790990579 0.327457881195738 0.326591407155723 0.325680563614301 0.324725571644475 0.323726678416535 0.322684156941085 0.321598305787479 0.320469448778085 0.319297934658856 0.318084136746718 0.316828452554279 0.315531303392448 0.314193133951519 0.312814411861334 0.311395627231176 0.309937292170009 0.308439940287788 0.306904126178493 0.305330424885636 0.30371943135096 0.302071759847097 0.300388043394931 0.298668933166483 0.296915097874079 0.295127223146646 0.293306010893924 0.291452178659449 0.28956645896313 0.287649598634268 0.285702358135873 0.28372551088113 0.281719842542856 0.279686150356849 0.277625242419927 0.275537936983581 0.27342506174404 0.271287453129635 0.269125955586305 0.266941420862069 0.264734707291322 0.262506679079756 0.260258205590739 0.257990160633959 0.255703421757103 0.253398869541385 0.251077386901658 0.24873985839188 0.246387169516669 0.244020206049659 0.241639853359352 0.239246995743176 0.236842515770373 0.234427293634398 0.232002206515426 0 0 0 0 0 0 0 0 0 0 0 0 0 0 0 0 0 0 0 0 0 0 0 0 0 0 0 0 0 0 0 0 0 0 0 0 0 0 0 0 0 0 0 0 0 0 0 0 0 0 0 0 0 0 0 0 0 0 0 0 0 0 0 0 0 0 0 0 0 0 0 0 0 0 0 0 0 0 0 0 0 0 0 0 0 0 0 0 0 0 0 0 0 0 0 0 0 0
0 0 0 0 0 0 0 0 0 0 0 0 0 0 0 0 0 0 0 0 0 0 0 0 0 0 0 0 0 0 0 0 0 0 0 0 0 0 0 0 0 0 0 0 0 0 0 0 0 0 0 0 0 0 0 0 0 0 0 0 0 0 0 0 0 0 0 0 0 0 0 0 0 0 0 0 0 0 0 0 0 0 0 0 0 0 0 0 0 0 0 0 0 0 0 0 0 0 0 0 0 0 0 0 0 0 0 0 0 0 0 0 0 0 0 0 0 0 0.263719674054365 0.265063259564888 0.266414126136026 0.267771726861059 0.269135496026177 0.270504849461039 0.271879184911667 0.273257882435438 0.274640304817906 0.276025798011121 0.277413691593145 0.278803299248368 0.280193919268253 0.28158483507208 0.282975315747233 0.284364616608563 0.285751979776315 0.287136634772083 0.288517799132236 0.289894679038234 0.291266469963215 0.292632357334214 0.293991517209367 0.2953431169694 0.296686316022698 0.298020266523238 0.299344114100623 0.300656998601437 0.30195805484116 0.303246413365806 0.304521201222465 0.305781542737924 0.307026560304481 0.308255375172105 0.309467108246039 0.310660880888966 0.311835815726817 0.312991037457308 0.314125673660295 0.31523885560899 0.316329719081127 0.317397405169124 0.318441061088294 0.319459840982172 0.320452906724006 0.321419428713464 0.322358586667625 0.323269570405313 0.324151580623837 0.325003829667223 0.325825542285012 0.326615956380722 0.327374323749079 0.328099910801123 0.328791999276343 0.329449886940952 0.330072888271494 0.330660335122949 0.331211577380525 0.331725983594376 0.332202941596464 0.332641859098844 0.333042164272642 0.333403306307043 0.333724755947632 0.334006006013433 0.334246571892053 0.334445992012334 0.334603828293981 0.334719666573624 0.334793117006834 0.33482381444564 0.33481141879111 0.334755615320609 0.334656114989382 0.334512654706122 0.334324997582248 0.334092933154641 0.333816277581596 0.333494873811841 0.33312859172645 0.33271732825355 0.332261007455746 0.331759580590232 0.331213026141582 0.330621349827242 0.329984584575832 0.32930279047832 0.328576054712241 0.327804491439136 0.326988241675401 0.326127473136831 0.325222380057108 0.324273182980561 0.323280128529556 0.322243489146871 0.321163562813501 0.3200406727423 0.318875167047965 0.317667418393842 0.316417823616092 0.315126803325773 0.313794801489429 0.312422284988775 0.311009743160135 0.309557687314273 0.308066650237301 0.306537185673361 0.3049698677898 0.30336529062558 0.301724067523664 0.300046830548165 0.29833422988703 0.296586933241061 0.294805625200084 0.292991006607094 0.291143793911182 0.28926471851012 0.287354526083411 0.285413975916685 0.283443840218278 0.281444903428853 0.279417961524939 0.277363821317217 0.275283299744444 0.273177223163848 0.271046426638849 0.268891753224974 0.266714053254766 0.264514183622572 0.262293007069991 0.260051391472813 0.257790209130276 0.255510336057387 0.253212651281136 0.250898036141332 0.248567373596827 0.246221547537876 0.243861442105315 0.241487941017295 0.239101926904237 0.23670428065266 0.234295880758551 0 0 0 0 0 0 0 0 0 0 0 0 0 0 0 0 0 0 0 0 0 0 0 0 0 0 0 0 0 0 0 0 0 0 0 0 0 0 0 0 0 0 0 0 0 0 0 0 0 0 0 0 0 0 0 0 0 0 0 0 0 0 0 0 0 0 0 0 0 0 0 0 0 0 0 0 0 0 0 0 0 0 0 0 0 0 0 0 0 0 0 0 0 0 0 0 0 0 0
0 0 0 0 0 0 0 0 0 0 0 0 0 0 0 0 0 0 0 0 0 0 0 0 0 0 0 0 0 0 0 0 0 0 0 0 0 0 0 0 0 0 0 0 0 0 0 0 0 0 0 0 0 0 0 0 0 0 0 0 0 0 0 0 0 0 0 0 0 0 0 0 0 0 0 0 0 0 0 0 0 0 0 0 0 0 0 0 0 0 0 0 0 0 0 0 0 0 0 0 0 0 0 0 0 0 0 0 0 0 0 0 0 0 0 0 0 0 0 0.264293738717225 0.265644755144988 0.267002582357836 0.268366654419389 0.269736386924381 0.271111177372222 0.272490405562661 0.273873434013266 0.27525960839842 0.276648258009498 0.278038696235846 0.279430221066189 0.280822115610022 0.282213648638548 0.283604075144678 0.284992636921591 0.286378563159304 0.287761071058713 0.289139366462501 0.290512644502309 0.291880090261526 0.293240879453044 0.294594179111281 0.295939148297775 0.297274938819613 0.298600695959944 0.299915559219798 0.301218663070437 0.302509137715409 0.303786109861486 0.305048703497652 0.306296040681263 0.307527242330525 0.308741429022392 0.309937721794998 0.311115242953707 0.312273116879859 0.31341047084131 0.314526435803807 0.315620147242273 0.316690745951074 0.317737378852294 0.318759199801098 0.319755370387237 0.320725060731726 0.321667450277789 0.322581728575104 0.323467096056437 0.324322764805729 0.325147959316719 0.325941917241211 0.326703890126063 0.327433144138045 0.328128960775674 0.328790637567179 0.32941748875376 0.330008845957318 0.330564058831852 0.331082495697751 0.331563544158203 0.332006611697004 0.332411126257038 0.332776536798747 0.333102313837918 0.333387949962164 0.333632960325476 0.333836883120275 0.333999280026408 0.334119736636576 0.334197862857691 0.334233293287716 0.334225687567565 0.33417473070766 0.334080133388803 0.333941632237026 0.333758990072139 0.333531996129726 0.333260466256364 0.332944243077886 0.332583196140544 0.332177222024969 0.331726244432842 0.331230214246251 0.330689109559729 0.330102935685011 0.329471725128588 0.328795537542146 0.328074459646068 0.327308605126148 0.326498114503745 0.325643154979627 0.324743920251785 0.323800630307533 0.322813531190246 0.321782894741114 0.320709018316334 0.319592224480173 0.318432860674378 0.317231298864448 0.315987935163277 0.314703189432758 0.313377504863894 0.312011347536061 0.310605205956035 0.30915959057745 0.307675033301364 0.306152086958634 0.30459132477481 0.302993339818307 0.301358744432588 0.299688169653135 0.29798226461001 0.296241695916776 0.294467147046612 0.292659317696441 0.290818923139879 0.288946693569881 0.2870433734319 0.28510972074842 0.283146506435728 0.281154513613754 0.279134536909884 0.277087381757555 0.275013863690533 0.272914807633696 0.270791047191198 0.268643423932856 0.266472786679583 0.26427999078873 0.262065897440137 0.259831372923718 0.25757728792939 0.255304516840121 0.253013937028904 0.250706428160385 0.248382871497929 0.246044149216844 0.243691143724475 0.241324736987874 0.238945809869735 0.236555241473233 0 0 0 0 0 0 0 0 0 0 0 0 0 0 0 0 0 0 0 0 0 0 0 0 0 0 0 0 0 0 0 0 0 0 0 0 0 0 0 0 0 0 0 0 0 0 0 0 0 0 0 0 0 0 0 0 0 0 0 0 0 0 0 0 0 0 0 0 0 0 0 0 0 0 0 0 0 0 0 0 0 0 0 0 0 0 0 0 0 0 0 0 0 0 0 0 0 0 0 0
0 0 0 0 0 0 0 0 0 0 0 0 0 0 0 0 0 0 0 0 0 0 0 0 0 0 0 0 0 0 0 0 0 0 0 0 0 0 0 0 0 0 0 0 0 0 0 0 0 0 0 0 0 0 0 0 0 0 0 0 0 0 0 0 0 0 0 0 0 0 0 0 0 0 0 0 0 0 0 0 0 0 0 0 0 0 0 0 0 0 0 0 0 0 0 0 0 0 0 0 0 0 0 0 0 0 0 0 0 0 0 0 0 0 0 0 0 0 0.262165257993605 0.263508862341964 0.264859900896853 0.266217826388911 0.267582072717362 0.268952055301867 0.270327171456712 0.271706800787105 0.273090305607291 0.274477031380168 0.27586630717809 0.277257446164467 0.27864974609578 0.280042489843581 0.281434945936024 0.282826369118455 0.284216000932541 0.285603070313411 0.286986794204246 0.288366378187719 0.289741017133692 0.291109895862511 0.292472189823246 0.293827065786189 0.295173682548895 0.296511191655042 0.297838738125356 0.29915546119982 0.300460495090386 0.301752969743375 0.303032011610733 0.304296744429312 0.305546290007299 0.306779769016936 0.307996301792636 0.309195009133599 0.310375013110026 0.311535437872001 0.312675410460129 0.313794061616991 0.314890526598479 0.315963945984073 0.31701346648511 0.318038241750106 0.319037433166185 0.320010210655662 0.320955753466854 0.321873250958169 0.322761903374546 0.323620922615326 0.324449532992631 0.325246971979347 0.326012490945817 0.32674535588436 0.327444848120752 0.328110265011798 0.328740920628181 0.329336146421753 0.329895291876469 0.330417725142185 0.33090283365056 0.331350024712326 0.331758726095216 0.332128386581844 0.332458476506907 0.332748488273038 0.332997936844723 0.333206360219704 0.333373319877302 0.333498401203159 0.333581213889896 0.333621392313247 0.333618595883232 0.333572509369983 0.333482843203872 0.333349333749613 0.333171743554061 0.332949861567439 0.332683503337795 0.332372511178505 0.332016754308665 0.331616128966289 0.331170558494209 0.330679993398685 0.330144411380677 0.329563817339862 0.328938243351438 0.328267748615848 0.327552419381547 0.326792368841017 0.325987737000225 0.325138690521791 0.324245422542135 0.323308152462939 0.322327125717257 0.321302613510667 0.320234912537881 0.319124344675246 0.317971256649627 0.316776019684167 0.315539029121451 0.314260704024656 0.31294148675724 0.311581842541814 0.310182258998807 0.308743245665597 0.307265333496782 0.305749074346296 0.30419504043208 0.302603823784066 0.300976035676208 0.299312306043343 0.29761328288368 0.295879631647679 0.294112034614185 0.292311190254586 0.290477812585862 0.288612630513355 0.286716387164093 0.284789839211546 0.28283375619264 0.280848919817903 0.278836123275614 0.276796170530775 0.27472987561982 0.272638061941864 0.27052156154737 0.268381214425093 0.266217867788102 0.264032375359758 0.26182559666044 0.259598396295844 0.25735164324767 0.255086210167465 0.252802972674426 0.250502808657909 0.248186597585396 0.245855219816668 0.243509555924882 0.241150486025252 0.23877888911204 0 0 0 0 0 0 0 0 0 0 0 0 0 0 0 0 0 0 0 0 0 0 0 0 0 0 0 0 0 0 0 0 0 0 0 0 0 0 0 0 0 0 0 0 0 0 0 0 0 0 0 0 0 0 0 0 0 0 0 0 0 0 0 0 0 0 0 0 0 0 0 0 0 0 0 0 0 0 0 0 0 0 0 0 0 0 0 0 0 0 0 0 0 0 0 0 0 0 0 0 0
0 0 0 0 0 0 0 0 0 0 0 0 0 0 0 0 0 0 0 0 0 0 0 0 0 0 0 0 0 0 0 0 0 0 0 0 0 0 0 0 0 0 0 0 0 0 0 0 0 0 0 0 0 0 0 0 0 0 0 0 0 0 0 0 0 0 0 0 0 0 0 0 0 0 0 0 0 0 0 0 0 0 0 0 0 0 0 0 0 0 0 0 0 0 0 0 0 0 0 0 0 0 0 0 0 0 0 0 0 0 0 0 0 0 0 0 0 0.26003000436945 0.261365389692796 0.262708813193506 0.264059746676604 0.265417642776213 0.266781935285427 0.268152039508761 0.269527352636939 0.270907254143788 0.272291106204936 0.273678254138028 0.275068026864101 0.276459737389758 0.277852683309749 0.279246147329532 0.280639397807341 0.282031689315314 0.283422263219147 0.284810348275733 0.28619516124825 0.287575907538081 0.288951781832961 0.290321968770727 0.291685643617967 0.293041972962934 0.294390115421963 0.295729222358696 0.297058438615347 0.298376903255224 0.299683750315741 0.300978109571078 0.302259107303691 0.303525867083804 0.304777510556032 0.306013158232265 0.307231930289927 0.308432947374699 0.309615331406814 0.310778206389996 0.311920699222122 0.313041940506677 0.314141065364051 0.315217214241758 0.316269533722615 0.31729717732994 0.318299306328834 0.319275090522585 0.320223709043272 0.321144351135613 0.322036216933145 0.322898518225795 0.323730479217942 0.324531337276046 0.325300343664967 0.326036764272079 0.326739880318315 0.327408989055294 0.328043404447679 0.32864245783997 0.3292054986069 0.329731894786691 0.330221033696374 0.330672322528471 0.331085188928299 0.331459081551225 0.331793470599209 0.332087848335986 0.332341729580304 0.332554652176616 0.332726177442696 0.332855890593647 0.332943401141826 0.332988343272224 0.33299037619288 0.332949184459941 0.332864478277023 0.332735993768527 0.332563493226662 0.332346765331887 0.332085625346586 0.331779915281781 0.331429504036751 0.331034287511443 0.330594188691605 0.330109157706625 0.329579171860046 0.329004235632829 0.328384380659424 0.327719665676758 0.327010176446297 0.326256025649354 0.32545735275587 0.324614323866914 0.323727131531186 0.322795994535853 0.321821157672057 0.320802891475485 0.319741491942425 0.318637280221737 0.317490602283235 0.316301828562965 0.315071353585938 0.31379959556685 0.312486995989401 0.311134019164806 0.309741151770155 0.308308902367252 0.306837800902649 0.305328398189544 0.303781265372288 0.302196993374231 0.300576192329659 0.298919491000602 0.297227536179302 0.295500992077127 0.293740539700764 0.291946876216492 0.29012071430338 0.288262781496249 0.286373819519238 0.284454583610831 0.282505841841204 0.280528374422732 0.278522973014545 0.276490440021961 0.274431587891681 0.272347238403585 0.270238221959977 0.268105376873155 0.265949548652096 0.26377158928915 0.261572356547505 0.259352713250284 0.257113526572062 0.254855667333571 0.252580009300423 0.250287428486555 0.247978802463183 0.245655009673997 0.243316928757286 0.240965437875717 0.238601414054436 0 0 0 0 0 0 0 0 0 0 0 0 0 0 0 0 0 0 0 0 0 0 0 0 0 0 0 0 0 0 0 0 0 0 0 0 0 0 0 0 0 0 0 0 0 0 0 0 0 0 0 0 0 0 0 0 0 0 0 0 0 0 0 0 0 0 0 0 0 0 0 0 0 0 0 0 0 0 0 0 0 0 0 0 0 0 0 0 0 0 0 0 0 0 0 0 0 0 0 0 0
0 0 0 0 0 0 0 0 0 0 0 0 0 0 0 0 0 0 0 0 0 0 0 0 0 0 0 0 0 0 0 0 0 0 0 0 0 0 0 0 0 0 0 0 0 0 0 0 0 0 0 0 0 0 0 0 0 0 0 0 0 0 0 0 0 0 0 0 0 0 0 0 0 0 0 0 0 0 0 0 0 0 0 0 0 0 0 0 0 0 0 0 0 0 0 0 0 0 0 0 0 0 0 0 0 0 0 0 0 0 0 0 0 0 0 0 0.257889277104938 0.259215657990954 0.260550661078046 0.261893777626961 0.263244479411359 0.264602219025497 0.265966430214682 0.267336528228278 0.268711910195066 0.270091955520691 0.271476026306922 0.272863467792402 0.274253608814571 0.275645762292366 0.27703922572932 0.278433281736628 0.279827198575715 0.281220230719841 0.282611619434218 0.284000593374108 0.285386369200342 0.28676815221165 0.288145136993219 0.289516508080808 0.290881440639767 0.292239101158282 0.293588648154109 0.294929232894095 0.296260000125705 0.297580088819798 0.298888632923856 0.300184762124839 0.301467602620863 0.302736277900838 0.303989909531205 0.305227617948912 0.306448523259727 0.307651746041 0.308836408147957 0.310001633522622 0.311146549004417 0.312270285141539 0.313371977002145 0.314450764984433 0.315505795624644 0.316536222402067 0.317541206540093 0.318519917802358 0.319471535283064 0.320395248190516 0.321290256622953 0.322155772335758 0.322991019499114 0.323795235445219 0.324567671404149 0.325307593227494 0.326014282098914 0.326687035230727 0.327325166545728 0.327928007343406 0.328494906949749 0.329025233349883 0.329518373802762 0.329973735437185 0.330390745828438 0.330768853554856 0.331107528733654 0.331406263535395 0.331664572676486 0.331881993889128 0.332058088368165 0.332192441194325 0.332284661733366 0.332334384010664 0.332341267060837 0.332304995252006 0.332225278584346 0.332101852962607 0.331934480442317 0.331722949449428 0.331467074973182 0.331166698732021 0.330821689312412 0.330431942280462 0.329997380266276 0.329517953021009 0.328993637446631 0.328424437598426 0.32781038466033 0.327151536893193 0.326447979556134 0.325699824801157 0.324907211541262 0.324070305292293 0.323189297988811 0.322264407774326 0.321295878766221 0.320283980795767 0.319229009123648 0.318131284131435 0.316991150989488 0.315808979301808 0.314585162728342 0.31332011858534 0.312014287424327 0.310668132590305 0.309282139759844 0.307856816459682 0.306392691566565 0.304890314788983 0.303350256131561 0.301773105342818 0.300159471347074 0.298509981661252 0.296825281797396 0.295106034651667 0.293352919880665 0.291566633265879 0.289747886067093 0.287897404365614 0.286015928398136 0.284104211882123 0.282163021333535 0.280193135377781 0.278195344054751 0.276170448118772 0.274119258334375 0.272042594768698 0.269941286081387 0.267816168812865 0.265668086671757 0.263497889822363 0.261306434172953 0.259094580665722 0.256863194569214 0.254613144773975 0.25234530309225 0.250060543562455 0.24775974175919 0.245443774109517 0.243113517216226 0.240769847188762 0.23841363898253 0 0 0 0 0 0 0 0 0 0 0 0 0 0 0 0 0 0 0 0 0 0 0 0 0 0 0 0 0 0 0 0 0 0 0 0 0 0 0 0 0 0 0 0 0 0 0 0 0 0 0 0 0 0 0 0 0 0 0 0 0 0 0 0 0 0 0 0 0 0 0 0 0 0 0 0 0 0 0 0 0 0 0 0 0 0 0 0 0 0 0 0 0 0 0 0 0 0 0 0 0
0 0 0 0 0 0 0 0 0 0 0 0 0 0 0 0 0 0 0 0 0 0 0 0 0 0 0 0 0 0 0 0 0 0 0 0 0 0 0 0 0 0 0 0 0 0 0 0 0 0 0 0 0 0 0 0 0 0 0 0 0 0 0 0 0 0 0 0 0 0 0 0 0 0 0 0 0 0 0 0 0 0 0 0 0 0 0 0 0 0 0 0 0 0 0 0 0 0 0 0 0 0 0 0 0 0 0 0 0 0 0 0 0 0 0 0 0.257060966473064 0.258386765513405 0.25972126143734 0.261063945536601 0.262414289608496 0.263771746264146 0.265135749259467 0.266505713848723 0.267881037160409 0.269261098595223 0.270645260245843 0.272032867338181 0.273423248693801 0.274815717213103 0.276209570378895 0.277604090779915 0.278998546653845 0.280392192449342 0.281784269406569 0.283174006155687 0.284560619332746 0.285943314212377 0.287321285356686 0.28869371727968 0.290059785126585 0.29141865536736 0.292769486503681 0.294111429788679 0.295443629958679 0.296765225976139 0.298075351783031 0.299373137063819 0.300657708017231 0.301928188135968 0.303183698993473 0.304423361036926 0.305646294385539 0.306851619633271 0.308038458655053 0.309205935415597 0.310353176779875 0.311479313324329 0.312583480147867 0.313664817681722 0.314722472497208 0.315755598110449 0.316763355783123 0.317744915318273 0.318699455850263 0.319626166627928 0.320524247789983 0.321392911131794 0.322231380862557 0.323038894352018 0.323814702865815 0.32455807228857 0.325268283833869 0.325944634740258 0.326586438952451 0.327193027786904 0.327763750580964 0.328297975324834 0.32879508927556 0.329254499552345 0.329675633712451 0.330057940307019 0.330400889416144 0.330703973162565 0.330966706203379 0.331188626199193 0.331369294260171 0.33150829536846 0.331605238776517 0.33165975838087 0.331671513070913 0.331640187052334 0.331565490144835 0.331447158053813 0.331284952615739 0.331078662016965 0.330828100985771 0.330533110957457 0.330193560212347 0.329809343986612 0.329380384555824 0.328906631291236 0.328388060688767 0.32782467637076 0.327216509060571 0.326563616530115 0.325866083520517 0.325124021636051 0.324337569211584 0.32350689115379 0.322632178756413 0.321713649489907 0.320751546765799 0.319746139676179 0.318697722708713 0.317606615437651 0.316473162191289 0.315297731696404 0.314080716700198 0.312822533570311 0.311523621873488 0.310184443933518 0.308805484369097 0.30738724961224 0.305930267407968 0.304435086295945 0.302902275074784 0.301332422249799 0.299726135464914 0.29808404091953 0.296406782771147 0.294695022524501 0.292949438408083 0.291170724738817 0.289359591275753 0.287516762563615 0.285642977267035 0.283738987496354 0.281805558125805 0.279843466104972 0.277853499764376 0.275836458116019 0.273793150149796 0.27172439412658 0.26963101686885 0.267513853049732 0.265373744481238 0.263211539402593 0.261028091769429 0.258824260544681 0.256600908991984 0.254358903972352 0.252099115244924 0.249822414772538 0.247529676032866 0.245221773335869 0.242899581148252 0.240563973425635 0.238215822953121 0 0 0 0 0 0 0 0 0 0 0 0 0 0 0 0 0 0 0 0 0 0 0 0 0 0 0 0 0 0 0 0 0 0 0 0 0 0 0 0 0 0 0 0 0 0 0 0 0 0 0 0 0 0 0 0 0 0 0 0 0 0 0 0 0 0 0 0 0 0 0 0 0 0 0 0 0 0 0 0 0 0 0 0 0 0 0 0 0 0 0 0 0 0 0 0 0 0 0 0 0
0 0 0 0 0 0 0 0 0 0 0 0 0 0 0 0 0 0 0 0 0 0 0 0 0 0 0 0 0 0 0 0 0 0 0 0 0 0 0 0 0 0 0 0 0 0 0 0 0 0 0 0 0 0 0 0 0 0 0 0 0 0 0 0 0 0 0 0 0 0 0 0 0 0 0 0 0 0 0 0 0 0 0 0 0 0 0 0 0 0 0 0 0 0 0 0 0 0 0 0 0 0 0 0 0 0 0 0 0 0 0 0.24974092486452 0.251015235501928 0.252300558512079 0 0.254902591757782 0.256218425495675 0.25754351902046 0.258877383494077 0.260219510292597 0.261569371292062 0.262926419177232 0.264290087773081 0.265659792398853 0.267034930244442 0.268414880768851 0.269799006120441 0.271186651578653 0.27257714601688 0.273969802386089 0.275363918218815 0.276758776153096 0.278153644475879 0.279547777685424 0.280940417072197 0.282330791317692 0.28371811711065 0.285101599780041 0.28648043394423 0.287853804175667 0.289220885680423 0.290580844991915 0.291932840678066 0.293276024061208 0.294609539949938 0.295932527382168 0.297244120378578 0.298543448705649 0.299829638647446 0.301101813785327 0.302359095784676 0.303600605187829 0.304825462212281 0.306032787553272 0.307221703189866 0.308391333193577 0.309540804538636 0.310669247912962 0.31177579852889 0.312859596932728 0.313919789812194 0.314955530800781 0.315965981278118 0.316950311165376 0.317907699714777 0.31883733629228 0.319738421152497 0.320610166204943 0.321451795770673 0.322262547328428 0.323041672249387 0.32378843651964 0.324502121449525 0.325182024368969 0.325827459308009 0.326437757661662 0.327012268838359 0.327550360891161 0.328051421131001 0.328514856721214 0.328940095252663 0.329326585298753 0.32967379694969 0.329981222325355 0.33024837606618 0.330474795801459 0.330660042594543 0.330803701364414 0.33090538128315 0.330964716148823 0.330981364733431 0.33095501110546 0.330885364926736 0.330772161723251 0.330615163129677 0.330414157107331 0.330168958135364 0.329879407375026 0.329545372806839 0.329166749340603 0.328743458898153 0.328275450468839 0.327762700137752 0.327205211086713 0.326603013568136 0.325956164851849 0.325264749145053 0.324528877485587 0.323748687608722 0.322924343787756 0.322056036648674 0.321143982959225 0.320188425392747 0.319189632267143 0.318147897259423 0.317063539096267 0.315936901221074 0.314768351438033 0.313558281533717 0.312307106876802 0.311015265996472 0.309683220140134 0.308311452811094 0.306900469286832 0.305450796118586 0.303962980612925 0.30243759029605 0.300875212361565 0.299276453102458 0.29764193732809 0.295972307766972 0.294268224456113 0.292530364117787 0.290759419524512 0.288956098853084 0.287121125028519 0.285255235058722 0.283359179360765 0.281433721079608 0.279479635400127 0.277497708853318 0.275488738617516 0.273453531815506 0.271392904808374 0.269307682486931 0.267198697561596 0.265066789851528 0.262912805573877 0.260737596633952 0.258542019917132 0.256326936583312 0.254093211364676 0.251841711867576 0.249573307879269 0.247288870680262 0.244989272363004 0.242675385157614 0.240348080765361 0.238008229700565 0.235656700641562 0 0 0 0 0 0 0 0 0 0 0 0 0 0 0 0 0 0 0 0 0 0 0 0 0 0 0 0 0 0 0 0 0 0 0 0 0 0 0 0 0 0 0 0 0 0 0 0 0 0 0 0 0 0 0 0 0 0 0 0 0 0 0 0 0 0 0 0 0 0 0 0 0 0 0 0 0 0 0 0 0 0 0 0 0 0 0 0 0 0 0 0 0 0 0 0 0 0 0 0
0 0 0 0 0 0 0 0 0 0 0 0 0 0 0 0 0 0 0 0 0 0 0 0 0 0 0 0 0 0 0 0 0 0 0 0 0 0 0 0 0 0 0 0 0 0 0 0 0 0 0 0 0 0 0 0 0 0 0 0 0 0 0 0 0 0 0 0 0 0 0 0 0 0 0 0 0 0 0 0 0 0 0 0 0 0 0 0 0 0 0 0 0 0 0 0 0 0 0 0 0 0 0 0 0 0 0 0 0 0 0.247627941757364 0.248889587520535 0.250162704606474 0.251446906755625 0.252741786833983 0.254046917003386 0.255361848915121 0.256686113926809 0.25801922334254 0.259360668676143 0.260709921937525 0.262066435941906 0.263429644641795 0.26479896348152 0.266173789774069 0.267553503099992 0.268937465728101 0.270325023057603 0.271715504081392 0.273108221870056 0.274502474076258 0.275897543459025 0.277292698427496 0.278687193603654 0.280080270403515 0.281471157636238 0.282859072120595 0.284243219318199 0.285622793982881 0.286996980825564 0.288364955193971 0.289725883766485 0.291078925259424 0.29242323114703 0.293757946393383 0.295082210195487 0.296395156736724 0.297695915949861 0.298983614288784 0.300257375508122 0.30151632144987 0.302759572836173 0.303986250067364 0.305195474024349 0.306386366874458 0.307558052879809 0.308709659207291 0.30984031673921 0.310949160883675 0.312035332383781 0.313097978124631 0.314136251937276 0.315149315398614 0.3161363386263 0.317096501067749 0.318028992282269 0.318933012715416 0.319807774464647 0.320652502035337 0.321466433086287 0.322248819163806 0.322998926423498 0.32371603633889 0.324399446396045 0.32504847077333 0.325662441005522 0.326240706631457 0.326782635824443 0.327287616004685 0.327755054432988 0.328184378785037 0.328575037705555 0.328926501341701 0.329238261855065 0.329509833911664 0.329740755149365 0.329930586622184 0.330078913220967 0.330185344069951 0.330249512898764 0.330271078389457 0.330249724498167 0.330185160751079 0.330077122514357 0.329925371237782 0.329729694671834 0.329489907058025 0.329205849292304 0.328877389061389 0.328504420951948 0.32808686653254 0.327624674408303 0.327117820248399 0.326566306786251 0.325970163792664 0.325329448021938 0.324644243131134 0.323914659572675 0.323140834460507 0.322322931410079 0.321461140352429 0.320555677322708 0.319606784223489 0.318614728563259 0.317579803170513 0.316502325883899 0.315382639218893 0.314221110011524 0.313018129039672 0.311774110622522 0.310489492198746 0.309164733884037 0.307800318008649 0.306396748635571 0.304954551060062 0.303474271291216 0.301956475516294 0.300401749548581 0.298810698259493 0.297183944995741 0.29552213098232 0.293825914712134 0.29209597132307 0.290332991963339 0.288537683145917 0.286710766092947 0.284852976070902 0.282965061717422 0.281047784360627 0.279101917331788 0.277128245272225 0.275127563435259 0.273100676984109 0.271048400286568 0.268971556207302 0.266870975398648 0.264747495590707 0.2626019608816 0.260435221028681 0.25824813074153 0.256041548977534 0.25381633824082 0.251573363885342 0.249313493422858 0.247037595836553 0.244746540901043 0.242441198509455 0.240122438008276 0.237791127540675 0.235448133398896 0 0 0 0 0 0 0 0 0 0 0 0 0 0 0 0 0 0 0 0 0 0 0 0 0 0 0 0 0 0 0 0 0 0 0 0 0 0 0 0 0 0 0 0 0 0 0 0 0 0 0 0 0 0 0 0 0 0 0 0 0 0 0 0 0 0 0 0 0 0 0 0 0 0 0 0 0 0 0 0 0 0 0 0 0 0 0 0 0 0 0 0 0 0 0 0 0 0 0 0
0 0 0 0 0 0 0 0 0 0 0 0 0 0 0 0 0 0 0 0 0 0 0 0 0 0 0 0 0 0 0 0 0 0 0 0 0 0 0 0 0 0 0 0 0 0 0 0 0 0 0 0 0 0 0 0 0 0 0 0 0 0 0 0 0 0 0 0 0 0 0 0 0 0 0 0 0 0 0 0 0 0 0 0 0 0 0 0 0 0 0 0 0 0 0 0 0 0 0 0 0 0 0 0 0 0 0 0 0 0 0.246764751139534 0.248025013185745 0.249296818187282 0.250579780099072 0.251873491996482 0.253177526246112 0.254491434699895 0.255814748912476 0.257146980381827 0.258487620813006 0.259836142404952 0.261191998160192 0.262554622217265 0.26392343020569 0.265297819623232 0.266677170235224 0.268060844495659 0.269448187989712 0.270838529897394 0.272231183477911 0.273625446574376 0.275020602138409 0.276415918774176 0.277810651301388 0.279204041336745 0.280595317893263 0.281983697996954 0.283368387320224 0.284748580831402 0.286123463459749 0.287492210775258 0.288853989682589 0.290207959128395 0.291553270821319 0.292889069963911 0.294214495995664 0.295528683346405 0.296830762199204 0.298119859261983 0.299395098546978 0.30065560215718 0.301900491078903 0.303128885979569 0.304339908009824 0.305532679609076 0.306706325313525 0.307859972565778 0.308992752525102 0.31010380087738 0.311192258643841 0.312257272987601 0.313297998017091 0.314313595585417 0.315303236084703 0.316266099234502 0.317201374863314 0.318108263682294 0.318985978050234 0.319833742728897 0.320650795627802 0.321436388537573 0.322189787850969 0.322910275270732 0.323597148503403 0.324249721938278 0.324867327310677 0.325449314348749 0.325995051403021 0.326503926057945 0.326975345724719 0.327408738214658 0.327803552292448 0.32815925820863 0.328475348210663 0.328751337031996 0.328986762358548 0.329181185272084 0.329334190669943 0.329445387660664 0.329514409935057 0.32954091611229 0.329524590060626 0.329465141192465 0.329362304733353 0.329215841964717 0.329025540440047 0.328791214174348 0.328512703806669 0.328189876735587 0.327822627227538 0.327410876497943 0.326954572765094 0.326453691276819 0.325908234309954 0.325318231142735 0.324683738000202 0.324004837972779 0.323281640908221 0.322514283277152 0.321702928012448 0.32084776432276 0.319949007480508 0.319006898584697 0.318021704298948 0.316993716565167 0.315923252293307 0.314810653027695 0.313656284590451 0.31246053670252 0.311223822582901 0.309946578526644 0.308629263462252 0.307272358489121 0.305876366395666 0.304441811158852 0.302969237425799 0.301459209978202 0.299912313180326 0.298329150411292 0.29671034348247 0.295056532040754 0.293368372958502 0.291646539710994 0.289891721742191 0.288104623819653 0.286285965379454 0.284436479861921 0.282556914039085 0.280648027334656 0.278710591137415 0.276745388108865 0.274753211485992 0.27273486438002 0.270691159071978 0.268622916305955 0.266530964580878 0.264416139441644 0.262279282770453 0.260121242079138 0.257942869803317 0.255745022599179 0.253528560643655 0.25129434693878 0.249043246620991 0.246776126276098 0.244493853260676 0.242197295030558 0.239887318477144 0.237564789272194 0.235230571221744 0 0 0 0 0 0 0 0 0 0 0 0 0 0 0 0 0 0 0 0 0 0 0 0 0 0 0 0 0 0 0 0 0 0 0 0 0 0 0 0 0 0 0 0 0 0 0 0 0 0 0 0 0 0 0 0 0 0 0 0 0 0 0 0 0 0 0 0 0 0 0 0 0 0 0 0 0 0 0 0 0 0 0 0 0 0 0 0 0 0 0 0 0 0 0 0 0 0 0 0
0 0 0 0 0 0 0 0 0 0 0 0 0 0 0 0 0 0 0 0 0 0 0 0 0 0 0 0 0 0 0 0 0 0 0 0 0 0 0 0 0 0 0 0 0 0 0 0 0 0 0 0 0 0 0 0 0 0 0 0 0 0 0 0 0 0 0 0 0 0 0 0 0 0 0 0 0 0 0 0 0 0 0 0 0 0 0 0 0 0 0 0 0 0 0 0 0 0 0 0 0 0 0 0 0 0 0 0 0 0 0.245888637964527 0.247147399351714 0 0.249699377465613 0.250991801734043 0.252294619871124 0.253607383977711 0.254929625855511 0.256260857248161 0.257600570105443 0.258948236870527 0.260303310790105 0.261665226247237 0.26303339911673 0.264407227142793 0.265786090338738 0.267169351408427 0.268556356189147 0.269946434115572 0.271338898704446 0.272733048059561 0.274128165396629 0.275523519587561 0.276918365723679 0.278311945697358 0.27970348880152 0.281092212346454 0.282477322293337 0.283858013903855 0.285233472405267 0.286602873670249 0.287965384910835 0.289320165385719 0.290666367120206 0.292003135638047 0.293329610704364 0.294644927078904 0.295948215278778 0.297238602349867 0.298515212646056 0.299777168615412 0.301023591592456 0.302253602595633 0.303466323129066 0.304660875987715 0.305836386064991 0.306991981161928 0.308126792796958 0.30923995701537 0.310330615197505 0.311397914864736 0.312441010482306 0.313459064258077 0.314451246936229 0.315416738585001 0.316354729377515 0.317264420364769 0.318145024239876 0.318995766092632 0.319815884153515 0.320604630526228 0.321361271907899 0.322085090296085 0.322775383681724 0.323431466727206 0.324052671428753 0.324638347762306 0.325187864312153 0.325700608881545 0.326175989084562 0.326613432918536 0.32701238931634 0.3273723286779 0.327692743380289 0.327973148265813 0.328213081107521 0.32841210305159 0.328569799036078 0.328685778185576 0.328759674181297 0.328791145606199 0.328779876264763 0.328725575477076 0.328627978346901 0.32848684600348 0.328301965816797 0.328073151586124 0.327800243701666 0.327483109279171 0.327121642267413 0.326715763528487 0.326265420890886 0.325770589175377 0.325231270193725 0.324647492720341 0.324019312436984 0.323346811850665 0.322630100184952 0.321869313244888 0.321064613255797 0.320216188676264 0.319324253985613 0.318389049446254 0.317410840841274 0.316389919187714 0.315326600425974 0.314221225085821 0.31307415792954 0.31188578757273 0.310656526083352 0.309386808559583 0.308077092687118 0.306727858276562 0.305339606781556 0.303912860798345 0.302448163547478 0.300946078338371 0.299407188017483 0.297832094400847 0.296221417691747 0.294575795884327 0.292895884153921 0.291182354234945 0.289435893787144 0.287657205751042 0.285847007693447 0.28400603114382 0.282135020922414 0.280234734460982 0.278305941116946 0.276349421481884 0.274365966685168 0.272356377693638 0.270321464608149 0.268262045957837 0.26617894799296 0.264073003977142 0.261945053479846 0.259795941669906 0.25762651861091 0.255437638559258 0.253230159265646 0.251004941280786 0.248762847266086 0.246504741310049 0.244231488251119 0.241943953007672 0.239642999915843 0.237329492075876 0 0 0 0 0 0 0 0 0 0 0 0 0 0 0 0 0 0 0 0 0 0 0 0 0 0 0 0 0 0 0 0 0 0 0 0 0 0 0 0 0 0 0 0 0 0 0 0 0 0 0 0 0 0 0 0 0 0 0 0 0 0 0 0 0 0 0 0 0 0 0 0 0 0 0 0 0 0 0 0 0 0 0 0 0 0 0 0 0 0 0 0 0 0 0 0 0 0 0 0 0
0 0 0 0 0 0 0 0 0 0 0 0 0 0 0 0 0 0 0 0 0 0 0 0 0 0 0 0 0 0 0 0 0 0 0 0 0 0 0 0 0 0 0 0 0 0 0 0 0 0 0 0 0 0 0 0 0 0 0 0 0 0 0 0 0 0 0 0 0 0 0 0 0 0 0 0 0 0 0 0 0 0 0 0 0 0 0 0 0 0 0 0 0 0 0 0 0 0 0 0 0 0 0 0 0 0 0 0 0.242522000267602 0.243754705405482 0.244999801886324 0.246256946413538 0.247525774532537 0.248805900755931 0.250096918711985 0.251398401316364 0.252709900967171 0.254030949763258 0.255361059745741 0.256699723162648 0.25804641275658 0.25940058207525 0.260761665804721 0.262129080125158 0.263502223088841 0.264880475020206 0.266263198937616 0.26764974099653 0.269039430953761 0.270431582652397 0.271825494527036 0.27322045012886 0.274615718670107 0.276010555587449 0.277404203123768 0.278795890927768 0.280184836670879 0.281570246680834 0.28295131659132 0.284327232007048 0.285697169183562 0.287060295721127 0.28841577127194 0.289762748259965 0.291100372612615 0.292427784503504 0.293744119105484 0.295048507353142 0.296340076713938 0.297617951967123 0.298881255989591 0.300129110547779 0.301360637094737 0.302574957571453 0.30377119521155 0.304948475348411 0.306105926223826 0.307242679797221 0.308357872554532 0.30945064631579 0.310520149040467 0.311565535629649 0.312585968724089 0.31358061949719 0.314548668442003 0.315489306151282 0.316401734089683 0.31728516535719 0.318138825442845 0.318961952967888 0.319753800417426 0.320513634859729 0.32124073865233 0.321934410134035 0.322593964302055 0.323218733473425 0.323808067929916 0.324361336545681 0.324877927396873 0.32535724835251 0.325798727645889 0.326201814425856 0.326565979287297 0.326890714780208 0.32717553589676 0.327419980535776 0.327623609944097 0.327786009134315 0.327906787278405 0.327985578076806 0.328022040102541 0.328015857120004 0.327966738378058 0.327874418877138 0.327738659610094 0.32755924777652 0.327335996970373 0.327068747340715 0.326757365725435 0.326401745757879 0.326001807946296 0.325557499726105 0.325068795484985 0.324535696560833 0.323958231212686 0.323336454564718 0.322670448523479 0.321960321668559 0.321206209116908 0.320408272361074 0.319566699081656 0.318681702934291 0.317753523311547 0.316782425080106 0.315768698293671 0.314712657882039 0.313614643316833 0.312475018254405 0.311294170156448 0.310072509888884 0.308810471299623 0.307508510775813 0.306167106781219 0.304786759374399 0.303367989708357 0.301911339512391 0.300417370556843 0.298886664101518 0.297319820328509 0.295717457760217 0.294080212663355 0.292408738439723 0.2907037050046 0.288965798153533 0.287195718918396 0.285394182913532 0.28356191967284 0.281699671978646 0.279808195183228 0.277888256523828 0.275940634432037 0.273966117838387 0.271965505473015 0.269939605163258 0.267889233129002 0.265815213276666 0.263718376492615 0.261599559936868 0.259459606337883 0.257299363289259 0.255119682549132 0.252921419343054 0.250705431671131 0.248472579620169 0.246223724681568 0.243959729075702 0.241681455083471 0.239389764385721 0 0 0 0 0 0 0 0 0 0 0 0 0 0 0 0 0 0 0 0 0 0 0 0 0 0 0 0 0 0 0 0 0 0 0 0 0 0 0 0 0 0 0 0 0 0 0 0 0 0 0 0 0 0 0 0 0 0 0 0 0 0 0 0 0 0 0 0 0 0 0 0 0 0 0 0 0 0 0 0 0 0 0 0 0 0 0 0 0 0 0 0 0 0 0 0 0 0 0 0 0 0
0 0 0 0 0 0 0 0 0 0 0 0 0 0 0 0 0 0 0 0 0 0 0 0 0 0 0 0 0 0 0 0 0 0 0 0 0 0 0 0 0 0 0 0 0 0 0 0 0 0 0 0 0 0 0 0 0 0 0 0 0 0 0 0 0 0 0 0 0 0 0 0 0 0 0 0 0 0 0 0 0 0 0 0 0 0 0 0 0 0 0 0 0 0 0 0 0 0 0 0 0 0 0 0 0 0 0 0.240406259512407 0.241624313991871 0.242855149837698 0.244098445358559 0.245353857602029 0.246621022457048 0.247899554779591 0.249189048541589 0.250489077003124 0.251799192907924 0.253118928702095 0.254447796776066 0.255785289729636 0.257130880660035 0.258484023472838 0.259844153215562 0.261210686433757 0.26258302154935 0.263960539260981 0.265342602966063 0.266728559204208 0.268117738121722 0.269509453956748 0.270903005544679 0.272297676843406 0.273692737477926 0.275087443303831 0.276481036989171 0.27787274861412 0.279261796287906 0.280647386782394 0.282028716181698 0.283404970547193 0.284775326597231 0.286138952400906 0.287495008085112 0.288842646554187 0.290181014221384 0.291509251751364 0.29282649481296 0.294131874841354 0.295424519808863 0.296703555003494 0.297968103814367 0.299217288523184 0.300450231100817 0.301666054008132 0.302863881000148 0.304042837932589 0.305202053569938 0.306340660394036 0.307457795412298 0.30855260096461 0.309624225527966 0.310671824517895 0.311694561085746 0.31269160691088 0.313662142986844 0.314605360400588 0.315520461103796 0.316406658675425 0.317263179074522 0.318089261382441 0.318884158533557 0.319647138033605 0.320377482664789 0.321074491176802 0.321737478962944 0.322365778720515 0.322958741094698 0.323515735305154 0.324036149754593 0.324519392618573 0.324964892415854 0.325372098558593 0.325740481881767 0.32606953515117 0.3263587735494 0.326607735139274 0.326815981304121 0.326983097164454 0.327108691970552 0.32719239947049 0.327233878253228 0.327232812066368 0.327188910108246 0.327101907294036 0.326971564495617 0.326797668754936 0.32658003347069 0.326318498558142 0.326012930581952 0.325663222861927 0.325269295551625 0.324831095689799 0.324348597224696 0.323821801011251 0.323250734781286 0.322635453086805 0.321976037216572 0.321272595086148 0.320525261101625 0.31973419599731 0.318899586647666 0.318021645853827 0.317100612105065 0.316136749315584 0.315130346537082 0.314081717647531 0.312991201016652 0.311859159148616 0.310685978302491 0.309472068091028 0.308217861058356 0.306923812237213 0.305590398686376 0.304218119008912 0.302807492851984 0.301359060388879 0.299873381784011 0.298351036641628 0.296792623438989 0.295198758944783 0.293570077623584 0.291907231027138 0.290210887173303 0.288481729913459 0.286720458289221 0.284927785879304 0.283104440137366 0.281251161721709 0.279368703817664 0.277457831453526 0.275519320810906 0.273553958530341 0.271562541013029 0.269545873719531 0.267504770466286 0.265440052720801 0.263352548896315 0.261243093646801 0.259112527163095 0.256961694470973 0.254791444731971 0.252602630547721 0.25039610726859 0.248172732307362 0.245933364458695 0.243678863225111 0.241410088150179 0 0 0 0 0 0 0 0 0 0 0 0 0 0 0 0 0 0 0 0 0 0 0 0 0 0 0 0 0 0 0 0 0 0 0 0 0 0 0 0 0 0 0 0 0 0 0 0 0 0 0 0 0 0 0 0 0 0 0 0 0 0 0 0 0 0 0 0 0 0 0 0 0 0 0 0 0 0 0 0 0 0 0 0 0 0 0 0 0 0 0 0 0 0 0 0 0 0 0 0 0 0 0
0 0 0 0 0 0 0 0 0 0 0 0 0 0 0 0 0 0 0 0 0 0 0 0 0 0 0 0 0 0 0 0 0 0 0 0 0 0 0 0 0 0 0 0 0 0 0 0 0 0 0 0 0 0 0 0 0 0 0 0 0 0 0 0 0 0 0 0 0 0 0 0 0 0 0 0 0 0 0 0 0 0 0 0 0 0 0 0 0 0 0 0 0 0 0 0 0 0 0 0 0 0 0 0 0 0 0.238295676506816 0.239498533552304 0.240714538946084 0.241943392720027 0.243184773565774 0.244438338914566 0.245703725040181 0.246980547185063 0.248268399709692 0.249566856265224 0.250875469989409 0.252193773725737 0.253521280265785 0.254857482614649 0.256201854279366 0.25755384958018 0.258912903984466 0.260278434463137 0.261649839869267 0.263026501338704 0.264407782712362 0.265793030979879 0.267181576744296 0.268572734707377 0.269965804175162 0.271360069583332 0.272754801041903 0.274149254898777 0.275542674321634 0.276934289897596 0.278323320250137 0.27970897267259 0.281090443777679 0.282466920162401 0.28383757908759 0.28520158917149 0.286558111096594 0.287906298329033 0.289245297849761 0.290574250896728 0.291892293717286 0.293198558329987 0.294492173294946 0.295772264491942 0.297037955905356 0.298288370415126 0.299522630592778 0.300739859501677 0.301939181500561 0.303119723049462 0.304280613517073 0.305420985988649 0.306539978073486 0.307636732711059 0.308710398974863 0.309760132873026 0.310785098144747 0.311784467051624 0.31275742116293 0.313703152133912 0.314620862476189 0.315509766319322 0.316369090162655 0.317198073616536 0.317995970132004 0.318762047718103 0.319495589645935 0.320195895138623 0.320862280046348 0.32149407750566 0.322090638582262 0.3226513328965 0.323175549230826 0.323662696118477 0.32411220241271 0.324523517835876 0.32489611350772 0.325229482452252 0.325523140082621 0.325776624663411 0.325989497749828 0.326161344603267 0.326291774582803 0.326380421512141 0.326426944021635 0.32643102586499 0.32639237621031 0.326310729905192 0.326185847715576 0.326017516538135 0.325805549585993 0.325549786547607 0.325250093718684 0.324906364107049 0.324518517510391 0.324086500566884 0.323610286778689 0.32308987650839 0.322525296948458 0.321916602063863 0.32126387250799 0.320567215512064 0.319826764748305 0.319042680167075 0.318215147808323 0.317344379587654 0.316430613057382 0.315474111142967 0.314475161855256 0.313434077979 0.312351196738102 0.311226879438149 0.310061511086739 0.308855499992188 0.307609277341208 0.306323296756171 0.304998033832615 0.303633985657634 0.302231670309871 0.300791626341787 0.29931441224496 0.297800605899139 0.296250804005825 0.294665621507147 0.293045690990825 0.291391662082028 0.289704200822925 0.287983989040774 0.286231723705359 0.284448116276631 0.28263389204339 0.280789789453866 0.278916559439039 0.277014964729562 0.275085779167156 0.273129787011302 0.271147782242117 0.269140567860236 0.267108955184566 0.26505376314875 0.262975817597157 0.260875950581254 0.258754999657143 0.256613807185092 0.254453219631851 0.252274086876518 0.250077261520753 0.247863598204059 0.245633952924891 0.243389182368316 0 0 0 0 0 0 0 0 0 0 0 0 0 0 0 0 0 0 0 0 0 0 0 0 0 0 0 0 0 0 0 0 0 0 0 0 0 0 0 0 0 0 0 0 0 0 0 0 0 0 0 0 0 0 0 0 0 0 0 0 0 0 0 0 0 0 0 0 0 0 0 0 0 0 0 0 0 0 0 0 0 0 0 0 0 0 0 0 0 0 0 0 0 0 0 0 0 0 0 0 0 0 0 0
0 0 0 0 0 0 0 0 0 0 0 0 0 0 0 0 0 0 0 0 0 0 0 0 0 0 0 0 0 0 0 0 0 0 0 0 0 0 0 0 0 0 0 0 0 0 0 0 0 0 0 0 0 0 0 0 0 0 0 0 0 0 0 0 0 0 0 0 0 0 0 0 0 0 0 0 0 0 0 0 0 0 0 0 0 0 0 0 0 0 0 0 0 0 0 0 0 0 0 0 0 0 0 0 0 0 0.237378404637792 0.238579035982254 0.239792881305656 0.241019641058586 0.242258994353431 0.243510599044684 0.244774091832333 0.246049088388448 0.247335183506985 0.248631951276854 0.249938945278245 0.251255698802169 0.252581725093183 0.253916517615175 0.255259550340138 0.256610278059746 0.257968136719584 0.259332543775825 0.260702898574114 0.262078582750404 0.26345896065346 0.264843379788688 0.266231171282972 0.267621650370116 0.269014116896494 0.270407855846481 0.271802137887184 0.273196219932005 0.274589345722501 0.275980746428001 0.277369641262421 0.278755238117657 0.28013673421296 0.281513316759634 0.282884163640381 0.284248444102617 0.285605319465029 0.28695394383664 0.288293464847633 0.289623024391144 0.29094175937524 0.292248802484254 0.293543282948663 0.294824327322657 0.296091060268525 0.29734260534701 0.298578085812722 0.299796625413725 0.300997349194386 0.302179384300574 0.303341860786278 0.304483912420724 0.305604677495043 0.306703299627573 0.307778928566834 0.308830720991242 0.309857841304637 0.310859462426656 0.31183476657705 0.312782946052989 0.313703203998446 0.314594755164739 0.315456826661317 0.316288658695907 0.317089505303124 0.317858635060675 0.318595331792299 0.319298895256601 0.319968641820954 0.320603905119651 0.321204036695539 0.321768406624348 0.322296404120973 0.322787438126993 0.323240937878725 0.323656353455126 0.324033156304917 0.324370839752289 0.324668919480606 0.324926933993546 0.32514444505313 0.325321038094162 0.325456322614574 0.32554993254127 0.325601526571036 0.325610788486162 0.325577427444422 0.325501178243116 0.325381801556898 0.325219084149161 0.325012839056777 0.324762905748028 0.324469150253598 0.324131465270543 0.323749770239181 0.323324011392873 0.322854161780733 0.3223402212633 0.321782216481278 0.321180200797457 0.320534254211989 0.319844483251199 0.319111020830176 0.318334026089401 0.317513684205715 0.316650206177954 0.315743828587618 0.314794813334967 0.313803447350982 0.312770042285628 0.311694934172926 0.310578483073342 0.30942107269402 0.308223109987467 0.30698502472924 0.30570726907529 0.304390317099587 0.303034664312697 0.301640827162006 0.300209342514286 0.298740767121332 0.297235677069428 0.295694667213377 0.294118350595892 0.292507357853134 0.290862336607182 0.289183950846278 0.287472880293638 0.285729819765683 0.28395547852053 0.282150579597559 0.280315859148953 0.278452065764019 0.276559959787171 0.274640312630423 0.272693906081247 0.270721531606651 0.268723989654319 0.266702088951671 0.264656645803672 0.262588483390224 0.260498431063974 0.258387323649337 0.256256000743555 0.254105306020573 0.251936086538519 0.249749192051553 0.247545474326834 0.245325786467341 0 0 0 0 0 0 0 0 0 0 0 0 0 0 0 0 0 0 0 0 0 0 0 0 0 0 0 0 0 0 0 0 0 0 0 0 0 0 0 0 0 0 0 0 0 0 0 0 0 0 0 0 0 0 0 0 0 0 0 0 0 0 0 0 0 0 0 0 0 0 0 0 0 0 0 0 0 0 0 0 0 0 0 0 0 0 0 0 0 0 0 0 0 0 0 0 0 0 0 0 0 0 0 0 0
0 0 0 0 0 0 0 0 0 0 0 0 0 0 0 0 0 0 0 0 0 0 0 0 0 0 0 0 0 0 0 0 0 0 0 0 0 0 0 0 0 0 0 0 0 0 0 0 0 0 0 0 0 0 0 0 0 0 0 0 0 0 0 0 0 0 0 0 0 0 0 0 0 0 0 0 0 0 0 0 0 0 0 0 0 0 0 0 0 0 0 0 0 0 0 0 0 0 0 0 0 0 0 0 0 0 0 0 0 0 0.241321318156635 0.242570849310355 0.243832335043464 0.245105391500858 0.246389613954926 0.247684576979033 0.24898983464423 0.250304920739176 0.251629349013214 0.252962613442499 0.254304188519073 0.255653529562745 0.257010073055583 0.258373236998837 0.25974242129204 0.261117008134044 0.262496362445677 0.263879832313722 0.26526674945586 0.266656429706184 0.268048173520909 0.269441266503816 0.270834979950973 0.272228571414246 0.273621285283088 0.275012353384045 0.276400995597419 0.277786420490488 0.27916782596667 0.280544399929964 0.281915320964021 0.283279759025135 0.28463687614845 0.285985827166637 0.287325760440295 0.288655818599278 0.289975139294186 0.291282855957165 0.292578098571228 0.293859994447216 0.295127669007561 0.296380246575965 0.29761685117212 0.298836607310559 0.300038640802745 0.301222079561467 0.302386054406636 0.303529699871543 0.304652155008643 0.30575256419394 0.306830077929019 0.307883853639798 0.308913056471051 0.309916860075775 0.310894447398454 0.311845011451308 0.312767756082589 0.31366189673602 0.314526661200454 0.315361290348891 0.316165038865922 0.316937175962769 0.317676986079043 0.318383769570385 0.319056843381158 0.319695541701401 0.32029921660723 0.320867238683956 0.321398997631133 0.321893902848855 0.322351384004576 0.322770891579792 0.323151897395935 0.323493895118866 0.323796400741366 0.324058953043071 0.324281114027316 0.32446246933438 0.324602628630682 0.324701225973458 0.324757920150547 0.324772394994891 0.324744359673421 0.324673548950029 0.324559723422343 0.324402669732093 0.324202200748848 0.323958155726986 0.323670400435746 0.323338827262294 0.322963355287738 0.322543930336078 0.322080524996111 0.321573138616343 0.321021797273006 0.320426553711295 0.319787487260008 0.319104703719754 0.318378335224997 0.317608540080177 0.316795502570213 0.315939432745731 0.315040566183366 0.314099163721553 0.313115511172212 0.312089919008816 0.311022722031293 0.309914279008313 0.308764972297476 0.307575207443993 0.306345412758437 0.305076038874198 0.303767558285279 0.302420464865105 0.301035273367022 0.299612518907212 0.298152756430721 0.296656560161382 0.295124523036361 0.293557256126112 0.291955388040542 0.290319564322169 0.2886504468271 0.286948713094645 0.285215055706395 0.283450181635623 0.281654811587813 0.279829679333217 0.277975531032247 0.276093124554578 0.274183228792825 0.272246622971617 0.27028409595296 0.268296445538703 0.266284477770967 0.264249006231384 0.262190851339951 0.26011083965435 0.258009803170536 0.25588857862538 0.253748006802198 0.2515889318399 0.249412200546555 0.247218661718116 0 0 0 0 0 0 0 0 0 0 0 0 0 0 0 0 0 0 0 0 0 0 0 0 0 0 0 0 0 0 0 0 0 0 0 0 0 0 0 0 0 0 0 0 0 0 0 0 0 0 0 0 0 0 0 0 0 0 0 0 0 0 0 0 0 0 0 0 0 0 0 0 0 0 0 0 0 0 0 0 0 0 0 0 0 0 0 0 0 0 0 0 0 0 0 0 0 0 0 0 0 0 0 0 0 0
0 0 0 0 0 0 0 0 0 0 0 0 0 0 0 0 0 0 0 0 0 0 0 0 0 0 0 0 0 0 0 0 0 0 0 0 0 0 0 0 0 0 0 0 0 0 0 0 0 0 0 0 0 0 0 0 0 0 0 0 0 0 0 0 0 0 0 0 0 0 0 0 0 0 0 0 0 0 0 0 0 0 0 0 0 0 0 0 0 0 0 0 0 0 0 0 0 0 0 0 0 0 0 0 0 0.234327472461093 0.23550970638032 0.236705559790975 0.237914755476351 0.239136994832726 0.24037195792762 0.241619303581021 0.242878669469673 0.244149672254528 0.245431907731387 0.246724951004771 0.248028356685009 0.249341659108515 0.250664372581197 0.251995991644891 0.253335991366731 0.254683827651286 0.256038937575296 0.257400739744799 0.258768634674426 0.26014200518858 0.261520216844233 0.262902618374994 0.264288542156118 0.265677304690062 0.267068207112189 0.268460535716187 0.269853562498724 0.271246545722865 0.272638730499727 0.274029349387814 0.275417623009486 0.276802760683938 0.278183961076083 0.279560412860696 0.280931295401129 0.282295779441926 0.283653027814603 0.285002196155878 0.286342433637572 0.287672883707415 0.288992684839965 0.290300971296815 0.291596873895273 0.292879520784652 0.294148038229329 0.295401551397683 0.296639185156043 0.297860064866725 0.299063317189291 0.300248070884066 0.301413457617035 0.302558612765169 0.303682676221245 0.304784793197246 0.305864115025369 0.306919799955738 0.30795101394986 0.308956931468892 0.309936736255803 0.310889622110474 0.311814793656844 0.312711467101169 0.313578870980496 0.314416246900461 0.315222850261516 0.315997950972732 0.316740834152308 0.317450800813952 0.318127168538311 0.318769272128648 0.319376464249969 0.319948116050854 0.320483617767228 0.320982379307371 0.32144383081746 0.321867423226965 0.322252628773283 0.322598941504956 0.322905877762907 0.323172976639131 0.323399800412304 0.32358593495981 0.323730990145726 0.323834600184324 0.323896423978683 0.323916145434043 0.323893473745572 0.323828143660238 0.323719915712512 0.323568576433692 0.323373938534625 0.323135841061694 0.322854149525918 0.32252875600511 0.322159579219005 0.321746564577372 0.321289684201115 0.320788936916424 0.320244348222072 0.319655970229974 0.319023881579192 0.318348187323561 0.317629018793191 0.316866533430094 0.316060914598248 0.31521237136843 0.314321138278182 0.313387475067304 0.312411666389318 0.311394021499338 0.310334873918858 0.309234581077965 0.308093523935507 0.30691210657782 0.305690755796579 0.304429920646402 0.303130071982872 0.301791701981606 0.300415323639098 0.299001470256012 0.297550694903666 0.296063569874464 0.294540686117002 0.292982652656653 0.291390096002417 0.289763659540816 0.288104002917678 0.286411801408603 0.284687745278962 0.28293253913426 0.281146901261707 0.279331562963842 0.277487267885072 0.275614771331967 0.273714839588173 0.271788249224788 0.269835786407072 0.267858246198308 0.265856431861675 0.263831154160984 0.261783230661068 0.259713485028692 0.25762274633476 0.255511848358637 0.253381628895381 0.251232929066649 0.249066592636046 0.246883465329672 0 0 0 0 0 0 0 0 0 0 0 0 0 0 0 0 0 0 0 0 0 0 0 0 0 0 0 0 0 0 0 0 0 0 0 0 0 0 0 0 0 0 0 0 0 0 0 0 0 0 0 0 0 0 0 0 0 0 0 0 0 0 0 0 0 0 0 0 0 0 0 0 0 0 0 0 0 0 0 0 0 0 0 0 0 0 0 0 0 0 0 0 0 0 0 0 0 0 0 0 0 0 0 0 0 0
0 0 0 0 0 0 0 0 0 0 0 0 0 0 0 0 0 0 0 0 0 0 0 0 0 0 0 0 0 0 0 0 0 0 0 0 0 0 0 0 0 0 0 0 0 0 0 0 0 0 0 0 0 0 0 0 0 0 0 0 0 0 0 0 0 0 0 0 0 0 0 0 0 0 0 0 0 0 0 0 0 0 0 0 0 0 0 0 0 0 0 0 0 0 0 0 0 0 0 0 0 0 0 0 0.232213395362187 0.23337907974175 0.234558701056946 0.235752004027258 0.236958711956181 0.23817852676712 0.239411129062106 0.240656178203477 0.2419133124186 0.243182148927734 0.244462284095075 0.245753293602999 0.247054732649511 0.248366136168854 0.249687019075224 0.251016876529503 0.25235518422888 0.253701398719224 0.255054957730029 0.256415280531722 0.2577817683151 0.259153804592638 0.260530755621365 0.261911970846993 0.263296783368949 0.264684510425918 0.266074453901507 0.267465900849586 0.268858124038822 0.270250382515956 0.271641922187264 0.273031976417676 0.274419766646982 0.275804503022516 0.277185385047706 0.278561602245845 0.279932334838397 0.281296754437165 0.28265402474959 0.28400330229645 0.285343737141212 0.286674473630234 0.287994651143049 0.289303404851907 0.290599866489738 0.29188316512571 0.293152427947501 0.294406781049424 0.295645350225532 0.296867261766769 0.298071643261317 0.299257624397164 0.30042433776603 0.301570919667678 0.302696510913704 0.303800257629867 0.304881312056009 0.305938833342648 0.306971988343293 0.307979952401549 0.308961910132081 0.309917056194514 0.310844596059348 0.311743746764972 0.312613737664873 0.313453811164157 0.314263223444488 0.315041245176583 0.315787162219412 0.316500276305253 0.317179905709796 0.317825385906487 0.318436070204312 0.319011330368294 0.319550557221922 0.320053161230825 0.320518573066973 0.320946244152758 0.321335647184292 0.321686276633319 0.321997649227151 0.322269304406065 0.32250080475764 0.322691736427527 0.322841709506192 0.322950358391195 0.323017342124608 0.323042344705192 0.323025075375017 0.322965268880203 0.32286268570554 0.322717112282739 0.32252836117213 0.322296271217646 0.322020707674964 0.321701562312736 0.321338753486832 0.320932226187605 0.320481952060184 0.319987929397871 0.319450183108708 0.318868764655379 0.318243751968575 0.317575249334056 0.316863387253616 0.316108322280241 0.315310236827742 0.314469338955223 0.313585862126718 0.312660064946432 0.311692230869986 0.310682667892142 0.309631708211494 0.308539707872639 0.307407046386373 0.306234126328491 0.305021372917781 0.303769233573823 0.302478177455273 0.301148694979246 0.29978129732254 0.298376515905369 0.296934901858348 0.29545702547348 0.293943475639888 0.292394859265081 0.290811800682542 0.289194941046427 0.287544937714204 0.285862463618046 0.284148206625799 0.282402868892389 0.280627166202473 0.278821827305223 0.276987593242066 0.275125216668228 0.273235461168972 0.271319100571336 0.269376918252251 0.267409706443878 0.265418265536993 0.263403403383288 0.261365934597371 0.259306679859334 0.257226465218653 0.255126121400262 0.25300648311356 0.250868388365141 0.248712677776005 0.246540193903992 0 0 0 0 0 0 0 0 0 0 0 0 0 0 0 0 0 0 0 0 0 0 0 0 0 0 0 0 0 0 0 0 0 0 0 0 0 0 0 0 0 0 0 0 0 0 0 0 0 0 0 0 0 0 0 0 0 0 0 0 0 0 0 0 0 0 0 0 0 0 0 0 0 0 0 0 0 0 0 0 0 0 0 0 0 0 0 0 0 0 0 0 0 0 0 0 0 0 0 0 0 0 0 0 0 0
[truncated: 692,222 more chars]
