# Supplementary material for: Modeling the geographical distributions of Chordodes formosanus and its mantis hosts in Taiwan, with considerations for their niche overlaps
Source: Ecol Evol. 2022 Nov 27;12(11):e9546. doi: 10.1002/ece3.9546 (PMC9702995; doi:10.1002/ece3.9546)
Supplement: Supplementary file 1 — Appendix S1. [file ECE3-12-e9546-s001.zip › supmat2_scripts_points_rasters/rasters/chordo2p25lqpt.asc]

NCOLS 360 
NROWS 480 
XLLCORNER 119.5 
YLLCORNER 21.5 
CELLSIZE 0.00833333333333333 
NODATA_value -9999 
0.248827442526817 0.250575721263885 0.251804560422897 0.253010451793671 0.253796368837357 0.2534359395504 0.251409471035004 0.249949440360069 0.250083208084106 0.24909009039402 0.248694568872452 -9999 -9999 -9999 -9999 -9999 -9999 -9999 -9999 -9999 0.239655047655106 0.240489885210991 0.24315682053566 0.24424946308136 0.245458588004112 0.247705653309822 0.247028112411499 0.24830362200737 0.249699890613556 0.250498503446579 0.25214472413063 0.255318194627762 0.25834658741951 0.25869208574295 0.258778482675552 0.258062779903412 0.255355596542358 -9999 -9999 -9999 -9999 -9999 -9999 -9999 -9999 -9999 -9999 -9999 -9999 -9999 -9999 -9999 -9999 -9999 -9999 -9999 -9999 -9999 -9999 -9999 -9999 -9999 -9999 -9999 -9999 -9999 -9999 -9999 -9999 -9999 -9999 -9999 -9999 -9999 -9999 -9999 -9999 -9999 -9999 -9999 -9999 -9999 -9999 -9999 -9999 -9999 -9999 -9999 -9999 -9999 -9999 -9999 -9999 -9999 -9999 -9999 -9999 -9999 -9999 -9999 -9999 -9999 -9999 -9999 -9999 -9999 -9999 -9999 -9999 -9999 -9999 -9999 -9999 -9999 -9999 -9999 -9999 -9999 -9999 -9999 -9999 -9999 -9999 -9999 -9999 -9999 -9999 -9999 -9999 -9999 -9999 -9999 -9999 -9999 -9999 -9999 -9999 -9999 -9999 -9999 -9999 -9999 -9999 -9999 -9999 -9999 -9999 -9999 -9999 -9999 -9999 -9999 -9999 -9999 -9999 -9999 -9999 -9999 -9999 -9999 -9999 -9999 -9999 -9999 -9999 -9999 -9999 -9999 -9999 -9999 -9999 -9999 -9999 -9999 -9999 -9999 -9999 -9999 -9999 -9999 -9999 -9999 -9999 -9999 -9999 -9999 -9999 -9999 -9999 -9999 -9999 -9999 -9999 -9999 -9999 -9999 -9999 -9999 -9999 -9999 -9999 -9999 -9999 -9999 -9999 -9999 -9999 -9999 -9999 -9999 -9999 -9999 -9999 -9999 -9999 -9999 -9999 -9999 -9999 -9999 -9999 -9999 -9999 -9999 -9999 -9999 -9999 -9999 -9999 -9999 -9999 -9999 -9999 -9999 -9999 -9999 -9999 -9999 -9999 -9999 -9999 -9999 -9999 -9999 -9999 -9999 -9999 -9999 -9999 -9999 -9999 -9999 -9999 -9999 -9999 -9999 -9999 -9999 -9999 -9999 -9999 -9999 -9999 -9999 -9999 -9999 -9999 -9999 -9999 -9999 -9999 -9999 -9999 -9999 -9999 -9999 -9999 -9999 -9999 -9999 -9999 -9999 -9999 -9999 -9999 -9999 -9999 -9999 -9999 -9999 -9999 -9999 -9999 -9999 -9999 -9999 -9999 -9999 -9999 -9999 -9999 -9999 -9999 -9999 -9999 -9999 -9999 -9999 -9999 -9999 -9999 -9999 -9999 -9999 -9999 -9999 -9999 -9999 -9999 -9999 -9999 -9999 -9999 -9999 -9999 -9999 -9999 -9999 -9999 -9999 -9999 -9999 -9999 -9999 -9999 -9999 -9999 -9999 -9999 -9999 -9999 -9999 -9999 -9999 -9999 -9999 -9999 -9999 -9999 -9999 -9999 -9999 -9999 -9999 -9999 -9999 -9999 -9999 -9999 -9999
0.248730853199959 0.249908149242401 0.251608341932297 0.252645403146744 0.254576593637466 0.254998922348022 0.251663386821747 0.249988421797752 0.249182179570198 0.247974038124084 0.246677562594414 -9999 0.245103910565376 -9999 -9999 -9999 -9999 -9999 -9999 -9999 -9999 0.240821316838264 0.243797793984413 0.245433449745178 -9999 0.248328015208244 -9999 -9999 0.25015115737915 0.251273661851883 0.252925008535385 0.255509346723557 0.256909251213074 0.257463157176971 0.258773148059845 0.258993595838547 0.257235586643219 0.255312591791153 0.253449648618698 -9999 -9999 -9999 -9999 -9999 -9999 -9999 -9999 -9999 -9999 -9999 -9999 -9999 -9999 -9999 -9999 -9999 -9999 -9999 -9999 -9999 -9999 -9999 -9999 -9999 -9999 -9999 -9999 -9999 -9999 -9999 -9999 -9999 -9999 -9999 -9999 -9999 -9999 -9999 -9999 -9999 -9999 -9999 -9999 -9999 -9999 -9999 -9999 -9999 -9999 -9999 -9999 -9999 -9999 -9999 -9999 -9999 -9999 -9999 -9999 -9999 -9999 -9999 -9999 -9999 -9999 -9999 -9999 -9999 -9999 -9999 -9999 -9999 -9999 -9999 -9999 -9999 -9999 -9999 -9999 -9999 -9999 -9999 -9999 -9999 -9999 -9999 -9999 -9999 -9999 -9999 -9999 -9999 -9999 -9999 -9999 -9999 -9999 -9999 -9999 -9999 -9999 -9999 -9999 -9999 -9999 -9999 -9999 -9999 -9999 -9999 -9999 -9999 -9999 -9999 -9999 -9999 -9999 -9999 -9999 -9999 -9999 -9999 -9999 -9999 -9999 -9999 -9999 -9999 -9999 -9999 -9999 -9999 -9999 -9999 -9999 -9999 -9999 -9999 -9999 -9999 -9999 -9999 -9999 -9999 -9999 -9999 -9999 -9999 -9999 -9999 -9999 -9999 -9999 -9999 -9999 -9999 -9999 -9999 -9999 -9999 -9999 -9999 -9999 -9999 -9999 -9999 -9999 -9999 -9999 -9999 -9999 -9999 -9999 -9999 -9999 -9999 -9999 -9999 -9999 -9999 -9999 -9999 -9999 -9999 -9999 -9999 -9999 -9999 -9999 -9999 -9999 -9999 -9999 -9999 -9999 -9999 -9999 -9999 -9999 -9999 -9999 -9999 -9999 -9999 -9999 -9999 -9999 -9999 -9999 -9999 -9999 -9999 -9999 -9999 -9999 -9999 -9999 -9999 -9999 -9999 -9999 -9999 -9999 -9999 -9999 -9999 -9999 -9999 -9999 -9999 -9999 -9999 -9999 -9999 -9999 -9999 -9999 -9999 -9999 -9999 -9999 -9999 -9999 -9999 -9999 -9999 -9999 -9999 -9999 -9999 -9999 -9999 -9999 -9999 -9999 -9999 -9999 -9999 -9999 -9999 -9999 -9999 -9999 -9999 -9999 -9999 -9999 -9999 -9999 -9999 -9999 -9999 0.789955854415894 -9999 -9999 -9999 -9999 -9999 -9999 -9999 -9999 -9999 -9999 -9999 -9999 -9999 -9999 -9999 -9999 -9999 -9999 -9999 -9999 -9999 -9999 -9999 -9999 -9999 -9999 -9999 -9999 -9999 -9999 -9999 -9999 -9999 -9999 -9999 -9999 -9999 -9999 -9999 -9999 -9999 -9999 -9999 -9999 -9999 -9999 -9999
0.249547481536865 0.249449968338013 0.2501021027565 0.252379566431046 0.253209203481674 0.254197329282761 0.252671808004379 0.251703947782516 0.250759989023209 0.24899734556675 0.248334094882011 0.246297761797905 0.24474909901619 -9999 -9999 -9999 -9999 -9999 -9999 -9999 -9999 0.242856413125992 -9999 -9999 -9999 -9999 0.250817537307739 0.251601606607437 0.251927077770233 0.251688748598099 0.25249183177948 0.25371527671814 0.253702580928802 0.255454212427139 0.256919741630554 0.257609069347382 0.258234798908234 0.257372260093689 0.25576114654541 0.255700290203094 0.254334628582001 -9999 0.251025706529617 -9999 -9999 -9999 -9999 -9999 -9999 -9999 -9999 -9999 -9999 -9999 -9999 -9999 -9999 -9999 -9999 -9999 -9999 -9999 -9999 -9999 -9999 -9999 -9999 -9999 -9999 -9999 -9999 -9999 -9999 -9999 -9999 -9999 -9999 -9999 -9999 -9999 -9999 -9999 -9999 -9999 -9999 -9999 -9999 -9999 -9999 -9999 -9999 -9999 -9999 -9999 -9999 -9999 -9999 -9999 -9999 -9999 -9999 -9999 -9999 -9999 -9999 -9999 -9999 -9999 -9999 -9999 -9999 -9999 -9999 -9999 -9999 -9999 -9999 -9999 -9999 -9999 -9999 -9999 -9999 -9999 -9999 -9999 -9999 -9999 -9999 -9999 -9999 -9999 -9999 -9999 -9999 -9999 -9999 -9999 -9999 -9999 -9999 -9999 -9999 -9999 -9999 -9999 -9999 -9999 -9999 -9999 -9999 -9999 -9999 -9999 -9999 -9999 -9999 -9999 -9999 -9999 -9999 -9999 -9999 -9999 -9999 -9999 -9999 -9999 -9999 -9999 -9999 -9999 -9999 -9999 -9999 -9999 -9999 -9999 -9999 -9999 -9999 -9999 -9999 -9999 -9999 -9999 -9999 -9999 -9999 -9999 -9999 -9999 -9999 -9999 -9999 -9999 -9999 -9999 -9999 -9999 -9999 -9999 -9999 -9999 -9999 -9999 -9999 -9999 -9999 -9999 -9999 -9999 -9999 -9999 -9999 -9999 -9999 -9999 -9999 -9999 -9999 -9999 -9999 -9999 -9999 -9999 -9999 -9999 -9999 -9999 -9999 -9999 -9999 -9999 -9999 -9999 -9999 -9999 -9999 -9999 -9999 -9999 -9999 -9999 -9999 -9999 -9999 -9999 -9999 -9999 -9999 -9999 -9999 -9999 -9999 -9999 -9999 -9999 -9999 -9999 -9999 -9999 -9999 -9999 -9999 -9999 -9999 -9999 -9999 -9999 -9999 -9999 -9999 -9999 -9999 -9999 -9999 -9999 -9999 -9999 -9999 -9999 -9999 -9999 -9999 -9999 -9999 -9999 -9999 -9999 -9999 -9999 -9999 -9999 -9999 -9999 -9999 -9999 -9999 -9999 -9999 -9999 -9999 -9999 -9999 -9999 -9999 -9999 -9999 -9999 -9999 -9999 -9999 -9999 -9999 -9999 -9999 -9999 -9999 -9999 -9999 -9999 -9999 -9999 -9999 -9999 -9999 -9999 -9999 -9999 -9999 -9999 -9999 -9999 -9999 -9999 -9999 -9999 -9999 -9999 -9999 -9999 -9999 -9999 -9999 -9999 -9999 -9999 -9999 -9999 -9999 -9999 -9999 -9999 -9999 -9999 -9999 -9999 -9999 -9999
0.247668623924255 0.249144911766052 0.25006103515625 0.250464141368866 0.251747816801071 0.253502309322357 0.252958089113235 0.251857101917267 0.250972747802734 0.249241515994072 0.248820185661316 0.246568411588669 0.245344236493111 -9999 -9999 -9999 -9999 -9999 -9999 -9999 -9999 -9999 -9999 -9999 0.248666256666183 -9999 0.249871641397476 0.250800758600235 0.251424908638 0.251491546630859 0.25220999121666 0.253562092781067 0.254655748605728 0.254826426506042 0.254535228013992 0.255843698978424 0.256304383277893 0.254688203334808 -9999 -9999 0.252128630876541 0.251927971839905 0.252229332923889 -9999 -9999 -9999 -9999 -9999 -9999 -9999 -9999 -9999 -9999 -9999 -9999 -9999 -9999 -9999 -9999 -9999 -9999 -9999 -9999 -9999 -9999 -9999 -9999 -9999 -9999 -9999 -9999 -9999 -9999 -9999 -9999 -9999 -9999 -9999 -9999 -9999 -9999 -9999 -9999 -9999 -9999 -9999 -9999 -9999 -9999 -9999 -9999 -9999 -9999 -9999 -9999 -9999 -9999 -9999 -9999 -9999 -9999 -9999 -9999 -9999 -9999 -9999 -9999 -9999 -9999 -9999 -9999 -9999 -9999 -9999 -9999 -9999 -9999 -9999 -9999 -9999 -9999 -9999 -9999 -9999 -9999 -9999 -9999 -9999 -9999 -9999 -9999 -9999 -9999 -9999 -9999 -9999 -9999 -9999 -9999 -9999 -9999 -9999 -9999 -9999 -9999 -9999 -9999 -9999 -9999 -9999 -9999 -9999 -9999 -9999 -9999 -9999 -9999 -9999 -9999 -9999 -9999 -9999 -9999 -9999 -9999 -9999 -9999 -9999 -9999 -9999 -9999 -9999 -9999 -9999 -9999 -9999 -9999 -9999 -9999 -9999 -9999 -9999 -9999 -9999 -9999 -9999 -9999 -9999 -9999 -9999 -9999 -9999 -9999 -9999 -9999 -9999 -9999 -9999 -9999 -9999 -9999 -9999 -9999 -9999 -9999 -9999 -9999 -9999 -9999 -9999 -9999 -9999 -9999 -9999 -9999 -9999 -9999 -9999 -9999 -9999 -9999 -9999 -9999 -9999 -9999 -9999 -9999 -9999 -9999 -9999 -9999 -9999 -9999 -9999 -9999 -9999 -9999 -9999 -9999 -9999 -9999 -9999 -9999 -9999 -9999 -9999 -9999 -9999 -9999 -9999 -9999 -9999 -9999 -9999 -9999 -9999 -9999 -9999 -9999 -9999 -9999 -9999 -9999 -9999 -9999 -9999 -9999 -9999 -9999 -9999 -9999 -9999 -9999 -9999 -9999 -9999 -9999 -9999 -9999 -9999 -9999 -9999 -9999 -9999 -9999 -9999 -9999 -9999 -9999 -9999 -9999 -9999 -9999 -9999 -9999 -9999 -9999 -9999 -9999 -9999 -9999 -9999 -9999 -9999 -9999 -9999 -9999 -9999 -9999 -9999 -9999 -9999 -9999 -9999 -9999 -9999 -9999 -9999 -9999 -9999 -9999 -9999 -9999 -9999 -9999 -9999 -9999 -9999 -9999 -9999 -9999 -9999 -9999 -9999 -9999 -9999 -9999 -9999 -9999 -9999 -9999 -9999 -9999 -9999 -9999 -9999 -9999 -9999 -9999 -9999 -9999 -9999 -9999 -9999 -9999 -9999 -9999 -9999 -9999 -9999
0.247408360242844 0.248840153217316 0.248937919735909 0.249283626675606 0.250464141368866 0.251496851444244 0.250962257385254 0.250140875577927 0.249720796942711 0.247764870524406 0.247163504362106 0.245763167738914 0.244617581367493 0.243954211473465 0.24208702147007 0.240867048501968 0.241602450609207 -9999 -9999 -9999 -9999 -9999 0.24734291434288 0.247915342450142 0.247389897704124 0.24990813434124 0.25017374753952 0.250886410474777 0.251606196165085 0.251946181058884 0.252857476472855 0.253771483898163 0.254348993301392 0.253975421190262 0.253822445869446 0.253771483898163 -9999 -9999 -9999 -9999 -9999 0.252291589975357 -9999 -9999 -9999 -9999 -9999 -9999 -9999 -9999 -9999 -9999 -9999 -9999 -9999 -9999 -9999 -9999 -9999 -9999 -9999 -9999 -9999 -9999 -9999 -9999 -9999 -9999 -9999 -9999 -9999 -9999 -9999 -9999 -9999 -9999 -9999 -9999 -9999 -9999 -9999 -9999 -9999 -9999 -9999 -9999 -9999 -9999 -9999 -9999 -9999 -9999 -9999 -9999 -9999 -9999 -9999 -9999 -9999 -9999 -9999 -9999 -9999 -9999 -9999 -9999 -9999 -9999 -9999 -9999 -9999 -9999 -9999 -9999 -9999 -9999 -9999 -9999 -9999 -9999 -9999 -9999 -9999 -9999 -9999 -9999 -9999 -9999 -9999 -9999 -9999 -9999 -9999 -9999 -9999 -9999 -9999 -9999 -9999 -9999 -9999 -9999 -9999 -9999 -9999 -9999 -9999 -9999 -9999 -9999 -9999 -9999 -9999 -9999 -9999 -9999 -9999 -9999 -9999 -9999 -9999 -9999 -9999 -9999 -9999 -9999 -9999 -9999 -9999 -9999 -9999 -9999 -9999 -9999 -9999 -9999 -9999 -9999 -9999 -9999 -9999 -9999 -9999 -9999 -9999 -9999 -9999 -9999 -9999 -9999 -9999 -9999 -9999 -9999 -9999 -9999 -9999 -9999 -9999 -9999 -9999 -9999 -9999 -9999 -9999 -9999 -9999 -9999 -9999 -9999 -9999 -9999 -9999 -9999 -9999 -9999 -9999 -9999 -9999 -9999 -9999 -9999 -9999 -9999 -9999 -9999 -9999 -9999 -9999 -9999 -9999 -9999 -9999 -9999 -9999 -9999 -9999 -9999 -9999 -9999 -9999 -9999 -9999 -9999 -9999 -9999 -9999 -9999 -9999 -9999 -9999 -9999 -9999 -9999 -9999 -9999 -9999 -9999 -9999 -9999 -9999 -9999 -9999 -9999 -9999 -9999 -9999 -9999 -9999 -9999 -9999 -9999 -9999 -9999 -9999 -9999 -9999 -9999 -9999 -9999 -9999 -9999 -9999 -9999 -9999 -9999 -9999 -9999 -9999 -9999 -9999 -9999 -9999 -9999 -9999 -9999 -9999 -9999 -9999 -9999 -9999 -9999 -9999 -9999 -9999 -9999 -9999 -9999 -9999 -9999 -9999 -9999 -9999 -9999 -9999 -9999 -9999 -9999 -9999 -9999 -9999 -9999 -9999 -9999 -9999 -9999 -9999 -9999 -9999 -9999 -9999 -9999 -9999 -9999 -9999 -9999 -9999 -9999 -9999 -9999 -9999 -9999 -9999 -9999 -9999 -9999 -9999 -9999 -9999 -9999 -9999 -9999 -9999 -9999 -9999 -9999 -9999 -9999 -9999 -9999
0.246955350041389 0.247146919369698 0.248468056321144 0.249531507492065 0.249796852469444 0.249602615833282 0.249131485819817 0.248468056321144 0.248109072446823 -9999 0.246170908212662 0.244426965713501 0.243479490280151 0.243686959147453 0.242378368973732 0.241671249270439 -9999 -9999 -9999 -9999 -9999 -9999 0.248153582215309 -9999 0.248638957738876 0.250109940767288 0.250412046909332 0.250800758600235 0.251879096031189 0.252601385116577 0.253024786710739 0.253702580928802 0.253229677677155 0.252972215414047 -9999 -9999 -9999 -9999 -9999 -9999 -9999 -9999 -9999 -9999 -9999 -9999 -9999 -9999 -9999 -9999 -9999 -9999 -9999 -9999 -9999 -9999 -9999 -9999 -9999 -9999 -9999 -9999 -9999 -9999 -9999 -9999 -9999 -9999 -9999 -9999 -9999 -9999 -9999 -9999 -9999 -9999 -9999 -9999 -9999 -9999 -9999 -9999 -9999 -9999 -9999 -9999 -9999 -9999 -9999 -9999 -9999 -9999 -9999 -9999 -9999 -9999 -9999 -9999 -9999 -9999 -9999 -9999 -9999 -9999 -9999 -9999 -9999 -9999 -9999 -9999 -9999 -9999 -9999 -9999 -9999 -9999 -9999 -9999 -9999 -9999 -9999 -9999 -9999 -9999 -9999 -9999 -9999 -9999 -9999 -9999 -9999 -9999 -9999 -9999 -9999 -9999 -9999 -9999 -9999 -9999 -9999 -9999 -9999 -9999 -9999 -9999 -9999 -9999 -9999 -9999 -9999 -9999 -9999 -9999 -9999 -9999 -9999 -9999 -9999 -9999 -9999 -9999 -9999 -9999 -9999 -9999 -9999 -9999 -9999 -9999 -9999 -9999 -9999 -9999 -9999 -9999 -9999 -9999 -9999 -9999 -9999 -9999 -9999 -9999 -9999 -9999 -9999 -9999 -9999 -9999 -9999 -9999 -9999 -9999 -9999 -9999 -9999 -9999 -9999 -9999 -9999 -9999 -9999 -9999 -9999 -9999 -9999 -9999 -9999 -9999 -9999 -9999 -9999 -9999 -9999 -9999 -9999 -9999 -9999 -9999 -9999 -9999 -9999 -9999 -9999 -9999 -9999 -9999 -9999 -9999 -9999 -9999 -9999 -9999 -9999 -9999 -9999 -9999 -9999 -9999 -9999 -9999 -9999 -9999 -9999 -9999 -9999 -9999 -9999 -9999 -9999 -9999 -9999 -9999 -9999 -9999 -9999 -9999 -9999 -9999 -9999 -9999 -9999 -9999 -9999 -9999 -9999 -9999 -9999 -9999 -9999 -9999 -9999 -9999 -9999 -9999 -9999 -9999 -9999 -9999 -9999 -9999 -9999 -9999 -9999 -9999 -9999 -9999 -9999 -9999 -9999 -9999 -9999 -9999 -9999 -9999 -9999 -9999 -9999 -9999 -9999 -9999 -9999 -9999 -9999 -9999 -9999 -9999 -9999 -9999 -9999 -9999 -9999 -9999 -9999 -9999 -9999 -9999 -9999 -9999 -9999 -9999 -9999 -9999 -9999 -9999 -9999 -9999 -9999 -9999 -9999 -9999 -9999 -9999 -9999 -9999 -9999 -9999 -9999 -9999 -9999 -9999 -9999 -9999 -9999 -9999 -9999 -9999 -9999 -9999 -9999 -9999 -9999 -9999 -9999 -9999 -9999 -9999 -9999 -9999
0.246448755264282 0.246433526277542 0.247901648283005 0.249796852469444 0.249187245965004 0.248785719275475 -9999 -9999 -9999 -9999 0.245217382907867 0.244119212031364 0.243599772453308 0.243334159255028 0.242658421397209 -9999 -9999 -9999 -9999 -9999 -9999 -9999 0.247736781835556 -9999 0.249846085906029 0.250237107276917 0.250627458095551 0.251209884881973 0.251643002033234 0.25229686498642 0.252164661884308 0.251424908638 0.251992672681808 -9999 -9999 -9999 0.25229686498642 -9999 -9999 -9999 -9999 -9999 -9999 -9999 -9999 -9999 -9999 -9999 -9999 -9999 -9999 -9999 -9999 -9999 -9999 -9999 -9999 -9999 -9999 -9999 -9999 -9999 -9999 -9999 -9999 -9999 -9999 -9999 -9999 -9999 -9999 -9999 -9999 -9999 -9999 -9999 -9999 -9999 -9999 -9999 -9999 -9999 -9999 -9999 -9999 -9999 -9999 -9999 -9999 -9999 -9999 -9999 -9999 -9999 -9999 -9999 -9999 -9999 -9999 -9999 -9999 -9999 -9999 -9999 -9999 -9999 -9999 -9999 -9999 -9999 -9999 -9999 -9999 -9999 -9999 -9999 -9999 -9999 -9999 -9999 -9999 -9999 -9999 -9999 -9999 -9999 -9999 -9999 -9999 -9999 -9999 -9999 -9999 -9999 -9999 -9999 -9999 -9999 -9999 -9999 -9999 -9999 -9999 -9999 -9999 -9999 -9999 -9999 -9999 -9999 -9999 -9999 -9999 -9999 -9999 -9999 -9999 -9999 -9999 -9999 -9999 -9999 -9999 -9999 -9999 -9999 -9999 -9999 -9999 -9999 -9999 -9999 -9999 -9999 -9999 -9999 -9999 -9999 -9999 -9999 -9999 -9999 -9999 -9999 -9999 -9999 -9999 -9999 -9999 -9999 -9999 -9999 -9999 -9999 -9999 -9999 -9999 -9999 -9999 -9999 -9999 -9999 -9999 -9999 -9999 -9999 -9999 -9999 -9999 -9999 -9999 -9999 -9999 -9999 -9999 -9999 -9999 -9999 -9999 -9999 -9999 -9999 -9999 -9999 -9999 -9999 -9999 -9999 -9999 -9999 -9999 -9999 -9999 -9999 -9999 -9999 -9999 -9999 -9999 -9999 -9999 -9999 -9999 -9999 -9999 -9999 -9999 -9999 -9999 -9999 -9999 -9999 -9999 -9999 -9999 -9999 -9999 -9999 -9999 -9999 -9999 -9999 -9999 -9999 -9999 -9999 -9999 -9999 -9999 -9999 -9999 -9999 -9999 -9999 -9999 -9999 -9999 -9999 -9999 -9999 -9999 -9999 -9999 -9999 -9999 -9999 -9999 -9999 -9999 -9999 -9999 -9999 -9999 -9999 -9999 -9999 -9999 -9999 -9999 -9999 -9999 -9999 -9999 -9999 -9999 -9999 -9999 -9999 -9999 -9999 -9999 -9999 -9999 -9999 -9999 -9999 -9999 -9999 -9999 -9999 -9999 -9999 -9999 -9999 -9999 -9999 -9999 -9999 -9999 -9999 -9999 -9999 -9999 -9999 -9999 -9999 -9999 -9999 -9999 -9999 -9999 -9999 -9999 -9999 -9999 -9999 -9999 -9999 -9999 -9999 -9999 -9999 -9999 -9999 -9999 -9999 -9999 -9999 -9999 -9999
0.246093481779099 0.247408360242844 0.248052820563316 0.248578876256943 0.247570917010307 0.247419402003288 -9999 -9999 -9999 -9999 0.244621142745018 0.243766605854034 0.24404077231884 -9999 -9999 -9999 -9999 -9999 -9999 -9999 -9999 -9999 -9999 -9999 0.249694928526878 0.250539779663086 0.250498503446579 0.251449674367905 0.25229686498642 0.251970171928406 0.250952005386353 -9999 -9999 -9999 -9999 -9999 -9999 -9999 -9999 -9999 -9999 -9999 -9999 -9999 -9999 -9999 -9999 -9999 -9999 -9999 -9999 -9999 0.273803114891052 -9999 -9999 -9999 -9999 -9999 -9999 -9999 -9999 -9999 -9999 -9999 -9999 -9999 -9999 -9999 -9999 -9999 -9999 -9999 -9999 -9999 -9999 -9999 -9999 -9999 -9999 -9999 -9999 -9999 -9999 -9999 -9999 -9999 -9999 -9999 -9999 -9999 -9999 -9999 -9999 -9999 -9999 -9999 -9999 -9999 -9999 -9999 -9999 -9999 -9999 -9999 -9999 -9999 -9999 -9999 -9999 -9999 -9999 -9999 -9999 -9999 -9999 -9999 -9999 -9999 -9999 -9999 -9999 -9999 -9999 -9999 -9999 -9999 -9999 -9999 -9999 -9999 -9999 -9999 -9999 -9999 -9999 -9999 -9999 -9999 -9999 -9999 -9999 -9999 -9999 -9999 -9999 -9999 -9999 -9999 -9999 -9999 -9999 -9999 -9999 -9999 -9999 -9999 -9999 -9999 -9999 -9999 -9999 -9999 -9999 -9999 -9999 -9999 -9999 -9999 -9999 -9999 -9999 -9999 -9999 -9999 -9999 -9999 -9999 -9999 -9999 -9999 -9999 -9999 -9999 -9999 -9999 -9999 -9999 -9999 -9999 -9999 -9999 -9999 -9999 -9999 -9999 -9999 -9999 -9999 -9999 -9999 -9999 -9999 -9999 -9999 -9999 -9999 -9999 -9999 -9999 -9999 -9999 -9999 -9999 -9999 -9999 -9999 -9999 -9999 -9999 -9999 -9999 -9999 -9999 -9999 -9999 -9999 -9999 -9999 -9999 -9999 -9999 -9999 -9999 -9999 -9999 -9999 -9999 -9999 -9999 -9999 -9999 -9999 -9999 -9999 -9999 -9999 -9999 -9999 -9999 -9999 -9999 -9999 -9999 -9999 -9999 -9999 -9999 -9999 -9999 -9999 -9999 -9999 -9999 -9999 -9999 -9999 -9999 -9999 -9999 -9999 -9999 -9999 -9999 -9999 -9999 -9999 -9999 -9999 -9999 -9999 -9999 -9999 -9999 -9999 -9999 -9999 -9999 -9999 -9999 -9999 -9999 -9999 -9999 -9999 -9999 -9999 -9999 -9999 -9999 -9999 -9999 -9999 -9999 -9999 -9999 -9999 -9999 -9999 -9999 -9999 -9999 -9999 -9999 -9999 -9999 -9999 -9999 -9999 -9999 -9999 -9999 -9999 -9999 -9999 -9999 -9999 -9999 -9999 -9999 -9999 -9999 -9999 -9999 -9999 -9999 -9999 -9999 -9999 -9999 -9999 -9999 -9999 -9999 -9999 -9999 -9999 -9999 -9999 -9999 -9999 -9999 -9999 -9999 -9999 -9999 -9999 -9999 -9999 -9999 -9999
0.247408360242844 0.24822025001049 0.248260468244553 0.248068645596504 -9999 -9999 -9999 0.245247095823288 -9999 -9999 -9999 0.244485259056091 0.24474909901619 0.244368240237236 -9999 0.245137006044388 0.243797793984413 -9999 -9999 -9999 -9999 -9999 -9999 -9999 -9999 0.251031965017319 0.251753598451614 0.251361787319183 0.251881927251816 0.251753598451614 -9999 -9999 -9999 -9999 -9999 -9999 -9999 -9999 -9999 -9999 -9999 -9999 -9999 -9999 -9999 -9999 -9999 -9999 -9999 -9999 -9999 -9999 -9999 -9999 -9999 -9999 -9999 -9999 -9999 -9999 -9999 -9999 -9999 -9999 -9999 -9999 -9999 -9999 -9999 -9999 -9999 -9999 -9999 -9999 -9999 -9999 -9999 -9999 -9999 -9999 -9999 -9999 -9999 -9999 -9999 -9999 -9999 -9999 -9999 -9999 -9999 -9999 -9999 -9999 -9999 -9999 -9999 -9999 -9999 -9999 -9999 -9999 -9999 -9999 -9999 -9999 -9999 -9999 -9999 -9999 -9999 -9999 -9999 -9999 -9999 -9999 -9999 -9999 -9999 -9999 -9999 -9999 -9999 -9999 -9999 -9999 -9999 -9999 -9999 -9999 -9999 -9999 -9999 -9999 -9999 -9999 -9999 -9999 -9999 -9999 -9999 -9999 -9999 -9999 -9999 -9999 -9999 -9999 -9999 -9999 -9999 -9999 -9999 -9999 -9999 -9999 -9999 -9999 -9999 -9999 -9999 -9999 -9999 -9999 -9999 -9999 -9999 -9999 -9999 -9999 -9999 -9999 -9999 -9999 -9999 -9999 -9999 -9999 -9999 -9999 -9999 -9999 -9999 -9999 -9999 -9999 -9999 -9999 -9999 -9999 -9999 -9999 -9999 -9999 -9999 -9999 -9999 -9999 -9999 -9999 -9999 -9999 -9999 -9999 -9999 -9999 -9999 -9999 -9999 -9999 -9999 -9999 -9999 -9999 -9999 -9999 -9999 -9999 -9999 -9999 -9999 -9999 -9999 -9999 -9999 -9999 -9999 -9999 -9999 -9999 -9999 -9999 -9999 -9999 -9999 -9999 -9999 -9999 -9999 -9999 -9999 -9999 -9999 -9999 -9999 -9999 -9999 -9999 -9999 -9999 -9999 -9999 -9999 -9999 -9999 -9999 -9999 -9999 -9999 -9999 -9999 -9999 -9999 -9999 -9999 -9999 -9999 -9999 -9999 -9999 -9999 -9999 -9999 -9999 -9999 -9999 -9999 -9999 -9999 -9999 -9999 -9999 -9999 -9999 -9999 -9999 -9999 -9999 -9999 -9999 -9999 -9999 -9999 -9999 -9999 -9999 -9999 -9999 -9999 -9999 -9999 -9999 -9999 -9999 -9999 -9999 -9999 -9999 -9999 -9999 -9999 -9999 -9999 -9999 -9999 -9999 -9999 -9999 -9999 -9999 -9999 -9999 -9999 -9999 -9999 -9999 -9999 -9999 -9999 -9999 -9999 -9999 -9999 -9999 -9999 -9999 -9999 -9999 -9999 -9999 -9999 -9999 -9999 -9999 -9999 -9999 -9999 -9999 -9999 -9999 -9999 -9999 -9999 -9999 -9999 -9999 -9999 -9999 -9999 -9999
0.247765675187111 0.248068645596504 0.248468056321144 0.248979434370995 -9999 -9999 0.246038645505905 -9999 -9999 -9999 0.242771238088608 0.242940947413445 0.244394719600677 0.244988888502121 0.244735777378082 0.246739029884338 0.246242046356201 0.24596543610096 -9999 0.246508121490479 -9999 -9999 -9999 -9999 -9999 -9999 -9999 0.250817537307739 0.251209884881973 0.250930309295654 -9999 -9999 -9999 -9999 -9999 -9999 -9999 -9999 -9999 -9999 -9999 -9999 -9999 -9999 -9999 -9999 -9999 -9999 -9999 -9999 -9999 -9999 -9999 -9999 -9999 -9999 -9999 -9999 -9999 -9999 -9999 -9999 -9999 -9999 -9999 -9999 -9999 -9999 -9999 -9999 -9999 -9999 -9999 -9999 -9999 -9999 -9999 -9999 -9999 -9999 -9999 -9999 -9999 -9999 -9999 -9999 -9999 -9999 -9999 -9999 -9999 -9999 -9999 -9999 -9999 -9999 -9999 -9999 -9999 -9999 -9999 -9999 -9999 -9999 -9999 -9999 -9999 -9999 -9999 -9999 -9999 -9999 -9999 -9999 -9999 -9999 -9999 -9999 -9999 -9999 -9999 -9999 -9999 -9999 -9999 -9999 -9999 -9999 -9999 -9999 -9999 -9999 -9999 -9999 -9999 -9999 -9999 -9999 -9999 -9999 -9999 -9999 -9999 -9999 -9999 -9999 -9999 -9999 -9999 -9999 -9999 -9999 -9999 -9999 -9999 -9999 -9999 -9999 -9999 -9999 -9999 -9999 -9999 -9999 -9999 -9999 -9999 -9999 -9999 -9999 -9999 -9999 -9999 -9999 -9999 -9999 -9999 -9999 -9999 -9999 -9999 -9999 -9999 -9999 -9999 -9999 -9999 -9999 -9999 -9999 -9999 -9999 -9999 -9999 -9999 -9999 -9999 -9999 -9999 -9999 -9999 -9999 -9999 -9999 -9999 -9999 -9999 -9999 -9999 -9999 -9999 -9999 -9999 -9999 -9999 -9999 -9999 -9999 -9999 -9999 -9999 -9999 -9999 -9999 -9999 -9999 -9999 -9999 -9999 -9999 -9999 -9999 -9999 -9999 -9999 -9999 -9999 -9999 -9999 -9999 -9999 -9999 -9999 -9999 -9999 -9999 -9999 -9999 -9999 -9999 -9999 -9999 -9999 -9999 -9999 -9999 -9999 -9999 -9999 -9999 -9999 -9999 -9999 -9999 -9999 -9999 -9999 -9999 -9999 -9999 -9999 -9999 -9999 -9999 -9999 -9999 -9999 -9999 -9999 -9999 -9999 -9999 -9999 -9999 -9999 -9999 -9999 -9999 -9999 -9999 -9999 -9999 -9999 -9999 -9999 -9999 -9999 -9999 -9999 -9999 -9999 -9999 -9999 -9999 -9999 -9999 -9999 -9999 -9999 -9999 -9999 -9999 -9999 -9999 -9999 -9999 -9999 -9999 -9999 -9999 -9999 -9999 -9999 -9999 -9999 -9999 -9999 -9999 -9999 -9999 -9999 -9999 -9999 -9999 -9999 -9999 -9999 -9999 -9999 -9999 -9999 -9999 -9999 -9999 -9999 -9999 -9999 -9999 -9999 -9999 -9999 -9999 -9999 -9999 -9999 -9999 -9999 -9999 -9999 -9999
0.247160628437996 0.246900662779808 0.247257277369499 -9999 0.249131485819817 -9999 -9999 0.24587145447731 -9999 -9999 0.24303936958313 0.243011280894279 0.243865877389908 0.244632408022881 0.245200306177139 0.246733739972115 0.247479364275932 0.247047603130341 0.247586697340012 0.246955990791321 -9999 -9999 -9999 -9999 -9999 -9999 -9999 -9999 -9999 0.250584304332733 0.250367760658264 0.249733150005341 0.248118117451668 -9999 -9999 -9999 -9999 -9999 -9999 -9999 -9999 -9999 -9999 -9999 -9999 -9999 -9999 -9999 -9999 -9999 -9999 -9999 -9999 -9999 -9999 -9999 -9999 -9999 -9999 -9999 -9999 -9999 -9999 -9999 -9999 -9999 -9999 -9999 -9999 -9999 -9999 -9999 -9999 -9999 -9999 -9999 -9999 -9999 -9999 -9999 -9999 -9999 -9999 -9999 -9999 -9999 -9999 -9999 -9999 -9999 -9999 -9999 -9999 -9999 -9999 -9999 -9999 -9999 -9999 -9999 -9999 -9999 -9999 -9999 -9999 -9999 -9999 -9999 -9999 -9999 -9999 -9999 -9999 -9999 -9999 -9999 -9999 -9999 -9999 -9999 -9999 -9999 -9999 -9999 -9999 -9999 -9999 -9999 -9999 -9999 -9999 -9999 -9999 -9999 -9999 -9999 -9999 -9999 -9999 -9999 -9999 -9999 -9999 -9999 -9999 -9999 -9999 -9999 -9999 -9999 -9999 -9999 -9999 -9999 -9999 -9999 -9999 -9999 -9999 -9999 -9999 -9999 -9999 -9999 -9999 -9999 -9999 -9999 -9999 -9999 -9999 -9999 -9999 -9999 -9999 -9999 -9999 -9999 -9999 -9999 -9999 -9999 -9999 -9999 -9999 -9999 -9999 -9999 -9999 -9999 -9999 -9999 -9999 -9999 -9999 -9999 -9999 -9999 -9999 -9999 -9999 -9999 -9999 -9999 -9999 -9999 -9999 -9999 -9999 -9999 -9999 -9999 -9999 -9999 -9999 -9999 -9999 -9999 -9999 -9999 -9999 -9999 -9999 -9999 -9999 -9999 -9999 -9999 -9999 -9999 -9999 -9999 -9999 -9999 -9999 -9999 -9999 -9999 -9999 -9999 -9999 -9999 -9999 -9999 -9999 -9999 -9999 -9999 -9999 -9999 -9999 -9999 -9999 -9999 -9999 -9999 -9999 -9999 -9999 -9999 -9999 -9999 -9999 -9999 -9999 -9999 -9999 -9999 -9999 -9999 -9999 -9999 -9999 -9999 -9999 -9999 -9999 -9999 -9999 -9999 -9999 -9999 -9999 -9999 -9999 -9999 -9999 -9999 -9999 -9999 -9999 -9999 -9999 -9999 -9999 -9999 -9999 -9999 -9999 -9999 -9999 -9999 -9999 -9999 -9999 -9999 -9999 -9999 -9999 -9999 -9999 -9999 -9999 -9999 -9999 -9999 -9999 -9999 -9999 -9999 -9999 -9999 -9999 -9999 -9999 -9999 -9999 -9999 -9999 -9999 -9999 -9999 -9999 -9999 -9999 -9999 -9999 -9999 -9999 -9999 -9999 -9999 -9999 -9999 -9999 -9999 -9999 -9999 -9999 -9999 -9999 -9999 -9999 -9999 -9999 -9999 -9999 -9999 -9999 -9999
-9999 0.245493203401566 0.247862055897713 -9999 -9999 -9999 0.246687680482864 0.245434954762459 0.245533883571625 -9999 0.243062674999237 0.243418633937836 0.244300946593285 0.244896158576012 0.245804116129875 0.246159881353378 0.246421083807945 0.246815264225006 -9999 -9999 -9999 -9999 -9999 -9999 -9999 -9999 -9999 -9999 -9999 -9999 0.250669419765472 0.249447196722031 0.248536601662636 -9999 -9999 -9999 -9999 -9999 -9999 -9999 -9999 -9999 -9999 -9999 -9999 -9999 -9999 -9999 -9999 -9999 -9999 -9999 -9999 -9999 -9999 -9999 -9999 -9999 -9999 -9999 -9999 -9999 -9999 -9999 -9999 -9999 -9999 -9999 -9999 -9999 -9999 -9999 -9999 -9999 -9999 -9999 -9999 -9999 -9999 -9999 -9999 -9999 -9999 -9999 -9999 -9999 -9999 -9999 -9999 -9999 -9999 -9999 -9999 -9999 -9999 -9999 -9999 -9999 -9999 -9999 -9999 -9999 -9999 -9999 -9999 -9999 -9999 -9999 -9999 -9999 -9999 -9999 -9999 -9999 -9999 -9999 -9999 -9999 -9999 -9999 -9999 -9999 -9999 -9999 -9999 -9999 -9999 -9999 -9999 -9999 -9999 -9999 -9999 -9999 -9999 -9999 -9999 -9999 -9999 -9999 -9999 -9999 -9999 -9999 -9999 -9999 -9999 -9999 -9999 -9999 -9999 -9999 -9999 -9999 -9999 -9999 -9999 -9999 -9999 -9999 -9999 -9999 -9999 -9999 -9999 -9999 -9999 -9999 -9999 -9999 -9999 -9999 -9999 -9999 -9999 -9999 -9999 -9999 -9999 -9999 -9999 -9999 -9999 -9999 -9999 -9999 -9999 -9999 -9999 -9999 -9999 -9999 -9999 -9999 -9999 -9999 -9999 -9999 -9999 -9999 -9999 -9999 -9999 -9999 -9999 -9999 -9999 -9999 -9999 -9999 -9999 -9999 -9999 -9999 -9999 -9999 -9999 -9999 -9999 -9999 -9999 -9999 -9999 -9999 -9999 -9999 -9999 -9999 -9999 -9999 -9999 -9999 -9999 -9999 -9999 -9999 -9999 -9999 -9999 -9999 -9999 -9999 -9999 -9999 -9999 -9999 -9999 -9999 -9999 -9999 -9999 -9999 -9999 -9999 -9999 -9999 -9999 -9999 -9999 -9999 -9999 -9999 -9999 -9999 -9999 -9999 -9999 -9999 -9999 -9999 -9999 -9999 -9999 -9999 -9999 -9999 -9999 -9999 -9999 -9999 -9999 -9999 -9999 -9999 -9999 -9999 -9999 -9999 -9999 -9999 -9999 -9999 -9999 -9999 -9999 -9999 -9999 -9999 -9999 -9999 -9999 -9999 -9999 -9999 -9999 -9999 -9999 -9999 -9999 -9999 -9999 -9999 -9999 -9999 -9999 -9999 -9999 -9999 -9999 -9999 -9999 -9999 -9999 -9999 -9999 -9999 -9999 -9999 -9999 -9999 -9999 -9999 -9999 -9999 -9999 -9999 -9999 -9999 -9999 -9999 -9999 -9999 -9999 -9999 -9999 -9999 -9999 -9999 -9999 -9999 -9999 -9999 -9999 -9999 -9999 -9999 -9999 -9999 -9999 -9999
-9999 -9999 0.241283118724823 0.245493203401566 0.247730657458305 0.248601019382477 0.247128441929817 -9999 -9999 -9999 -9999 0.244130864739418 0.244362652301788 0.24524849653244 0.24516074359417 0.245617270469666 0.246473327279091 0.246535107493401 -9999 -9999 -9999 -9999 -9999 -9999 -9999 -9999 -9999 -9999 -9999 -9999 -9999 -9999 -9999 -9999 -9999 -9999 -9999 -9999 -9999 -9999 -9999 -9999 -9999 -9999 -9999 -9999 -9999 -9999 -9999 -9999 -9999 -9999 -9999 -9999 -9999 -9999 -9999 -9999 -9999 -9999 -9999 -9999 -9999 -9999 -9999 -9999 -9999 -9999 -9999 -9999 -9999 -9999 -9999 -9999 -9999 -9999 -9999 -9999 -9999 -9999 -9999 -9999 -9999 -9999 -9999 -9999 -9999 -9999 -9999 -9999 -9999 -9999 -9999 -9999 -9999 -9999 -9999 -9999 -9999 -9999 -9999 -9999 -9999 -9999 -9999 -9999 -9999 -9999 -9999 -9999 -9999 -9999 -9999 -9999 -9999 -9999 -9999 -9999 -9999 -9999 -9999 -9999 -9999 -9999 -9999 -9999 -9999 -9999 -9999 -9999 -9999 -9999 -9999 -9999 -9999 -9999 -9999 -9999 -9999 -9999 -9999 -9999 -9999 -9999 -9999 -9999 -9999 -9999 -9999 -9999 -9999 -9999 -9999 -9999 -9999 -9999 -9999 -9999 -9999 -9999 -9999 -9999 -9999 -9999 -9999 -9999 -9999 -9999 -9999 -9999 -9999 -9999 -9999 -9999 -9999 -9999 -9999 -9999 -9999 -9999 -9999 -9999 -9999 -9999 -9999 -9999 -9999 -9999 -9999 -9999 -9999 -9999 -9999 -9999 -9999 -9999 -9999 -9999 -9999 -9999 -9999 -9999 -9999 -9999 -9999 -9999 -9999 -9999 -9999 -9999 -9999 -9999 -9999 -9999 -9999 -9999 -9999 -9999 -9999 -9999 -9999 -9999 -9999 -9999 -9999 -9999 -9999 -9999 -9999 -9999 -9999 -9999 -9999 -9999 -9999 -9999 -9999 -9999 -9999 -9999 -9999 -9999 -9999 -9999 -9999 -9999 -9999 -9999 -9999 -9999 -9999 -9999 -9999 -9999 -9999 -9999 -9999 -9999 -9999 -9999 -9999 -9999 -9999 -9999 -9999 -9999 -9999 -9999 -9999 -9999 -9999 -9999 -9999 -9999 -9999 -9999 -9999 -9999 -9999 -9999 -9999 -9999 -9999 -9999 -9999 -9999 -9999 -9999 -9999 -9999 -9999 -9999 -9999 -9999 -9999 -9999 -9999 -9999 -9999 -9999 -9999 -9999 -9999 -9999 -9999 -9999 -9999 -9999 -9999 -9999 -9999 -9999 -9999 -9999 -9999 -9999 -9999 -9999 -9999 -9999 -9999 -9999 -9999 -9999 -9999 -9999 -9999 -9999 -9999 -9999 -9999 -9999 -9999 -9999 -9999 -9999 -9999 -9999 -9999 -9999 -9999 -9999 -9999 -9999 -9999 -9999 -9999 -9999 -9999 -9999 -9999 -9999 -9999 -9999 -9999 -9999 -9999 -9999 -9999 -9999
-9999 0.234865725040436 0.239365756511688 0.24289208650589 0.245551019906998 0.246620669960976 -9999 -9999 -9999 -9999 -9999 -9999 0.244362652301788 0.244260177016258 0.244784265756607 0.245354518294334 0.2472183406353 0.246596440672874 0.245851844549179 -9999 -9999 -9999 -9999 -9999 -9999 -9999 -9999 -9999 -9999 -9999 -9999 -9999 -9999 -9999 -9999 -9999 -9999 -9999 -9999 -9999 -9999 -9999 -9999 -9999 -9999 -9999 -9999 -9999 -9999 -9999 -9999 -9999 -9999 -9999 -9999 -9999 -9999 -9999 -9999 -9999 -9999 -9999 -9999 -9999 -9999 -9999 -9999 -9999 -9999 -9999 -9999 -9999 -9999 -9999 -9999 -9999 -9999 -9999 -9999 -9999 -9999 -9999 -9999 -9999 -9999 -9999 -9999 -9999 -9999 -9999 -9999 -9999 -9999 -9999 -9999 -9999 -9999 -9999 -9999 -9999 -9999 -9999 -9999 -9999 -9999 -9999 -9999 -9999 -9999 -9999 -9999 -9999 -9999 -9999 -9999 -9999 -9999 -9999 -9999 -9999 -9999 -9999 -9999 -9999 -9999 -9999 -9999 -9999 -9999 -9999 -9999 -9999 -9999 -9999 -9999 -9999 -9999 -9999 -9999 -9999 -9999 -9999 -9999 -9999 -9999 -9999 -9999 -9999 -9999 -9999 -9999 -9999 -9999 -9999 -9999 -9999 -9999 -9999 -9999 -9999 -9999 -9999 -9999 -9999 -9999 -9999 -9999 -9999 -9999 -9999 -9999 -9999 -9999 -9999 -9999 -9999 -9999 -9999 -9999 -9999 -9999 -9999 -9999 -9999 -9999 -9999 -9999 -9999 -9999 -9999 -9999 -9999 -9999 -9999 -9999 -9999 -9999 -9999 -9999 -9999 -9999 -9999 -9999 -9999 -9999 -9999 -9999 -9999 -9999 -9999 -9999 -9999 -9999 -9999 -9999 -9999 -9999 -9999 -9999 -9999 -9999 -9999 -9999 -9999 -9999 -9999 -9999 -9999 -9999 -9999 -9999 -9999 -9999 -9999 -9999 -9999 -9999 -9999 -9999 -9999 -9999 -9999 -9999 -9999 -9999 -9999 -9999 -9999 -9999 -9999 -9999 -9999 -9999 -9999 -9999 -9999 -9999 -9999 -9999 -9999 -9999 -9999 -9999 -9999 -9999 -9999 -9999 -9999 -9999 -9999 -9999 -9999 -9999 -9999 -9999 -9999 -9999 -9999 -9999 -9999 -9999 -9999 -9999 -9999 -9999 -9999 -9999 -9999 -9999 -9999 -9999 -9999 -9999 -9999 -9999 -9999 -9999 -9999 -9999 -9999 -9999 -9999 -9999 -9999 -9999 -9999 -9999 -9999 -9999 -9999 -9999 -9999 -9999 -9999 -9999 -9999 -9999 -9999 -9999 -9999 -9999 -9999 -9999 -9999 -9999 -9999 -9999 -9999 -9999 -9999 -9999 -9999 -9999 -9999 -9999 -9999 -9999 -9999 -9999 -9999 -9999 -9999 -9999 -9999 -9999 -9999 -9999 -9999 -9999 -9999 -9999 -9999 -9999 -9999 -9999 -9999 -9999 -9999 -9999 -9999
0.230016678571701 -9999 -9999 0.241203442215919 0.244880899786949 -9999 -9999 -9999 -9999 -9999 0.244749143719673 0.245757758617401 0.244633570313454 0.244554162025452 0.244176790118217 0.245042756199837 0.244931370019913 0.246209919452667 0.245614409446716 -9999 -9999 -9999 -9999 -9999 -9999 0.248488456010818 0.247579663991928 -9999 -9999 -9999 -9999 -9999 -9999 -9999 -9999 -9999 -9999 -9999 -9999 -9999 -9999 -9999 -9999 -9999 -9999 -9999 -9999 -9999 -9999 -9999 -9999 -9999 -9999 -9999 -9999 -9999 -9999 -9999 -9999 -9999 -9999 -9999 -9999 -9999 -9999 -9999 -9999 -9999 -9999 -9999 -9999 -9999 -9999 -9999 -9999 -9999 -9999 -9999 -9999 -9999 -9999 -9999 -9999 -9999 -9999 -9999 -9999 -9999 -9999 -9999 -9999 -9999 -9999 -9999 -9999 -9999 -9999 -9999 -9999 -9999 -9999 -9999 -9999 -9999 -9999 -9999 -9999 -9999 -9999 -9999 -9999 -9999 -9999 -9999 -9999 -9999 -9999 -9999 -9999 -9999 -9999 -9999 -9999 -9999 -9999 -9999 -9999 -9999 -9999 -9999 -9999 -9999 -9999 -9999 -9999 -9999 -9999 -9999 -9999 -9999 -9999 -9999 -9999 -9999 -9999 -9999 -9999 -9999 -9999 -9999 -9999 -9999 -9999 -9999 -9999 -9999 -9999 -9999 -9999 -9999 -9999 -9999 -9999 -9999 -9999 -9999 -9999 -9999 -9999 -9999 -9999 -9999 -9999 -9999 -9999 -9999 -9999 -9999 -9999 -9999 -9999 -9999 -9999 -9999 -9999 -9999 -9999 -9999 -9999 -9999 -9999 -9999 -9999 -9999 -9999 -9999 -9999 -9999 -9999 -9999 -9999 -9999 -9999 -9999 -9999 -9999 -9999 -9999 -9999 -9999 -9999 -9999 -9999 -9999 -9999 -9999 -9999 -9999 -9999 -9999 -9999 -9999 -9999 -9999 -9999 -9999 -9999 -9999 -9999 -9999 -9999 -9999 -9999 -9999 -9999 -9999 -9999 -9999 -9999 -9999 -9999 -9999 -9999 -9999 -9999 -9999 -9999 -9999 -9999 -9999 -9999 -9999 -9999 -9999 -9999 -9999 -9999 -9999 -9999 -9999 -9999 -9999 -9999 -9999 -9999 -9999 -9999 -9999 -9999 -9999 -9999 -9999 -9999 -9999 -9999 -9999 -9999 -9999 -9999 -9999 -9999 -9999 -9999 -9999 -9999 -9999 -9999 -9999 -9999 -9999 -9999 -9999 -9999 -9999 -9999 -9999 -9999 -9999 -9999 -9999 -9999 -9999 -9999 -9999 -9999 -9999 -9999 -9999 -9999 -9999 -9999 -9999 -9999 -9999 -9999 -9999 -9999 -9999 -9999 -9999 -9999 -9999 -9999 -9999 -9999 -9999 -9999 -9999 -9999 -9999 -9999 -9999 -9999 -9999 -9999 -9999 -9999 -9999 -9999 -9999 -9999 -9999 -9999 -9999 -9999 -9999 -9999 -9999 -9999 -9999 -9999 -9999 -9999 -9999 -9999 -9999 -9999 -9999 -9999 -9999
-9999 -9999 -9999 -9999 0.244135499000549 -9999 -9999 -9999 -9999 -9999 0.245757758617401 -9999 0.245376244187355 0.244091749191284 0.243588954210281 0.243610128760338 -9999 -9999 -9999 -9999 -9999 -9999 -9999 -9999 -9999 0.243904069066048 0.245189413428307 -9999 -9999 -9999 -9999 -9999 -9999 -9999 -9999 -9999 -9999 -9999 -9999 -9999 -9999 -9999 -9999 -9999 -9999 -9999 -9999 -9999 -9999 -9999 -9999 -9999 -9999 -9999 -9999 -9999 -9999 -9999 -9999 -9999 -9999 -9999 -9999 -9999 -9999 -9999 -9999 -9999 -9999 -9999 -9999 -9999 -9999 -9999 -9999 -9999 -9999 -9999 -9999 -9999 -9999 -9999 -9999 -9999 -9999 -9999 -9999 -9999 -9999 -9999 -9999 -9999 -9999 -9999 -9999 -9999 -9999 -9999 -9999 -9999 -9999 -9999 -9999 -9999 -9999 -9999 -9999 -9999 -9999 -9999 -9999 -9999 -9999 -9999 -9999 -9999 -9999 -9999 -9999 -9999 -9999 -9999 -9999 -9999 -9999 -9999 -9999 -9999 -9999 -9999 -9999 -9999 -9999 -9999 -9999 -9999 -9999 -9999 -9999 -9999 -9999 -9999 -9999 -9999 -9999 -9999 -9999 -9999 -9999 -9999 -9999 -9999 -9999 -9999 -9999 -9999 -9999 -9999 -9999 -9999 -9999 -9999 -9999 -9999 -9999 -9999 -9999 -9999 -9999 -9999 -9999 -9999 -9999 -9999 -9999 -9999 -9999 -9999 -9999 -9999 -9999 -9999 -9999 -9999 -9999 -9999 -9999 -9999 -9999 -9999 -9999 -9999 -9999 -9999 -9999 -9999 -9999 -9999 -9999 -9999 -9999 -9999 -9999 -9999 -9999 -9999 -9999 -9999 -9999 -9999 -9999 -9999 -9999 -9999 -9999 -9999 -9999 -9999 -9999 -9999 -9999 -9999 -9999 -9999 -9999 -9999 -9999 -9999 -9999 -9999 -9999 -9999 -9999 -9999 -9999 -9999 -9999 -9999 -9999 -9999 -9999 -9999 -9999 -9999 -9999 -9999 -9999 -9999 -9999 -9999 -9999 -9999 -9999 -9999 -9999 -9999 -9999 -9999 -9999 -9999 -9999 -9999 -9999 -9999 -9999 -9999 -9999 -9999 -9999 -9999 -9999 -9999 -9999 -9999 -9999 -9999 -9999 -9999 -9999 -9999 -9999 -9999 -9999 -9999 -9999 -9999 -9999 -9999 -9999 -9999 -9999 -9999 -9999 -9999 -9999 -9999 -9999 -9999 -9999 -9999 -9999 -9999 -9999 -9999 -9999 -9999 -9999 -9999 -9999 -9999 -9999 -9999 -9999 -9999 -9999 -9999 -9999 -9999 -9999 -9999 -9999 -9999 -9999 -9999 -9999 -9999 -9999 -9999 -9999 -9999 -9999 -9999 -9999 -9999 -9999 -9999 -9999 -9999 -9999 -9999 -9999 -9999 -9999 -9999 -9999 -9999 -9999 -9999 -9999 -9999 -9999 -9999 -9999 -9999 -9999 -9999 -9999 -9999 -9999 -9999
-9999 -9999 -9999 -9999 -9999 -9999 -9999 -9999 -9999 -9999 -9999 -9999 0.245109111070633 0.244604915380478 -9999 -9999 -9999 -9999 0.244161263108253 -9999 -9999 -9999 -9999 0.251643776893616 0.242760300636292 0.2434052079916 0.244442537426949 -9999 -9999 -9999 -9999 -9999 -9999 -9999 -9999 -9999 -9999 -9999 -9999 -9999 -9999 -9999 -9999 -9999 -9999 -9999 -9999 -9999 -9999 -9999 -9999 -9999 -9999 -9999 -9999 -9999 -9999 -9999 -9999 -9999 -9999 -9999 -9999 -9999 -9999 -9999 -9999 -9999 -9999 -9999 -9999 -9999 -9999 -9999 -9999 -9999 -9999 -9999 -9999 -9999 -9999 -9999 -9999 -9999 -9999 -9999 -9999 -9999 -9999 -9999 -9999 -9999 -9999 -9999 -9999 -9999 -9999 -9999 -9999 -9999 -9999 -9999 -9999 -9999 -9999 -9999 -9999 -9999 -9999 -9999 -9999 -9999 -9999 -9999 -9999 -9999 -9999 -9999 -9999 -9999 -9999 -9999 -9999 -9999 -9999 -9999 -9999 -9999 -9999 -9999 -9999 -9999 -9999 -9999 -9999 -9999 -9999 -9999 -9999 -9999 -9999 -9999 -9999 -9999 -9999 -9999 -9999 -9999 -9999 -9999 -9999 -9999 -9999 -9999 -9999 -9999 -9999 -9999 -9999 -9999 -9999 -9999 -9999 -9999 -9999 -9999 -9999 -9999 -9999 -9999 -9999 -9999 -9999 -9999 -9999 -9999 -9999 -9999 -9999 -9999 -9999 -9999 -9999 -9999 -9999 -9999 -9999 -9999 -9999 -9999 -9999 -9999 -9999 -9999 -9999 -9999 -9999 -9999 -9999 -9999 -9999 -9999 -9999 -9999 -9999 -9999 -9999 -9999 -9999 -9999 -9999 -9999 -9999 -9999 -9999 -9999 -9999 -9999 -9999 -9999 -9999 -9999 -9999 -9999 -9999 -9999 -9999 -9999 -9999 -9999 -9999 -9999 -9999 -9999 -9999 -9999 -9999 -9999 -9999 -9999 -9999 -9999 -9999 -9999 -9999 -9999 -9999 -9999 -9999 -9999 -9999 -9999 -9999 -9999 -9999 -9999 -9999 -9999 -9999 -9999 -9999 -9999 -9999 -9999 -9999 -9999 -9999 -9999 -9999 -9999 -9999 -9999 -9999 -9999 -9999 -9999 -9999 -9999 -9999 -9999 -9999 -9999 -9999 -9999 -9999 -9999 -9999 -9999 -9999 -9999 -9999 -9999 -9999 -9999 -9999 -9999 -9999 -9999 -9999 -9999 -9999 -9999 -9999 -9999 -9999 -9999 -9999 -9999 -9999 -9999 -9999 -9999 -9999 -9999 -9999 -9999 -9999 -9999 -9999 -9999 -9999 -9999 -9999 -9999 -9999 -9999 -9999 -9999 -9999 -9999 -9999 -9999 -9999 -9999 -9999 -9999 -9999 -9999 -9999 -9999 -9999 -9999 -9999 -9999 -9999 -9999 -9999 -9999 -9999 -9999 -9999 -9999 -9999 -9999 -9999 -9999 -9999 -9999 -9999 -9999
-9999 -9999 -9999 -9999 -9999 -9999 -9999 -9999 -9999 -9999 -9999 -9999 0.244516268372536 0.244752943515778 0.242752775549889 0.241275906562805 0.240305975079536 0.239830434322357 -9999 -9999 -9999 -9999 -9999 -9999 -9999 -9999 0.244554162025452 -9999 -9999 -9999 -9999 -9999 -9999 -9999 -9999 -9999 -9999 -9999 -9999 -9999 -9999 -9999 -9999 -9999 -9999 -9999 -9999 -9999 -9999 -9999 -9999 -9999 -9999 -9999 -9999 -9999 -9999 -9999 -9999 -9999 -9999 -9999 -9999 -9999 -9999 -9999 -9999 -9999 -9999 -9999 -9999 -9999 -9999 -9999 -9999 -9999 -9999 -9999 -9999 -9999 -9999 -9999 -9999 -9999 -9999 -9999 -9999 -9999 -9999 -9999 -9999 -9999 -9999 -9999 -9999 -9999 -9999 -9999 -9999 -9999 -9999 -9999 -9999 -9999 -9999 -9999 -9999 -9999 -9999 -9999 -9999 -9999 -9999 -9999 -9999 -9999 -9999 -9999 -9999 -9999 -9999 -9999 -9999 -9999 -9999 -9999 -9999 -9999 -9999 -9999 -9999 -9999 -9999 -9999 -9999 -9999 -9999 -9999 -9999 -9999 -9999 -9999 -9999 -9999 -9999 -9999 -9999 -9999 -9999 -9999 -9999 -9999 -9999 -9999 -9999 -9999 -9999 -9999 -9999 -9999 -9999 -9999 -9999 -9999 -9999 -9999 -9999 -9999 -9999 -9999 -9999 -9999 -9999 -9999 -9999 -9999 -9999 -9999 -9999 -9999 -9999 -9999 -9999 -9999 -9999 -9999 -9999 -9999 -9999 -9999 -9999 -9999 -9999 -9999 -9999 -9999 -9999 -9999 -9999 -9999 -9999 -9999 -9999 -9999 -9999 -9999 -9999 -9999 -9999 -9999 -9999 -9999 -9999 -9999 -9999 -9999 -9999 -9999 -9999 -9999 -9999 -9999 -9999 -9999 -9999 -9999 -9999 -9999 -9999 -9999 -9999 -9999 -9999 -9999 -9999 -9999 -9999 -9999 -9999 -9999 -9999 -9999 -9999 -9999 -9999 -9999 -9999 -9999 -9999 -9999 -9999 -9999 -9999 -9999 -9999 -9999 -9999 -9999 -9999 -9999 -9999 -9999 -9999 -9999 -9999 -9999 -9999 -9999 -9999 -9999 -9999 -9999 -9999 -9999 -9999 -9999 -9999 -9999 -9999 -9999 -9999 -9999 -9999 -9999 -9999 -9999 -9999 -9999 -9999 -9999 -9999 -9999 -9999 -9999 -9999 -9999 -9999 -9999 -9999 -9999 -9999 -9999 -9999 -9999 -9999 -9999 -9999 -9999 -9999 -9999 -9999 -9999 -9999 -9999 -9999 -9999 -9999 -9999 -9999 -9999 -9999 -9999 -9999 -9999 -9999 -9999 -9999 -9999 -9999 -9999 -9999 -9999 -9999 -9999 -9999 -9999 -9999 -9999 -9999 -9999 -9999 -9999 -9999 -9999 -9999 -9999 -9999 -9999 -9999 -9999 -9999 -9999 -9999 -9999 -9999 -9999 -9999 -9999 -9999 -9999
-9999 -9999 -9999 -9999 -9999 -9999 -9999 -9999 -9999 -9999 -9999 0.245078951120377 0.244871705770493 0.244368240237236 0.242392629384995 0.240739420056343 -9999 -9999 -9999 -9999 -9999 -9999 -9999 -9999 -9999 -9999 -9999 -9999 -9999 -9999 -9999 -9999 -9999 -9999 -9999 -9999 -9999 -9999 -9999 -9999 -9999 -9999 -9999 -9999 -9999 -9999 -9999 -9999 -9999 -9999 -9999 -9999 -9999 -9999 -9999 -9999 -9999 -9999 -9999 -9999 -9999 -9999 -9999 -9999 -9999 -9999 -9999 -9999 -9999 -9999 -9999 -9999 -9999 -9999 -9999 -9999 -9999 -9999 -9999 -9999 -9999 -9999 -9999 -9999 -9999 -9999 -9999 -9999 -9999 -9999 -9999 -9999 -9999 -9999 -9999 -9999 -9999 -9999 -9999 -9999 -9999 -9999 -9999 -9999 -9999 -9999 -9999 -9999 -9999 -9999 -9999 -9999 -9999 -9999 -9999 -9999 -9999 -9999 -9999 -9999 -9999 -9999 -9999 -9999 -9999 -9999 -9999 -9999 -9999 -9999 -9999 -9999 -9999 -9999 -9999 -9999 -9999 -9999 -9999 -9999 -9999 -9999 -9999 -9999 -9999 -9999 -9999 -9999 -9999 -9999 -9999 -9999 -9999 -9999 -9999 -9999 -9999 -9999 -9999 -9999 -9999 -9999 -9999 -9999 -9999 -9999 -9999 -9999 -9999 -9999 -9999 -9999 -9999 -9999 -9999 -9999 -9999 -9999 -9999 -9999 -9999 -9999 -9999 -9999 -9999 -9999 -9999 -9999 -9999 -9999 -9999 -9999 -9999 -9999 -9999 -9999 -9999 -9999 -9999 -9999 -9999 -9999 -9999 -9999 -9999 -9999 -9999 -9999 -9999 -9999 -9999 -9999 -9999 -9999 -9999 -9999 -9999 -9999 -9999 -9999 -9999 -9999 -9999 -9999 -9999 -9999 -9999 -9999 -9999 -9999 -9999 -9999 -9999 -9999 -9999 -9999 -9999 -9999 -9999 -9999 -9999 -9999 -9999 -9999 -9999 -9999 -9999 -9999 -9999 -9999 -9999 -9999 -9999 -9999 -9999 -9999 -9999 -9999 -9999 -9999 -9999 -9999 -9999 -9999 -9999 -9999 -9999 -9999 -9999 -9999 -9999 -9999 -9999 -9999 -9999 -9999 -9999 -9999 -9999 -9999 -9999 -9999 -9999 -9999 -9999 -9999 -9999 -9999 -9999 -9999 -9999 -9999 -9999 -9999 -9999 -9999 -9999 -9999 -9999 -9999 -9999 -9999 -9999 -9999 -9999 -9999 -9999 -9999 -9999 -9999 -9999 -9999 -9999 -9999 -9999 -9999 -9999 -9999 -9999 -9999 -9999 -9999 -9999 -9999 -9999 -9999 -9999 -9999 -9999 -9999 -9999 -9999 -9999 -9999 -9999 -9999 -9999 -9999 -9999 -9999 -9999 -9999 -9999 -9999 -9999 -9999 -9999 -9999 -9999 -9999 -9999 -9999 -9999 -9999 -9999 -9999 -9999 -9999 -9999 -9999
-9999 -9999 -9999 -9999 -9999 -9999 -9999 -9999 -9999 -9999 -9999 -9999 -9999 0.243506029248238 -9999 -9999 -9999 -9999 -9999 -9999 -9999 -9999 -9999 0.241496279835701 0.242752775549889 -9999 -9999 -9999 -9999 -9999 -9999 -9999 -9999 -9999 -9999 -9999 -9999 -9999 -9999 -9999 -9999 -9999 -9999 -9999 -9999 -9999 -9999 -9999 -9999 -9999 -9999 -9999 -9999 -9999 -9999 -9999 -9999 -9999 -9999 -9999 -9999 -9999 -9999 -9999 -9999 -9999 -9999 -9999 -9999 -9999 -9999 -9999 -9999 -9999 -9999 -9999 -9999 -9999 -9999 -9999 -9999 -9999 -9999 -9999 -9999 -9999 -9999 -9999 -9999 -9999 -9999 -9999 -9999 -9999 -9999 -9999 -9999 -9999 -9999 -9999 -9999 -9999 -9999 -9999 -9999 -9999 -9999 -9999 -9999 -9999 -9999 -9999 -9999 -9999 -9999 -9999 -9999 -9999 -9999 -9999 -9999 -9999 -9999 -9999 -9999 -9999 -9999 -9999 -9999 -9999 -9999 -9999 -9999 -9999 -9999 -9999 -9999 -9999 -9999 -9999 -9999 -9999 -9999 -9999 -9999 -9999 -9999 -9999 -9999 -9999 -9999 -9999 -9999 -9999 -9999 -9999 -9999 -9999 -9999 -9999 -9999 -9999 -9999 -9999 -9999 -9999 -9999 -9999 -9999 -9999 -9999 -9999 -9999 -9999 -9999 -9999 -9999 -9999 -9999 -9999 -9999 -9999 -9999 -9999 -9999 -9999 -9999 -9999 -9999 -9999 -9999 -9999 -9999 -9999 -9999 -9999 -9999 -9999 -9999 -9999 -9999 -9999 -9999 -9999 -9999 -9999 -9999 -9999 -9999 -9999 -9999 -9999 -9999 -9999 -9999 -9999 -9999 -9999 -9999 -9999 -9999 -9999 -9999 -9999 -9999 -9999 -9999 -9999 -9999 -9999 -9999 -9999 -9999 -9999 -9999 -9999 -9999 -9999 -9999 -9999 -9999 -9999 -9999 -9999 -9999 -9999 -9999 -9999 -9999 -9999 -9999 -9999 -9999 -9999 -9999 -9999 -9999 -9999 -9999 -9999 -9999 -9999 -9999 -9999 -9999 -9999 -9999 -9999 -9999 -9999 -9999 -9999 -9999 -9999 -9999 -9999 -9999 -9999 -9999 -9999 -9999 -9999 -9999 -9999 -9999 -9999 -9999 -9999 -9999 -9999 -9999 -9999 -9999 -9999 -9999 -9999 -9999 -9999 -9999 -9999 -9999 -9999 -9999 -9999 -9999 -9999 -9999 -9999 -9999 -9999 -9999 -9999 -9999 -9999 -9999 -9999 -9999 -9999 -9999 -9999 -9999 -9999 -9999 -9999 -9999 -9999 -9999 -9999 -9999 -9999 -9999 -9999 -9999 -9999 -9999 -9999 -9999 -9999 -9999 -9999 -9999 -9999 -9999 -9999 -9999 -9999 -9999 -9999 -9999 -9999 -9999 -9999 -9999 -9999 -9999 -9999 -9999 -9999 -9999 -9999
-9999 -9999 -9999 -9999 -9999 -9999 -9999 -9999 -9999 -9999 -9999 0.247105151414871 -9999 -9999 -9999 -9999 -9999 -9999 -9999 -9999 -9999 -9999 0.24029216170311 -9999 -9999 -9999 -9999 -9999 -9999 -9999 -9999 -9999 -9999 -9999 -9999 -9999 -9999 -9999 -9999 -9999 -9999 -9999 -9999 -9999 -9999 -9999 -9999 -9999 -9999 -9999 -9999 -9999 -9999 -9999 -9999 -9999 -9999 -9999 -9999 -9999 -9999 -9999 -9999 -9999 -9999 -9999 -9999 -9999 -9999 -9999 -9999 -9999 -9999 -9999 -9999 -9999 -9999 -9999 -9999 -9999 -9999 -9999 -9999 -9999 -9999 -9999 -9999 -9999 -9999 -9999 -9999 -9999 -9999 -9999 -9999 -9999 -9999 -9999 -9999 -9999 -9999 -9999 -9999 -9999 -9999 -9999 -9999 -9999 -9999 -9999 -9999 -9999 -9999 -9999 -9999 -9999 -9999 -9999 -9999 -9999 -9999 -9999 -9999 -9999 -9999 -9999 -9999 -9999 -9999 -9999 -9999 -9999 -9999 -9999 -9999 -9999 -9999 -9999 -9999 -9999 -9999 -9999 -9999 -9999 -9999 -9999 -9999 -9999 -9999 -9999 -9999 -9999 -9999 -9999 -9999 -9999 -9999 -9999 -9999 -9999 -9999 -9999 -9999 -9999 -9999 -9999 -9999 -9999 -9999 -9999 -9999 -9999 -9999 -9999 -9999 -9999 -9999 -9999 -9999 -9999 -9999 -9999 -9999 -9999 -9999 -9999 -9999 -9999 -9999 -9999 -9999 -9999 -9999 -9999 -9999 -9999 -9999 -9999 -9999 -9999 -9999 -9999 -9999 -9999 -9999 -9999 -9999 -9999 -9999 -9999 -9999 -9999 -9999 -9999 -9999 -9999 -9999 -9999 -9999 -9999 -9999 -9999 -9999 -9999 -9999 -9999 -9999 -9999 -9999 -9999 -9999 -9999 -9999 -9999 -9999 -9999 -9999 -9999 -9999 -9999 -9999 -9999 -9999 -9999 -9999 -9999 -9999 -9999 -9999 -9999 -9999 -9999 -9999 -9999 -9999 -9999 -9999 -9999 -9999 -9999 -9999 -9999 -9999 -9999 -9999 -9999 -9999 -9999 -9999 -9999 -9999 -9999 -9999 -9999 -9999 -9999 -9999 -9999 -9999 -9999 -9999 -9999 -9999 -9999 -9999 -9999 -9999 -9999 -9999 -9999 -9999 -9999 -9999 -9999 -9999 -9999 -9999 -9999 -9999 -9999 -9999 -9999 -9999 -9999 -9999 -9999 -9999 -9999 -9999 -9999 -9999 -9999 -9999 -9999 -9999 -9999 -9999 -9999 -9999 -9999 -9999 -9999 -9999 -9999 -9999 -9999 -9999 -9999 -9999 -9999 -9999 -9999 -9999 -9999 -9999 -9999 -9999 -9999 -9999 -9999 -9999 -9999 -9999 -9999 -9999 -9999 -9999 -9999 -9999 -9999 -9999 -9999 -9999 -9999 -9999 -9999 -9999 -9999 -9999 -9999
-9999 -9999 -9999 -9999 -9999 -9999 -9999 -9999 -9999 -9999 -9999 -9999 -9999 -9999 -9999 -9999 -9999 -9999 -9999 -9999 -9999 -9999 -9999 0.243156850337982 0.243482783436775 -9999 -9999 -9999 -9999 -9999 -9999 -9999 -9999 -9999 -9999 -9999 -9999 -9999 -9999 -9999 -9999 -9999 -9999 -9999 -9999 -9999 -9999 -9999 -9999 -9999 -9999 -9999 -9999 -9999 -9999 -9999 -9999 -9999 -9999 -9999 -9999 -9999 -9999 -9999 -9999 -9999 -9999 -9999 -9999 -9999 -9999 -9999 -9999 -9999 -9999 -9999 -9999 -9999 -9999 -9999 -9999 -9999 -9999 -9999 -9999 -9999 -9999 -9999 -9999 -9999 -9999 -9999 -9999 -9999 -9999 -9999 -9999 -9999 -9999 -9999 -9999 -9999 -9999 -9999 -9999 -9999 -9999 -9999 -9999 -9999 -9999 -9999 -9999 -9999 -9999 -9999 -9999 -9999 -9999 -9999 -9999 -9999 -9999 -9999 -9999 -9999 -9999 -9999 -9999 -9999 -9999 -9999 -9999 -9999 -9999 -9999 -9999 -9999 -9999 -9999 -9999 -9999 -9999 -9999 -9999 -9999 -9999 -9999 -9999 -9999 -9999 -9999 -9999 -9999 -9999 -9999 -9999 -9999 -9999 -9999 -9999 -9999 -9999 -9999 -9999 -9999 -9999 -9999 -9999 -9999 -9999 -9999 -9999 -9999 -9999 -9999 -9999 -9999 -9999 -9999 -9999 -9999 -9999 -9999 -9999 -9999 -9999 -9999 -9999 -9999 -9999 -9999 -9999 -9999 -9999 -9999 -9999 -9999 -9999 -9999 -9999 -9999 -9999 -9999 -9999 -9999 -9999 -9999 -9999 -9999 -9999 -9999 -9999 -9999 -9999 -9999 -9999 -9999 -9999 -9999 -9999 -9999 -9999 -9999 -9999 -9999 -9999 -9999 -9999 -9999 -9999 -9999 -9999 -9999 -9999 -9999 -9999 -9999 -9999 -9999 -9999 -9999 -9999 -9999 -9999 -9999 -9999 -9999 -9999 -9999 -9999 -9999 -9999 -9999 -9999 -9999 -9999 -9999 -9999 -9999 -9999 -9999 -9999 -9999 -9999 -9999 -9999 -9999 -9999 -9999 -9999 -9999 -9999 -9999 -9999 -9999 -9999 -9999 -9999 -9999 -9999 -9999 -9999 -9999 -9999 -9999 -9999 -9999 -9999 -9999 -9999 -9999 -9999 -9999 -9999 -9999 -9999 -9999 -9999 -9999 -9999 -9999 -9999 -9999 -9999 -9999 -9999 -9999 -9999 -9999 -9999 -9999 -9999 -9999 -9999 -9999 -9999 -9999 -9999 -9999 -9999 -9999 -9999 -9999 -9999 -9999 -9999 -9999 -9999 -9999 -9999 -9999 -9999 -9999 -9999 -9999 -9999 -9999 -9999 -9999 -9999 -9999 -9999 -9999 -9999 -9999 -9999 -9999 -9999 -9999 -9999 -9999 -9999 -9999 -9999 -9999 -9999 -9999 -9999 -9999
-9999 -9999 -9999 -9999 -9999 -9999 -9999 -9999 -9999 -9999 -9999 -9999 -9999 -9999 -9999 -9999 -9999 -9999 -9999 -9999 -9999 -9999 0.239174425601959 -9999 -9999 -9999 -9999 -9999 -9999 -9999 -9999 -9999 -9999 -9999 -9999 -9999 -9999 -9999 -9999 -9999 -9999 -9999 -9999 -9999 -9999 -9999 -9999 -9999 -9999 -9999 -9999 -9999 -9999 -9999 -9999 -9999 -9999 -9999 -9999 -9999 -9999 -9999 -9999 -9999 -9999 -9999 -9999 -9999 -9999 -9999 -9999 -9999 -9999 -9999 -9999 -9999 -9999 -9999 -9999 -9999 -9999 -9999 -9999 -9999 -9999 -9999 -9999 -9999 -9999 -9999 -9999 -9999 -9999 -9999 -9999 -9999 -9999 -9999 -9999 -9999 -9999 -9999 -9999 -9999 -9999 -9999 -9999 -9999 -9999 -9999 -9999 -9999 -9999 -9999 -9999 -9999 -9999 -9999 -9999 -9999 -9999 -9999 -9999 -9999 -9999 -9999 -9999 -9999 -9999 -9999 -9999 -9999 -9999 -9999 -9999 -9999 -9999 -9999 -9999 -9999 -9999 -9999 -9999 -9999 -9999 -9999 -9999 -9999 -9999 -9999 -9999 -9999 -9999 -9999 -9999 -9999 -9999 -9999 -9999 -9999 -9999 -9999 -9999 -9999 -9999 -9999 -9999 -9999 -9999 -9999 -9999 -9999 -9999 -9999 -9999 -9999 -9999 -9999 -9999 -9999 -9999 -9999 -9999 -9999 -9999 -9999 -9999 -9999 -9999 -9999 -9999 -9999 -9999 -9999 -9999 -9999 -9999 -9999 -9999 -9999 -9999 -9999 -9999 -9999 -9999 -9999 -9999 -9999 -9999 -9999 -9999 -9999 -9999 -9999 -9999 -9999 -9999 -9999 -9999 -9999 -9999 -9999 -9999 -9999 -9999 -9999 -9999 -9999 -9999 -9999 -9999 -9999 -9999 -9999 -9999 -9999 -9999 -9999 -9999 -9999 -9999 -9999 -9999 -9999 -9999 -9999 -9999 -9999 -9999 -9999 -9999 -9999 -9999 -9999 -9999 -9999 -9999 -9999 -9999 -9999 -9999 -9999 -9999 -9999 -9999 -9999 -9999 -9999 -9999 -9999 -9999 -9999 -9999 -9999 -9999 -9999 -9999 -9999 -9999 -9999 -9999 -9999 -9999 -9999 -9999 -9999 -9999 -9999 -9999 -9999 -9999 -9999 -9999 -9999 -9999 -9999 -9999 -9999 -9999 -9999 -9999 -9999 -9999 -9999 -9999 -9999 -9999 -9999 -9999 -9999 -9999 -9999 -9999 -9999 -9999 -9999 -9999 -9999 -9999 -9999 -9999 -9999 -9999 -9999 -9999 -9999 -9999 -9999 -9999 -9999 -9999 -9999 -9999 -9999 -9999 -9999 -9999 -9999 -9999 -9999 -9999 -9999 -9999 -9999 -9999 -9999 -9999 -9999 -9999 -9999 -9999 -9999 -9999 -9999 -9999 -9999 -9999 -9999 -9999 -9999
-9999 -9999 -9999 -9999 -9999 -9999 -9999 -9999 -9999 -9999 -9999 -9999 -9999 -9999 -9999 -9999 -9999 -9999 -9999 -9999 -9999 -9999 -9999 -9999 -9999 -9999 -9999 -9999 -9999 -9999 -9999 -9999 -9999 -9999 -9999 -9999 -9999 -9999 -9999 -9999 -9999 -9999 -9999 -9999 -9999 -9999 -9999 -9999 -9999 -9999 -9999 -9999 -9999 -9999 -9999 -9999 -9999 -9999 -9999 -9999 -9999 -9999 -9999 -9999 -9999 -9999 -9999 -9999 -9999 -9999 -9999 -9999 -9999 -9999 -9999 -9999 -9999 -9999 -9999 -9999 -9999 -9999 -9999 -9999 -9999 -9999 -9999 -9999 -9999 -9999 -9999 -9999 -9999 -9999 -9999 -9999 -9999 -9999 -9999 -9999 -9999 -9999 -9999 -9999 -9999 -9999 -9999 -9999 -9999 -9999 -9999 -9999 -9999 -9999 -9999 -9999 -9999 -9999 -9999 -9999 -9999 -9999 -9999 -9999 -9999 -9999 -9999 -9999 -9999 -9999 -9999 -9999 -9999 -9999 -9999 -9999 -9999 -9999 -9999 -9999 -9999 -9999 -9999 -9999 -9999 -9999 -9999 -9999 -9999 -9999 -9999 -9999 -9999 -9999 -9999 -9999 -9999 -9999 -9999 -9999 -9999 -9999 -9999 -9999 -9999 -9999 -9999 -9999 -9999 -9999 -9999 -9999 -9999 -9999 -9999 -9999 -9999 -9999 -9999 -9999 -9999 -9999 -9999 -9999 -9999 -9999 -9999 -9999 -9999 -9999 -9999 -9999 -9999 -9999 -9999 -9999 -9999 -9999 -9999 -9999 -9999 -9999 -9999 -9999 -9999 -9999 -9999 -9999 -9999 -9999 -9999 -9999 -9999 -9999 -9999 -9999 -9999 -9999 -9999 -9999 -9999 -9999 -9999 -9999 -9999 -9999 -9999 -9999 -9999 -9999 -9999 -9999 -9999 -9999 -9999 -9999 -9999 -9999 -9999 -9999 -9999 -9999 -9999 -9999 -9999 -9999 -9999 -9999 -9999 -9999 -9999 -9999 -9999 -9999 -9999 -9999 -9999 -9999 -9999 -9999 -9999 -9999 -9999 -9999 -9999 -9999 -9999 -9999 -9999 -9999 -9999 -9999 -9999 -9999 -9999 -9999 -9999 -9999 -9999 -9999 -9999 -9999 -9999 -9999 -9999 -9999 -9999 -9999 -9999 -9999 -9999 -9999 -9999 -9999 -9999 -9999 -9999 -9999 -9999 -9999 -9999 -9999 -9999 -9999 -9999 -9999 -9999 -9999 -9999 -9999 -9999 -9999 -9999 -9999 -9999 -9999 -9999 -9999 -9999 -9999 -9999 -9999 -9999 -9999 -9999 -9999 -9999 -9999 -9999 -9999 -9999 -9999 -9999 -9999 -9999 -9999 -9999 -9999 -9999 -9999 -9999 -9999 -9999 -9999 -9999 -9999 -9999 -9999 -9999 -9999 -9999 -9999 -9999 -9999 -9999 -9999 -9999 -9999 -9999 -9999
-9999 -9999 -9999 -9999 -9999 -9999 -9999 -9999 -9999 -9999 -9999 -9999 -9999 -9999 -9999 -9999 -9999 -9999 -9999 -9999 -9999 -9999 -9999 -9999 -9999 -9999 -9999 -9999 -9999 -9999 -9999 0.273866593837738 -9999 -9999 -9999 -9999 -9999 -9999 -9999 -9999 -9999 -9999 -9999 -9999 -9999 -9999 -9999 -9999 -9999 -9999 -9999 -9999 -9999 -9999 -9999 -9999 -9999 -9999 -9999 -9999 -9999 -9999 -9999 -9999 -9999 -9999 -9999 -9999 -9999 -9999 -9999 -9999 -9999 -9999 -9999 -9999 -9999 -9999 -9999 -9999 -9999 -9999 -9999 -9999 -9999 -9999 -9999 -9999 -9999 -9999 -9999 -9999 -9999 -9999 -9999 -9999 -9999 -9999 -9999 -9999 -9999 -9999 -9999 -9999 -9999 -9999 -9999 -9999 -9999 -9999 -9999 -9999 -9999 -9999 -9999 -9999 -9999 -9999 -9999 -9999 -9999 -9999 -9999 -9999 -9999 -9999 -9999 -9999 -9999 -9999 -9999 -9999 -9999 -9999 -9999 -9999 -9999 -9999 -9999 -9999 -9999 -9999 -9999 -9999 -9999 -9999 -9999 -9999 -9999 -9999 -9999 -9999 -9999 -9999 -9999 -9999 -9999 -9999 -9999 -9999 -9999 -9999 -9999 -9999 -9999 -9999 -9999 -9999 -9999 -9999 -9999 -9999 -9999 -9999 -9999 -9999 -9999 -9999 -9999 -9999 -9999 -9999 -9999 -9999 -9999 -9999 -9999 -9999 -9999 -9999 -9999 -9999 -9999 -9999 -9999 -9999 -9999 -9999 -9999 -9999 -9999 -9999 -9999 -9999 -9999 -9999 -9999 -9999 -9999 -9999 -9999 -9999 -9999 -9999 -9999 -9999 -9999 -9999 -9999 -9999 -9999 -9999 -9999 -9999 -9999 -9999 -9999 -9999 -9999 -9999 -9999 -9999 -9999 -9999 -9999 -9999 -9999 -9999 -9999 -9999 -9999 -9999 -9999 -9999 0.69385689496994 -9999 -9999 -9999 0.711471736431122 0.716759741306305 -9999 -9999 -9999 -9999 -9999 -9999 -9999 -9999 -9999 -9999 -9999 -9999 -9999 -9999 -9999 -9999 -9999 -9999 -9999 -9999 -9999 -9999 -9999 -9999 -9999 -9999 -9999 -9999 -9999 -9999 -9999 -9999 -9999 -9999 -9999 -9999 -9999 -9999 -9999 -9999 -9999 -9999 -9999 -9999 -9999 -9999 -9999 -9999 -9999 -9999 -9999 -9999 -9999 -9999 -9999 -9999 -9999 -9999 -9999 -9999 -9999 -9999 -9999 -9999 -9999 -9999 -9999 -9999 -9999 -9999 -9999 -9999 -9999 -9999 -9999 -9999 -9999 -9999 -9999 -9999 -9999 -9999 -9999 -9999 -9999 -9999 -9999 -9999 -9999 -9999 -9999 -9999 -9999 -9999 -9999 -9999 -9999 -9999 -9999 -9999 -9999 -9999 -9999 -9999 -9999 -9999 -9999 -9999 -9999 -9999
-9999 -9999 -9999 -9999 -9999 -9999 -9999 -9999 -9999 -9999 -9999 -9999 -9999 -9999 -9999 -9999 -9999 -9999 -9999 -9999 -9999 -9999 -9999 -9999 -9999 -9999 -9999 -9999 -9999 -9999 -9999 -9999 -9999 -9999 -9999 -9999 -9999 -9999 -9999 -9999 -9999 -9999 -9999 -9999 -9999 -9999 -9999 -9999 -9999 -9999 -9999 -9999 -9999 -9999 -9999 -9999 -9999 -9999 -9999 -9999 -9999 -9999 -9999 -9999 -9999 -9999 -9999 -9999 -9999 -9999 -9999 -9999 -9999 -9999 -9999 -9999 -9999 -9999 -9999 -9999 -9999 -9999 -9999 -9999 -9999 -9999 -9999 -9999 -9999 -9999 -9999 -9999 -9999 -9999 -9999 -9999 -9999 -9999 -9999 -9999 -9999 -9999 -9999 -9999 -9999 -9999 -9999 -9999 -9999 -9999 -9999 -9999 -9999 -9999 -9999 -9999 -9999 -9999 -9999 -9999 -9999 -9999 -9999 -9999 -9999 -9999 -9999 -9999 -9999 -9999 -9999 -9999 -9999 -9999 -9999 -9999 -9999 -9999 -9999 -9999 -9999 -9999 -9999 -9999 -9999 -9999 -9999 -9999 -9999 -9999 -9999 -9999 -9999 -9999 -9999 -9999 -9999 -9999 -9999 -9999 -9999 -9999 -9999 -9999 -9999 -9999 -9999 -9999 -9999 -9999 -9999 -9999 -9999 -9999 -9999 -9999 -9999 -9999 -9999 -9999 -9999 -9999 -9999 -9999 -9999 -9999 -9999 -9999 -9999 -9999 -9999 -9999 -9999 -9999 -9999 -9999 -9999 -9999 -9999 -9999 -9999 -9999 -9999 -9999 -9999 -9999 -9999 -9999 -9999 -9999 -9999 -9999 -9999 -9999 -9999 -9999 -9999 -9999 -9999 -9999 -9999 -9999 -9999 -9999 -9999 -9999 -9999 -9999 -9999 -9999 -9999 -9999 -9999 -9999 -9999 -9999 -9999 -9999 -9999 -9999 -9999 0.680012762546539 -9999 -9999 0.697760701179504 0.703238189220428 0.704661905765533 0.710214972496033 0.714339673519135 0.71828681230545 0.723352432250977 0.725096046924591 -9999 -9999 -9999 -9999 -9999 -9999 -9999 -9999 -9999 -9999 -9999 -9999 -9999 -9999 -9999 -9999 -9999 -9999 -9999 -9999 -9999 -9999 -9999 -9999 -9999 -9999 -9999 -9999 -9999 -9999 -9999 -9999 -9999 -9999 -9999 -9999 -9999 -9999 -9999 -9999 -9999 -9999 -9999 -9999 -9999 -9999 -9999 -9999 -9999 -9999 -9999 -9999 -9999 -9999 -9999 -9999 -9999 -9999 -9999 -9999 -9999 -9999 -9999 -9999 -9999 -9999 -9999 -9999 -9999 -9999 -9999 -9999 -9999 -9999 -9999 -9999 -9999 -9999 -9999 -9999 -9999 -9999 -9999 -9999 -9999 -9999 -9999 -9999 -9999 -9999 -9999 -9999 -9999 -9999 -9999 -9999 -9999 -9999 -9999 -9999 -9999 -9999 -9999 -9999 -9999 -9999 -9999 -9999
-9999 -9999 0.249602615833282 -9999 -9999 -9999 -9999 -9999 -9999 -9999 -9999 -9999 -9999 -9999 -9999 -9999 -9999 -9999 -9999 -9999 -9999 -9999 -9999 -9999 -9999 -9999 0.26108518242836 -9999 -9999 -9999 -9999 -9999 -9999 -9999 -9999 -9999 -9999 -9999 -9999 -9999 -9999 -9999 -9999 -9999 -9999 -9999 -9999 -9999 -9999 -9999 -9999 -9999 -9999 -9999 -9999 -9999 -9999 -9999 -9999 -9999 -9999 -9999 -9999 -9999 -9999 -9999 -9999 -9999 -9999 -9999 -9999 -9999 -9999 -9999 -9999 -9999 -9999 -9999 -9999 -9999 -9999 -9999 -9999 -9999 -9999 -9999 -9999 -9999 -9999 -9999 -9999 -9999 -9999 -9999 -9999 -9999 -9999 -9999 -9999 -9999 -9999 -9999 -9999 -9999 -9999 -9999 -9999 -9999 -9999 -9999 -9999 -9999 -9999 -9999 -9999 -9999 -9999 -9999 -9999 -9999 -9999 -9999 -9999 -9999 -9999 -9999 -9999 -9999 -9999 -9999 -9999 -9999 -9999 -9999 -9999 -9999 -9999 -9999 -9999 -9999 -9999 -9999 -9999 -9999 -9999 -9999 -9999 -9999 -9999 -9999 -9999 -9999 -9999 -9999 -9999 -9999 -9999 -9999 -9999 -9999 -9999 -9999 -9999 -9999 -9999 -9999 -9999 -9999 -9999 -9999 -9999 -9999 -9999 -9999 -9999 -9999 -9999 -9999 -9999 -9999 -9999 -9999 -9999 -9999 -9999 -9999 -9999 -9999 -9999 -9999 -9999 -9999 -9999 -9999 -9999 -9999 -9999 -9999 -9999 -9999 -9999 -9999 -9999 -9999 -9999 -9999 -9999 -9999 -9999 -9999 -9999 -9999 -9999 -9999 -9999 -9999 -9999 -9999 -9999 -9999 -9999 -9999 -9999 -9999 -9999 -9999 -9999 -9999 -9999 -9999 -9999 -9999 -9999 -9999 -9999 -9999 -9999 -9999 -9999 -9999 -9999 0.832969188690186 0.839169442653656 0.843522489070892 0.846786439418793 0.706612408161163 0.709966719150543 0.710843086242676 0.715658187866211 0.720261871814728 0.724016129970551 0.726763308048248 0.733579695224762 0.736997961997986 -9999 -9999 -9999 -9999 -9999 -9999 -9999 -9999 -9999 -9999 -9999 -9999 -9999 -9999 -9999 -9999 -9999 -9999 -9999 -9999 -9999 -9999 -9999 -9999 -9999 -9999 -9999 -9999 -9999 -9999 -9999 -9999 -9999 -9999 -9999 -9999 -9999 -9999 -9999 -9999 -9999 -9999 -9999 -9999 -9999 -9999 -9999 -9999 -9999 -9999 -9999 -9999 -9999 -9999 -9999 -9999 -9999 -9999 -9999 -9999 -9999 -9999 -9999 -9999 -9999 -9999 -9999 -9999 -9999 -9999 -9999 -9999 -9999 -9999 -9999 -9999 -9999 -9999 -9999 -9999 -9999 -9999 -9999 -9999 -9999 -9999 -9999 -9999 -9999 -9999 -9999 -9999 -9999 -9999 -9999 -9999 -9999 -9999 -9999 -9999 -9999 -9999 -9999 -9999 -9999 -9999
-9999 0.254162579774857 0.254475057125092 -9999 -9999 -9999 -9999 -9999 -9999 -9999 -9999 -9999 -9999 -9999 -9999 -9999 -9999 -9999 -9999 -9999 -9999 -9999 -9999 -9999 -9999 -9999 -9999 -9999 -9999 -9999 -9999 -9999 -9999 -9999 -9999 -9999 -9999 -9999 -9999 -9999 -9999 -9999 -9999 -9999 -9999 -9999 -9999 -9999 -9999 -9999 -9999 -9999 -9999 -9999 -9999 -9999 -9999 -9999 -9999 -9999 -9999 -9999 -9999 -9999 -9999 -9999 -9999 -9999 -9999 -9999 -9999 -9999 -9999 -9999 -9999 -9999 -9999 -9999 -9999 -9999 -9999 -9999 -9999 -9999 -9999 -9999 -9999 -9999 -9999 -9999 -9999 -9999 -9999 -9999 -9999 -9999 -9999 -9999 -9999 -9999 -9999 -9999 -9999 -9999 -9999 -9999 -9999 -9999 -9999 -9999 -9999 -9999 -9999 -9999 -9999 -9999 -9999 -9999 -9999 -9999 -9999 -9999 -9999 -9999 -9999 -9999 -9999 -9999 -9999 -9999 -9999 -9999 -9999 -9999 -9999 -9999 -9999 -9999 -9999 -9999 -9999 -9999 -9999 -9999 -9999 -9999 -9999 -9999 -9999 -9999 -9999 -9999 -9999 -9999 -9999 -9999 -9999 -9999 -9999 -9999 -9999 -9999 -9999 -9999 -9999 -9999 -9999 -9999 -9999 -9999 -9999 -9999 -9999 -9999 -9999 -9999 -9999 -9999 -9999 -9999 -9999 -9999 -9999 -9999 -9999 -9999 -9999 -9999 -9999 -9999 -9999 -9999 -9999 -9999 -9999 -9999 -9999 -9999 -9999 -9999 -9999 -9999 -9999 -9999 -9999 -9999 -9999 -9999 -9999 -9999 -9999 -9999 -9999 -9999 -9999 -9999 -9999 -9999 -9999 -9999 -9999 -9999 -9999 -9999 -9999 -9999 -9999 -9999 -9999 -9999 -9999 -9999 -9999 -9999 -9999 -9999 -9999 -9999 0.809796869754791 0.821263909339905 0.827426135540009 0.833202600479126 0.837413311004639 0.841788649559021 0.845815718173981 0.851486623287201 0.858079612255096 0.854427456855774 0.860086858272552 0.863216280937195 0.723998725414276 0.86652135848999 0.726772785186768 0.725086271762848 0.739018023014069 -9999 -9999 -9999 -9999 -9999 -9999 -9999 -9999 -9999 -9999 -9999 -9999 -9999 -9999 -9999 -9999 -9999 -9999 -9999 -9999 -9999 -9999 -9999 -9999 -9999 -9999 -9999 -9999 -9999 -9999 -9999 -9999 -9999 -9999 -9999 -9999 -9999 -9999 -9999 -9999 -9999 -9999 -9999 -9999 -9999 -9999 -9999 -9999 -9999 -9999 -9999 -9999 -9999 -9999 -9999 -9999 -9999 -9999 -9999 -9999 -9999 -9999 -9999 -9999 -9999 -9999 -9999 -9999 -9999 -9999 -9999 -9999 -9999 -9999 -9999 -9999 -9999 -9999 -9999 -9999 -9999 -9999 -9999 -9999 -9999 -9999 -9999 -9999 -9999 -9999 -9999 -9999 -9999 -9999 -9999 -9999 -9999 -9999 -9999 -9999 -9999 -9999 -9999 -9999 -9999
-9999 -9999 -9999 -9999 -9999 -9999 -9999 -9999 -9999 -9999 -9999 -9999 -9999 -9999 -9999 -9999 -9999 -9999 -9999 -9999 -9999 -9999 -9999 -9999 -9999 -9999 -9999 -9999 -9999 -9999 -9999 -9999 -9999 -9999 -9999 -9999 -9999 -9999 -9999 -9999 -9999 -9999 -9999 -9999 -9999 -9999 -9999 -9999 -9999 -9999 -9999 -9999 -9999 -9999 -9999 -9999 -9999 -9999 -9999 -9999 -9999 -9999 -9999 -9999 -9999 -9999 -9999 -9999 -9999 -9999 -9999 -9999 -9999 -9999 -9999 -9999 -9999 -9999 -9999 -9999 -9999 -9999 -9999 -9999 -9999 -9999 -9999 -9999 -9999 -9999 -9999 -9999 -9999 -9999 -9999 -9999 -9999 -9999 -9999 -9999 -9999 -9999 -9999 -9999 -9999 -9999 -9999 -9999 -9999 -9999 -9999 -9999 -9999 -9999 -9999 -9999 -9999 -9999 -9999 -9999 -9999 -9999 -9999 -9999 -9999 -9999 -9999 -9999 -9999 -9999 -9999 -9999 -9999 -9999 -9999 -9999 -9999 -9999 -9999 -9999 -9999 -9999 -9999 -9999 -9999 -9999 -9999 -9999 -9999 -9999 -9999 -9999 -9999 -9999 -9999 -9999 -9999 -9999 -9999 -9999 -9999 -9999 -9999 -9999 -9999 -9999 -9999 -9999 -9999 -9999 -9999 -9999 -9999 -9999 -9999 -9999 -9999 -9999 -9999 -9999 -9999 -9999 -9999 -9999 -9999 -9999 -9999 -9999 -9999 -9999 -9999 -9999 -9999 -9999 -9999 -9999 -9999 -9999 -9999 -9999 -9999 -9999 -9999 -9999 -9999 -9999 -9999 -9999 -9999 -9999 -9999 -9999 -9999 -9999 -9999 -9999 -9999 -9999 -9999 -9999 -9999 -9999 -9999 -9999 -9999 -9999 -9999 -9999 -9999 -9999 -9999 -9999 -9999 -9999 -9999 -9999 -9999 0.804165482521057 0.814318358898163 0.82432621717453 0.831866979598999 0.838496267795563 0.839029729366302 0.836874902248383 0.82912677526474 0.837392747402191 0.857078313827515 0.852295458316803 0.851433336734772 0.856149554252625 0.861993849277496 0.860770225524902 0.859620332717896 0.863336861133575 0.861617028713226 0.748084366321564 -9999 -9999 -9999 -9999 -9999 -9999 -9999 -9999 -9999 -9999 -9999 -9999 -9999 -9999 -9999 -9999 -9999 -9999 -9999 -9999 -9999 -9999 -9999 -9999 -9999 -9999 -9999 -9999 -9999 -9999 -9999 -9999 -9999 -9999 -9999 -9999 -9999 -9999 -9999 -9999 -9999 -9999 -9999 -9999 -9999 -9999 -9999 -9999 -9999 -9999 -9999 -9999 -9999 -9999 -9999 -9999 -9999 -9999 -9999 -9999 -9999 -9999 -9999 -9999 -9999 -9999 -9999 -9999 -9999 -9999 -9999 -9999 -9999 -9999 -9999 -9999 -9999 -9999 -9999 -9999 -9999 -9999 -9999 -9999 -9999 -9999 -9999 -9999 -9999 -9999 -9999 -9999 -9999 -9999 -9999 -9999 -9999 -9999 -9999 -9999 -9999 -9999 -9999 -9999
-9999 -9999 -9999 -9999 -9999 -9999 -9999 -9999 -9999 0.258982360363007 -9999 -9999 -9999 -9999 -9999 -9999 -9999 -9999 -9999 -9999 -9999 -9999 -9999 -9999 -9999 -9999 -9999 -9999 -9999 -9999 -9999 -9999 -9999 -9999 -9999 -9999 -9999 -9999 -9999 -9999 -9999 -9999 -9999 -9999 -9999 -9999 -9999 -9999 -9999 -9999 -9999 -9999 -9999 -9999 -9999 -9999 -9999 -9999 -9999 -9999 -9999 -9999 -9999 -9999 -9999 -9999 -9999 -9999 -9999 -9999 -9999 -9999 -9999 -9999 -9999 -9999 -9999 -9999 -9999 -9999 -9999 -9999 -9999 -9999 -9999 -9999 -9999 -9999 -9999 -9999 -9999 -9999 -9999 -9999 -9999 -9999 -9999 -9999 -9999 -9999 -9999 -9999 -9999 -9999 -9999 -9999 -9999 -9999 -9999 -9999 -9999 -9999 -9999 -9999 -9999 -9999 -9999 -9999 -9999 -9999 -9999 -9999 -9999 -9999 -9999 -9999 -9999 -9999 -9999 -9999 -9999 -9999 -9999 -9999 -9999 -9999 -9999 -9999 -9999 -9999 -9999 -9999 -9999 -9999 -9999 -9999 -9999 -9999 -9999 -9999 -9999 -9999 -9999 -9999 -9999 -9999 -9999 -9999 -9999 -9999 -9999 -9999 -9999 -9999 -9999 -9999 -9999 -9999 -9999 -9999 -9999 -9999 -9999 -9999 -9999 -9999 -9999 -9999 -9999 -9999 -9999 -9999 -9999 -9999 -9999 -9999 -9999 -9999 -9999 -9999 -9999 -9999 -9999 -9999 -9999 -9999 -9999 -9999 -9999 -9999 -9999 -9999 -9999 -9999 -9999 -9999 -9999 -9999 -9999 -9999 -9999 -9999 -9999 -9999 -9999 -9999 -9999 -9999 -9999 -9999 -9999 -9999 -9999 -9999 -9999 -9999 -9999 -9999 -9999 -9999 -9999 -9999 -9999 -9999 -9999 -9999 -9999 0.808105111122131 0.815320670604706 0.826590716838837 0.837353706359863 0.839334011077881 0.838523149490356 0.834827542304993 0.814226150512695 0.826090335845947 0.850068211555481 0.839236199855804 0.832609355449677 0.835696756839752 0.860239684581757 0.84701144695282 0.835218787193298 0.844905018806458 0.85742324590683 0.743808209896088 -9999 -9999 -9999 -9999 -9999 -9999 -9999 -9999 -9999 -9999 -9999 -9999 -9999 -9999 -9999 -9999 -9999 -9999 -9999 -9999 -9999 -9999 -9999 -9999 -9999 -9999 -9999 -9999 -9999 -9999 -9999 -9999 -9999 -9999 -9999 -9999 -9999 -9999 -9999 -9999 -9999 -9999 -9999 -9999 -9999 -9999 -9999 -9999 -9999 -9999 -9999 -9999 -9999 -9999 -9999 -9999 -9999 -9999 -9999 -9999 -9999 -9999 -9999 -9999 -9999 -9999 -9999 -9999 -9999 -9999 -9999 -9999 -9999 -9999 -9999 -9999 -9999 -9999 -9999 -9999 -9999 -9999 -9999 -9999 -9999 -9999 -9999 -9999 -9999 -9999 -9999 -9999 -9999 -9999 -9999 -9999 -9999 -9999 -9999 -9999 -9999 -9999 -9999 -9999
-9999 -9999 -9999 -9999 -9999 -9999 -9999 -9999 -9999 -9999 -9999 -9999 -9999 -9999 -9999 -9999 -9999 -9999 -9999 -9999 -9999 -9999 -9999 -9999 -9999 -9999 -9999 -9999 -9999 -9999 -9999 -9999 -9999 -9999 -9999 -9999 -9999 -9999 -9999 -9999 -9999 -9999 -9999 -9999 -9999 -9999 -9999 -9999 -9999 -9999 -9999 -9999 -9999 -9999 -9999 -9999 -9999 -9999 -9999 -9999 -9999 -9999 -9999 -9999 -9999 -9999 -9999 -9999 -9999 -9999 -9999 -9999 -9999 -9999 -9999 -9999 -9999 -9999 -9999 -9999 -9999 -9999 -9999 -9999 -9999 -9999 -9999 -9999 -9999 -9999 -9999 -9999 -9999 -9999 -9999 -9999 -9999 -9999 -9999 -9999 -9999 -9999 -9999 -9999 -9999 -9999 -9999 -9999 -9999 -9999 -9999 -9999 -9999 -9999 -9999 -9999 -9999 -9999 -9999 -9999 -9999 -9999 -9999 -9999 -9999 -9999 -9999 -9999 -9999 -9999 -9999 -9999 -9999 -9999 -9999 -9999 -9999 -9999 -9999 -9999 -9999 -9999 -9999 -9999 -9999 -9999 -9999 -9999 -9999 -9999 -9999 -9999 -9999 -9999 -9999 -9999 -9999 -9999 -9999 -9999 -9999 -9999 -9999 -9999 -9999 -9999 -9999 -9999 -9999 -9999 -9999 -9999 -9999 -9999 -9999 -9999 -9999 -9999 -9999 -9999 -9999 -9999 -9999 -9999 -9999 -9999 -9999 -9999 -9999 -9999 -9999 -9999 -9999 -9999 -9999 -9999 -9999 -9999 -9999 -9999 -9999 -9999 -9999 -9999 -9999 -9999 -9999 -9999 -9999 -9999 -9999 -9999 -9999 -9999 -9999 -9999 -9999 -9999 -9999 -9999 -9999 -9999 -9999 -9999 -9999 -9999 -9999 -9999 -9999 -9999 -9999 -9999 -9999 -9999 0.783245742321014 0.789681732654572 0.79450261592865 0.804491341114044 0.816976070404053 0.826100528240204 0.834316253662109 0.835327684879303 0.825619518756866 0.824651777744293 0.794890820980072 0.80022656917572 0.83026123046875 0.838633596897125 0.816699802875519 0.83211076259613 0.856938004493713 0.835795164108276 0.851674020290375 0.869906485080719 0.873030304908752 0.747849345207214 -9999 -9999 -9999 -9999 -9999 -9999 -9999 -9999 -9999 -9999 -9999 -9999 -9999 -9999 -9999 -9999 -9999 -9999 -9999 -9999 -9999 -9999 -9999 -9999 -9999 -9999 -9999 -9999 -9999 -9999 -9999 -9999 -9999 -9999 -9999 -9999 -9999 -9999 -9999 -9999 -9999 -9999 -9999 -9999 -9999 -9999 -9999 -9999 -9999 -9999 -9999 -9999 -9999 -9999 -9999 -9999 -9999 -9999 -9999 -9999 -9999 -9999 -9999 -9999 -9999 -9999 -9999 -9999 -9999 -9999 -9999 -9999 -9999 -9999 -9999 -9999 -9999 -9999 -9999 -9999 -9999 -9999 -9999 -9999 -9999 -9999 -9999 -9999 -9999 -9999 -9999 -9999 -9999 -9999 -9999 -9999 -9999 -9999 -9999 -9999 -9999 -9999 -9999 -9999
-9999 -9999 -9999 -9999 -9999 -9999 -9999 -9999 -9999 -9999 -9999 0.265279144048691 -9999 -9999 -9999 -9999 -9999 -9999 -9999 -9999 -9999 -9999 -9999 -9999 -9999 -9999 -9999 -9999 -9999 -9999 -9999 -9999 -9999 -9999 -9999 -9999 -9999 -9999 -9999 -9999 -9999 -9999 -9999 -9999 -9999 -9999 -9999 -9999 -9999 -9999 -9999 -9999 -9999 -9999 -9999 -9999 -9999 -9999 -9999 -9999 -9999 -9999 -9999 -9999 -9999 -9999 -9999 -9999 -9999 -9999 -9999 -9999 -9999 -9999 -9999 -9999 -9999 -9999 -9999 -9999 -9999 -9999 -9999 -9999 -9999 -9999 -9999 -9999 -9999 -9999 -9999 -9999 -9999 -9999 -9999 -9999 -9999 -9999 -9999 -9999 -9999 -9999 -9999 -9999 -9999 -9999 -9999 -9999 -9999 -9999 -9999 -9999 -9999 -9999 -9999 -9999 -9999 -9999 -9999 -9999 -9999 -9999 -9999 -9999 -9999 -9999 -9999 -9999 -9999 -9999 -9999 -9999 -9999 -9999 -9999 -9999 -9999 -9999 -9999 -9999 -9999 -9999 -9999 -9999 -9999 -9999 -9999 -9999 -9999 -9999 -9999 -9999 -9999 -9999 -9999 -9999 -9999 -9999 -9999 -9999 -9999 -9999 -9999 -9999 -9999 -9999 -9999 -9999 -9999 -9999 -9999 -9999 -9999 -9999 -9999 -9999 -9999 -9999 -9999 -9999 -9999 -9999 -9999 -9999 -9999 -9999 -9999 -9999 -9999 -9999 -9999 -9999 -9999 -9999 -9999 -9999 -9999 -9999 -9999 -9999 -9999 -9999 -9999 -9999 -9999 -9999 -9999 -9999 -9999 -9999 -9999 -9999 -9999 -9999 -9999 -9999 -9999 -9999 -9999 -9999 -9999 -9999 -9999 -9999 -9999 -9999 -9999 -9999 -9999 -9999 -9999 -9999 -9999 -9999 0.783345222473145 0.790825724601746 0.795681118965149 0.801783621311188 0.811086535453796 0.826037526130676 0.826829433441162 0.830368995666504 0.816909968852997 0.804202079772949 0.791556417942047 0.781630039215088 0.802817106246948 0.783222854137421 0.78284627199173 0.825417876243591 0.839390695095062 0.846945941448212 0.852320671081543 0.876116156578064 0.748297870159149 0.75422066450119 -9999 -9999 -9999 -9999 -9999 -9999 -9999 -9999 -9999 -9999 -9999 -9999 -9999 -9999 -9999 -9999 -9999 -9999 -9999 -9999 -9999 -9999 -9999 -9999 -9999 -9999 -9999 -9999 -9999 -9999 -9999 -9999 -9999 -9999 -9999 -9999 -9999 -9999 -9999 -9999 -9999 -9999 -9999 -9999 -9999 -9999 -9999 -9999 -9999 -9999 -9999 -9999 -9999 -9999 -9999 -9999 -9999 -9999 -9999 -9999 -9999 -9999 -9999 -9999 -9999 -9999 -9999 -9999 -9999 -9999 -9999 -9999 -9999 -9999 -9999 -9999 -9999 -9999 -9999 -9999 -9999 -9999 -9999 -9999 -9999 -9999 -9999 -9999 -9999 -9999 -9999 -9999 -9999 -9999 -9999 -9999 -9999 -9999 -9999 -9999 -9999 -9999 -9999 -9999
-9999 -9999 -9999 -9999 -9999 -9999 -9999 -9999 -9999 -9999 -9999 -9999 -9999 -9999 -9999 -9999 -9999 -9999 -9999 -9999 -9999 -9999 -9999 -9999 -9999 -9999 -9999 -9999 -9999 -9999 -9999 -9999 -9999 -9999 -9999 -9999 -9999 -9999 -9999 -9999 -9999 -9999 -9999 -9999 -9999 -9999 -9999 -9999 -9999 -9999 -9999 -9999 -9999 -9999 -9999 -9999 -9999 -9999 -9999 -9999 -9999 -9999 -9999 -9999 -9999 -9999 -9999 -9999 -9999 -9999 -9999 -9999 -9999 -9999 -9999 -9999 -9999 -9999 -9999 -9999 -9999 -9999 -9999 -9999 -9999 -9999 -9999 -9999 -9999 -9999 -9999 -9999 -9999 -9999 -9999 -9999 -9999 -9999 -9999 -9999 -9999 -9999 -9999 -9999 -9999 -9999 -9999 -9999 -9999 -9999 -9999 -9999 -9999 -9999 -9999 -9999 -9999 -9999 -9999 -9999 -9999 -9999 -9999 -9999 -9999 -9999 -9999 -9999 -9999 -9999 -9999 -9999 -9999 -9999 -9999 -9999 -9999 -9999 -9999 -9999 -9999 -9999 -9999 -9999 -9999 -9999 -9999 -9999 -9999 -9999 -9999 -9999 -9999 -9999 -9999 -9999 -9999 -9999 -9999 -9999 -9999 -9999 -9999 -9999 -9999 -9999 -9999 -9999 -9999 -9999 -9999 -9999 -9999 -9999 -9999 -9999 -9999 -9999 -9999 -9999 -9999 -9999 -9999 -9999 -9999 -9999 -9999 -9999 -9999 -9999 -9999 -9999 -9999 -9999 -9999 -9999 -9999 -9999 -9999 -9999 -9999 -9999 -9999 -9999 -9999 -9999 -9999 -9999 -9999 -9999 -9999 -9999 -9999 -9999 -9999 -9999 -9999 -9999 -9999 -9999 -9999 -9999 -9999 -9999 -9999 -9999 -9999 -9999 -9999 -9999 -9999 -9999 -9999 0.777074038982391 0.781980276107788 0.787481427192688 0.790237367153168 0.80139023065567 0.815085470676422 0.814885497093201 0.820968747138977 0.824293553829193 0.82309353351593 0.801541209220886 0.782860815525055 0.771248579025269 0.736110389232635 0.717729806900024 0.723441064357758 0.769269585609436 0.823418021202087 0.863108158111572 0.878795146942139 0.753518521785736 0.756444215774536 0.756543397903442 0.761742413043976 0.761462390422821 -9999 -9999 -9999 -9999 -9999 -9999 -9999 -9999 -9999 -9999 -9999 -9999 -9999 -9999 -9999 -9999 -9999 -9999 -9999 -9999 -9999 -9999 -9999 -9999 -9999 -9999 -9999 -9999 -9999 -9999 -9999 -9999 -9999 -9999 -9999 -9999 -9999 -9999 -9999 -9999 -9999 -9999 -9999 -9999 -9999 -9999 -9999 -9999 -9999 -9999 -9999 -9999 -9999 -9999 -9999 -9999 -9999 -9999 -9999 -9999 -9999 -9999 -9999 -9999 -9999 -9999 -9999 -9999 -9999 -9999 -9999 -9999 -9999 -9999 -9999 -9999 -9999 -9999 -9999 -9999 -9999 -9999 -9999 -9999 -9999 -9999 -9999 -9999 -9999 -9999 -9999 -9999 -9999 -9999 -9999 -9999 -9999 -9999 -9999 -9999 -9999 -9999
-9999 -9999 -9999 -9999 -9999 -9999 -9999 -9999 -9999 -9999 -9999 -9999 -9999 -9999 -9999 -9999 -9999 -9999 -9999 -9999 -9999 -9999 -9999 -9999 -9999 -9999 -9999 -9999 -9999 -9999 -9999 -9999 -9999 -9999 -9999 -9999 -9999 -9999 -9999 -9999 -9999 -9999 -9999 -9999 -9999 -9999 -9999 -9999 -9999 -9999 -9999 -9999 -9999 -9999 -9999 -9999 -9999 -9999 -9999 -9999 -9999 -9999 -9999 -9999 -9999 -9999 -9999 -9999 -9999 -9999 -9999 -9999 -9999 -9999 -9999 -9999 -9999 -9999 -9999 -9999 -9999 -9999 -9999 -9999 -9999 -9999 -9999 -9999 -9999 -9999 -9999 -9999 -9999 -9999 -9999 -9999 -9999 -9999 -9999 -9999 -9999 -9999 -9999 -9999 -9999 -9999 -9999 -9999 -9999 -9999 -9999 -9999 -9999 -9999 -9999 -9999 -9999 -9999 -9999 -9999 -9999 -9999 -9999 -9999 -9999 -9999 -9999 -9999 -9999 -9999 -9999 -9999 -9999 -9999 -9999 -9999 -9999 -9999 -9999 -9999 -9999 -9999 -9999 -9999 -9999 -9999 -9999 -9999 -9999 -9999 -9999 -9999 -9999 -9999 -9999 -9999 -9999 -9999 -9999 -9999 -9999 -9999 -9999 -9999 -9999 -9999 -9999 -9999 -9999 -9999 -9999 -9999 -9999 -9999 -9999 -9999 -9999 -9999 -9999 -9999 -9999 -9999 -9999 -9999 -9999 -9999 -9999 -9999 -9999 -9999 -9999 -9999 -9999 -9999 -9999 -9999 -9999 -9999 -9999 -9999 -9999 -9999 -9999 -9999 -9999 -9999 -9999 -9999 -9999 -9999 -9999 -9999 -9999 -9999 -9999 -9999 -9999 -9999 -9999 -9999 -9999 -9999 -9999 -9999 -9999 -9999 -9999 -9999 -9999 -9999 -9999 -9999 -9999 0.774692058563232 0.780788958072662 0.783442735671997 0.786201775074005 0.794416785240173 0.807893931865692 0.818423807621002 0.814709365367889 0.805258631706238 0.801666378974915 0.814043998718262 0.788740932941437 0.745043575763702 0.703132629394531 0.655909538269043 0.665228188037872 0.740541756153107 0.81399941444397 0.869337260723114 0.751993775367737 0.757502794265747 0.761789560317993 0.764504253864288 0.767029941082001 0.764897167682648 -9999 -9999 -9999 -9999 -9999 -9999 -9999 -9999 -9999 -9999 -9999 -9999 -9999 -9999 -9999 -9999 -9999 -9999 -9999 -9999 -9999 -9999 -9999 -9999 -9999 -9999 -9999 -9999 -9999 -9999 -9999 -9999 -9999 -9999 -9999 -9999 -9999 -9999 -9999 -9999 -9999 -9999 -9999 -9999 -9999 -9999 -9999 -9999 -9999 -9999 -9999 -9999 -9999 -9999 -9999 -9999 -9999 -9999 -9999 -9999 -9999 -9999 -9999 -9999 -9999 -9999 -9999 -9999 -9999 -9999 -9999 -9999 -9999 -9999 -9999 -9999 -9999 -9999 -9999 -9999 -9999 -9999 -9999 -9999 -9999 -9999 -9999 -9999 -9999 -9999 -9999 -9999 -9999 -9999 -9999 -9999 -9999 -9999 -9999 -9999 -9999 -9999
0.252188712358475 -9999 -9999 -9999 -9999 -9999 -9999 -9999 -9999 -9999 -9999 -9999 -9999 -9999 -9999 -9999 -9999 -9999 -9999 -9999 -9999 -9999 -9999 -9999 -9999 -9999 -9999 -9999 -9999 -9999 -9999 -9999 -9999 -9999 -9999 -9999 -9999 -9999 -9999 -9999 -9999 -9999 -9999 -9999 -9999 -9999 -9999 -9999 -9999 -9999 -9999 -9999 -9999 -9999 -9999 -9999 -9999 -9999 -9999 -9999 -9999 -9999 -9999 -9999 -9999 -9999 -9999 -9999 -9999 -9999 -9999 -9999 -9999 -9999 -9999 -9999 -9999 -9999 -9999 -9999 -9999 -9999 -9999 -9999 -9999 -9999 -9999 -9999 -9999 -9999 -9999 -9999 -9999 -9999 -9999 -9999 -9999 -9999 -9999 -9999 -9999 -9999 -9999 -9999 -9999 -9999 -9999 -9999 -9999 -9999 -9999 -9999 -9999 -9999 -9999 -9999 -9999 -9999 -9999 -9999 -9999 -9999 -9999 -9999 -9999 -9999 -9999 -9999 -9999 -9999 -9999 -9999 -9999 -9999 -9999 -9999 -9999 -9999 -9999 -9999 -9999 -9999 -9999 -9999 -9999 -9999 -9999 -9999 -9999 -9999 -9999 -9999 -9999 -9999 -9999 -9999 -9999 -9999 -9999 -9999 -9999 -9999 -9999 -9999 -9999 -9999 -9999 -9999 -9999 -9999 -9999 -9999 -9999 -9999 -9999 -9999 -9999 -9999 -9999 -9999 -9999 -9999 -9999 -9999 -9999 -9999 -9999 -9999 -9999 -9999 -9999 -9999 -9999 -9999 -9999 -9999 -9999 -9999 -9999 -9999 -9999 -9999 -9999 -9999 -9999 -9999 -9999 -9999 -9999 -9999 -9999 -9999 -9999 -9999 -9999 -9999 -9999 -9999 -9999 -9999 -9999 -9999 -9999 -9999 -9999 -9999 -9999 -9999 -9999 -9999 -9999 -9999 0.759727835655212 0.771092891693115 0.780659317970276 0.78430563211441 0.787733316421509 0.796069025993347 0.80584442615509 0.814380764961243 0.8170405626297 0.800920128822327 0.786721229553223 0.784483850002289 0.762536346912384 0.728760719299316 0.664759874343872 0.617616176605225 0.683056592941284 0.782397866249084 0.843590438365936 0.879130840301514 0.885652422904968 0.754254579544067 0.755318284034729 0.765096068382263 0.76666247844696 0.769337832927704 0.769547045230865 -9999 -9999 -9999 -9999 0.783608198165894 -9999 -9999 -9999 -9999 -9999 -9999 -9999 -9999 -9999 -9999 -9999 -9999 -9999 -9999 -9999 -9999 -9999 -9999 -9999 -9999 -9999 -9999 -9999 -9999 -9999 -9999 -9999 -9999 -9999 -9999 -9999 -9999 -9999 -9999 -9999 -9999 -9999 -9999 -9999 -9999 -9999 -9999 -9999 -9999 -9999 -9999 -9999 -9999 -9999 -9999 -9999 -9999 -9999 -9999 -9999 -9999 -9999 -9999 -9999 -9999 -9999 -9999 -9999 -9999 -9999 -9999 -9999 -9999 -9999 -9999 -9999 -9999 -9999 -9999 -9999 -9999 -9999 -9999 -9999 -9999 -9999 -9999 -9999 -9999 -9999 -9999 -9999 -9999 -9999 -9999 -9999 -9999 -9999 -9999 -9999 -9999
0.253538608551025 0.251717984676361 0.249657347798347 -9999 -9999 0.251209884881973 0.250181347131729 0.249547481536865 -9999 -9999 -9999 -9999 -9999 -9999 -9999 -9999 -9999 -9999 -9999 -9999 -9999 -9999 -9999 -9999 -9999 -9999 -9999 -9999 -9999 -9999 -9999 -9999 -9999 -9999 -9999 -9999 -9999 -9999 -9999 -9999 -9999 -9999 -9999 -9999 -9999 -9999 -9999 -9999 -9999 -9999 -9999 -9999 -9999 -9999 -9999 -9999 -9999 -9999 -9999 -9999 -9999 -9999 -9999 -9999 -9999 -9999 -9999 -9999 -9999 -9999 -9999 -9999 -9999 -9999 -9999 -9999 -9999 -9999 -9999 -9999 -9999 -9999 -9999 -9999 -9999 -9999 -9999 -9999 -9999 -9999 -9999 -9999 -9999 -9999 -9999 -9999 -9999 -9999 -9999 -9999 -9999 -9999 -9999 -9999 -9999 -9999 -9999 -9999 -9999 -9999 -9999 -9999 -9999 -9999 -9999 -9999 -9999 -9999 -9999 -9999 -9999 -9999 -9999 -9999 -9999 -9999 -9999 -9999 -9999 -9999 -9999 -9999 -9999 -9999 -9999 -9999 -9999 -9999 -9999 -9999 -9999 -9999 -9999 -9999 -9999 -9999 -9999 -9999 -9999 -9999 -9999 -9999 -9999 -9999 -9999 -9999 -9999 -9999 -9999 -9999 -9999 -9999 -9999 -9999 -9999 -9999 -9999 -9999 -9999 -9999 -9999 -9999 -9999 -9999 -9999 -9999 -9999 -9999 -9999 -9999 -9999 -9999 -9999 -9999 -9999 -9999 -9999 -9999 -9999 -9999 -9999 -9999 -9999 -9999 -9999 -9999 -9999 -9999 -9999 -9999 -9999 -9999 -9999 -9999 -9999 -9999 -9999 -9999 -9999 -9999 -9999 -9999 -9999 -9999 -9999 -9999 -9999 -9999 -9999 -9999 -9999 -9999 -9999 -9999 -9999 -9999 -9999 -9999 -9999 -9999 -9999 0.738779067993164 0.754219710826874 0.766641318798065 0.775044739246368 0.781783759593964 0.78589004278183 0.798609793186188 0.810643136501312 0.809147238731384 0.801607549190521 0.791631937026978 0.775332450866699 0.739087641239166 0.703016102313995 0.69253009557724 0.648173630237579 0.703912436962128 0.745612859725952 0.793613493442535 0.837835609912872 0.86068469285965 0.847365856170654 0.859183788299561 0.872051179409027 0.753751397132874 0.764451026916504 0.771933495998383 0.772976100444794 0.778099238872528 -9999 -9999 0.786009550094604 -9999 -9999 -9999 -9999 -9999 -9999 -9999 -9999 -9999 -9999 -9999 -9999 -9999 -9999 -9999 -9999 -9999 -9999 -9999 -9999 -9999 -9999 -9999 -9999 -9999 -9999 -9999 -9999 -9999 -9999 -9999 -9999 -9999 -9999 -9999 -9999 -9999 -9999 -9999 -9999 -9999 -9999 -9999 -9999 -9999 -9999 -9999 -9999 -9999 -9999 -9999 -9999 -9999 -9999 -9999 -9999 -9999 -9999 -9999 -9999 -9999 -9999 -9999 -9999 -9999 -9999 -9999 -9999 -9999 -9999 -9999 -9999 -9999 -9999 -9999 -9999 -9999 -9999 -9999 -9999 -9999 -9999 -9999 -9999 -9999 -9999 -9999 -9999 -9999 -9999 -9999 -9999 -9999 -9999 -9999 -9999 -9999
0.252604991197586 0.252809047698975 0.251860797405243 0.249339535832405 0.244840413331985 -9999 -9999 -9999 0.254580676555634 -9999 -9999 -9999 -9999 -9999 -9999 -9999 -9999 -9999 -9999 -9999 -9999 -9999 -9999 -9999 -9999 -9999 -9999 -9999 -9999 -9999 -9999 -9999 -9999 -9999 -9999 -9999 -9999 -9999 -9999 -9999 -9999 -9999 -9999 -9999 -9999 -9999 -9999 -9999 -9999 -9999 -9999 -9999 -9999 -9999 -9999 -9999 -9999 -9999 -9999 -9999 -9999 -9999 -9999 -9999 -9999 -9999 -9999 -9999 -9999 -9999 -9999 -9999 -9999 -9999 -9999 -9999 -9999 -9999 -9999 -9999 -9999 -9999 -9999 -9999 -9999 -9999 -9999 -9999 -9999 -9999 -9999 -9999 -9999 -9999 -9999 -9999 -9999 -9999 -9999 -9999 -9999 -9999 -9999 -9999 -9999 -9999 -9999 -9999 -9999 -9999 -9999 -9999 -9999 -9999 -9999 -9999 -9999 -9999 -9999 -9999 -9999 -9999 -9999 -9999 -9999 -9999 -9999 -9999 -9999 -9999 -9999 -9999 -9999 -9999 -9999 -9999 -9999 -9999 -9999 -9999 -9999 -9999 -9999 -9999 -9999 -9999 -9999 -9999 -9999 -9999 -9999 -9999 -9999 -9999 -9999 -9999 -9999 -9999 -9999 -9999 -9999 -9999 -9999 -9999 -9999 -9999 -9999 -9999 -9999 -9999 -9999 -9999 -9999 -9999 -9999 -9999 -9999 -9999 -9999 -9999 -9999 -9999 -9999 -9999 -9999 -9999 -9999 -9999 -9999 -9999 -9999 -9999 -9999 -9999 -9999 -9999 -9999 -9999 -9999 -9999 -9999 -9999 -9999 -9999 -9999 -9999 -9999 -9999 -9999 -9999 -9999 -9999 -9999 -9999 -9999 -9999 -9999 -9999 -9999 -9999 -9999 -9999 -9999 -9999 -9999 -9999 -9999 -9999 -9999 -9999 0.727296352386475 0.74112993478775 0.748925626277924 0.762992382049561 0.777103543281555 0.785028278827667 0.793063044548035 0.809749960899353 0.815276443958282 0.803089678287506 0.776263177394867 0.73905211687088 0.718237936496735 0.688384771347046 0.661427199840546 0.640972077846527 0.690994501113892 0.756624221801758 0.803394079208374 0.82355934381485 0.846116542816162 0.83411431312561 0.818614721298218 0.809077620506287 0.84885036945343 0.87238085269928 0.889585793018341 0.77128791809082 0.768608570098877 0.773232698440552 0.772582590579987 0.776647627353668 0.786500632762909 -9999 -9999 -9999 -9999 -9999 -9999 -9999 -9999 -9999 -9999 -9999 -9999 -9999 -9999 -9999 -9999 -9999 -9999 -9999 -9999 -9999 -9999 -9999 -9999 -9999 -9999 -9999 -9999 -9999 -9999 -9999 -9999 -9999 -9999 -9999 -9999 -9999 -9999 -9999 -9999 -9999 -9999 -9999 -9999 -9999 -9999 -9999 -9999 -9999 -9999 -9999 -9999 -9999 -9999 -9999 -9999 -9999 -9999 -9999 -9999 -9999 -9999 -9999 -9999 -9999 -9999 -9999 -9999 -9999 -9999 -9999 -9999 -9999 -9999 -9999 -9999 -9999 -9999 -9999 -9999 -9999 -9999 -9999 -9999 -9999 -9999 -9999 -9999 -9999 -9999 -9999 -9999 -9999 -9999 -9999 -9999 -9999
0.252139240503311 0.251747816801071 0.251146554946899 0.248578876256943 -9999 -9999 -9999 -9999 -9999 -9999 -9999 -9999 -9999 -9999 -9999 -9999 -9999 -9999 -9999 -9999 -9999 -9999 -9999 -9999 -9999 -9999 -9999 -9999 -9999 -9999 -9999 -9999 -9999 -9999 -9999 -9999 -9999 -9999 -9999 -9999 -9999 -9999 -9999 -9999 -9999 -9999 -9999 -9999 -9999 -9999 -9999 -9999 -9999 -9999 -9999 -9999 -9999 -9999 -9999 -9999 -9999 -9999 -9999 -9999 -9999 -9999 -9999 -9999 -9999 -9999 -9999 -9999 -9999 -9999 -9999 -9999 -9999 -9999 -9999 -9999 -9999 -9999 -9999 -9999 -9999 -9999 -9999 -9999 -9999 -9999 -9999 -9999 -9999 -9999 -9999 -9999 -9999 -9999 -9999 -9999 -9999 -9999 -9999 -9999 -9999 -9999 -9999 -9999 -9999 -9999 -9999 -9999 -9999 -9999 -9999 -9999 -9999 -9999 -9999 -9999 -9999 -9999 -9999 -9999 -9999 -9999 -9999 -9999 -9999 -9999 -9999 -9999 -9999 -9999 -9999 -9999 -9999 -9999 -9999 -9999 -9999 -9999 -9999 -9999 -9999 -9999 -9999 -9999 -9999 -9999 -9999 -9999 -9999 -9999 -9999 -9999 -9999 -9999 -9999 -9999 -9999 -9999 -9999 -9999 -9999 -9999 -9999 -9999 -9999 -9999 -9999 -9999 -9999 -9999 -9999 -9999 -9999 -9999 -9999 -9999 -9999 -9999 -9999 -9999 -9999 -9999 -9999 -9999 -9999 -9999 -9999 -9999 -9999 -9999 -9999 -9999 -9999 -9999 -9999 -9999 -9999 -9999 -9999 -9999 -9999 -9999 -9999 -9999 -9999 -9999 -9999 -9999 -9999 -9999 -9999 -9999 -9999 -9999 -9999 -9999 -9999 -9999 -9999 -9999 -9999 -9999 -9999 -9999 -9999 0.718339562416077 0.73477566242218 0.751043856143951 0.753886461257935 0.762745201587677 0.767224609851837 0.778385281562805 0.791754484176636 0.810383975505829 0.809047818183899 0.789755940437317 0.757755815982819 0.705318570137024 0.651319324970245 0.64238053560257 0.619269490242004 0.641626238822937 0.727818250656128 0.750510215759277 0.784959316253662 0.804007470607758 0.812399089336395 0.77423095703125 0.763498246669769 0.791400372982025 0.815447688102722 0.827973663806915 0.878204464912415 0.887851893901825 0.875632703304291 0.870509088039398 0.883606553077698 0.784425497055054 -9999 -9999 -9999 -9999 -9999 -9999 -9999 -9999 -9999 -9999 -9999 -9999 -9999 -9999 -9999 -9999 -9999 -9999 -9999 -9999 -9999 -9999 -9999 -9999 -9999 -9999 -9999 -9999 -9999 -9999 -9999 -9999 -9999 -9999 -9999 -9999 -9999 -9999 -9999 -9999 -9999 -9999 -9999 -9999 -9999 -9999 -9999 -9999 -9999 -9999 -9999 -9999 -9999 -9999 -9999 -9999 -9999 -9999 -9999 -9999 -9999 -9999 -9999 -9999 -9999 -9999 -9999 -9999 -9999 -9999 -9999 -9999 -9999 -9999 -9999 -9999 -9999 -9999 -9999 -9999 -9999 -9999 -9999 -9999 -9999 -9999 -9999 -9999 -9999 -9999 -9999 -9999 -9999 -9999 -9999 -9999 -9999 -9999
-9999 0.250213980674744 0.250503540039062 0.250059485435486 0.248153582215309 -9999 -9999 -9999 -9999 -9999 -9999 -9999 -9999 -9999 -9999 -9999 -9999 -9999 -9999 -9999 -9999 -9999 -9999 -9999 -9999 -9999 -9999 -9999 -9999 -9999 -9999 -9999 -9999 -9999 -9999 -9999 -9999 -9999 -9999 -9999 -9999 -9999 -9999 -9999 -9999 -9999 -9999 -9999 -9999 -9999 -9999 -9999 -9999 -9999 -9999 -9999 -9999 -9999 -9999 -9999 -9999 -9999 -9999 -9999 -9999 -9999 -9999 -9999 -9999 -9999 -9999 -9999 -9999 -9999 -9999 -9999 -9999 -9999 -9999 -9999 -9999 -9999 -9999 -9999 -9999 -9999 -9999 -9999 -9999 -9999 -9999 -9999 -9999 -9999 -9999 -9999 -9999 -9999 -9999 -9999 -9999 -9999 -9999 -9999 -9999 -9999 -9999 -9999 -9999 -9999 -9999 -9999 -9999 -9999 -9999 -9999 -9999 -9999 -9999 -9999 -9999 -9999 -9999 -9999 -9999 -9999 -9999 -9999 -9999 -9999 -9999 -9999 -9999 -9999 -9999 -9999 -9999 -9999 -9999 -9999 -9999 -9999 -9999 -9999 -9999 -9999 -9999 -9999 -9999 -9999 -9999 -9999 -9999 -9999 -9999 -9999 -9999 -9999 -9999 -9999 -9999 -9999 -9999 -9999 -9999 -9999 -9999 -9999 -9999 -9999 -9999 -9999 -9999 -9999 -9999 -9999 -9999 -9999 -9999 -9999 -9999 -9999 -9999 -9999 -9999 -9999 -9999 -9999 -9999 -9999 -9999 -9999 -9999 -9999 -9999 -9999 -9999 -9999 -9999 -9999 -9999 -9999 -9999 -9999 -9999 -9999 -9999 -9999 -9999 -9999 -9999 -9999 -9999 -9999 -9999 -9999 -9999 -9999 -9999 -9999 -9999 -9999 -9999 -9999 -9999 -9999 -9999 -9999 -9999 -9999 0.739823579788208 0.75832998752594 0.756314814090729 0.759809970855713 0.772652566432953 0.786689639091492 0.784109532833099 0.792209804058075 0.78721034526825 0.716866493225098 0.691819429397583 0.652852833271027 0.681149184703827 0.656419157981873 0.671102046966553 0.662794053554535 0.672831237316132 0.719416320323944 0.742313504219055 0.780815303325653 0.748424232006073 0.702855706214905 0.677249550819397 0.740878343582153 0.798804342746735 0.828787922859192 0.869258284568787 0.874199569225311 0.8804731965065 0.860969722270966 0.849087834358215 0.89162939786911 0.793192982673645 0.796564519405365 -9999 -9999 -9999 -9999 -9999 -9999 -9999 -9999 -9999 -9999 -9999 -9999 -9999 -9999 -9999 -9999 -9999 -9999 -9999 -9999 -9999 -9999 -9999 -9999 -9999 -9999 -9999 -9999 -9999 -9999 -9999 -9999 -9999 -9999 -9999 -9999 -9999 -9999 -9999 -9999 -9999 -9999 -9999 -9999 -9999 -9999 -9999 -9999 -9999 -9999 -9999 -9999 -9999 -9999 -9999 -9999 -9999 -9999 -9999 -9999 -9999 -9999 -9999 -9999 -9999 -9999 -9999 -9999 -9999 -9999 -9999 -9999 -9999 -9999 -9999 -9999 -9999 -9999 -9999 -9999 -9999 -9999 -9999 -9999 -9999 -9999 -9999 -9999 -9999 -9999 -9999 -9999 -9999 -9999 -9999 -9999
-9999 -9999 0.250005453824997 0.248816668987274 0.248126685619354 0.245515957474709 -9999 -9999 -9999 -9999 -9999 -9999 -9999 -9999 -9999 -9999 -9999 -9999 -9999 -9999 -9999 -9999 -9999 -9999 -9999 -9999 -9999 -9999 -9999 -9999 -9999 -9999 -9999 -9999 -9999 -9999 -9999 -9999 -9999 -9999 -9999 -9999 -9999 -9999 -9999 -9999 -9999 -9999 -9999 -9999 -9999 -9999 -9999 -9999 -9999 -9999 -9999 -9999 -9999 -9999 -9999 -9999 -9999 -9999 -9999 -9999 -9999 -9999 -9999 -9999 -9999 -9999 -9999 -9999 -9999 -9999 -9999 -9999 -9999 -9999 -9999 -9999 -9999 -9999 -9999 -9999 -9999 -9999 -9999 -9999 -9999 -9999 -9999 -9999 -9999 -9999 -9999 -9999 -9999 -9999 -9999 -9999 -9999 -9999 -9999 -9999 -9999 -9999 -9999 -9999 -9999 -9999 -9999 -9999 -9999 -9999 -9999 -9999 -9999 -9999 -9999 -9999 -9999 -9999 -9999 -9999 -9999 -9999 -9999 -9999 -9999 -9999 -9999 -9999 -9999 -9999 -9999 -9999 -9999 -9999 -9999 -9999 -9999 -9999 -9999 -9999 -9999 -9999 -9999 -9999 -9999 -9999 -9999 -9999 -9999 -9999 -9999 -9999 -9999 -9999 -9999 -9999 -9999 -9999 -9999 -9999 -9999 -9999 -9999 -9999 -9999 -9999 -9999 -9999 -9999 -9999 -9999 -9999 -9999 -9999 -9999 -9999 -9999 -9999 -9999 -9999 -9999 -9999 -9999 -9999 -9999 -9999 -9999 -9999 -9999 -9999 -9999 -9999 -9999 -9999 -9999 -9999 -9999 -9999 -9999 -9999 -9999 -9999 -9999 -9999 -9999 -9999 -9999 -9999 -9999 -9999 -9999 -9999 -9999 -9999 -9999 -9999 -9999 -9999 -9999 -9999 -9999 -9999 -9999 -9999 0.734353065490723 0.750128507614136 0.760299265384674 0.770222961902618 0.772596716880798 0.775649845600128 0.771692037582397 0.784236013889313 0.771194875240326 0.707062721252441 0.732389450073242 0.718760132789612 0.700877487659454 0.686148285865784 0.697067499160767 0.646086692810059 0.604473531246185 0.666799545288086 0.692831039428711 0.733165204524994 0.722213268280029 0.688575863838196 0.718109965324402 0.751731097698212 0.803424596786499 0.830203235149384 0.848746061325073 0.860537946224213 0.88611763715744 0.885021150112152 0.892109215259552 0.789649367332458 0.781850755214691 0.782584190368652 0.788953065872192 -9999 -9999 -9999 -9999 -9999 -9999 -9999 -9999 -9999 -9999 -9999 -9999 -9999 -9999 -9999 -9999 -9999 -9999 -9999 -9999 -9999 -9999 -9999 -9999 -9999 -9999 -9999 -9999 -9999 -9999 -9999 -9999 -9999 -9999 -9999 -9999 -9999 -9999 -9999 -9999 -9999 -9999 -9999 -9999 -9999 -9999 -9999 -9999 -9999 -9999 -9999 -9999 -9999 -9999 -9999 -9999 -9999 -9999 -9999 -9999 -9999 -9999 -9999 -9999 -9999 -9999 -9999 -9999 -9999 -9999 -9999 -9999 -9999 -9999 -9999 -9999 -9999 -9999 -9999 -9999 -9999 -9999 -9999 -9999 -9999 -9999 -9999 -9999 -9999 -9999 -9999 -9999 -9999 -9999 -9999
-9999 -9999 -9999 -9999 -9999 -9999 -9999 -9999 -9999 -9999 -9999 -9999 -9999 -9999 -9999 -9999 -9999 -9999 -9999 -9999 -9999 -9999 -9999 -9999 -9999 -9999 -9999 -9999 -9999 -9999 -9999 -9999 -9999 -9999 -9999 -9999 -9999 -9999 -9999 -9999 -9999 -9999 -9999 -9999 -9999 -9999 -9999 -9999 -9999 -9999 -9999 -9999 -9999 -9999 -9999 -9999 -9999 -9999 -9999 -9999 -9999 -9999 -9999 -9999 -9999 -9999 -9999 -9999 -9999 -9999 -9999 -9999 -9999 -9999 -9999 -9999 -9999 -9999 -9999 -9999 -9999 -9999 -9999 -9999 -9999 -9999 -9999 -9999 -9999 -9999 -9999 -9999 -9999 -9999 -9999 -9999 -9999 -9999 -9999 -9999 -9999 -9999 -9999 -9999 -9999 -9999 -9999 -9999 -9999 -9999 -9999 -9999 -9999 -9999 -9999 -9999 -9999 -9999 -9999 -9999 -9999 -9999 -9999 -9999 -9999 -9999 -9999 -9999 -9999 -9999 -9999 -9999 -9999 -9999 -9999 -9999 -9999 -9999 -9999 -9999 -9999 -9999 -9999 -9999 -9999 -9999 -9999 -9999 -9999 -9999 -9999 -9999 -9999 -9999 -9999 -9999 -9999 -9999 -9999 -9999 -9999 -9999 -9999 -9999 -9999 -9999 -9999 -9999 -9999 -9999 -9999 -9999 -9999 -9999 -9999 -9999 -9999 -9999 -9999 -9999 -9999 -9999 -9999 -9999 -9999 -9999 -9999 -9999 -9999 -9999 -9999 -9999 -9999 -9999 -9999 -9999 -9999 -9999 -9999 -9999 -9999 -9999 -9999 -9999 -9999 -9999 -9999 -9999 -9999 -9999 -9999 -9999 -9999 -9999 -9999 -9999 -9999 -9999 -9999 -9999 -9999 -9999 -9999 -9999 -9999 -9999 -9999 -9999 -9999 0.727642595767975 0.738509654998779 0.747657775878906 0.748897910118103 0.754219710826874 0.759140312671661 0.757789373397827 0.758408665657043 0.772463440895081 0.772596836090088 0.758986532688141 0.725374758243561 0.711783945560455 0.68352872133255 0.730161786079407 0.741081058979034 0.704349100589752 0.666703045368195 0.678052186965942 0.687383413314819 0.689670979976654 0.682689309120178 0.70725005865097 0.720384657382965 0.764161586761475 0.809126198291779 0.845676362514496 0.855360329151154 0.873901426792145 0.89781129360199 0.775794982910156 0.7770676612854 0.773739576339722 0.776900172233582 0.780951976776123 0.78644335269928 0.789835631847382 0.779592275619507 0.776592373847961 -9999 -9999 -9999 0.767570614814758 -9999 -9999 -9999 -9999 -9999 -9999 -9999 -9999 -9999 -9999 -9999 -9999 -9999 -9999 -9999 -9999 -9999 -9999 -9999 -9999 -9999 -9999 -9999 -9999 -9999 -9999 -9999 -9999 -9999 -9999 -9999 -9999 -9999 -9999 -9999 -9999 -9999 -9999 -9999 -9999 -9999 -9999 -9999 -9999 -9999 -9999 -9999 -9999 -9999 -9999 -9999 -9999 -9999 -9999 -9999 -9999 -9999 -9999 -9999 -9999 -9999 -9999 -9999 -9999 -9999 -9999 -9999 -9999 -9999 -9999 -9999 -9999 -9999 -9999 -9999 -9999 -9999 -9999 -9999 -9999 -9999 -9999 -9999 -9999 -9999 -9999 -9999 -9999
-9999 -9999 -9999 -9999 -9999 -9999 -9999 -9999 -9999 -9999 -9999 -9999 -9999 -9999 -9999 -9999 -9999 -9999 -9999 -9999 -9999 -9999 -9999 -9999 -9999 -9999 -9999 -9999 -9999 -9999 -9999 -9999 -9999 -9999 -9999 -9999 -9999 -9999 -9999 -9999 -9999 -9999 -9999 -9999 -9999 -9999 -9999 -9999 -9999 -9999 -9999 -9999 -9999 -9999 -9999 -9999 -9999 -9999 -9999 -9999 -9999 -9999 -9999 -9999 -9999 -9999 -9999 -9999 -9999 -9999 -9999 -9999 -9999 -9999 -9999 -9999 -9999 -9999 -9999 -9999 -9999 -9999 -9999 -9999 -9999 -9999 -9999 -9999 -9999 -9999 -9999 -9999 -9999 -9999 -9999 -9999 -9999 -9999 -9999 -9999 -9999 -9999 -9999 -9999 -9999 -9999 -9999 -9999 -9999 -9999 -9999 -9999 -9999 -9999 -9999 -9999 -9999 -9999 -9999 -9999 -9999 -9999 -9999 -9999 -9999 -9999 -9999 -9999 -9999 -9999 -9999 -9999 -9999 -9999 -9999 -9999 -9999 -9999 -9999 -9999 -9999 -9999 -9999 -9999 -9999 -9999 -9999 -9999 -9999 -9999 -9999 -9999 -9999 -9999 -9999 -9999 -9999 -9999 -9999 -9999 -9999 -9999 -9999 -9999 -9999 -9999 -9999 -9999 -9999 -9999 -9999 -9999 -9999 -9999 -9999 -9999 -9999 -9999 -9999 -9999 -9999 -9999 -9999 -9999 -9999 -9999 -9999 -9999 -9999 -9999 -9999 -9999 -9999 -9999 -9999 -9999 -9999 -9999 -9999 -9999 -9999 -9999 -9999 -9999 -9999 -9999 -9999 -9999 -9999 -9999 -9999 -9999 -9999 -9999 -9999 -9999 -9999 -9999 -9999 -9999 -9999 -9999 -9999 -9999 -9999 -9999 -9999 0.698186755180359 0.713253319263458 0.729033529758453 0.737272560596466 0.734021723270416 0.747849643230438 0.745326936244965 0.748623609542847 0.749525368213654 0.733345866203308 0.749302625656128 0.779227733612061 0.796191155910492 0.791884064674377 0.766274273395538 0.767661929130554 0.781068980693817 0.77596253156662 0.747958719730377 0.746509552001953 0.727373003959656 0.70141613483429 0.703367173671722 0.694073140621185 0.721405863761902 0.770268559455872 0.799935519695282 0.837377190589905 0.863367676734924 0.870008051395416 0.878446519374847 0.869163393974304 0.869905233383179 0.870965361595154 0.872545599937439 0.8954017162323 0.79298347234726 0.786724030971527 0.783286452293396 0.782964944839478 0.775915622711182 0.774745047092438 0.77376663684845 -9999 0.776106655597687 0.777589321136475 -9999 -9999 -9999 -9999 -9999 -9999 -9999 -9999 -9999 -9999 -9999 -9999 -9999 -9999 -9999 -9999 -9999 -9999 -9999 -9999 -9999 -9999 -9999 -9999 -9999 -9999 -9999 -9999 -9999 -9999 -9999 -9999 -9999 -9999 -9999 -9999 -9999 -9999 -9999 -9999 -9999 -9999 -9999 -9999 -9999 -9999 -9999 -9999 -9999 -9999 -9999 -9999 -9999 -9999 -9999 -9999 -9999 -9999 -9999 -9999 -9999 -9999 -9999 -9999 -9999 -9999 -9999 -9999 -9999 -9999 -9999 -9999 -9999 -9999 -9999 -9999 -9999 -9999 -9999 -9999 -9999 -9999 -9999 -9999 -9999 -9999 -9999
-9999 -9999 -9999 -9999 -9999 -9999 -9999 -9999 -9999 -9999 -9999 -9999 -9999 -9999 -9999 -9999 -9999 -9999 -9999 -9999 -9999 -9999 -9999 -9999 -9999 -9999 -9999 -9999 -9999 -9999 -9999 -9999 -9999 -9999 -9999 -9999 -9999 -9999 -9999 -9999 -9999 -9999 -9999 -9999 -9999 -9999 -9999 -9999 -9999 -9999 -9999 -9999 -9999 -9999 -9999 -9999 -9999 -9999 -9999 -9999 -9999 -9999 -9999 -9999 -9999 -9999 -9999 -9999 -9999 -9999 -9999 -9999 -9999 -9999 -9999 -9999 -9999 -9999 -9999 -9999 -9999 -9999 -9999 -9999 -9999 -9999 -9999 -9999 -9999 -9999 -9999 -9999 -9999 -9999 -9999 -9999 -9999 -9999 -9999 -9999 -9999 -9999 -9999 -9999 -9999 -9999 -9999 -9999 -9999 -9999 -9999 -9999 -9999 -9999 -9999 -9999 -9999 -9999 -9999 -9999 -9999 -9999 -9999 -9999 -9999 -9999 -9999 -9999 -9999 -9999 -9999 -9999 -9999 -9999 -9999 -9999 -9999 -9999 -9999 -9999 -9999 -9999 -9999 -9999 -9999 -9999 -9999 -9999 -9999 -9999 -9999 -9999 -9999 -9999 -9999 -9999 -9999 -9999 -9999 -9999 -9999 -9999 -9999 -9999 -9999 -9999 -9999 -9999 -9999 -9999 -9999 -9999 -9999 -9999 -9999 -9999 -9999 -9999 -9999 -9999 -9999 -9999 -9999 -9999 -9999 -9999 -9999 -9999 -9999 -9999 -9999 -9999 -9999 -9999 -9999 -9999 -9999 -9999 -9999 -9999 -9999 -9999 -9999 -9999 -9999 -9999 -9999 -9999 -9999 -9999 -9999 -9999 -9999 -9999 -9999 -9999 -9999 -9999 -9999 -9999 -9999 -9999 -9999 -9999 -9999 -9999 0.681438863277435 0.69539874792099 0.705707907676697 0.696329414844513 0.701574444770813 0.702250957489014 0.718529760837555 0.74512505531311 0.744353175163269 0.750653624534607 0.743245184421539 0.743781507015228 0.783372521400452 0.817923903465271 0.827971398830414 0.823804914951324 0.819472551345825 0.811148345470428 0.788113594055176 0.761831998825073 0.755600810050964 0.751260697841644 0.754396557807922 0.739100933074951 0.719847023487091 0.714580655097961 0.793822228908539 0.818832695484161 0.82160347700119 0.811727046966553 0.818944275379181 0.838887810707092 0.858896255493164 0.883030831813812 0.886733531951904 0.886440217494965 0.775463163852692 0.794670343399048 0.802603721618652 0.797691285610199 0.795314908027649 0.780985653400421 0.781476557254791 0.782193899154663 -9999 0.780034124851227 0.777874886989594 0.770630538463593 0.781335413455963 0.795265018939972 0.816448092460632 -9999 -9999 -9999 -9999 -9999 -9999 -9999 -9999 -9999 -9999 -9999 -9999 -9999 -9999 -9999 -9999 -9999 -9999 -9999 -9999 -9999 -9999 -9999 -9999 -9999 -9999 -9999 -9999 -9999 -9999 -9999 -9999 -9999 -9999 -9999 -9999 -9999 -9999 -9999 -9999 -9999 -9999 -9999 -9999 -9999 -9999 -9999 -9999 -9999 -9999 -9999 -9999 -9999 -9999 -9999 -9999 -9999 -9999 -9999 -9999 -9999 -9999 -9999 -9999 -9999 -9999 -9999 -9999 -9999 -9999 -9999 -9999 -9999 -9999 -9999 -9999 -9999 -9999 -9999 -9999 -9999 -9999 -9999
-9999 -9999 -9999 -9999 -9999 -9999 -9999 -9999 -9999 -9999 -9999 -9999 -9999 -9999 -9999 -9999 -9999 -9999 -9999 -9999 -9999 -9999 -9999 -9999 -9999 -9999 -9999 -9999 -9999 -9999 -9999 -9999 -9999 -9999 -9999 -9999 -9999 -9999 -9999 -9999 -9999 -9999 -9999 -9999 -9999 -9999 -9999 -9999 -9999 -9999 -9999 -9999 -9999 -9999 -9999 -9999 -9999 -9999 -9999 -9999 -9999 -9999 -9999 -9999 -9999 -9999 -9999 -9999 -9999 -9999 -9999 -9999 -9999 -9999 -9999 -9999 -9999 -9999 -9999 -9999 -9999 -9999 -9999 -9999 -9999 -9999 -9999 -9999 -9999 -9999 -9999 -9999 -9999 -9999 -9999 -9999 -9999 -9999 -9999 -9999 -9999 -9999 -9999 -9999 -9999 -9999 -9999 -9999 -9999 -9999 -9999 -9999 -9999 -9999 -9999 -9999 -9999 -9999 -9999 -9999 -9999 -9999 -9999 -9999 -9999 -9999 -9999 -9999 -9999 -9999 -9999 -9999 -9999 -9999 -9999 -9999 -9999 -9999 -9999 -9999 -9999 -9999 -9999 -9999 -9999 -9999 -9999 -9999 -9999 -9999 -9999 -9999 -9999 -9999 -9999 -9999 -9999 -9999 -9999 -9999 -9999 -9999 -9999 -9999 -9999 -9999 -9999 -9999 -9999 -9999 -9999 -9999 -9999 -9999 -9999 -9999 -9999 -9999 -9999 -9999 -9999 -9999 -9999 -9999 -9999 -9999 -9999 -9999 -9999 -9999 -9999 -9999 -9999 -9999 -9999 -9999 -9999 -9999 -9999 -9999 -9999 -9999 -9999 -9999 -9999 -9999 -9999 -9999 -9999 -9999 -9999 -9999 -9999 -9999 -9999 -9999 -9999 -9999 -9999 -9999 -9999 -9999 -9999 -9999 0.669358253479004 0.668640792369843 0.679362893104553 0.691044509410858 0.697075247764587 0.687333822250366 0.681173622608185 0.686607837677002 0.717974603176117 0.739413321018219 0.744871437549591 0.752318978309631 0.756357491016388 0.757403194904327 0.764624953269958 0.79747998714447 0.81787645816803 0.826071798801422 0.816435754299164 0.826022386550903 0.804315626621246 0.788581073284149 0.769409239292145 0.751132369041443 0.784114599227905 0.766713976860046 0.781686127185822 0.759407043457031 0.756685614585876 0.755441904067993 0.76437371969223 0.791724979877472 0.841083765029907 0.864018082618713 0.88110363483429 0.883125305175781 0.895644664764404 0.893277704715729 0.776200652122498 0.78530353307724 0.795504808425903 0.809491634368896 0.797927558422089 0.791936159133911 0.784583210945129 -9999 0.780273020267487 0.776673197746277 0.771117568016052 0.772569894790649 0.778830647468567 0.798258423805237 -9999 -9999 -9999 -9999 -9999 -9999 -9999 -9999 -9999 -9999 -9999 -9999 -9999 -9999 -9999 -9999 -9999 -9999 -9999 -9999 -9999 -9999 -9999 -9999 -9999 -9999 -9999 -9999 -9999 -9999 -9999 -9999 -9999 -9999 -9999 -9999 -9999 -9999 -9999 -9999 -9999 -9999 -9999 -9999 -9999 -9999 -9999 -9999 -9999 -9999 -9999 -9999 -9999 -9999 -9999 -9999 -9999 -9999 -9999 -9999 -9999 -9999 -9999 -9999 -9999 -9999 -9999 -9999 -9999 -9999 -9999 -9999 -9999 -9999 -9999 -9999 -9999 -9999 -9999 -9999 -9999 -9999 -9999 -9999
-9999 -9999 -9999 -9999 -9999 -9999 -9999 -9999 -9999 -9999 -9999 -9999 -9999 -9999 -9999 -9999 -9999 -9999 -9999 -9999 -9999 -9999 -9999 -9999 -9999 -9999 -9999 -9999 -9999 -9999 -9999 -9999 -9999 -9999 -9999 -9999 -9999 -9999 -9999 -9999 -9999 -9999 -9999 -9999 -9999 -9999 -9999 -9999 -9999 -9999 -9999 -9999 -9999 -9999 -9999 -9999 -9999 -9999 -9999 -9999 -9999 -9999 -9999 -9999 -9999 -9999 -9999 -9999 -9999 -9999 -9999 -9999 -9999 -9999 -9999 -9999 -9999 -9999 -9999 -9999 -9999 -9999 -9999 -9999 -9999 -9999 -9999 -9999 -9999 -9999 -9999 -9999 -9999 -9999 -9999 -9999 -9999 -9999 -9999 -9999 -9999 -9999 -9999 -9999 -9999 -9999 -9999 -9999 -9999 -9999 -9999 -9999 -9999 -9999 -9999 -9999 -9999 -9999 -9999 -9999 -9999 -9999 -9999 -9999 -9999 -9999 -9999 -9999 -9999 -9999 -9999 -9999 -9999 -9999 -9999 -9999 -9999 -9999 -9999 -9999 -9999 -9999 -9999 -9999 -9999 -9999 -9999 -9999 -9999 -9999 -9999 -9999 -9999 -9999 -9999 -9999 -9999 -9999 -9999 -9999 -9999 -9999 -9999 -9999 -9999 -9999 -9999 -9999 -9999 -9999 -9999 -9999 -9999 -9999 -9999 -9999 -9999 -9999 -9999 -9999 -9999 -9999 -9999 -9999 -9999 -9999 -9999 -9999 -9999 -9999 -9999 -9999 -9999 -9999 -9999 -9999 -9999 -9999 -9999 -9999 -9999 -9999 -9999 -9999 -9999 -9999 -9999 -9999 -9999 -9999 -9999 -9999 -9999 -9999 -9999 -9999 -9999 -9999 -9999 -9999 -9999 -9999 0.674082517623901 0.665325403213501 0.659420967102051 0.663559794425964 0.675858616828918 0.683752417564392 0.689612627029419 0.682696878910065 0.685012757778168 0.692580282688141 0.715800762176514 0.742481172084808 0.745907247066498 0.754529774188995 0.761934518814087 0.758049607276917 0.758784830570221 0.762321829795837 0.775787830352783 0.79852557182312 0.816005110740662 0.829510092735291 0.825032830238342 0.798551261425018 0.793302357196808 0.778954982757568 0.794206559658051 0.78513765335083 0.816037654876709 0.784608662128448 0.743994295597076 0.75968462228775 0.816159963607788 0.835282325744629 0.845681548118591 0.872529327869415 0.883200645446777 0.876080572605133 0.892109215259552 0.90284126996994 0.902780830860138 0.787171900272369 0.792452692985535 0.804478526115417 0.803723573684692 0.789102017879486 0.782901048660278 0.780274569988251 0.782434523105621 0.781475424766541 0.777155816555023 0.775710344314575 0.77642297744751 0.791300415992737 0.809022426605225 0.816224813461304 -9999 -9999 -9999 -9999 -9999 -9999 -9999 -9999 -9999 -9999 -9999 -9999 -9999 -9999 -9999 -9999 -9999 -9999 -9999 -9999 -9999 -9999 -9999 -9999 -9999 -9999 -9999 -9999 -9999 -9999 -9999 -9999 -9999 -9999 -9999 -9999 -9999 -9999 -9999 -9999 -9999 -9999 -9999 -9999 -9999 -9999 -9999 -9999 -9999 -9999 -9999 -9999 -9999 -9999 -9999 -9999 -9999 -9999 -9999 -9999 -9999 -9999 -9999 -9999 -9999 -9999 -9999 -9999 -9999 -9999 -9999 -9999 -9999 -9999 -9999 -9999 -9999 -9999 -9999 -9999 -9999 -9999
-9999 -9999 -9999 -9999 -9999 -9999 -9999 -9999 -9999 -9999 -9999 -9999 -9999 -9999 -9999 -9999 -9999 -9999 -9999 -9999 -9999 -9999 -9999 -9999 -9999 -9999 -9999 -9999 -9999 -9999 -9999 -9999 -9999 -9999 -9999 -9999 -9999 -9999 -9999 -9999 -9999 -9999 -9999 -9999 -9999 -9999 -9999 -9999 -9999 -9999 -9999 -9999 -9999 -9999 -9999 -9999 -9999 -9999 -9999 -9999 -9999 -9999 -9999 -9999 -9999 -9999 -9999 -9999 -9999 -9999 -9999 -9999 -9999 -9999 -9999 -9999 -9999 -9999 -9999 -9999 -9999 -9999 -9999 -9999 -9999 -9999 -9999 -9999 -9999 -9999 -9999 -9999 -9999 -9999 -9999 -9999 -9999 -9999 -9999 -9999 -9999 -9999 -9999 -9999 -9999 -9999 -9999 -9999 -9999 -9999 -9999 -9999 -9999 -9999 -9999 -9999 -9999 -9999 -9999 -9999 -9999 -9999 -9999 -9999 -9999 -9999 -9999 -9999 -9999 -9999 -9999 -9999 -9999 -9999 -9999 -9999 -9999 -9999 -9999 -9999 -9999 -9999 -9999 -9999 -9999 -9999 -9999 -9999 -9999 -9999 -9999 -9999 -9999 -9999 -9999 -9999 -9999 -9999 -9999 -9999 -9999 -9999 -9999 -9999 -9999 -9999 -9999 -9999 -9999 -9999 -9999 -9999 -9999 -9999 -9999 -9999 -9999 -9999 -9999 -9999 -9999 -9999 -9999 -9999 -9999 -9999 -9999 -9999 -9999 -9999 -9999 -9999 -9999 -9999 -9999 -9999 -9999 -9999 -9999 -9999 -9999 -9999 -9999 -9999 -9999 -9999 -9999 -9999 -9999 -9999 0.600609421730042 0.596764862537384 -9999 -9999 -9999 0.582792103290558 0.598441243171692 0.615498125553131 0.633304953575134 0.648973762989044 0.666014313697815 0.667523860931396 0.664235055446625 0.659705281257629 0.657741785049438 0.659845530986786 0.668117761611938 0.680994033813477 0.683957993984222 0.689532399177551 0.701501131057739 0.711704194545746 0.724040687084198 0.739548742771149 0.752659797668457 0.758565306663513 0.765376806259155 0.763023853302002 0.762726128101349 0.765374720096588 0.769820213317871 0.772996962070465 0.773683071136475 0.801244735717773 0.829015076160431 0.827242612838745 0.817386090755463 0.810887098312378 0.818361639976501 0.832512497901917 0.830303072929382 0.786290884017944 0.772263705730438 0.811796903610229 0.83911120891571 0.868847608566284 0.874443709850311 0.86432158946991 0.885960578918457 0.897068619728088 0.889178216457367 0.777633905410767 0.901665210723877 0.788710355758667 0.789352178573608 0.797246158123016 0.801104843616486 0.788796961307526 0.776431143283844 0.774020314216614 0.773532390594482 0.775951504707336 0.767962157726288 0.769415736198425 0.77833479642868 0.80477386713028 0.812663078308105 0.809926152229309 0.814823031425476 0.81092494726181 0.797544479370117 0.882883429527283 0.766921699047089 0.802881479263306 0.799700200557709 0.79374748468399 0.795562326908112 0.791058838367462 0.782339811325073 0.782166540622711 -9999 -9999 -9999 -9999 -9999 -9999 -9999 -9999 -9999 -9999 -9999 -9999 -9999 -9999 -9999 -9999 -9999 -9999 -9999 -9999 -9999 -9999 -9999 -9999 -9999 -9999 -9999 -9999 -9999 -9999 -9999 -9999 -9999 -9999 -9999 -9999 -9999 -9999 -9999 -9999 -9999 -9999 -9999 -9999 -9999 -9999 -9999 -9999 -9999 -9999 -9999 -9999 -9999 -9999 -9999 -9999 -9999 -9999 -9999 -9999 -9999 -9999 -9999 -9999 -9999 -9999 -9999 -9999 -9999 -9999
-9999 -9999 -9999 -9999 -9999 -9999 -9999 -9999 -9999 -9999 -9999 -9999 -9999 -9999 -9999 -9999 -9999 -9999 -9999 -9999 -9999 -9999 -9999 -9999 -9999 -9999 -9999 -9999 -9999 -9999 -9999 -9999 -9999 -9999 -9999 -9999 -9999 -9999 -9999 -9999 -9999 -9999 -9999 -9999 -9999 -9999 -9999 -9999 -9999 -9999 -9999 -9999 -9999 -9999 -9999 -9999 -9999 -9999 -9999 -9999 -9999 -9999 -9999 -9999 -9999 -9999 -9999 -9999 -9999 -9999 -9999 -9999 -9999 -9999 -9999 -9999 -9999 -9999 -9999 -9999 -9999 -9999 -9999 -9999 -9999 -9999 -9999 -9999 -9999 -9999 -9999 -9999 -9999 -9999 -9999 -9999 -9999 -9999 -9999 -9999 -9999 -9999 -9999 -9999 -9999 -9999 -9999 -9999 -9999 -9999 -9999 -9999 -9999 -9999 -9999 -9999 -9999 -9999 -9999 -9999 -9999 -9999 -9999 -9999 -9999 -9999 -9999 -9999 -9999 -9999 -9999 -9999 -9999 -9999 -9999 -9999 -9999 -9999 -9999 -9999 -9999 -9999 -9999 -9999 -9999 -9999 -9999 -9999 -9999 -9999 -9999 -9999 -9999 -9999 -9999 -9999 -9999 -9999 -9999 -9999 -9999 -9999 -9999 -9999 -9999 -9999 -9999 -9999 -9999 -9999 -9999 -9999 -9999 -9999 -9999 -9999 -9999 -9999 -9999 -9999 -9999 -9999 -9999 -9999 -9999 -9999 -9999 -9999 -9999 -9999 -9999 -9999 -9999 -9999 -9999 -9999 -9999 -9999 -9999 -9999 -9999 -9999 -9999 -9999 -9999 -9999 -9999 -9999 0.490014672279358 0.505383610725403 0.60924106836319 0.602769136428833 0.592226147651672 0.574032425880432 0.568118989467621 0.58097505569458 0.595491886138916 0.60964161157608 0.626798808574677 0.642477631568909 0.65852302312851 0.662092804908752 0.657213628292084 0.657416105270386 0.656677722930908 0.65864759683609 0.664568543434143 0.676307201385498 0.68690425157547 0.697690486907959 0.713626205921173 0.728413999080658 0.733143448829651 0.751633822917938 0.761129140853882 0.760713517665863 0.766363322734833 0.773832023143768 0.775620222091675 0.778722643852234 0.781179070472717 0.785754442214966 0.783760547637939 0.776857376098633 0.786819458007812 0.826900839805603 0.83499276638031 0.843490242958069 0.841819941997528 0.832547843456268 0.79859584569931 0.787935674190521 0.814340233802795 0.847831845283508 0.869167864322662 0.878560125827789 0.884991466999054 0.883989930152893 0.889435410499573 0.898559987545013 0.890603721141815 0.898546755313873 0.786772310733795 0.786521375179291 0.784817159175873 0.795948147773743 0.794948399066925 0.790341973304749 0.780707657337189 0.769901931285858 0.767228484153748 0.779512345790863 0.776147246360779 0.782128751277924 0.791600048542023 0.813862562179565 0.818166613578796 0.80982118844986 0.81022721529007 0.805421769618988 0.790404915809631 0.887750148773193 0.777819097042084 0.894010782241821 0.890225291252136 0.782524943351746 0.782238364219666 0.779297113418579 0.787279725074768 0.788286030292511 0.790487766265869 -9999 -9999 -9999 -9999 -9999 -9999 -9999 -9999 -9999 -9999 -9999 -9999 -9999 -9999 -9999 -9999 -9999 -9999 -9999 -9999 -9999 -9999 -9999 -9999 -9999 -9999 -9999 -9999 -9999 -9999 -9999 -9999 -9999 -9999 -9999 -9999 -9999 -9999 -9999 -9999 -9999 -9999 -9999 -9999 -9999 -9999 -9999 -9999 -9999 -9999 -9999 -9999 -9999 -9999 -9999 -9999 -9999 -9999 -9999 -9999 -9999 -9999 -9999 -9999 -9999 -9999 -9999 -9999 -9999
-9999 -9999 -9999 -9999 -9999 -9999 -9999 -9999 -9999 -9999 -9999 -9999 -9999 -9999 -9999 -9999 -9999 -9999 -9999 -9999 -9999 -9999 -9999 -9999 -9999 -9999 -9999 -9999 -9999 -9999 -9999 -9999 -9999 -9999 -9999 -9999 -9999 -9999 -9999 -9999 -9999 -9999 -9999 -9999 -9999 -9999 -9999 -9999 -9999 -9999 -9999 -9999 -9999 -9999 -9999 -9999 -9999 -9999 -9999 -9999 -9999 -9999 -9999 -9999 -9999 -9999 -9999 -9999 -9999 -9999 -9999 -9999 -9999 -9999 -9999 -9999 -9999 -9999 -9999 -9999 -9999 -9999 -9999 -9999 -9999 -9999 -9999 -9999 -9999 -9999 -9999 -9999 -9999 -9999 -9999 -9999 -9999 -9999 -9999 -9999 -9999 -9999 -9999 -9999 -9999 -9999 -9999 -9999 -9999 -9999 -9999 -9999 -9999 -9999 -9999 -9999 -9999 -9999 -9999 -9999 -9999 -9999 -9999 -9999 -9999 -9999 -9999 -9999 -9999 -9999 -9999 -9999 -9999 -9999 -9999 -9999 -9999 -9999 -9999 -9999 -9999 -9999 -9999 -9999 -9999 -9999 -9999 -9999 -9999 -9999 -9999 -9999 -9999 -9999 -9999 -9999 -9999 -9999 -9999 -9999 -9999 -9999 -9999 -9999 -9999 -9999 -9999 -9999 -9999 -9999 -9999 -9999 -9999 -9999 -9999 -9999 -9999 -9999 -9999 -9999 -9999 -9999 -9999 -9999 -9999 -9999 -9999 -9999 -9999 -9999 -9999 -9999 -9999 -9999 -9999 -9999 -9999 -9999 -9999 -9999 -9999 -9999 -9999 -9999 -9999 0.318323910236359 0.45923900604248 0.475445687770844 0.49215692281723 0.50778466463089 0.513637125492096 0.605867624282837 0.595262229442596 0.578433215618134 0.569807589054108 0.582040250301361 0.594385266304016 0.607376039028168 0.622085630893707 0.639018952846527 0.654033243656158 0.65724128484726 0.65600198507309 0.655784547328949 0.656196236610413 0.659440577030182 0.666775584220886 0.67664760351181 0.689895808696747 0.708181798458099 0.717342913150787 0.732116520404816 0.747663259506226 0.75948828458786 0.766413807868958 0.773199677467346 0.779057323932648 0.783459484577179 0.785622715950012 0.787768363952637 0.790706753730774 0.794983327388763 0.798003435134888 0.789581894874573 0.785217106342316 0.798489570617676 0.825166404247284 0.838735282421112 0.814066648483276 0.815847337245941 0.827617824077606 0.833897173404694 0.838251352310181 0.863344550132751 0.872617125511169 0.878926396369934 0.87908399105072 0.887925982475281 0.886669158935547 0.898796021938324 0.899629473686218 0.902490854263306 0.783052921295166 0.791544735431671 0.791374862194061 0.800340592861176 0.799735903739929 0.794600188732147 0.789483368396759 0.779774069786072 0.78405487537384 0.793013334274292 0.797432482242584 0.801602482795715 0.806654810905457 0.815549314022064 0.818031132221222 0.815055906772614 0.810227334499359 0.803178608417511 0.883742988109589 0.859600067138672 0.869771480560303 0.851837456226349 0.840050876140594 0.882714927196503 0.881628155708313 0.883058786392212 0.772656559944153 0.774493873119354 0.795730948448181 -9999 -9999 -9999 -9999 -9999 -9999 -9999 -9999 -9999 -9999 -9999 -9999 -9999 -9999 -9999 -9999 -9999 -9999 -9999 -9999 -9999 -9999 -9999 -9999 -9999 -9999 -9999 -9999 -9999 -9999 -9999 -9999 -9999 -9999 -9999 -9999 -9999 -9999 -9999 -9999 -9999 -9999 -9999 -9999 -9999 -9999 -9999 -9999 -9999 -9999 -9999 -9999 -9999 -9999 -9999 -9999 -9999 -9999 -9999 -9999 -9999 -9999 -9999 -9999 -9999 -9999 -9999 -9999 -9999
-9999 -9999 -9999 -9999 -9999 -9999 -9999 -9999 -9999 -9999 -9999 -9999 -9999 -9999 -9999 -9999 -9999 -9999 -9999 -9999 -9999 -9999 -9999 -9999 -9999 -9999 -9999 -9999 -9999 -9999 -9999 -9999 -9999 -9999 -9999 -9999 -9999 -9999 -9999 -9999 -9999 -9999 -9999 -9999 -9999 -9999 -9999 -9999 -9999 -9999 -9999 -9999 -9999 -9999 -9999 -9999 -9999 -9999 -9999 -9999 -9999 -9999 -9999 -9999 -9999 -9999 -9999 -9999 -9999 -9999 -9999 -9999 -9999 -9999 -9999 -9999 -9999 -9999 -9999 -9999 -9999 -9999 -9999 -9999 -9999 -9999 -9999 -9999 -9999 -9999 -9999 -9999 -9999 -9999 -9999 -9999 -9999 -9999 -9999 -9999 -9999 -9999 -9999 -9999 -9999 -9999 -9999 -9999 -9999 -9999 -9999 -9999 -9999 -9999 -9999 -9999 -9999 -9999 -9999 -9999 -9999 -9999 -9999 -9999 -9999 -9999 -9999 -9999 -9999 -9999 -9999 -9999 -9999 -9999 -9999 -9999 -9999 -9999 -9999 -9999 -9999 -9999 -9999 -9999 -9999 -9999 -9999 -9999 -9999 -9999 -9999 -9999 -9999 -9999 -9999 -9999 -9999 -9999 -9999 -9999 -9999 -9999 -9999 -9999 -9999 -9999 -9999 -9999 -9999 -9999 -9999 -9999 -9999 -9999 -9999 -9999 -9999 -9999 -9999 -9999 -9999 -9999 -9999 -9999 -9999 -9999 -9999 -9999 -9999 -9999 -9999 -9999 -9999 -9999 -9999 -9999 -9999 -9999 -9999 -9999 -9999 -9999 -9999 0.300422310829163 0.424778431653976 0.443702876567841 0.461991459131241 0.478269457817078 0.494213849306107 0.503562033176422 0.513905704021454 0.600156724452972 0.592006504535675 0.577853977680206 0.569133043289185 0.580214738845825 0.593938887119293 0.606485843658447 0.623847424983978 0.634467124938965 0.649582624435425 0.655494153499603 0.65481835603714 0.657131671905518 0.659184277057648 0.665929973125458 0.674939751625061 0.68401837348938 0.696845352649689 0.713011980056763 0.727403342723846 0.73975545167923 0.753545045852661 0.768861353397369 0.773786008358002 0.781851232051849 0.787092983722687 0.785435497760773 0.790926575660706 0.793112695217133 0.793930292129517 0.800965845584869 0.812357187271118 0.806631982326508 0.804816484451294 0.786727666854858 0.797212898731232 0.825875520706177 0.836111545562744 0.848060786724091 0.853443503379822 0.860229432582855 0.864986002445221 0.867647349834442 0.873317241668701 0.878014981746674 0.883650720119476 0.889090955257416 0.891449570655823 0.897448897361755 0.903557777404785 0.904723405838013 0.907685279846191 0.793435215950012 0.799891173839569 0.802085757255554 0.800072193145752 0.788466572761536 0.78870677947998 0.78782331943512 0.793232858181 0.792297780513763 0.785229563713074 0.796504139900208 0.796979069709778 0.797623813152313 0.906203269958496 0.910308301448822 0.788027286529541 0.79064416885376 0.899160981178284 0.851809918880463 0.818856418132782 0.808111965656281 0.816962599754333 0.829691648483276 0.871814668178558 0.768647253513336 0.786437273025513 0.78440260887146 -9999 -9999 -9999 -9999 -9999 -9999 -9999 -9999 -9999 -9999 -9999 -9999 -9999 -9999 -9999 -9999 -9999 -9999 -9999 -9999 -9999 -9999 -9999 -9999 -9999 -9999 -9999 -9999 -9999 -9999 -9999 -9999 -9999 -9999 -9999 -9999 -9999 -9999 -9999 -9999 -9999 -9999 -9999 -9999 -9999 -9999 -9999 -9999 -9999 -9999 -9999 -9999 -9999 -9999 -9999 -9999 -9999 -9999 -9999 -9999 -9999 -9999 -9999 -9999 -9999 -9999 -9999 -9999 -9999 -9999
-9999 -9999 -9999 -9999 -9999 -9999 -9999 -9999 -9999 -9999 -9999 -9999 -9999 -9999 -9999 -9999 -9999 -9999 -9999 -9999 -9999 -9999 -9999 -9999 -9999 -9999 -9999 -9999 -9999 -9999 -9999 -9999 -9999 -9999 -9999 -9999 -9999 -9999 -9999 -9999 -9999 -9999 -9999 -9999 -9999 -9999 -9999 -9999 -9999 -9999 -9999 -9999 -9999 -9999 -9999 -9999 -9999 -9999 -9999 -9999 -9999 -9999 -9999 -9999 -9999 -9999 -9999 -9999 -9999 -9999 -9999 -9999 -9999 -9999 -9999 -9999 -9999 -9999 -9999 -9999 -9999 -9999 -9999 -9999 -9999 -9999 -9999 -9999 -9999 -9999 -9999 -9999 -9999 -9999 -9999 -9999 -9999 -9999 -9999 -9999 -9999 -9999 -9999 -9999 -9999 -9999 -9999 -9999 -9999 -9999 -9999 -9999 -9999 -9999 -9999 -9999 -9999 -9999 -9999 -9999 -9999 -9999 -9999 -9999 -9999 -9999 -9999 -9999 -9999 -9999 -9999 -9999 -9999 -9999 -9999 -9999 -9999 -9999 -9999 -9999 -9999 -9999 -9999 -9999 -9999 -9999 -9999 -9999 -9999 -9999 -9999 -9999 -9999 -9999 -9999 -9999 -9999 -9999 -9999 -9999 -9999 -9999 -9999 -9999 -9999 -9999 -9999 -9999 -9999 -9999 -9999 -9999 -9999 -9999 -9999 -9999 -9999 -9999 -9999 -9999 -9999 -9999 -9999 -9999 -9999 -9999 -9999 -9999 -9999 -9999 -9999 -9999 -9999 -9999 -9999 -9999 -9999 -9999 -9999 -9999 -9999 0.333161115646362 0.296526730060577 0.300578951835632 0.424778431653976 0.443422257900238 0.46123993396759 0.475912719964981 0.486924409866333 0.502498865127563 0.510725855827332 0.511735737323761 0.589562654495239 0.575999081134796 0.565750062465668 0.575420498847961 0.588270843029022 0.603594899177551 0.619483828544617 0.635451555252075 0.650254905223846 0.655395746231079 0.654972791671753 0.657533407211304 0.665082395076752 0.671781003475189 0.679715394973755 0.687745034694672 0.703378319740295 0.718947350978851 0.730865895748138 0.74618661403656 0.757464528083801 0.769606590270996 0.777970850467682 0.784883320331573 0.792805016040802 0.794977068901062 0.793573081493378 0.792994022369385 0.796515762805939 0.808695256710052 0.825260281562805 0.833413422107697 0.828057587146759 0.807315468788147 0.789274454116821 0.790094971656799 0.81272691488266 0.833407938480377 0.845513105392456 0.857113242149353 0.861911177635193 0.867510855197906 0.871699213981628 0.878636121749878 0.882728815078735 0.888849794864655 0.894399583339691 0.896674633026123 0.901609241962433 0.904199063777924 0.788272023200989 0.794787049293518 0.798303127288818 0.795504808425903 0.7888223528862 0.897693276405334 0.784392893314362 0.775620341300964 0.890999615192413 0.890419125556946 0.880793273448944 0.890527844429016 0.887468814849854 0.903007805347443 0.893195867538452 0.872453272342682 0.896536231040955 0.792755782604218 0.895068228244781 0.847487270832062 0.851452469825745 0.855810701847076 0.850873112678528 0.831381022930145 0.864537954330444 0.888776123523712 0.780671834945679 0.791894733905792 -9999 -9999 -9999 -9999 -9999 -9999 -9999 -9999 -9999 -9999 -9999 -9999 -9999 -9999 -9999 -9999 -9999 -9999 -9999 -9999 -9999 -9999 -9999 -9999 -9999 -9999 -9999 -9999 -9999 -9999 -9999 -9999 -9999 -9999 -9999 -9999 -9999 -9999 -9999 -9999 -9999 -9999 -9999 -9999 -9999 -9999 -9999 -9999 -9999 -9999 -9999 -9999 -9999 -9999 -9999 -9999 -9999 -9999 -9999 -9999 -9999 -9999 -9999 -9999 -9999 -9999 -9999 -9999 -9999 -9999
-9999 -9999 -9999 -9999 -9999 -9999 -9999 -9999 -9999 -9999 -9999 -9999 -9999 -9999 -9999 -9999 -9999 -9999 -9999 -9999 -9999 -9999 -9999 -9999 -9999 -9999 -9999 -9999 -9999 -9999 -9999 -9999 -9999 -9999 -9999 -9999 -9999 -9999 -9999 -9999 -9999 -9999 -9999 -9999 -9999 -9999 -9999 -9999 -9999 -9999 -9999 -9999 -9999 -9999 -9999 -9999 -9999 -9999 -9999 -9999 -9999 -9999 -9999 -9999 -9999 -9999 -9999 -9999 -9999 -9999 -9999 -9999 -9999 -9999 -9999 -9999 -9999 -9999 -9999 -9999 -9999 -9999 -9999 -9999 -9999 -9999 -9999 -9999 -9999 -9999 -9999 -9999 -9999 -9999 -9999 -9999 -9999 -9999 -9999 -9999 -9999 -9999 -9999 -9999 -9999 -9999 -9999 -9999 -9999 -9999 -9999 -9999 -9999 -9999 -9999 -9999 -9999 -9999 -9999 -9999 -9999 -9999 -9999 -9999 -9999 -9999 -9999 -9999 -9999 -9999 -9999 -9999 -9999 -9999 -9999 -9999 -9999 -9999 -9999 -9999 -9999 -9999 -9999 -9999 -9999 -9999 -9999 -9999 -9999 -9999 -9999 -9999 -9999 -9999 -9999 -9999 -9999 -9999 -9999 -9999 -9999 -9999 -9999 -9999 -9999 -9999 -9999 -9999 -9999 -9999 -9999 -9999 -9999 -9999 -9999 -9999 -9999 -9999 -9999 -9999 -9999 -9999 -9999 -9999 -9999 -9999 -9999 -9999 -9999 -9999 -9999 -9999 -9999 -9999 -9999 -9999 -9999 -9999 -9999 0.328487008810043 0.328793525695801 0.328849464654922 0.445385009050369 0.44353398680687 0.439576864242554 0.451331466436386 0.46403431892395 0.475357234477997 0.48379647731781 0.495944142341614 0.506365537643433 0.511031091213226 0.511262774467468 0.583316683769226 0.574319303035736 0.568564534187317 0.574605882167816 0.585389733314514 0.602867662906647 0.618418455123901 0.637761950492859 0.647080957889557 0.653027355670929 0.655921757221222 0.665526449680328 0.766506373882294 0.686515092849731 0.701284945011139 0.717861533164978 0.729217410087585 0.746539354324341 0.7614865899086 0.764811635017395 0.774880886077881 0.777587056159973 0.778339684009552 0.782763957977295 0.786307692527771 0.787654936313629 0.790110111236572 0.795846879482269 0.815811455249786 0.825509369373322 0.831025540828705 0.817035019397736 0.808166325092316 0.798958301544189 0.791427731513977 0.794889867305756 0.807433903217316 0.831272482872009 0.85194194316864 0.861749172210693 0.869114577770233 0.873222768306732 0.880155324935913 0.885809481143951 0.88957542181015 0.895702242851257 0.899130284786224 0.904933154582977 0.912859320640564 0.917238891124725 0.918718099594116 0.9178826212883 0.911070704460144 0.893699467182159 0.897135734558105 0.898266017436981 0.889771223068237 0.900973737239838 0.877573549747467 0.857643961906433 0.853972613811493 0.835964679718018 0.859418928623199 0.867990851402283 0.872958838939667 0.910388290882111 0.906272530555725 0.863129615783691 0.878823459148407 0.900191485881805 0.881713628768921 0.857301235198975 0.834422767162323 0.859904944896698 0.89407604932785 0.787899553775787 0.795667707920074 -9999 -9999 -9999 -9999 -9999 -9999 -9999 -9999 -9999 -9999 -9999 -9999 -9999 -9999 -9999 -9999 -9999 -9999 -9999 -9999 -9999 -9999 -9999 -9999 -9999 -9999 -9999 -9999 -9999 -9999 -9999 -9999 -9999 -9999 -9999 -9999 -9999 -9999 -9999 -9999 -9999 -9999 -9999 -9999 -9999 -9999 -9999 -9999 -9999 -9999 -9999 -9999 -9999 -9999 -9999 -9999 -9999 -9999 -9999 -9999 -9999 -9999 -9999 -9999 -9999 -9999 -9999 -9999 -9999 -9999
-9999 -9999 -9999 -9999 -9999 -9999 -9999 -9999 -9999 -9999 -9999 -9999 -9999 -9999 -9999 -9999 -9999 -9999 -9999 -9999 -9999 -9999 -9999 -9999 -9999 -9999 -9999 -9999 -9999 -9999 -9999 -9999 -9999 -9999 -9999 -9999 -9999 -9999 -9999 -9999 -9999 -9999 -9999 -9999 -9999 -9999 -9999 -9999 -9999 -9999 -9999 -9999 -9999 -9999 -9999 -9999 -9999 -9999 -9999 -9999 -9999 -9999 -9999 -9999 -9999 -9999 -9999 -9999 -9999 -9999 -9999 -9999 -9999 -9999 -9999 -9999 -9999 -9999 -9999 -9999 -9999 -9999 -9999 -9999 -9999 -9999 -9999 -9999 -9999 -9999 -9999 -9999 -9999 -9999 -9999 -9999 -9999 -9999 -9999 -9999 -9999 -9999 -9999 -9999 -9999 -9999 -9999 -9999 -9999 -9999 -9999 -9999 -9999 -9999 -9999 -9999 -9999 -9999 -9999 -9999 -9999 -9999 -9999 -9999 -9999 -9999 -9999 -9999 -9999 -9999 -9999 -9999 -9999 -9999 -9999 -9999 -9999 -9999 -9999 -9999 -9999 -9999 -9999 -9999 -9999 -9999 -9999 -9999 -9999 -9999 -9999 -9999 -9999 -9999 -9999 -9999 -9999 -9999 -9999 -9999 -9999 -9999 -9999 -9999 -9999 -9999 -9999 -9999 -9999 -9999 -9999 -9999 -9999 -9999 -9999 -9999 -9999 -9999 -9999 -9999 -9999 -9999 -9999 -9999 -9999 -9999 -9999 -9999 -9999 -9999 -9999 -9999 -9999 -9999 0.321068435907364 0.322475403547287 0.322299271821976 0.323352068662643 0.326368302106857 0.32742765545845 0.445866942405701 0.450605660676956 0.453403502702713 0.452040880918503 0.44928240776062 0.457810819149017 0.466385245323181 0.471601635217667 0.486451268196106 0.49924036860466 0.506718516349792 0.511142313480377 0.516663014888763 0.521645784378052 0.593980967998505 0.588659524917603 0.588298439979553 0.591293752193451 0.593873023986816 0.6086545586586 0.625989139080048 0.637883424758911 0.73490709066391 0.749814569950104 0.764268577098846 0.779640555381775 0.791998386383057 0.712575018405914 0.729217410087585 0.739636600017548 0.753769040107727 0.765059471130371 0.768815398216248 0.777777373790741 0.780803382396698 0.781550645828247 0.778365671634674 0.783127546310425 0.788110435009003 0.791673898696899 0.798474192619324 0.806116461753845 0.819471716880798 0.823192417621613 0.825178444385529 0.819460451602936 0.810616016387939 0.799849033355713 0.797959387302399 0.79988968372345 0.818059742450714 0.838214576244354 0.859480679035187 0.870277404785156 0.876899003982544 0.883087038993835 0.888560175895691 0.893047869205475 0.897438585758209 0.904498875141144 0.911550402641296 0.91642040014267 0.919798851013184 0.918073415756226 0.904197514057159 0.897321581840515 0.893990039825439 0.878048837184906 0.897897005081177 0.867734551429749 0.892537295818329 0.880686938762665 0.817451953887939 0.796421110630035 0.835042953491211 0.863673031330109 0.878797471523285 0.87775194644928 0.903727889060974 0.89209508895874 0.876787126064301 0.89851701259613 0.783250153064728 0.896449148654938 0.877343356609344 0.859599888324738 0.88611102104187 0.781188428401947 0.793484032154083 0.79341322183609 0.795713484287262 -9999 -9999 -9999 -9999 -9999 -9999 -9999 -9999 -9999 -9999 -9999 -9999 -9999 -9999 -9999 -9999 -9999 -9999 -9999 -9999 -9999 -9999 -9999 -9999 -9999 -9999 -9999 -9999 -9999 -9999 -9999 -9999 -9999 -9999 -9999 -9999 -9999 -9999 -9999 -9999 -9999 -9999 -9999 -9999 -9999 -9999 -9999 -9999 -9999 -9999 -9999 -9999 -9999 -9999 -9999 -9999 -9999 -9999 -9999 -9999 -9999 -9999 -9999 -9999 -9999 -9999 -9999 -9999 -9999
-9999 -9999 -9999 -9999 -9999 -9999 -9999 -9999 -9999 -9999 -9999 -9999 -9999 -9999 -9999 -9999 -9999 -9999 -9999 -9999 -9999 -9999 -9999 -9999 -9999 -9999 -9999 -9999 -9999 -9999 -9999 -9999 -9999 -9999 -9999 -9999 -9999 -9999 -9999 -9999 -9999 -9999 -9999 -9999 -9999 -9999 -9999 -9999 -9999 -9999 -9999 -9999 -9999 -9999 -9999 -9999 -9999 -9999 -9999 -9999 -9999 -9999 -9999 -9999 -9999 -9999 -9999 -9999 -9999 -9999 -9999 -9999 -9999 -9999 -9999 -9999 -9999 -9999 -9999 -9999 -9999 -9999 -9999 -9999 -9999 -9999 -9999 -9999 -9999 -9999 -9999 -9999 -9999 -9999 -9999 -9999 -9999 -9999 -9999 -9999 -9999 -9999 -9999 -9999 -9999 -9999 -9999 -9999 -9999 -9999 -9999 -9999 -9999 -9999 -9999 -9999 -9999 -9999 -9999 -9999 -9999 -9999 -9999 -9999 -9999 -9999 -9999 -9999 -9999 -9999 -9999 -9999 -9999 -9999 -9999 -9999 -9999 -9999 -9999 -9999 -9999 -9999 -9999 -9999 -9999 -9999 -9999 -9999 -9999 -9999 -9999 -9999 -9999 -9999 -9999 -9999 -9999 -9999 -9999 -9999 -9999 -9999 -9999 -9999 -9999 -9999 -9999 -9999 -9999 -9999 -9999 -9999 -9999 -9999 -9999 -9999 -9999 -9999 -9999 -9999 -9999 -9999 -9999 -9999 -9999 -9999 -9999 -9999 -9999 -9999 -9999 -9999 0.313932776451111 0.423649877309799 0.427794396877289 0.433016985654831 0.32246595621109 0.322817832231522 0.323881536722183 0.325112104415894 0.442030429840088 0.449876099824905 0.453627169132233 0.455855041742325 0.455110222101212 0.463587582111359 0.472248733043671 0.480568051338196 0.488847494125366 0.498430252075195 0.505929291248322 0.515236854553223 0.522393822669983 0.527946770191193 0.532657742500305 0.606315016746521 0.603944480419159 0.607988357543945 0.614409387111664 0.613514602184296 0.619119882583618 0.728718996047974 0.746633172035217 0.756000936031342 0.767854869365692 0.786489486694336 0.701919913291931 0.714119672775269 0.732512831687927 0.747247099876404 0.765048086643219 0.781441450119019 0.782059729099274 0.78844165802002 0.785650551319122 0.784129798412323 0.787992358207703 0.792977333068848 0.805324494838715 0.814442098140717 0.819165885448456 0.818637728691101 0.815721809864044 0.812392890453339 0.81271892786026 0.811879277229309 0.807669758796692 0.803804516792297 0.808822214603424 0.809170484542847 0.81186306476593 0.813667893409729 0.844464778900146 0.868126094341278 0.877540826797485 0.88610303401947 0.892649173736572 0.898359179496765 0.903123915195465 0.90647429227829 0.908124983310699 0.908948600292206 0.905256390571594 0.907997786998749 0.902527987957001 0.889128625392914 0.847093343734741 0.838786959648132 0.862557530403137 0.857050180435181 0.844163954257965 0.849853038787842 0.832590222358704 0.85454136133194 0.881364941596985 0.889274418354034 0.887382388114929 0.901983082294464 0.907817482948303 0.893459022045135 0.888472080230713 0.782503545284271 0.788368225097656 0.785552084445953 0.895802080631256 0.897421717643738 0.779512703418732 0.787209272384644 0.794060707092285 0.794999659061432 0.791835129261017 0.791748881340027 -9999 -9999 -9999 -9999 -9999 -9999 -9999 -9999 -9999 -9999 -9999 -9999 -9999 -9999 -9999 -9999 -9999 -9999 -9999 -9999 -9999 -9999 -9999 -9999 -9999 -9999 -9999 -9999 -9999 -9999 -9999 -9999 -9999 -9999 -9999 -9999 -9999 -9999 -9999 -9999 -9999 -9999 -9999 -9999 -9999 -9999 -9999 -9999 -9999 -9999 -9999 -9999 -9999 -9999 -9999 -9999 -9999 -9999 -9999 -9999 -9999 -9999 -9999 -9999 -9999 -9999 -9999 -9999
-9999 -9999 -9999 -9999 -9999 -9999 -9999 -9999 -9999 -9999 -9999 -9999 -9999 -9999 -9999 -9999 -9999 -9999 -9999 -9999 -9999 -9999 -9999 -9999 -9999 -9999 -9999 -9999 -9999 -9999 -9999 -9999 -9999 -9999 -9999 -9999 -9999 -9999 -9999 -9999 -9999 -9999 -9999 -9999 -9999 -9999 -9999 -9999 -9999 -9999 -9999 -9999 -9999 -9999 -9999 -9999 -9999 -9999 -9999 -9999 -9999 -9999 -9999 -9999 -9999 -9999 -9999 -9999 -9999 -9999 -9999 -9999 -9999 -9999 -9999 -9999 -9999 -9999 -9999 -9999 -9999 -9999 -9999 -9999 -9999 -9999 -9999 -9999 -9999 -9999 -9999 -9999 -9999 -9999 -9999 -9999 -9999 -9999 -9999 -9999 -9999 -9999 -9999 -9999 -9999 -9999 -9999 -9999 -9999 -9999 -9999 -9999 -9999 -9999 -9999 -9999 -9999 -9999 -9999 -9999 -9999 -9999 -9999 -9999 -9999 -9999 -9999 -9999 -9999 -9999 -9999 -9999 -9999 -9999 -9999 -9999 -9999 -9999 -9999 -9999 -9999 -9999 -9999 -9999 -9999 -9999 -9999 -9999 -9999 -9999 -9999 -9999 -9999 -9999 -9999 -9999 -9999 -9999 -9999 -9999 -9999 -9999 -9999 -9999 -9999 -9999 -9999 -9999 -9999 -9999 -9999 -9999 -9999 -9999 -9999 -9999 -9999 -9999 -9999 -9999 -9999 -9999 -9999 -9999 -9999 -9999 -9999 -9999 -9999 -9999 0.415640592575073 0.420322418212891 0.424497812986374 0.426021933555603 0.428528279066086 0.433193445205688 0.433857917785645 0.436316460371017 0.436897188425064 0.439540892839432 0.442611455917358 0.446531593799591 0.44786548614502 0.453153908252716 0.455070495605469 0.463692009449005 0.469982028007507 0.478348016738892 0.489127039909363 0.497982770204544 0.505437076091766 0.51359635591507 0.518440663814545 0.52391129732132 0.527345359325409 0.536972105503082 0.619363605976105 0.623719811439514 0.626727283000946 0.625306844711304 0.632107317447662 0.747014224529266 0.761002421379089 0.767173945903778 0.78810065984726 0.800623893737793 0.809912800788879 0.726314067840576 0.739227771759033 0.76279604434967 0.782127141952515 0.782440602779388 0.788206994533539 0.792113780975342 0.788240075111389 0.782260477542877 0.787295997142792 0.798114240169525 0.809024512767792 0.812498569488525 0.816462218761444 0.827505171298981 0.831114649772644 0.82079690694809 0.815072894096375 0.813505351543427 0.8113072514534 0.808719635009766 0.805935502052307 0.803966522216797 0.808982133865356 0.81016343832016 0.819791376590729 0.843942105770111 0.856619775295258 0.870441913604736 0.883535921573639 0.891495287418365 0.895897150039673 0.895481050014496 0.877227067947388 0.875054657459259 0.862063109874725 0.881127655506134 0.888734579086304 0.848568320274353 0.834931254386902 0.786424577236176 0.806435227394104 0.81625634431839 0.841135025024414 0.842499017715454 0.877573549747467 0.893771231174469 0.89472633600235 0.900407373905182 0.904838502407074 0.903190851211548 0.901343464851379 0.885297954082489 0.902641117572784 0.783207058906555 0.794820487499237 0.793988227844238 0.791172862052917 0.794060528278351 0.78858870267868 0.792321145534515 0.794814109802246 0.794693470001221 0.79361754655838 0.792656600475311 -9999 -9999 -9999 -9999 -9999 -9999 -9999 -9999 -9999 -9999 -9999 -9999 -9999 -9999 -9999 -9999 -9999 -9999 -9999 -9999 -9999 -9999 -9999 -9999 -9999 -9999 -9999 -9999 -9999 -9999 -9999 -9999 -9999 -9999 -9999 -9999 -9999 -9999 -9999 -9999 -9999 -9999 -9999 -9999 -9999 -9999 -9999 -9999 -9999 -9999 -9999 -9999 -9999 -9999 -9999 -9999 -9999 -9999 -9999 -9999 -9999 -9999 -9999 -9999 -9999 -9999 -9999 -9999
-9999 -9999 -9999 -9999 -9999 -9999 -9999 -9999 -9999 -9999 -9999 -9999 -9999 -9999 -9999 -9999 -9999 -9999 -9999 -9999 -9999 -9999 -9999 -9999 -9999 -9999 -9999 -9999 -9999 -9999 -9999 -9999 -9999 -9999 -9999 -9999 -9999 -9999 -9999 -9999 -9999 -9999 -9999 -9999 -9999 -9999 -9999 -9999 -9999 -9999 -9999 -9999 -9999 -9999 -9999 -9999 -9999 -9999 -9999 -9999 -9999 -9999 -9999 -9999 -9999 -9999 -9999 -9999 -9999 -9999 -9999 -9999 -9999 -9999 -9999 -9999 -9999 -9999 -9999 -9999 -9999 -9999 -9999 -9999 -9999 -9999 -9999 -9999 -9999 -9999 -9999 -9999 -9999 -9999 -9999 -9999 -9999 -9999 -9999 -9999 -9999 -9999 -9999 -9999 -9999 -9999 -9999 -9999 -9999 -9999 -9999 -9999 -9999 -9999 -9999 -9999 -9999 -9999 -9999 -9999 -9999 -9999 -9999 -9999 -9999 -9999 -9999 -9999 -9999 -9999 -9999 -9999 -9999 -9999 -9999 -9999 -9999 -9999 -9999 -9999 -9999 -9999 -9999 -9999 -9999 -9999 -9999 -9999 -9999 -9999 -9999 -9999 -9999 -9999 -9999 -9999 -9999 -9999 -9999 -9999 -9999 -9999 -9999 -9999 -9999 -9999 -9999 -9999 -9999 -9999 -9999 -9999 -9999 -9999 -9999 -9999 -9999 -9999 -9999 -9999 -9999 -9999 -9999 -9999 -9999 -9999 -9999 -9999 -9999 0.409693330526352 0.413672506809235 0.417376846075058 0.422558903694153 0.427728861570358 0.431400150060654 0.43451189994812 0.435583174228668 0.43607684969902 0.435251951217651 0.437555015087128 0.439043939113617 0.441612780094147 0.443611860275269 0.447040051221848 0.451579004526138 0.458535373210907 0.468954116106033 0.478451579809189 0.487730532884598 0.496654808521271 0.504718005657196 0.510453343391418 0.518161654472351 0.525026679039001 0.535487413406372 0.665098071098328 0.668005764484406 0.675280272960663 0.638222217559814 0.64088249206543 0.740642786026001 0.768356502056122 0.776888430118561 0.787998616695404 0.79751843214035 0.809912800788879 0.818788945674896 0.829590678215027 0.754303693771362 0.773398876190186 0.786201298236847 0.783838093280792 0.788829386234283 0.791981756687164 0.786337852478027 0.783555448055267 0.791108369827271 0.795285224914551 0.79936671257019 0.800710737705231 0.811110556125641 0.827751636505127 0.833153307437897 0.833437740802765 0.826021790504456 0.827574014663696 0.818482339382172 0.819978415966034 0.816777586936951 0.822775542736053 0.827567994594574 0.822339653968811 0.825875103473663 0.842809319496155 0.858695447444916 0.874219715595245 0.881649553775787 0.884964406490326 0.875074625015259 0.877466082572937 0.82281631231308 0.808908700942993 0.823968291282654 0.830267667770386 0.851400315761566 0.836451411247253 0.80173671245575 0.817025721073151 0.839173793792725 0.843539774417877 0.865626871585846 0.872869372367859 0.878479182720184 0.89739203453064 0.890441834926605 0.883458197116852 0.884281158447266 0.882257759571075 0.885187387466431 0.890460968017578 0.898069202899933 0.905572295188904 0.90466445684433 0.795657873153687 0.795610785484314 0.791533589363098 0.781305909156799 0.78757905960083 0.788622796535492 0.790184855461121 0.794737339019775 0.795035719871521 -9999 -9999 -9999 -9999 -9999 -9999 -9999 -9999 -9999 -9999 -9999 -9999 -9999 -9999 -9999 -9999 -9999 -9999 -9999 -9999 -9999 -9999 -9999 -9999 -9999 -9999 -9999 -9999 -9999 -9999 -9999 -9999 -9999 -9999 -9999 -9999 -9999 -9999 -9999 -9999 -9999 -9999 -9999 -9999 -9999 -9999 -9999 -9999 -9999 -9999 -9999 -9999 -9999 -9999 -9999 -9999 -9999 -9999 -9999 -9999 -9999 -9999 -9999 -9999 -9999 -9999 -9999 -9999
-9999 -9999 -9999 -9999 -9999 -9999 -9999 -9999 -9999 -9999 -9999 -9999 -9999 -9999 -9999 -9999 -9999 -9999 -9999 -9999 -9999 -9999 -9999 -9999 -9999 -9999 -9999 -9999 -9999 -9999 -9999 -9999 -9999 -9999 -9999 -9999 -9999 -9999 -9999 -9999 -9999 -9999 -9999 -9999 -9999 -9999 -9999 -9999 -9999 -9999 -9999 -9999 -9999 -9999 -9999 -9999 -9999 -9999 -9999 -9999 -9999 -9999 -9999 -9999 -9999 -9999 -9999 -9999 -9999 -9999 -9999 -9999 -9999 -9999 -9999 -9999 -9999 -9999 -9999 -9999 -9999 -9999 -9999 -9999 -9999 -9999 -9999 -9999 -9999 -9999 -9999 -9999 -9999 -9999 -9999 -9999 -9999 -9999 -9999 -9999 -9999 -9999 -9999 -9999 -9999 -9999 -9999 -9999 -9999 -9999 -9999 -9999 -9999 -9999 -9999 -9999 -9999 -9999 -9999 -9999 -9999 -9999 -9999 -9999 -9999 -9999 -9999 -9999 -9999 -9999 -9999 -9999 -9999 -9999 -9999 -9999 -9999 -9999 -9999 -9999 -9999 -9999 -9999 -9999 -9999 -9999 -9999 -9999 -9999 -9999 -9999 -9999 -9999 -9999 -9999 -9999 -9999 -9999 -9999 -9999 -9999 -9999 -9999 -9999 -9999 -9999 -9999 -9999 -9999 -9999 -9999 -9999 -9999 -9999 -9999 -9999 -9999 -9999 -9999 -9999 -9999 -9999 -9999 -9999 -9999 -9999 0.388851970434189 0.39768397808075 0.403657466173172 0.408367842435837 0.413109719753265 0.416568964719772 0.421017348766327 0.424714535474777 0.426752954721451 0.429017961025238 0.431716978549957 0.431154847145081 0.431645572185516 0.432947158813477 0.433598786592484 0.436637461185455 0.440852642059326 0.445111602544785 0.449646085500717 0.457355171442032 0.467242270708084 0.476914882659912 0.486451953649521 0.493910759687424 0.502293050289154 0.508500158786774 0.517461776733398 0.5273557305336 0.538961410522461 0.670920312404633 0.678645014762878 0.686024963855743 0.748326539993286 0.745898067951202 0.762055695056915 0.779504477977753 0.792294919490814 0.801018178462982 0.811156272888184 0.807243287563324 0.816505312919617 0.828022301197052 0.75463742017746 0.772050499916077 0.774663090705872 0.781485617160797 0.788829386234283 0.79058563709259 0.78778338432312 0.787423968315125 0.788548588752747 0.790752828121185 0.789351105690002 0.797467291355133 0.812722563743591 0.822258830070496 0.831104397773743 0.826480150222778 0.830131769180298 0.821368992328644 0.820845246315002 0.824140191078186 0.832260310649872 0.839550614356995 0.834223210811615 0.836650907993317 0.836708903312683 0.844720900058746 0.862610936164856 0.876819908618927 0.880153238773346 0.862320721149445 0.845212936401367 0.851894974708557 0.840286076068878 0.80243843793869 0.81608635187149 0.811486661434174 0.831040799617767 0.816450655460358 0.825246393680573 0.851761519908905 0.858423888683319 0.872661411762238 0.879318058490753 0.883683323860168 0.888667643070221 0.884055972099304 0.852742075920105 0.840482771396637 0.846060514450073 0.869222283363342 0.89673924446106 0.907732963562012 0.785469591617584 0.789110362529755 0.793093979358673 0.79454505443573 0.793967843055725 0.79016524553299 0.780152678489685 0.781270861625671 0.782867848873138 0.787207663059235 0.795667588710785 0.793394207954407 -9999 -9999 -9999 -9999 -9999 -9999 -9999 -9999 -9999 -9999 -9999 -9999 -9999 -9999 -9999 -9999 -9999 -9999 -9999 -9999 -9999 -9999 -9999 -9999 -9999 -9999 -9999 -9999 -9999 -9999 -9999 -9999 -9999 -9999 -9999 -9999 -9999 -9999 -9999 -9999 -9999 -9999 -9999 -9999 -9999 -9999 -9999 -9999 -9999 -9999 -9999 -9999 -9999 -9999 -9999 -9999 -9999 -9999 -9999 -9999 -9999 -9999 -9999 -9999 -9999 -9999 -9999 -9999
-9999 -9999 -9999 -9999 -9999 -9999 -9999 -9999 -9999 -9999 -9999 -9999 -9999 -9999 -9999 -9999 -9999 -9999 -9999 -9999 -9999 -9999 -9999 -9999 -9999 -9999 -9999 -9999 -9999 -9999 -9999 -9999 -9999 -9999 -9999 -9999 -9999 -9999 -9999 -9999 -9999 -9999 -9999 -9999 -9999 -9999 -9999 -9999 -9999 -9999 -9999 -9999 -9999 -9999 -9999 -9999 -9999 -9999 -9999 -9999 -9999 -9999 -9999 -9999 -9999 -9999 -9999 -9999 -9999 -9999 -9999 -9999 -9999 -9999 -9999 -9999 -9999 -9999 -9999 -9999 -9999 -9999 -9999 -9999 -9999 -9999 -9999 -9999 -9999 -9999 -9999 -9999 -9999 -9999 -9999 -9999 -9999 -9999 -9999 -9999 -9999 -9999 -9999 -9999 -9999 -9999 -9999 -9999 -9999 -9999 -9999 -9999 -9999 -9999 -9999 -9999 -9999 -9999 -9999 -9999 -9999 -9999 -9999 -9999 -9999 -9999 -9999 -9999 -9999 -9999 -9999 -9999 -9999 -9999 -9999 -9999 -9999 -9999 -9999 -9999 -9999 -9999 -9999 -9999 -9999 -9999 -9999 -9999 -9999 -9999 -9999 -9999 -9999 -9999 -9999 -9999 -9999 -9999 -9999 -9999 -9999 -9999 -9999 -9999 -9999 -9999 -9999 -9999 -9999 -9999 -9999 -9999 -9999 -9999 -9999 -9999 -9999 -9999 -9999 -9999 -9999 -9999 -9999 -9999 -9999 0.385549575090408 0.393951207399368 0.399361819028854 0.404890120029449 0.409609168767929 0.414774626493454 0.418095886707306 0.422647893428802 0.425109893083572 0.426572948694229 0.427305579185486 0.428373128175735 0.428617686033249 0.430822491645813 0.433193445205688 0.433667808771133 0.434498012065887 0.438447713851929 0.442515432834625 0.447794646024704 0.457875698804855 0.467161804437637 0.477253705263138 0.486186563968658 0.492111504077911 0.49993759393692 0.509312152862549 0.517566800117493 0.528223991394043 0.537028610706329 0.668998420238495 0.672711133956909 0.681806027889252 0.75356262922287 0.760590732097626 0.764510989189148 0.775204718112946 0.782958388328552 0.793347358703613 0.79754900932312 0.799917817115784 0.809594869613647 0.732887983322144 0.752031087875366 0.759653270244598 0.766855716705322 0.780632674694061 0.785450875759125 0.780720591545105 0.775872826576233 0.782504260540009 0.786278307437897 0.869193375110626 0.871146500110626 0.878493249416351 0.888026118278503 0.894351899623871 0.822554171085358 0.825992822647095 0.813700139522552 0.815880835056305 0.81952303647995 0.82916647195816 0.84042352437973 0.844948530197144 0.833374202251434 0.832918167114258 0.837973415851593 0.860598504543304 0.872450828552246 0.874978184700012 0.874092638492584 0.879996359348297 0.872328698635101 0.852452456951141 0.853021264076233 0.836669623851776 0.839091360569 0.848815023899078 0.814669609069824 0.815827310085297 0.843579292297363 0.867383062839508 0.878933072090149 0.881073176860809 0.880444765090942 0.880014955997467 0.859776139259338 0.872926950454712 0.854633867740631 0.853756248950958 0.864579916000366 0.885385632514954 0.905300617218018 0.786966681480408 0.785674035549164 0.788307130336761 0.788346350193024 0.784922182559967 0.791251242160797 0.79067063331604 0.789355158805847 0.788918614387512 0.785301804542542 0.788570702075958 0.790847301483154 0.788029134273529 -9999 -9999 -9999 -9999 -9999 -9999 -9999 -9999 -9999 -9999 -9999 -9999 -9999 -9999 -9999 -9999 -9999 -9999 -9999 -9999 -9999 -9999 -9999 -9999 -9999 -9999 -9999 -9999 -9999 -9999 -9999 -9999 -9999 -9999 -9999 -9999 -9999 -9999 -9999 -9999 -9999 -9999 -9999 -9999 -9999 -9999 -9999 -9999 -9999 -9999 -9999 -9999 -9999 -9999 -9999 -9999 -9999 -9999 -9999 -9999 -9999 -9999 -9999 -9999 -9999 -9999 -9999 -9999
-9999 -9999 -9999 -9999 -9999 -9999 -9999 -9999 -9999 -9999 -9999 -9999 -9999 -9999 -9999 -9999 -9999 -9999 -9999 -9999 -9999 -9999 -9999 -9999 -9999 -9999 -9999 -9999 -9999 -9999 -9999 -9999 -9999 -9999 -9999 -9999 -9999 -9999 -9999 -9999 -9999 -9999 -9999 -9999 -9999 -9999 -9999 -9999 -9999 -9999 -9999 -9999 -9999 -9999 -9999 -9999 -9999 -9999 -9999 -9999 -9999 -9999 -9999 -9999 -9999 -9999 -9999 -9999 -9999 -9999 -9999 -9999 -9999 -9999 -9999 -9999 -9999 -9999 -9999 -9999 -9999 -9999 -9999 -9999 -9999 -9999 -9999 -9999 -9999 -9999 -9999 -9999 -9999 -9999 -9999 -9999 -9999 -9999 -9999 -9999 -9999 -9999 -9999 -9999 -9999 -9999 -9999 -9999 -9999 -9999 -9999 -9999 -9999 -9999 -9999 -9999 -9999 -9999 -9999 -9999 -9999 -9999 -9999 -9999 -9999 -9999 -9999 -9999 -9999 -9999 -9999 -9999 -9999 -9999 -9999 -9999 -9999 -9999 -9999 -9999 -9999 -9999 -9999 -9999 -9999 -9999 -9999 -9999 -9999 -9999 -9999 -9999 -9999 -9999 -9999 -9999 -9999 -9999 -9999 -9999 -9999 -9999 -9999 -9999 -9999 -9999 -9999 -9999 -9999 -9999 -9999 -9999 -9999 -9999 -9999 -9999 -9999 -9999 -9999 -9999 -9999 -9999 -9999 -9999 0.380021065473557 0.38838592171669 0.395095497369766 0.400815725326538 0.406276851892471 0.410786718130112 0.415575832128525 0.418575674295425 0.422010987997055 0.426328897476196 0.42584103345871 0.425931990146637 0.426996827125549 0.430488914251328 0.431645572185516 0.434265345335007 0.432770431041718 0.434814095497131 0.437790334224701 0.44201448559761 0.447542458772659 0.45949524641037 0.469238311052322 0.480669051408768 0.488330602645874 0.495116531848907 0.501880049705505 0.510565161705017 0.519522905349731 0.527401268482208 0.535963773727417 0.668181836605072 0.674743175506592 0.68184494972229 0.754543721675873 0.76073807477951 0.755566656589508 0.76138573884964 0.772987186908722 0.778973042964935 0.793775737285614 0.791213750839233 0.79659104347229 0.721565127372742 0.739777863025665 0.742902219295502 0.755552172660828 0.768339276313782 0.768628776073456 0.761124670505524 0.765746891498566 0.768522918224335 0.860493659973145 0.868439674377441 0.873512506484985 0.881695747375488 0.886619806289673 0.887966513633728 0.819956839084625 0.812354683876038 0.807891190052032 0.814303278923035 0.828224658966064 0.84462296962738 0.83649605512619 0.836181044578552 0.819933593273163 0.823977828025818 0.84212726354599 0.852547109127045 0.85970550775528 0.861696243286133 0.860753357410431 0.872810840606689 0.868230104446411 0.852452456951141 0.874279737472534 0.864124000072479 0.858123481273651 0.863041877746582 0.846766352653503 0.859718680381775 0.867734551429749 0.867713212966919 0.857425808906555 0.859166383743286 0.864865064620972 0.862995862960815 0.854241549968719 0.854548156261444 0.843760192394257 0.876905262470245 0.896461367607117 0.902189254760742 0.779512703418732 0.77834939956665 0.900427639484406 0.895138621330261 0.894565105438232 0.89723539352417 0.78547066450119 0.789493501186371 0.788403987884521 0.789205551147461 0.788032352924347 0.787650644779205 0.786942064762115 0.786199450492859 0.785799384117126 -9999 0.779895782470703 0.778804361820221 0.771865785121918 0.771245419979095 0.774695754051208 -9999 -9999 -9999 -9999 -9999 -9999 -9999 -9999 -9999 -9999 -9999 -9999 -9999 -9999 -9999 -9999 -9999 -9999 -9999 -9999 -9999 -9999 -9999 -9999 -9999 -9999 -9999 -9999 -9999 -9999 -9999 -9999 -9999 -9999 -9999 -9999 -9999 -9999 -9999 -9999 -9999 -9999 -9999 -9999 -9999 -9999 -9999 -9999 -9999 -9999 -9999 -9999 -9999 -9999 -9999 -9999 -9999 -9999 -9999 -9999 -9999
-9999 -9999 -9999 -9999 -9999 -9999 -9999 -9999 -9999 -9999 -9999 -9999 -9999 -9999 -9999 -9999 -9999 -9999 -9999 -9999 -9999 -9999 -9999 -9999 -9999 -9999 -9999 -9999 -9999 -9999 -9999 -9999 -9999 -9999 -9999 -9999 -9999 -9999 -9999 -9999 -9999 -9999 -9999 -9999 -9999 -9999 -9999 -9999 -9999 -9999 -9999 -9999 -9999 -9999 -9999 -9999 -9999 -9999 -9999 -9999 -9999 -9999 -9999 -9999 -9999 -9999 -9999 -9999 -9999 -9999 -9999 -9999 -9999 -9999 -9999 -9999 -9999 -9999 -9999 -9999 -9999 -9999 -9999 -9999 -9999 -9999 -9999 -9999 -9999 -9999 -9999 -9999 -9999 -9999 -9999 -9999 -9999 -9999 -9999 -9999 -9999 -9999 -9999 -9999 -9999 -9999 -9999 -9999 -9999 -9999 -9999 -9999 -9999 -9999 -9999 -9999 -9999 -9999 -9999 -9999 -9999 -9999 -9999 -9999 -9999 -9999 -9999 -9999 -9999 -9999 -9999 -9999 -9999 -9999 -9999 -9999 -9999 -9999 -9999 -9999 -9999 -9999 -9999 -9999 -9999 -9999 -9999 -9999 -9999 -9999 -9999 -9999 -9999 -9999 -9999 -9999 -9999 -9999 -9999 -9999 -9999 -9999 -9999 -9999 -9999 -9999 -9999 -9999 -9999 -9999 -9999 -9999 -9999 -9999 -9999 -9999 -9999 -9999 -9999 -9999 -9999 -9999 -9999 -9999 0.379179328680038 0.38404569029808 0.390666723251343 0.397829651832581 0.40487876534462 0.412185430526733 0.416834712028503 0.420804500579834 0.42176952958107 0.42513781785965 0.426110833883286 0.428373128175735 0.431716978549957 0.430979907512665 0.434265345335007 0.4376400411129 0.433510333299637 0.437541872262955 0.440852642059326 0.444271266460419 0.45082700252533 0.463169902563095 0.472439229488373 0.481195569038391 0.487074822187424 0.493180245161057 0.500599205493927 0.510565161705017 0.519843578338623 0.528310358524323 0.662422239780426 0.674506366252899 0.680779695510864 0.685038864612579 0.687432825565338 0.761103451251984 0.755019307136536 0.757102131843567 0.766187489032745 0.779896855354309 0.783790230751038 0.784075260162354 0.792234182357788 0.8153235912323 0.830283939838409 0.742119133472443 0.747366189956665 0.755789995193481 0.752968072891235 0.756026566028595 0.756105780601501 0.757748961448669 0.758029222488403 0.85937911272049 0.864384174346924 0.873681306838989 0.877859055995941 0.88679975271225 0.805073797702789 0.800528228282928 0.809253633022308 0.826187551021576 0.845303416252136 0.84248948097229 0.842974662780762 0.832706093788147 0.826155185699463 0.82975822687149 0.85509991645813 0.867768704891205 0.873539209365845 0.878231227397919 0.880948424339294 0.884134113788605 0.878797352313995 0.878746032714844 0.883209109306335 0.880863547325134 0.874001681804657 0.871072769165039 0.862705171108246 0.839964509010315 0.825246393680573 0.825105130672455 0.827455282211304 0.854192852973938 0.86431485414505 0.839400470256805 0.849285900592804 0.828045129776001 0.854548156261444 0.891937017440796 0.895702660083771 0.884988963603973 0.881138861179352 0.889096617698669 0.873284757137299 0.857952356338501 0.876228809356689 0.895236253738403 0.780745565891266 0.893991708755493 0.779314875602722 0.784023761749268 0.785518527030945 0.786932468414307 0.785530388355255 0.784218788146973 0.78169322013855 0.781280100345612 0.778285980224609 0.774804353713989 0.757568538188934 0.759896636009216 0.772428095340729 0.770317256450653 0.76943564414978 -9999 -9999 -9999 -9999 -9999 -9999 -9999 -9999 -9999 -9999 -9999 -9999 -9999 -9999 -9999 -9999 -9999 -9999 -9999 -9999 -9999 -9999 -9999 -9999 -9999 -9999 -9999 -9999 -9999 -9999 -9999 -9999 -9999 -9999 -9999 -9999 -9999 -9999 -9999 -9999 -9999 -9999 -9999 -9999 -9999 -9999 -9999 -9999 -9999 -9999 -9999 -9999 -9999 -9999 -9999 -9999 -9999 -9999 -9999
-9999 -9999 -9999 -9999 -9999 -9999 -9999 -9999 -9999 -9999 -9999 -9999 -9999 -9999 -9999 -9999 -9999 -9999 -9999 -9999 -9999 -9999 -9999 -9999 -9999 -9999 -9999 -9999 -9999 -9999 -9999 -9999 -9999 -9999 -9999 -9999 -9999 -9999 -9999 -9999 -9999 -9999 -9999 -9999 -9999 -9999 -9999 -9999 -9999 -9999 -9999 -9999 -9999 -9999 -9999 -9999 -9999 -9999 -9999 -9999 -9999 -9999 -9999 -9999 -9999 -9999 -9999 -9999 -9999 -9999 -9999 -9999 -9999 -9999 -9999 -9999 -9999 -9999 -9999 -9999 -9999 -9999 -9999 -9999 -9999 -9999 -9999 -9999 -9999 -9999 -9999 -9999 -9999 -9999 -9999 -9999 -9999 -9999 -9999 -9999 -9999 -9999 -9999 -9999 -9999 -9999 -9999 -9999 -9999 -9999 -9999 -9999 -9999 -9999 -9999 -9999 -9999 -9999 -9999 -9999 -9999 -9999 -9999 -9999 -9999 -9999 -9999 -9999 -9999 -9999 -9999 -9999 -9999 -9999 -9999 -9999 -9999 -9999 -9999 -9999 -9999 -9999 -9999 -9999 -9999 -9999 -9999 -9999 -9999 -9999 -9999 -9999 -9999 -9999 -9999 -9999 -9999 -9999 -9999 -9999 -9999 -9999 -9999 -9999 -9999 -9999 -9999 -9999 -9999 -9999 -9999 -9999 -9999 -9999 -9999 -9999 -9999 -9999 -9999 -9999 -9999 -9999 -9999 0.374467462301254 0.379633724689484 0.385973155498505 0.392091244459152 0.398975849151611 0.40572789311409 0.41203436255455 0.417073786258698 0.420804500579834 0.423285365104675 0.425624161958694 0.425778388977051 0.42828357219696 0.430734366178513 0.433772534132004 0.43664962053299 0.440121799707413 0.437381684780121 0.440852642059326 0.445276349782944 0.450067847967148 0.457273811101913 0.466882556676865 0.475495994091034 0.484570056200027 0.488466441631317 0.493244588375092 0.498517692089081 0.507536232471466 0.516478478908539 0.649106025695801 0.661354243755341 0.670440793037415 0.674743175506592 0.678288638591766 0.682977676391602 0.760074496269226 0.755491375923157 0.757436871528625 0.770291388034821 0.779498517513275 0.777115046977997 0.789745390415192 0.800923705101013 0.821735918521881 0.840702712535858 0.83184027671814 0.83652526140213 0.757259368896484 0.752734184265137 0.751714468002319 0.753423631191254 0.847398042678833 0.848508238792419 0.852870345115662 0.859878420829773 0.867225408554077 0.874189019203186 0.792625606060028 0.80273962020874 0.802768647670746 0.811130940914154 0.828091263771057 0.834717452526093 0.844081997871399 0.835171461105347 0.817901968955994 0.821865081787109 0.834806621074677 0.862481355667114 0.873662412166595 0.87353903055191 0.877828896045685 0.880411624908447 0.877042591571808 0.879796743392944 0.873532295227051 0.881340265274048 0.873161435127258 0.872016072273254 0.868314266204834 0.864872395992279 0.824482262134552 0.818985998630524 0.844842433929443 0.857115149497986 0.864773750305176 0.848751366138458 0.80906617641449 0.830200731754303 0.852876126766205 0.879609882831573 0.879407048225403 0.86063951253891 0.856297373771667 0.858866810798645 0.885892271995544 0.863171935081482 0.839628338813782 0.86571729183197 0.884123027324677 0.897706270217896 0.892834067344666 0.78143048286438 0.778459846973419 0.779311418533325 0.775751352310181 0.771022140979767 0.7782142162323 0.765188217163086 0.771247386932373 0.775673449039459 0.772495031356812 0.868208169937134 0.869053900241852 0.768423795700073 0.769639194011688 0.769180655479431 -9999 -9999 -9999 -9999 -9999 -9999 -9999 -9999 -9999 -9999 -9999 -9999 -9999 -9999 -9999 -9999 -9999 -9999 -9999 -9999 -9999 -9999 -9999 -9999 -9999 -9999 -9999 -9999 -9999 -9999 -9999 -9999 -9999 -9999 -9999 -9999 -9999 -9999 -9999 -9999 -9999 -9999 -9999 -9999 -9999 -9999 -9999 -9999 -9999 -9999 -9999 -9999 -9999 -9999 -9999 -9999 -9999 -9999 -9999
-9999 -9999 -9999 -9999 -9999 -9999 -9999 -9999 -9999 -9999 -9999 -9999 -9999 -9999 -9999 -9999 -9999 -9999 -9999 -9999 -9999 -9999 -9999 -9999 -9999 -9999 -9999 -9999 -9999 -9999 -9999 -9999 -9999 -9999 -9999 -9999 -9999 -9999 -9999 -9999 -9999 -9999 -9999 -9999 -9999 -9999 -9999 -9999 -9999 -9999 -9999 -9999 -9999 -9999 -9999 -9999 -9999 -9999 -9999 -9999 -9999 -9999 -9999 -9999 -9999 -9999 -9999 -9999 -9999 -9999 -9999 -9999 -9999 -9999 -9999 -9999 -9999 -9999 -9999 -9999 -9999 -9999 -9999 -9999 -9999 -9999 -9999 -9999 -9999 -9999 -9999 -9999 -9999 -9999 -9999 -9999 -9999 -9999 -9999 -9999 -9999 -9999 -9999 -9999 -9999 -9999 -9999 -9999 -9999 -9999 -9999 -9999 -9999 -9999 -9999 -9999 -9999 -9999 -9999 -9999 -9999 -9999 -9999 -9999 -9999 -9999 -9999 -9999 -9999 -9999 -9999 -9999 -9999 -9999 -9999 -9999 -9999 -9999 -9999 -9999 -9999 -9999 -9999 -9999 -9999 -9999 -9999 -9999 -9999 -9999 -9999 -9999 -9999 -9999 -9999 -9999 -9999 -9999 -9999 -9999 -9999 -9999 -9999 -9999 -9999 -9999 -9999 -9999 -9999 -9999 -9999 -9999 -9999 -9999 -9999 -9999 -9999 -9999 -9999 -9999 -9999 -9999 0.373458623886108 0.376643538475037 0.381765216588974 0.389022409915924 0.395862311124802 0.401808202266693 0.406895160675049 0.413047045469284 0.416356801986694 0.420170038938522 0.423923432826996 0.426110833883286 0.427884221076965 0.428773075342178 0.431962847709656 0.432541936635971 0.438958674669266 0.443028479814529 0.442611694335938 0.445362836122513 0.451080203056335 0.452517867088318 0.458552151918411 0.467501431703568 0.4747114777565 0.47983530163765 0.48701199889183 0.495436996221542 0.504898428916931 0.51023918390274 0.519422709941864 0.651485323905945 0.663735806941986 0.669065117835999 0.669311285018921 0.676533162593842 0.682149589061737 0.695232331752777 0.755662500858307 0.76512622833252 0.775219559669495 0.775798380374908 0.78569108247757 0.782031774520874 0.790101051330566 0.812430620193481 0.834956228733063 0.842355906963348 0.84126216173172 0.844678699970245 0.846422672271729 0.850334286689758 0.851446986198425 0.853887915611267 0.852119565010071 0.854147851467133 0.863629281520844 0.871596813201904 0.880958676338196 0.88539844751358 0.892557144165039 0.805516958236694 0.810328662395477 0.827791690826416 0.840467989444733 0.839360594749451 0.829001307487488 0.821844756603241 0.824651777744293 0.852203011512756 0.868591129779816 0.870986342430115 0.877667307853699 0.875934720039368 0.845536231994629 0.854773461818695 0.877669990062714 0.859653055667877 0.845109760761261 0.83326929807663 0.814637899398804 0.826812267303467 0.858105659484863 0.857094645500183 0.847966432571411 0.844390273094177 0.843899667263031 0.835134327411652 0.839995741844177 0.815121054649353 0.845611870288849 0.856212139129639 0.862401723861694 0.857301235198975 0.841841757297516 0.829923450946808 0.861799359321594 0.876258790493011 0.860724925994873 0.833440482616425 0.867078542709351 0.886432826519012 0.877072811126709 0.88404381275177 0.893698632717133 0.878663659095764 0.874834835529327 0.769121587276459 0.881128072738647 0.77044141292572 0.874010682106018 0.867774546146393 0.763899505138397 0.765011310577393 0.867781162261963 0.760703086853027 -9999 -9999 -9999 -9999 -9999 -9999 -9999 -9999 -9999 -9999 -9999 -9999 -9999 -9999 -9999 -9999 -9999 -9999 -9999 -9999 -9999 -9999 -9999 -9999 -9999 -9999 -9999 -9999 -9999 -9999 -9999 -9999 -9999 -9999 -9999 -9999 -9999 -9999 -9999 -9999 -9999 -9999 -9999 -9999 -9999 -9999 -9999 -9999 -9999 -9999 -9999 -9999 -9999 -9999 -9999 -9999 -9999 -9999 -9999 -9999 -9999 -9999
-9999 -9999 -9999 -9999 -9999 -9999 -9999 -9999 -9999 -9999 -9999 -9999 -9999 -9999 -9999 -9999 -9999 -9999 -9999 -9999 -9999 -9999 -9999 -9999 -9999 -9999 -9999 -9999 -9999 -9999 -9999 -9999 -9999 -9999 -9999 -9999 -9999 -9999 -9999 -9999 -9999 -9999 -9999 -9999 -9999 -9999 -9999 -9999 -9999 -9999 -9999 -9999 -9999 -9999 -9999 -9999 -9999 -9999 -9999 -9999 -9999 -9999 -9999 -9999 -9999 -9999 -9999 -9999 -9999 -9999 -9999 -9999 -9999 -9999 -9999 -9999 -9999 -9999 -9999 -9999 -9999 -9999 -9999 -9999 -9999 -9999 -9999 -9999 -9999 -9999 -9999 -9999 -9999 -9999 -9999 -9999 -9999 -9999 -9999 -9999 -9999 -9999 -9999 -9999 -9999 -9999 -9999 -9999 -9999 -9999 -9999 -9999 -9999 -9999 -9999 -9999 -9999 -9999 -9999 -9999 -9999 -9999 -9999 -9999 -9999 -9999 -9999 -9999 -9999 -9999 -9999 -9999 -9999 -9999 -9999 -9999 -9999 -9999 -9999 -9999 -9999 -9999 -9999 -9999 -9999 -9999 -9999 -9999 -9999 -9999 -9999 -9999 -9999 -9999 -9999 -9999 -9999 -9999 -9999 -9999 -9999 -9999 -9999 -9999 -9999 -9999 -9999 -9999 -9999 -9999 -9999 -9999 -9999 -9999 -9999 -9999 -9999 -9999 -9999 -9999 -9999 -9999 0.377226799726486 0.38000226020813 0.386045306921005 0.392618149518967 0.398903995752335 0.403961718082428 0.408837050199509 0.413996487855911 0.417704463005066 0.420344054698944 0.424914956092834 0.428879767656326 0.429771393537521 0.431067883968353 0.43238228559494 0.434758484363556 0.438467353582382 0.442443341016769 0.447535336017609 0.447040051221848 0.452084898948669 0.45556977391243 0.461805194616318 0.467321693897247 0.476094394922256 0.482199877500534 0.488597869873047 0.499288648366928 0.507489562034607 0.513272941112518 0.642780363559723 0.65709114074707 0.669624149799347 0.675249934196472 0.677042186260223 0.682352721691132 0.688449263572693 0.694445073604584 0.76294618844986 0.770103573799133 0.767575085163116 0.775684893131256 0.779324293136597 0.790900468826294 0.797150611877441 0.806512296199799 0.818506360054016 0.826837658882141 0.840838372707367 0.851446866989136 0.852378666400909 0.853425979614258 0.847359597682953 0.848283290863037 0.849088132381439 0.854622066020966 0.867460668087006 0.890938282012939 0.885903418064117 0.893448770046234 0.901143074035645 0.898511648178101 0.807999014854431 0.810869574546814 0.812382698059082 0.817063868045807 0.816094815731049 0.821443617343903 0.844279706478119 0.859071671962738 0.865327715873718 0.857832431793213 0.870759963989258 0.853058397769928 0.848261773586273 0.860266983509064 0.866649508476257 0.873507916927338 0.852238357067108 0.847725749015808 0.824812650680542 0.834988355636597 0.839633703231812 0.806487679481506 0.795407474040985 0.805404365062714 0.831613898277283 0.809134066104889 0.835684716701508 0.816467046737671 0.797500312328339 0.794964253902435 0.827599167823792 0.813471019268036 0.804241955280304 0.810998201370239 0.816250324249268 0.830768644809723 0.826363861560822 0.824491560459137 0.840311110019684 0.85882180929184 0.867356061935425 0.88584953546524 0.89579701423645 0.874407291412354 0.868909239768982 0.867637455463409 0.867751836776733 0.869685232639313 0.860073149204254 0.850730419158936 0.883016049861908 0.763761699199677 0.770847618579865 -9999 -9999 -9999 -9999 -9999 -9999 -9999 -9999 -9999 -9999 -9999 -9999 -9999 -9999 -9999 -9999 -9999 -9999 -9999 -9999 -9999 -9999 -9999 -9999 -9999 -9999 -9999 -9999 -9999 -9999 -9999 -9999 -9999 -9999 -9999 -9999 -9999 -9999 -9999 -9999 -9999 -9999 -9999 -9999 -9999 -9999 -9999 -9999 -9999 -9999 -9999 -9999 -9999 -9999 -9999 -9999 -9999 -9999 -9999 -9999 -9999 -9999 -9999
-9999 -9999 -9999 -9999 -9999 -9999 -9999 -9999 -9999 -9999 -9999 -9999 -9999 -9999 -9999 -9999 -9999 -9999 -9999 -9999 -9999 -9999 -9999 -9999 -9999 -9999 -9999 -9999 -9999 -9999 -9999 -9999 -9999 -9999 -9999 -9999 -9999 -9999 -9999 -9999 -9999 -9999 -9999 -9999 -9999 -9999 -9999 -9999 -9999 -9999 -9999 -9999 -9999 -9999 -9999 -9999 -9999 -9999 -9999 -9999 -9999 -9999 -9999 -9999 -9999 -9999 -9999 -9999 -9999 -9999 -9999 -9999 -9999 -9999 -9999 -9999 -9999 -9999 -9999 -9999 -9999 -9999 -9999 -9999 -9999 -9999 -9999 -9999 -9999 -9999 -9999 -9999 -9999 -9999 -9999 -9999 -9999 -9999 -9999 -9999 -9999 -9999 -9999 -9999 -9999 -9999 -9999 -9999 -9999 -9999 -9999 -9999 -9999 -9999 -9999 -9999 -9999 -9999 -9999 -9999 -9999 -9999 -9999 -9999 -9999 -9999 -9999 -9999 -9999 -9999 -9999 -9999 -9999 -9999 -9999 -9999 -9999 -9999 -9999 -9999 -9999 -9999 -9999 -9999 -9999 -9999 -9999 -9999 -9999 -9999 -9999 -9999 -9999 -9999 -9999 -9999 -9999 -9999 -9999 -9999 -9999 -9999 -9999 -9999 -9999 -9999 -9999 -9999 -9999 -9999 -9999 -9999 -9999 -9999 -9999 -9999 -9999 -9999 -9999 -9999 -9999 -9999 0.377960592508316 0.383234083652496 0.389991700649261 0.396850347518921 0.402421116828918 0.407279968261719 0.411646366119385 0.41629096865654 0.419469088315964 0.421220451593399 0.425885617733002 0.428074389696121 0.430920034646988 0.432958781719208 0.434025585651398 0.437312394380569 0.43879771232605 0.443191111087799 0.449952781200409 0.450980126857758 0.457669973373413 0.460068643093109 0.465410530567169 0.471624881029129 0.480693012475967 0.488333404064178 0.49290007352829 0.499344736337662 0.508231997489929 0.637857496738434 0.648387014865875 0.657348573207855 0.667243480682373 0.677239000797272 0.686899960041046 0.692164540290833 0.687313377857208 0.691591024398804 0.762473404407501 0.761475920677185 0.76719206571579 0.780524015426636 0.789476633071899 0.789186179637909 0.789426326751709 0.803905546665192 0.805400609970093 0.821651816368103 0.833949327468872 0.840487897396088 0.839876055717468 0.836280941963196 0.833841145038605 0.846369206905365 0.855312526226044 0.871177852153778 0.881372153759003 0.887123882770538 0.889667689800262 0.90312671661377 0.898334264755249 0.895993590354919 0.893401741981506 0.894991993904114 0.898414552211761 0.907842755317688 0.896953284740448 0.839885652065277 0.853914380073547 0.829204916954041 0.81956285238266 0.822225272655487 0.842310190200806 0.825110614299774 0.820673167705536 0.837499439716339 0.865687012672424 0.868059515953064 0.860750734806061 0.862391710281372 0.827205955982208 0.806964635848999 0.774489939212799 0.766750395298004 0.736479222774506 0.790257215499878 0.785382986068726 0.792328953742981 0.803505897521973 0.778222799301147 0.781396210193634 0.793404340744019 0.796840965747833 0.794958472251892 0.811637222766876 0.827448487281799 0.825977921485901 0.832222878932953 0.829145491123199 0.820975303649902 0.818217813968658 0.822525084018707 0.87024462223053 0.88645350933075 0.885361194610596 0.874407291412354 0.842898726463318 0.828581631183624 0.842250287532806 0.872755944728851 0.881115436553955 0.773741185665131 -9999 -9999 -9999 -9999 -9999 -9999 -9999 -9999 -9999 -9999 -9999 -9999 -9999 -9999 -9999 -9999 -9999 -9999 -9999 -9999 -9999 -9999 -9999 -9999 -9999 -9999 -9999 -9999 -9999 -9999 -9999 -9999 -9999 -9999 -9999 -9999 -9999 -9999 -9999 -9999 -9999 -9999 -9999 -9999 -9999 -9999 -9999 -9999 -9999 -9999 -9999 -9999 -9999 -9999 -9999 -9999 -9999 -9999 -9999 -9999 -9999 -9999 -9999 -9999 -9999 -9999
-9999 -9999 -9999 -9999 -9999 -9999 -9999 -9999 -9999 -9999 -9999 -9999 -9999 -9999 -9999 -9999 -9999 -9999 -9999 -9999 -9999 -9999 -9999 -9999 -9999 -9999 -9999 -9999 -9999 -9999 -9999 -9999 -9999 -9999 -9999 -9999 -9999 -9999 -9999 -9999 -9999 -9999 -9999 -9999 -9999 -9999 -9999 -9999 -9999 -9999 -9999 -9999 -9999 -9999 -9999 -9999 -9999 -9999 -9999 -9999 -9999 -9999 -9999 -9999 -9999 -9999 -9999 -9999 -9999 -9999 -9999 -9999 -9999 -9999 -9999 -9999 -9999 -9999 -9999 -9999 -9999 -9999 -9999 -9999 -9999 -9999 -9999 -9999 -9999 -9999 -9999 -9999 -9999 -9999 -9999 -9999 -9999 -9999 -9999 -9999 -9999 -9999 -9999 -9999 -9999 -9999 -9999 -9999 -9999 -9999 -9999 -9999 -9999 -9999 -9999 -9999 -9999 -9999 -9999 -9999 -9999 -9999 -9999 -9999 -9999 -9999 -9999 -9999 -9999 -9999 -9999 -9999 -9999 -9999 -9999 -9999 -9999 -9999 -9999 -9999 -9999 -9999 -9999 -9999 -9999 -9999 -9999 -9999 -9999 -9999 -9999 -9999 -9999 -9999 -9999 -9999 -9999 -9999 -9999 -9999 -9999 -9999 -9999 -9999 -9999 -9999 -9999 -9999 -9999 -9999 -9999 -9999 -9999 -9999 -9999 -9999 -9999 -9999 -9999 -9999 -9999 -9999 0.379933685064316 0.384266346693039 0.392315834760666 0.397686213254929 0.403497993946075 0.408518552780151 0.412185430526733 0.416595697402954 0.419469088315964 0.425970762968063 0.428484439849854 0.428401738405228 0.430514186620712 0.435337632894516 0.43854433298111 0.441686809062958 0.443349629640579 0.447920650243759 0.452870756387711 0.457713782787323 0.463620632886887 0.4680335521698 0.470660418272018 0.479905933141708 0.488862425088882 0.493696600198746 0.498221337795258 0.502871096134186 0.630088686943054 0.644526422023773 0.650841355323792 0.656474828720093 0.666860520839691 0.677268981933594 0.688759505748749 0.693193137645721 0.698508560657501 0.765320062637329 0.761599600315094 0.75823175907135 0.760876834392548 0.777425169944763 0.786451458930969 0.780256330966949 0.778143703937531 0.786272883415222 0.796208024024963 0.801530539989471 0.810436129570007 0.818983972072601 0.823977589607239 0.827413141727448 0.835921227931976 0.843168437480927 0.858946204185486 0.845109879970551 0.856258809566498 0.870138704776764 0.88359522819519 0.896447479724884 0.892708659172058 0.891081094741821 0.893952369689941 0.899337708950043 0.89985728263855 0.897965550422668 0.833602368831635 0.837545156478882 0.852007687091827 0.847297847270966 0.818833887577057 0.804149031639099 0.793757557868958 0.819587290287018 0.850183963775635 0.86481899023056 0.868468880653381 0.853797018527985 0.823294341564178 0.852237343788147 0.824575126171112 0.769241809844971 0.73830646276474 0.730666279792786 0.731529057025909 0.799012959003448 0.813506126403809 0.815423846244812 0.808012902736664 0.813532054424286 0.821903228759766 0.829294562339783 0.818856418132782 0.79961633682251 0.822153925895691 0.833753764629364 0.83527934551239 0.833062887191772 0.825729966163635 0.814025044441223 0.807628810405731 0.810908257961273 0.866839587688446 0.857583343982697 0.859695196151733 0.842671573162079 0.849885165691376 0.856195569038391 0.890517771244049 0.774020969867706 -9999 -9999 -9999 -9999 -9999 -9999 -9999 -9999 -9999 -9999 -9999 -9999 -9999 -9999 -9999 -9999 -9999 -9999 -9999 -9999 -9999 -9999 -9999 -9999 -9999 -9999 -9999 -9999 -9999 -9999 -9999 -9999 -9999 -9999 -9999 -9999 -9999 -9999 -9999 -9999 -9999 -9999 -9999 -9999 -9999 -9999 -9999 -9999 -9999 -9999 -9999 -9999 -9999 -9999 -9999 -9999 -9999 -9999 -9999 -9999 -9999 -9999 -9999 -9999 -9999 -9999 -9999 -9999
-9999 -9999 -9999 -9999 -9999 -9999 -9999 -9999 -9999 -9999 -9999 -9999 -9999 -9999 -9999 -9999 -9999 -9999 -9999 -9999 -9999 -9999 -9999 -9999 -9999 -9999 -9999 -9999 -9999 -9999 -9999 -9999 -9999 -9999 -9999 -9999 -9999 -9999 -9999 -9999 -9999 -9999 -9999 -9999 -9999 -9999 -9999 -9999 -9999 -9999 -9999 -9999 -9999 -9999 -9999 -9999 -9999 -9999 -9999 -9999 -9999 -9999 -9999 -9999 -9999 -9999 -9999 -9999 -9999 -9999 -9999 -9999 -9999 -9999 -9999 -9999 -9999 -9999 -9999 -9999 -9999 -9999 -9999 -9999 -9999 -9999 -9999 -9999 -9999 -9999 -9999 -9999 -9999 -9999 -9999 -9999 -9999 -9999 -9999 -9999 -9999 -9999 -9999 -9999 -9999 -9999 -9999 -9999 -9999 -9999 -9999 -9999 -9999 -9999 -9999 -9999 -9999 -9999 -9999 -9999 -9999 -9999 -9999 -9999 -9999 -9999 -9999 -9999 -9999 -9999 -9999 -9999 -9999 -9999 -9999 -9999 -9999 -9999 -9999 -9999 -9999 -9999 -9999 -9999 -9999 -9999 -9999 -9999 -9999 -9999 -9999 -9999 -9999 -9999 -9999 -9999 -9999 -9999 -9999 -9999 -9999 -9999 -9999 -9999 -9999 -9999 -9999 -9999 -9999 -9999 -9999 -9999 -9999 -9999 -9999 -9999 -9999 -9999 -9999 -9999 -9999 0.377823680639267 0.380669116973877 0.387084186077118 0.393446326255798 0.400735169649124 0.405426383018494 0.409609168767929 0.412185430526733 0.415814131498337 0.419949144124985 0.424926996231079 0.426622956991196 0.430189967155457 0.432063519954681 0.434926241636276 0.442089259624481 0.444574683904648 0.446494936943054 0.450678944587708 0.455786943435669 0.46236714720726 0.47115021944046 0.47528812289238 0.483191937208176 0.490840435028076 0.498067528009415 0.616934657096863 0.623209416866302 0.633841514587402 0.646347343921661 0.651468992233276 0.654597580432892 0.66479367017746 0.672596395015717 0.684940576553345 0.693910300731659 0.697706043720245 0.766110360622406 0.770615220069885 0.764648139476776 0.761631786823273 0.773947954177856 0.776837766170502 0.775179862976074 0.77200585603714 0.775459051132202 0.782087504863739 0.787641108036041 0.787588596343994 0.786738753318787 0.793263554573059 0.802951812744141 0.812959551811218 0.829731464385986 0.842724561691284 0.833341240882874 0.835854649543762 0.843698918819427 0.867607116699219 0.876304864883423 0.880487740039825 0.888725578784943 0.890655994415283 0.893584430217743 0.910690367221832 0.894216179847717 0.835320770740509 0.845238327980042 0.84205436706543 0.819252908229828 0.808325707912445 0.802654623985291 0.798785984516144 0.79235702753067 0.82690566778183 0.840393722057343 0.848168969154358 0.831173777580261 0.833055734634399 0.803946793079376 0.827353596687317 0.79082977771759 0.792579352855682 0.777552306652069 0.796111345291138 0.771149098873138 0.811487317085266 0.842860102653503 0.854100942611694 0.843857526779175 0.843133330345154 0.844487547874451 0.830835282802582 0.818856418132782 0.816408216953278 0.81995815038681 0.796596169471741 0.816170454025269 0.808273673057556 0.798640251159668 0.777034401893616 0.800759196281433 0.826174080371857 0.833377599716187 0.839267194271088 0.839631319046021 0.864299535751343 0.875577032566071 0.884819626808167 0.77402925491333 -9999 -9999 -9999 -9999 -9999 -9999 -9999 -9999 -9999 -9999 -9999 -9999 -9999 -9999 -9999 -9999 -9999 -9999 -9999 -9999 -9999 -9999 -9999 -9999 -9999 -9999 -9999 -9999 -9999 -9999 -9999 -9999 -9999 -9999 -9999 -9999 -9999 -9999 -9999 -9999 -9999 -9999 -9999 -9999 -9999 -9999 -9999 -9999 -9999 -9999 -9999 -9999 -9999 -9999 -9999 -9999 -9999 -9999 -9999 -9999 -9999 -9999 -9999 -9999 -9999 -9999 -9999 -9999 -9999
-9999 -9999 -9999 -9999 -9999 -9999 -9999 -9999 -9999 -9999 -9999 -9999 -9999 -9999 -9999 -9999 -9999 -9999 -9999 -9999 -9999 -9999 -9999 -9999 -9999 -9999 -9999 -9999 -9999 -9999 -9999 -9999 -9999 -9999 -9999 -9999 -9999 -9999 -9999 -9999 -9999 -9999 -9999 -9999 -9999 -9999 -9999 -9999 -9999 -9999 -9999 -9999 -9999 -9999 -9999 -9999 -9999 -9999 -9999 -9999 -9999 -9999 -9999 -9999 -9999 -9999 -9999 -9999 -9999 -9999 -9999 -9999 -9999 -9999 -9999 -9999 -9999 -9999 -9999 -9999 -9999 -9999 -9999 -9999 -9999 -9999 -9999 -9999 -9999 -9999 -9999 -9999 -9999 -9999 -9999 -9999 -9999 -9999 -9999 -9999 -9999 -9999 -9999 -9999 -9999 -9999 -9999 -9999 -9999 -9999 -9999 -9999 -9999 -9999 -9999 -9999 -9999 -9999 -9999 -9999 -9999 -9999 -9999 -9999 -9999 -9999 -9999 -9999 -9999 -9999 -9999 -9999 -9999 -9999 -9999 -9999 -9999 -9999 -9999 -9999 -9999 -9999 -9999 -9999 -9999 -9999 -9999 -9999 -9999 -9999 -9999 -9999 -9999 -9999 -9999 -9999 -9999 -9999 -9999 -9999 -9999 -9999 -9999 -9999 -9999 -9999 -9999 -9999 -9999 -9999 -9999 -9999 -9999 -9999 -9999 -9999 -9999 -9999 -9999 -9999 0.37659028172493 0.380450159311295 0.385751187801361 0.390591025352478 0.396470844745636 0.401808202266693 0.405961185693741 0.409609168767929 0.41533762216568 0.417006850242615 0.420117676258087 0.422993719577789 0.424685060977936 0.429214894771576 0.431655019521713 0.43353334069252 0.439364373683929 0.446319133043289 0.452900618314743 0.462881624698639 0.470988571643829 0.477518737316132 0.480668365955353 0.482660949230194 0.489111393690109 0.486475616693497 0.485747903585434 0.489698529243469 0.496581465005875 0.629871189594269 0.645475387573242 0.653893291950226 0.653531551361084 0.662966430187225 0.673870325088501 0.686076164245605 0.691215634346008 0.760873079299927 0.766655325889587 0.771513402462006 0.7674959897995 0.769300162792206 0.769530296325684 0.768143951892853 0.772554755210876 0.781543374061584 0.79236513376236 0.791888177394867 0.791876614093781 0.789595246315002 0.804271578788757 0.814390301704407 0.826428115367889 0.83808571100235 0.834396481513977 0.842132687568665 0.846217691898346 0.861340641975403 0.878533899784088 0.876700103282928 0.88116455078125 0.893728017807007 0.895790457725525 0.905000269412994 0.906670153141022 0.918179154396057 0.917149066925049 0.919465184211731 0.920499205589294 0.846400260925293 0.833799839019775 0.827393472194672 0.823994517326355 0.805760681629181 0.799655735492706 0.80970561504364 0.801267266273499 0.79849761724472 0.781212389469147 0.77783876657486 0.779110312461853 0.772615849971771 0.797919452190399 0.841530740261078 0.824548661708832 0.82654482126236 0.842607140541077 0.834066271781921 0.852459788322449 0.857021749019623 0.848122239112854 0.822822153568268 0.809548556804657 0.786883175373077 0.824574112892151 0.824421167373657 0.783544957637787 0.757502794265747 0.78886479139328 0.789775550365448 0.775180757045746 0.793404340744019 0.843495965003967 0.872613668441772 0.878253936767578 0.881839156150818 0.861927390098572 0.865954160690308 0.887137711048126 0.771309554576874 -9999 -9999 -9999 -9999 -9999 -9999 -9999 -9999 -9999 -9999 -9999 -9999 -9999 -9999 -9999 -9999 -9999 -9999 -9999 -9999 -9999 -9999 -9999 -9999 -9999 -9999 -9999 -9999 -9999 -9999 -9999 -9999 -9999 -9999 -9999 -9999 -9999 -9999 -9999 -9999 -9999 -9999 -9999 -9999 -9999 -9999 -9999 -9999 -9999 -9999 -9999 -9999 -9999 -9999 -9999 -9999 -9999 -9999 -9999 -9999 -9999 -9999 -9999 -9999 -9999 -9999 -9999 -9999 -9999 -9999
-9999 -9999 -9999 -9999 -9999 -9999 -9999 -9999 -9999 -9999 -9999 -9999 -9999 -9999 -9999 -9999 -9999 -9999 -9999 -9999 -9999 -9999 -9999 -9999 -9999 -9999 -9999 -9999 -9999 -9999 -9999 -9999 -9999 -9999 -9999 -9999 -9999 -9999 -9999 -9999 -9999 -9999 -9999 -9999 -9999 -9999 -9999 -9999 -9999 -9999 -9999 -9999 -9999 -9999 -9999 -9999 -9999 -9999 -9999 -9999 -9999 -9999 -9999 -9999 -9999 -9999 -9999 -9999 -9999 -9999 -9999 -9999 -9999 -9999 -9999 -9999 -9999 -9999 -9999 -9999 -9999 -9999 -9999 -9999 -9999 -9999 -9999 -9999 -9999 -9999 -9999 -9999 -9999 -9999 -9999 -9999 -9999 -9999 -9999 -9999 -9999 -9999 -9999 -9999 -9999 -9999 -9999 -9999 -9999 -9999 -9999 -9999 -9999 -9999 -9999 -9999 -9999 -9999 -9999 -9999 -9999 -9999 -9999 -9999 -9999 -9999 -9999 -9999 -9999 -9999 -9999 -9999 -9999 -9999 -9999 -9999 -9999 -9999 -9999 -9999 -9999 -9999 -9999 -9999 -9999 -9999 -9999 -9999 -9999 -9999 -9999 -9999 -9999 -9999 -9999 -9999 -9999 -9999 -9999 -9999 -9999 -9999 -9999 -9999 -9999 -9999 -9999 -9999 -9999 -9999 -9999 -9999 -9999 -9999 -9999 -9999 -9999 -9999 -9999 0.377458155155182 0.380965232849121 0.386418551206589 0.391788810491562 0.398746460676193 0.403334617614746 0.406962215900421 0.410616815090179 0.415099501609802 0.419469088315964 0.419793993234634 0.422197043895721 0.424608379602432 0.424366861581802 0.425655692815781 0.430106669664383 0.433936566114426 0.440430670976639 0.447102397680283 0.456872254610062 0.461537718772888 0.470842182636261 0.478711575269699 0.478962361812592 0.482782870531082 0.489170908927917 0.488379955291748 0.491282969713211 0.49636971950531 0.62172132730484 0.639302968978882 0.650511503219604 0.655177235603333 0.65513950586319 0.659810245037079 0.668314099311829 0.680495500564575 0.748605728149414 0.749557495117188 0.755609333515167 0.75797027349472 0.757737100124359 0.761976063251495 0.76461136341095 0.767139434814453 0.77259635925293 0.780628263950348 0.781968116760254 0.781483352184296 0.785103738307953 0.796758353710175 0.815862953662872 0.826491415500641 0.828350067138672 0.833678722381592 0.835359156131744 0.847350537776947 0.864183187484741 0.870776295661926 0.883573412895203 0.892744839191437 0.896986484527588 0.888539373874664 0.903595387935638 0.908413708209991 0.909763336181641 0.913139998912811 0.91434520483017 0.839994311332703 0.915604710578918 0.846400260925293 0.835276961326599 0.795268595218658 0.792377471923828 0.810322523117065 0.814241945743561 0.821034014225006 0.82892644405365 0.805982649326324 0.791038274765015 0.811394512653351 0.8133425116539 0.815040349960327 0.804654717445374 0.820708274841309 0.85131561756134 0.864114105701447 0.864544689655304 0.862675368785858 0.845909714698792 0.845650553703308 0.808955371379852 0.786389946937561 0.77662718296051 0.789201855659485 0.772139310836792 0.803678393363953 0.792164206504822 0.741901695728302 0.752362310886383 0.802464067935944 0.78588992357254 0.83674430847168 0.865562081336975 0.86558473110199 0.857512891292572 0.874014258384705 0.886877179145813 0.88722288608551 0.769646048545837 -9999 -9999 -9999 -9999 -9999 -9999 -9999 -9999 -9999 -9999 -9999 -9999 -9999 -9999 -9999 -9999 -9999 -9999 -9999 -9999 -9999 -9999 -9999 -9999 -9999 -9999 -9999 -9999 -9999 -9999 -9999 -9999 -9999 -9999 -9999 -9999 -9999 -9999 -9999 -9999 -9999 -9999 -9999 -9999 -9999 -9999 -9999 -9999 -9999 -9999 -9999 -9999 -9999 -9999 -9999 -9999 -9999 -9999 -9999 -9999 -9999 -9999 -9999 -9999 -9999 -9999 -9999 -9999 -9999 -9999 -9999
-9999 -9999 -9999 -9999 -9999 -9999 -9999 -9999 -9999 -9999 -9999 -9999 -9999 -9999 -9999 -9999 -9999 -9999 -9999 -9999 -9999 -9999 -9999 -9999 -9999 -9999 -9999 -9999 -9999 -9999 -9999 -9999 -9999 -9999 -9999 -9999 -9999 -9999 -9999 -9999 -9999 -9999 -9999 -9999 -9999 -9999 -9999 -9999 -9999 -9999 -9999 -9999 -9999 -9999 -9999 -9999 -9999 -9999 -9999 -9999 -9999 -9999 -9999 -9999 -9999 -9999 -9999 -9999 -9999 -9999 -9999 -9999 -9999 -9999 -9999 -9999 -9999 -9999 -9999 -9999 -9999 -9999 -9999 -9999 -9999 -9999 -9999 -9999 -9999 -9999 -9999 -9999 -9999 -9999 -9999 -9999 -9999 -9999 -9999 -9999 -9999 -9999 -9999 -9999 -9999 -9999 -9999 -9999 -9999 -9999 -9999 -9999 -9999 -9999 -9999 -9999 -9999 -9999 -9999 -9999 -9999 -9999 -9999 -9999 -9999 -9999 -9999 -9999 -9999 -9999 -9999 -9999 -9999 -9999 -9999 -9999 -9999 -9999 -9999 -9999 -9999 -9999 -9999 -9999 -9999 -9999 -9999 -9999 -9999 -9999 -9999 -9999 -9999 -9999 -9999 -9999 -9999 -9999 -9999 -9999 -9999 -9999 -9999 -9999 -9999 -9999 -9999 -9999 -9999 -9999 -9999 -9999 -9999 -9999 -9999 -9999 -9999 -9999 0.379138171672821 0.384347259998322 0.389319837093353 0.395021468400955 0.401481032371521 0.40726038813591 0.4105304479599 0.412809908390045 0.41692128777504 0.422354459762573 0.427021861076355 0.430096834897995 0.429533749818802 0.428308010101318 0.429776817560196 0.430263191461563 0.432699948549271 0.435879677534103 0.441220313310623 0.447553098201752 0.455676376819611 0.464887887239456 0.473557323217392 0.588715612888336 0.591441452503204 0.598773121833801 0.60873281955719 0.611386239528656 0.617909073829651 0.625549077987671 0.635505735874176 0.643520891666412 0.650352001190186 0.655093491077423 0.655291259288788 0.65830785036087 0.666053175926208 0.733782887458801 0.737013518810272 0.736757397651672 0.675805628299713 0.678790271282196 0.73841267824173 0.741365671157837 0.745802462100983 0.755913019180298 0.760172307491302 0.76676207780838 0.767508745193481 0.775154531002045 0.792744040489197 0.807276129722595 0.820132970809937 0.82519268989563 0.829353332519531 0.835683107376099 0.846439480781555 0.855394661426544 0.862968981266022 0.869039416313171 0.878256738185883 0.875579118728638 0.863665223121643 0.859102368354797 0.894525945186615 0.906874895095825 0.911648571491241 0.915846586227417 0.915072679519653 0.821447253227234 0.801309585571289 0.797977566719055 0.825913846492767 0.791615068912506 0.791872024536133 0.827577412128448 0.855443239212036 0.854058384895325 0.85275399684906 0.825713932514191 0.844763576984406 0.842476546764374 0.837032854557037 0.858453214168549 0.855472326278687 0.862610816955566 0.869484782218933 0.872652530670166 0.855654656887054 0.835989236831665 0.840391755104065 0.791813969612122 0.800820171833038 0.743716478347778 0.723287880420685 0.751596093177795 0.727682411670685 0.763744950294495 0.804971992969513 0.776783764362335 0.76936811208725 0.7978236079216 0.811457574367523 0.817722260951996 0.820929825305939 0.79273647069931 0.817504286766052 0.865199148654938 0.890182554721832 -9999 -9999 -9999 -9999 -9999 -9999 -9999 -9999 -9999 -9999 -9999 -9999 -9999 -9999 -9999 -9999 -9999 -9999 -9999 -9999 -9999 -9999 -9999 -9999 -9999 -9999 -9999 -9999 -9999 -9999 -9999 -9999 -9999 -9999 -9999 -9999 -9999 -9999 -9999 -9999 -9999 -9999 -9999 -9999 -9999 -9999 -9999 -9999 -9999 -9999 -9999 -9999 -9999 -9999 -9999 -9999 -9999 -9999 -9999 -9999 -9999 -9999 -9999 -9999 -9999 -9999 -9999 -9999 -9999 -9999 -9999 -9999 -9999
-9999 -9999 -9999 -9999 -9999 -9999 -9999 -9999 -9999 -9999 -9999 -9999 -9999 -9999 -9999 -9999 -9999 -9999 -9999 -9999 -9999 -9999 -9999 -9999 -9999 -9999 -9999 -9999 -9999 -9999 -9999 -9999 -9999 -9999 -9999 -9999 -9999 -9999 -9999 -9999 -9999 -9999 -9999 -9999 -9999 -9999 -9999 -9999 -9999 -9999 -9999 -9999 -9999 -9999 -9999 -9999 -9999 -9999 -9999 -9999 -9999 -9999 -9999 -9999 -9999 -9999 -9999 -9999 -9999 -9999 -9999 -9999 -9999 -9999 -9999 -9999 -9999 -9999 -9999 -9999 -9999 -9999 -9999 -9999 -9999 -9999 -9999 -9999 -9999 -9999 -9999 -9999 -9999 -9999 -9999 -9999 -9999 -9999 -9999 -9999 -9999 -9999 -9999 -9999 -9999 -9999 -9999 -9999 -9999 -9999 -9999 -9999 -9999 -9999 -9999 -9999 -9999 -9999 -9999 -9999 -9999 -9999 -9999 -9999 -9999 -9999 -9999 -9999 -9999 -9999 -9999 -9999 -9999 -9999 -9999 -9999 -9999 -9999 -9999 -9999 -9999 -9999 -9999 -9999 -9999 -9999 -9999 -9999 -9999 -9999 -9999 -9999 -9999 -9999 -9999 -9999 -9999 -9999 -9999 -9999 -9999 -9999 -9999 -9999 -9999 -9999 -9999 -9999 -9999 -9999 -9999 -9999 -9999 -9999 -9999 -9999 -9999 0.37979382276535 0.385085850954056 0.390964329242706 0.397371739149094 0.403864622116089 0.41020679473877 0.412634789943695 0.416356801986694 0.419863373041153 0.422029048204422 0.427836805582047 0.431968063116074 0.433897793292999 0.436969369649887 0.438125371932983 0.435815811157227 0.432336211204529 0.435922235250473 0.437565892934799 0.445330917835236 0.452034294605255 0.461760312318802 0.578216671943665 0.586037456989288 0.594476938247681 0.599049627780914 0.599599838256836 0.606360912322998 0.613038003444672 0.623893141746521 0.631341278553009 0.63773900270462 0.640725076198578 0.647052049636841 0.652325510978699 0.652545094490051 0.656983911991119 0.721512317657471 0.725472450256348 0.721489906311035 0.662017345428467 0.662325501441956 0.667436599731445 0.71930319070816 0.737354755401611 0.750592172145844 0.748957931995392 0.752520203590393 0.765599429607391 0.780987501144409 0.794506132602692 0.794515669345856 0.804900288581848 0.811061382293701 0.826006233692169 0.833162248134613 0.841622948646545 0.848362803459167 0.85828685760498 0.862751066684723 0.848161399364471 0.850619554519653 0.849119007587433 0.845375716686249 0.880716323852539 0.898702442646027 0.910856485366821 0.913120210170746 0.919185876846313 0.901907026767731 0.887242019176483 0.785879850387573 0.746509552001953 0.767371416091919 0.776170909404755 0.835058629512787 0.819805562496185 0.849659562110901 0.864203214645386 0.862828016281128 0.84759384393692 0.863850831985474 0.861923813819885 0.866238057613373 0.861949384212494 0.867025196552277 0.866925179958344 0.871916770935059 0.849610686302185 0.817594766616821 0.783354640007019 0.797689080238342 0.77779883146286 0.7215256690979 0.718040943145752 0.691880762577057 0.71880716085434 0.71308958530426 0.736254990100861 0.782893180847168 0.817181944847107 0.810822427272797 0.817245721817017 0.801064908504486 0.775458037853241 0.771587252616882 0.792647898197174 0.847093343734741 0.886620461940765 -9999 -9999 -9999 -9999 -9999 -9999 -9999 -9999 -9999 -9999 -9999 -9999 -9999 -9999 -9999 -9999 -9999 -9999 -9999 -9999 -9999 -9999 -9999 -9999 -9999 -9999 -9999 -9999 -9999 -9999 -9999 -9999 -9999 -9999 -9999 -9999 -9999 -9999 -9999 -9999 -9999 -9999 -9999 -9999 -9999 -9999 -9999 -9999 -9999 -9999 -9999 -9999 -9999 -9999 -9999 -9999 -9999 -9999 -9999 -9999 -9999 -9999 -9999 -9999 -9999 -9999 -9999 -9999 -9999 -9999 -9999 -9999 -9999 -9999
-9999 -9999 -9999 -9999 -9999 -9999 -9999 -9999 -9999 -9999 -9999 -9999 -9999 -9999 -9999 -9999 -9999 -9999 -9999 -9999 -9999 -9999 -9999 -9999 -9999 -9999 -9999 -9999 -9999 -9999 -9999 -9999 -9999 -9999 -9999 -9999 -9999 -9999 -9999 -9999 -9999 -9999 -9999 -9999 -9999 -9999 -9999 -9999 -9999 -9999 -9999 -9999 -9999 -9999 -9999 -9999 -9999 -9999 -9999 -9999 -9999 -9999 -9999 -9999 -9999 -9999 -9999 -9999 -9999 -9999 -9999 -9999 -9999 -9999 -9999 -9999 -9999 -9999 -9999 -9999 -9999 -9999 -9999 -9999 -9999 -9999 -9999 -9999 -9999 -9999 -9999 -9999 -9999 -9999 -9999 -9999 -9999 -9999 -9999 -9999 -9999 -9999 -9999 -9999 -9999 -9999 -9999 -9999 -9999 -9999 -9999 -9999 -9999 -9999 -9999 -9999 -9999 -9999 -9999 -9999 -9999 -9999 -9999 -9999 -9999 -9999 -9999 -9999 -9999 -9999 -9999 -9999 -9999 -9999 -9999 -9999 -9999 -9999 -9999 -9999 -9999 -9999 -9999 -9999 -9999 -9999 -9999 -9999 -9999 -9999 -9999 -9999 -9999 -9999 -9999 -9999 -9999 -9999 -9999 -9999 -9999 -9999 -9999 -9999 -9999 -9999 -9999 -9999 -9999 -9999 -9999 -9999 -9999 -9999 -9999 -9999 0.383315294981003 0.384937047958374 0.391040831804276 0.399192452430725 0.406236231327057 0.411833584308624 0.416626662015915 0.420534193515778 0.422164261341095 0.42427396774292 0.428401738405228 0.43157422542572 0.434181600809097 0.436515092849731 0.438438385725021 0.437478005886078 0.439433068037033 0.439002126455307 0.441141366958618 0.443112194538116 0.445640534162521 0.456088274717331 0.575549125671387 0.587658822536469 0.592337846755981 0.594108760356903 0.595383882522583 0.596007466316223 0.603600680828094 0.61197292804718 0.621610462665558 0.626439929008484 0.634444952011108 0.643638074398041 0.650795817375183 0.649867177009583 0.648958921432495 0.710596144199371 0.715756118297577 0.710321366786957 0.647097885608673 0.648423433303833 0.648490190505981 0.702267050743103 0.729687571525574 0.736200869083405 0.734951853752136 0.744228541851044 0.760553359985352 0.777981698513031 0.791998982429504 0.802359104156494 0.807933330535889 0.815545976161957 0.819555819034576 0.822242617607117 0.832971632480621 0.841213166713715 0.847177505493164 0.849325656890869 0.847119510173798 0.839253425598145 0.805521965026855 0.815276443958282 0.860770106315613 0.887565851211548 0.886574268341064 0.908185601234436 0.915532112121582 0.920308232307434 0.896322906017303 0.772930264472961 0.743201613426208 0.798134386539459 0.808192670345306 0.821819126605988 0.853602886199951 0.856938004493713 0.862760245800018 0.854704856872559 0.85770857334137 0.853531301021576 0.860586404800415 0.833646833896637 0.82270348072052 0.837961494922638 0.845448791980743 0.851892530918121 0.864235937595367 0.813603520393372 0.748573184013367 0.72474080324173 0.721748828887939 0.713362991809845 0.684462487697601 0.720827877521515 0.71277242898941 0.728846430778503 0.760156452655792 0.782051742076874 0.791018724441528 0.788706839084625 0.795857608318329 0.79731684923172 0.810223698616028 0.796980619430542 0.80804306268692 0.843671679496765 0.869588971138 0.88731449842453 -9999 -9999 -9999 -9999 -9999 -9999 -9999 -9999 -9999 -9999 -9999 -9999 -9999 -9999 -9999 -9999 -9999 -9999 -9999 -9999 -9999 -9999 -9999 -9999 -9999 -9999 -9999 -9999 -9999 -9999 -9999 -9999 -9999 -9999 -9999 -9999 -9999 -9999 -9999 -9999 -9999 -9999 -9999 -9999 -9999 -9999 -9999 -9999 -9999 -9999 -9999 -9999 -9999 -9999 -9999 -9999 -9999 -9999 -9999 -9999 -9999 -9999 -9999 -9999 -9999 -9999 -9999 -9999 -9999 -9999 -9999 -9999 -9999 -9999
-9999 -9999 -9999 -9999 -9999 -9999 -9999 -9999 -9999 -9999 -9999 -9999 -9999 -9999 -9999 -9999 -9999 -9999 -9999 -9999 -9999 -9999 -9999 -9999 -9999 -9999 -9999 -9999 -9999 -9999 -9999 -9999 -9999 -9999 -9999 -9999 -9999 -9999 -9999 -9999 -9999 -9999 -9999 -9999 -9999 -9999 -9999 -9999 -9999 -9999 -9999 -9999 -9999 -9999 -9999 -9999 -9999 -9999 -9999 -9999 -9999 -9999 -9999 -9999 -9999 -9999 -9999 -9999 -9999 -9999 -9999 -9999 -9999 -9999 -9999 -9999 -9999 -9999 -9999 -9999 -9999 -9999 -9999 -9999 -9999 -9999 -9999 -9999 -9999 -9999 -9999 -9999 -9999 -9999 -9999 -9999 -9999 -9999 -9999 -9999 -9999 -9999 -9999 -9999 -9999 -9999 -9999 -9999 -9999 -9999 -9999 -9999 -9999 -9999 -9999 -9999 -9999 -9999 -9999 -9999 -9999 -9999 -9999 -9999 -9999 -9999 -9999 -9999 -9999 -9999 -9999 -9999 -9999 -9999 -9999 -9999 -9999 -9999 -9999 -9999 -9999 -9999 -9999 -9999 -9999 -9999 -9999 -9999 -9999 -9999 -9999 -9999 -9999 -9999 -9999 -9999 -9999 -9999 -9999 -9999 -9999 -9999 -9999 -9999 -9999 -9999 -9999 -9999 -9999 -9999 -9999 -9999 -9999 -9999 -9999 -9999 0.38515293598175 0.388871550559998 0.398436725139618 0.405621290206909 0.412693411111832 0.417254388332367 0.421950370073318 0.42462295293808 0.427884221076965 0.433280050754547 0.434596836566925 0.433288156986237 0.435743480920792 0.437941879034042 0.439038157463074 0.438454926013947 0.440105050802231 0.440008044242859 0.547384977340698 0.556194067001343 0.555870890617371 0.559295535087585 0.567374885082245 0.576312899589539 0.585373163223267 0.594460368156433 0.597148597240448 0.595868468284607 0.604801177978516 0.612846076488495 0.619445025920868 0.627731561660767 0.637706935405731 0.649247884750366 0.71503221988678 0.707519948482513 0.702568292617798 0.705030620098114 0.704309582710266 0.636120319366455 0.634283006191254 0.629942357540131 0.703097820281982 0.717583954334259 0.720655858516693 0.727184057235718 0.744793772697449 0.750908672809601 0.764830708503723 0.776825904846191 0.784420251846313 0.797402858734131 0.806241571903229 0.813211441040039 0.819907009601593 0.825934529304504 0.831371188163757 0.826083362102509 0.819437623023987 0.840985119342804 0.842599868774414 0.825880825519562 0.7890465259552 0.809170484542847 0.852844417095184 0.853966236114502 0.876035749912262 0.899547159671783 0.91915088891983 0.918300569057465 0.903903603553772 0.788652777671814 0.889833331108093 0.909815430641174 0.91502171754837 0.917331159114838 0.851602733135223 0.853867709636688 0.859483420848846 0.840009331703186 0.846080362796783 0.835160553455353 0.844633400440216 0.806097328662872 0.819683253765106 0.843967437744141 0.816249191761017 0.804269075393677 0.841760039329529 0.843817055225372 0.793729543685913 0.738306105136871 0.709452927112579 0.737415790557861 0.722115576267242 0.75789874792099 0.753168284893036 0.76461136341095 0.745101392269135 0.763925313949585 0.740291357040405 0.737270474433899 0.762092709541321 0.777634739875793 0.808191180229187 0.854771077632904 0.869696795940399 0.878711104393005 0.882396221160889 -9999 -9999 -9999 -9999 -9999 -9999 -9999 -9999 -9999 -9999 -9999 -9999 -9999 -9999 -9999 -9999 -9999 -9999 -9999 -9999 -9999 -9999 -9999 -9999 -9999 -9999 -9999 -9999 -9999 -9999 -9999 -9999 -9999 -9999 -9999 -9999 -9999 -9999 -9999 -9999 -9999 -9999 -9999 -9999 -9999 -9999 -9999 -9999 -9999 -9999 -9999 -9999 -9999 -9999 -9999 -9999 -9999 -9999 -9999 -9999 -9999 -9999 -9999 -9999 -9999 -9999 -9999 -9999 -9999 -9999 -9999 -9999 -9999 -9999 -9999
-9999 -9999 -9999 -9999 -9999 -9999 -9999 -9999 -9999 -9999 -9999 -9999 -9999 -9999 -9999 -9999 -9999 -9999 -9999 -9999 -9999 -9999 -9999 -9999 -9999 -9999 -9999 -9999 -9999 -9999 -9999 -9999 -9999 -9999 -9999 -9999 -9999 -9999 -9999 -9999 -9999 -9999 -9999 -9999 -9999 -9999 -9999 -9999 -9999 -9999 -9999 -9999 -9999 -9999 -9999 -9999 -9999 -9999 -9999 -9999 -9999 -9999 -9999 -9999 -9999 -9999 -9999 -9999 -9999 -9999 -9999 -9999 -9999 -9999 -9999 -9999 -9999 -9999 -9999 -9999 -9999 -9999 -9999 -9999 -9999 -9999 -9999 -9999 -9999 -9999 -9999 -9999 -9999 -9999 -9999 -9999 -9999 -9999 -9999 -9999 -9999 -9999 -9999 -9999 -9999 -9999 -9999 -9999 -9999 -9999 -9999 -9999 -9999 -9999 -9999 -9999 -9999 -9999 -9999 -9999 -9999 -9999 -9999 -9999 -9999 -9999 -9999 -9999 -9999 -9999 -9999 -9999 -9999 -9999 -9999 -9999 -9999 -9999 -9999 -9999 -9999 -9999 -9999 -9999 -9999 -9999 -9999 -9999 -9999 -9999 -9999 -9999 -9999 -9999 -9999 -9999 -9999 -9999 -9999 -9999 -9999 -9999 -9999 -9999 -9999 -9999 -9999 -9999 -9999 -9999 -9999 -9999 -9999 -9999 -9999 -9999 0.397013753652573 0.396750569343567 0.405855178833008 0.412455707788467 0.418322294950485 0.421518296003342 0.425860434770584 0.429633945226669 0.435487002134323 0.43887996673584 0.44045278429985 0.439459443092346 0.437970161437988 0.437941879034042 0.440937399864197 0.441638469696045 0.444488823413849 0.545445263385773 0.551701843738556 0.552838385105133 0.558789849281311 0.569496393203735 0.577260434627533 0.584854125976562 0.592752039432526 0.598672926425934 0.602796494960785 0.60414856672287 0.61320036649704 0.619693398475647 0.618840157985687 0.627304375171661 0.697848498821259 0.714031755924225 0.717142820358276 0.7107253074646 0.703903079032898 0.701023817062378 0.68811160326004 0.623525202274323 0.624905467033386 0.702542364597321 0.716471791267395 0.717028200626373 0.728895783424377 0.736124455928802 0.745161831378937 0.758598744869232 0.765551209449768 0.779423654079437 0.79382461309433 0.80138111114502 0.800427913665771 0.797796308994293 0.802056312561035 0.819529891014099 0.828606903553009 0.826062619686127 0.794540166854858 0.791164994239807 0.815540313720703 0.788712024688721 0.748490750789642 0.759630262851715 0.798413813114166 0.790163993835449 0.840720415115356 0.879933416843414 0.901828825473785 0.889788329601288 0.922119617462158 0.916115880012512 0.917512655258179 0.888010323047638 0.818412899971008 0.912674605846405 0.845301806926727 0.848942160606384 0.857069551944733 0.838737308979034 0.814731299877167 0.822960019111633 0.811165928840637 0.793183088302612 0.816401898860931 0.83056366443634 0.79852157831192 0.767195999622345 0.827914595603943 0.843939542770386 0.82016509771347 0.76489132642746 0.758005082607269 0.783059060573578 0.790434300899506 0.798633217811584 0.785560250282288 0.741764724254608 0.694679856300354 0.692238807678223 0.709376037120819 0.721926927566528 0.768120348453522 0.808771073818207 0.844706118106842 0.882273554801941 0.886414587497711 0.888705551624298 0.888634145259857 -9999 -9999 -9999 -9999 -9999 -9999 -9999 -9999 -9999 -9999 -9999 -9999 -9999 -9999 -9999 -9999 -9999 -9999 -9999 -9999 -9999 -9999 -9999 -9999 -9999 -9999 -9999 -9999 -9999 -9999 -9999 -9999 -9999 -9999 -9999 -9999 -9999 -9999 -9999 -9999 -9999 -9999 -9999 -9999 -9999 -9999 -9999 -9999 -9999 -9999 -9999 -9999 -9999 -9999 -9999 -9999 -9999 -9999 -9999 -9999 -9999 -9999 -9999 -9999 -9999 -9999 -9999 -9999 -9999 -9999 -9999 -9999 -9999 -9999 -9999
-9999 -9999 -9999 -9999 -9999 -9999 -9999 -9999 -9999 -9999 -9999 -9999 -9999 -9999 -9999 -9999 -9999 -9999 -9999 -9999 -9999 -9999 -9999 -9999 -9999 -9999 -9999 -9999 -9999 -9999 -9999 -9999 -9999 -9999 -9999 -9999 -9999 -9999 -9999 -9999 -9999 -9999 -9999 -9999 -9999 -9999 -9999 -9999 -9999 -9999 -9999 -9999 -9999 -9999 -9999 -9999 -9999 -9999 -9999 -9999 -9999 -9999 -9999 -9999 -9999 -9999 -9999 -9999 -9999 -9999 -9999 -9999 -9999 -9999 -9999 -9999 -9999 -9999 -9999 -9999 -9999 -9999 -9999 -9999 -9999 -9999 -9999 -9999 -9999 -9999 -9999 -9999 -9999 -9999 -9999 -9999 -9999 -9999 -9999 -9999 -9999 -9999 -9999 -9999 -9999 -9999 -9999 -9999 -9999 -9999 -9999 -9999 -9999 -9999 -9999 -9999 -9999 -9999 -9999 -9999 -9999 -9999 -9999 -9999 -9999 -9999 -9999 -9999 -9999 -9999 -9999 -9999 -9999 -9999 -9999 -9999 -9999 -9999 -9999 -9999 -9999 -9999 -9999 -9999 -9999 -9999 -9999 -9999 -9999 -9999 -9999 -9999 -9999 -9999 -9999 -9999 -9999 -9999 -9999 -9999 -9999 -9999 -9999 -9999 -9999 -9999 -9999 -9999 -9999 -9999 -9999 -9999 -9999 -9999 -9999 0.403675615787506 0.403952062129974 0.407556116580963 0.416090250015259 0.420348942279816 0.424978584051132 0.426743716001511 0.429349988698959 0.433547794818878 0.43960440158844 0.440451353788376 0.440949946641922 0.440366446971893 0.438947409391403 0.440621614456177 0.54115629196167 0.5433589220047 0.545977234840393 0.541366875171661 0.539977967739105 0.550239145755768 0.55892539024353 0.566984415054321 0.574151873588562 0.633020639419556 0.644330739974976 0.643040418624878 0.648022830486298 0.602898478507996 0.664787530899048 0.667536795139313 0.673251509666443 0.677258729934692 0.685867667198181 0.70126336812973 0.703593492507935 0.700206339359283 0.70051109790802 0.690718591213226 0.678058862686157 0.616536676883698 0.692986726760864 0.707400023937225 0.715824484825134 0.731410682201385 0.735660016536713 0.741051495075226 0.751766562461853 0.764789879322052 0.769413888454437 0.783053457736969 0.783204197883606 0.779090702533722 0.77262008190155 0.757061302661896 0.801926970481873 0.817016661167145 0.817091286182404 0.826223134994507 0.812113523483276 0.752242267131805 0.785075068473816 0.753982305526733 0.754971325397491 0.798155725002289 0.817187666893005 0.834493577480316 0.869584143161774 0.896114110946655 0.871221482753754 0.90858381986618 0.906767070293427 0.884017646312714 0.892808556556702 0.785903930664062 0.89097672700882 0.907713532447815 0.8128821849823 0.826398313045502 0.849787890911102 0.808350265026093 0.804879009723663 0.766568779945374 0.768881738185883 0.796428143978119 0.811861038208008 0.801031410694122 0.774860084056854 0.773631811141968 0.808185219764709 0.830970883369446 0.838022232055664 0.817834377288818 0.821078896522522 0.814962685108185 0.797628343105316 0.772261500358582 0.740075349807739 0.733539700508118 0.680238842964172 0.695505917072296 0.74789959192276 0.798474133014679 0.791746079921722 0.849039673805237 0.872218430042267 0.882560074329376 0.883377194404602 -9999 -9999 -9999 -9999 -9999 -9999 -9999 -9999 -9999 -9999 -9999 -9999 -9999 -9999 -9999 -9999 -9999 -9999 -9999 -9999 -9999 -9999 -9999 -9999 -9999 -9999 -9999 -9999 -9999 -9999 -9999 -9999 -9999 -9999 -9999 -9999 -9999 -9999 -9999 -9999 -9999 -9999 -9999 -9999 -9999 -9999 -9999 -9999 -9999 -9999 -9999 -9999 -9999 -9999 -9999 -9999 -9999 -9999 -9999 -9999 -9999 -9999 -9999 -9999 -9999 -9999 -9999 -9999 -9999 -9999 -9999 -9999 -9999 -9999 -9999 -9999 -9999
-9999 -9999 -9999 -9999 -9999 -9999 -9999 -9999 -9999 -9999 -9999 -9999 -9999 -9999 -9999 -9999 -9999 -9999 -9999 -9999 -9999 -9999 -9999 -9999 -9999 -9999 -9999 -9999 -9999 -9999 -9999 -9999 -9999 -9999 -9999 -9999 -9999 -9999 -9999 -9999 -9999 -9999 -9999 -9999 -9999 -9999 -9999 -9999 -9999 -9999 -9999 -9999 -9999 -9999 -9999 -9999 -9999 -9999 -9999 -9999 -9999 -9999 -9999 -9999 -9999 -9999 -9999 -9999 -9999 -9999 -9999 -9999 -9999 -9999 -9999 -9999 -9999 -9999 -9999 -9999 -9999 -9999 -9999 -9999 -9999 -9999 -9999 -9999 -9999 -9999 -9999 -9999 -9999 -9999 -9999 -9999 -9999 -9999 -9999 -9999 -9999 -9999 -9999 -9999 -9999 -9999 -9999 -9999 -9999 -9999 -9999 -9999 -9999 -9999 -9999 -9999 -9999 -9999 -9999 -9999 -9999 -9999 -9999 -9999 -9999 -9999 -9999 -9999 -9999 -9999 -9999 -9999 -9999 -9999 -9999 -9999 -9999 -9999 -9999 -9999 -9999 -9999 -9999 -9999 -9999 -9999 -9999 -9999 -9999 -9999 -9999 -9999 -9999 -9999 -9999 -9999 -9999 -9999 -9999 -9999 -9999 -9999 -9999 -9999 -9999 -9999 -9999 -9999 -9999 -9999 -9999 -9999 -9999 -9999 0.405115395784378 0.408644139766693 0.410827577114105 0.416029989719391 0.419382512569427 0.425900340080261 0.430677115917206 0.433795481920242 0.438332885503769 0.439645379781723 0.438856422901154 0.440864413976669 0.441696286201477 0.441935211420059 0.43973970413208 0.536001741886139 0.538614213466644 0.537102460861206 0.550720036029816 0.597096621990204 0.548269689083099 0.600821018218994 0.605403482913971 0.614885747432709 0.626614332199097 0.62479043006897 0.648812651634216 0.642586648464203 0.63500839471817 0.597058355808258 0.654410362243652 0.663800776004791 0.665176689624786 0.669685900211334 0.68097996711731 0.689006447792053 0.692326307296753 0.690598607063293 0.689673662185669 0.671661019325256 0.61768901348114 0.693427741527557 0.71141254901886 0.714398980140686 0.727996647357941 0.736759066581726 0.749160468578339 0.752003610134125 0.765255749225616 0.775545060634613 0.780371367931366 0.785284340381622 0.774227499961853 0.760225415229797 0.748907268047333 0.744200050830841 0.776851117610931 0.771726012229919 0.769537091255188 0.785620212554932 0.808620989322662 0.745953500270844 0.745509743690491 0.73942756652832 0.786446928977966 0.830965995788574 0.859418749809265 0.868329644203186 0.862892031669617 0.842264890670776 0.881701469421387 0.90034556388855 0.896378874778748 0.839196443557739 0.859440743923187 0.76918089389801 0.793134868144989 0.895975708961487 0.808232069015503 0.805135786533356 0.836210489273071 0.831527888774872 0.824634671211243 0.791760504245758 0.767351388931274 0.796106278896332 0.808223009109497 0.777144432067871 0.725185096263885 0.750033736228943 0.763357281684875 0.80227917432785 0.814428627490997 0.792279481887817 0.786268413066864 0.808676838874817 0.750899016857147 0.70686411857605 0.690623164176941 0.700729727745056 0.713886201381683 0.767440915107727 0.833656072616577 0.850930988788605 0.835193991661072 0.858566343784332 0.874561905860901 0.882757365703583 -9999 -9999 -9999 -9999 -9999 -9999 -9999 -9999 -9999 -9999 -9999 -9999 -9999 -9999 -9999 -9999 -9999 -9999 -9999 -9999 -9999 -9999 -9999 -9999 -9999 -9999 -9999 -9999 -9999 -9999 -9999 -9999 -9999 -9999 -9999 -9999 -9999 -9999 -9999 -9999 -9999 -9999 -9999 -9999 -9999 -9999 -9999 -9999 -9999 -9999 -9999 -9999 -9999 -9999 -9999 -9999 -9999 -9999 -9999 -9999 -9999 -9999 -9999 -9999 -9999 -9999 -9999 -9999 -9999 -9999 -9999 -9999 -9999 -9999 -9999 -9999 -9999 -9999
-9999 -9999 -9999 -9999 -9999 -9999 -9999 -9999 -9999 -9999 -9999 -9999 -9999 -9999 -9999 -9999 -9999 -9999 -9999 -9999 -9999 -9999 -9999 -9999 -9999 -9999 -9999 -9999 -9999 -9999 -9999 -9999 -9999 -9999 -9999 -9999 -9999 -9999 -9999 -9999 -9999 -9999 -9999 -9999 -9999 -9999 -9999 -9999 -9999 -9999 -9999 -9999 -9999 -9999 -9999 -9999 -9999 -9999 -9999 -9999 -9999 -9999 -9999 -9999 -9999 -9999 -9999 -9999 -9999 -9999 -9999 -9999 -9999 -9999 -9999 -9999 -9999 -9999 -9999 -9999 -9999 -9999 -9999 -9999 -9999 -9999 -9999 -9999 -9999 -9999 -9999 -9999 -9999 -9999 -9999 -9999 -9999 -9999 -9999 -9999 -9999 -9999 -9999 -9999 -9999 -9999 -9999 -9999 -9999 -9999 -9999 -9999 -9999 -9999 -9999 -9999 -9999 -9999 -9999 -9999 -9999 -9999 -9999 -9999 -9999 -9999 -9999 -9999 -9999 -9999 -9999 -9999 -9999 -9999 -9999 -9999 -9999 -9999 -9999 -9999 -9999 -9999 -9999 -9999 -9999 -9999 -9999 -9999 -9999 -9999 -9999 -9999 -9999 -9999 -9999 -9999 -9999 -9999 -9999 -9999 -9999 -9999 -9999 -9999 -9999 -9999 -9999 -9999 -9999 -9999 -9999 -9999 -9999 -9999 0.407517075538635 0.414471715688705 0.419721215963364 0.419863373041153 0.426144599914551 0.432770431041718 0.535924851894379 0.441424131393433 0.447123795747757 0.446848303079605 0.445440471172333 0.543619930744171 0.442772597074509 0.440827816724777 0.540672361850739 0.538801670074463 0.542071104049683 0.546188831329346 0.536800682544708 0.541539490222931 0.605619132518768 0.598784863948822 0.598378956317902 0.606552004814148 0.625680327415466 0.630945324897766 0.642441272735596 0.646825850009918 0.633859217166901 0.641503691673279 0.649616837501526 0.6571244597435 0.658212542533875 0.664214193820953 0.675400853157043 0.685223758220673 0.686266839504242 0.686782836914062 0.685896992683411 0.612572371959686 0.694789886474609 0.71326869726181 0.722043573856354 0.719826340675354 0.730251550674438 0.746756792068481 0.759533405303955 0.762587785720825 0.753225743770599 0.755136549472809 0.767641842365265 0.783599317073822 0.783788681030273 0.785944640636444 0.787959933280945 0.783974289894104 0.793913722038269 0.775459110736847 0.741600692272186 0.742465436458588 0.755815923213959 0.723017394542694 0.69009393453598 0.737949669361115 0.79938417673111 0.834987998008728 0.82330584526062 0.815155386924744 0.838964462280273 0.864473819732666 0.877810955047607 0.888111293315887 0.856318354606628 0.69385689496994 0.691743075847626 0.714326143264771 0.762354552745819 0.876874983310699 0.765574038028717 0.758330821990967 0.816185712814331 0.806343495845795 0.79301130771637 0.772568225860596 0.734566807746887 0.780993223190308 0.768510758876801 0.745388209819794 0.74401181936264 0.771149098873138 0.790727615356445 0.790478825569153 0.752787828445435 0.749611139297485 0.740379989147186 0.784793257713318 0.784543037414551 0.774190187454224 0.75971394777298 0.757578730583191 0.793795645236969 0.80217057466507 0.837275147438049 0.870329797267914 0.866164982318878 0.873507916927338 0.879204094409943 -9999 -9999 -9999 -9999 -9999 -9999 -9999 -9999 -9999 -9999 -9999 -9999 -9999 -9999 -9999 -9999 -9999 -9999 -9999 -9999 -9999 -9999 -9999 -9999 -9999 -9999 -9999 -9999 -9999 -9999 -9999 -9999 -9999 -9999 -9999 -9999 -9999 -9999 -9999 -9999 -9999 -9999 -9999 -9999 -9999 -9999 -9999 -9999 -9999 -9999 -9999 -9999 -9999 -9999 -9999 -9999 -9999 -9999 -9999 -9999 -9999 -9999 -9999 -9999 -9999 -9999 -9999 -9999 -9999 -9999 -9999 -9999 -9999 -9999 -9999 -9999 -9999 -9999 -9999
-9999 -9999 -9999 -9999 -9999 -9999 -9999 -9999 -9999 -9999 -9999 -9999 -9999 -9999 -9999 -9999 -9999 -9999 -9999 -9999 -9999 -9999 -9999 -9999 -9999 -9999 -9999 -9999 -9999 -9999 -9999 -9999 -9999 -9999 -9999 -9999 -9999 -9999 -9999 -9999 -9999 -9999 -9999 -9999 -9999 -9999 -9999 -9999 -9999 -9999 -9999 -9999 -9999 -9999 -9999 -9999 -9999 -9999 -9999 -9999 -9999 -9999 -9999 -9999 -9999 -9999 -9999 -9999 -9999 -9999 -9999 -9999 -9999 -9999 -9999 -9999 -9999 -9999 -9999 -9999 -9999 -9999 -9999 -9999 -9999 -9999 -9999 -9999 -9999 -9999 -9999 -9999 -9999 -9999 -9999 -9999 -9999 -9999 -9999 -9999 -9999 -9999 -9999 -9999 -9999 -9999 -9999 -9999 -9999 -9999 -9999 -9999 -9999 -9999 -9999 -9999 -9999 -9999 -9999 -9999 -9999 -9999 -9999 -9999 -9999 -9999 -9999 -9999 -9999 -9999 -9999 -9999 -9999 -9999 -9999 -9999 -9999 -9999 -9999 -9999 -9999 -9999 -9999 -9999 -9999 -9999 -9999 -9999 -9999 -9999 -9999 -9999 -9999 -9999 -9999 -9999 -9999 -9999 -9999 -9999 -9999 -9999 -9999 -9999 -9999 -9999 -9999 -9999 -9999 -9999 -9999 -9999 -9999 0.408401370048523 0.41167414188385 0.41479554772377 0.418658554553986 0.42815825343132 0.432187378406525 0.534124732017517 0.542332291603088 0.550113379955292 0.556852340698242 0.560739457607269 0.559032917022705 0.553237676620483 0.545630276203156 0.54454642534256 0.543931245803833 0.593896508216858 0.593907177448273 0.591861486434937 0.593853831291199 0.533551871776581 0.532150685787201 0.531208455562592 0.530326545238495 0.544712424278259 0.628971934318542 0.639903783798218 0.650705814361572 0.658294558525085 0.652915477752686 0.64422082901001 0.647003054618835 0.647389888763428 0.651925683021545 0.662549018859863 0.671110570430756 0.678641259670258 0.681422114372253 0.680881917476654 0.666996777057648 0.68097996711731 0.702775120735168 0.722043573856354 0.725684523582458 0.730503618717194 0.746471405029297 0.747366547584534 0.741523265838623 0.740906953811646 0.742774069309235 0.757194340229034 0.779481887817383 0.784458458423615 0.788363039493561 0.795787334442139 0.802578628063202 0.809537827968597 0.807511150836945 0.791881561279297 0.775377452373505 0.745004713535309 0.693685531616211 0.680924773216248 0.698981046676636 0.707852303981781 0.768613278865814 0.769408464431763 0.793727576732635 0.82658189535141 0.812745690345764 0.828540503978729 0.843320846557617 0.889141798019409 0.857979834079742 0.695881009101868 0.68657523393631 0.687153041362762 0.712217628955841 0.760184347629547 0.728929221630096 0.748376905918121 0.766783654689789 0.775061726570129 0.726470589637756 0.706374049186707 0.725792706012726 0.760793805122375 0.718633651733398 0.736747920513153 0.770477950572968 0.756640374660492 0.77368426322937 0.730129599571228 0.708408534526825 0.682149648666382 0.717881858348846 0.767869830131531 0.76608943939209 0.784132778644562 0.786202549934387 0.777205348014832 0.810715734958649 0.856124818325043 0.86337023973465 0.877617835998535 0.878505349159241 0.880955696105957 0.87553882598877 -9999 -9999 -9999 -9999 -9999 -9999 -9999 -9999 -9999 -9999 -9999 -9999 -9999 -9999 -9999 -9999 -9999 -9999 -9999 -9999 -9999 -9999 -9999 -9999 -9999 -9999 -9999 -9999 -9999 -9999 -9999 -9999 -9999 -9999 -9999 -9999 -9999 -9999 -9999 -9999 -9999 -9999 -9999 -9999 -9999 -9999 -9999 -9999 -9999 -9999 -9999 -9999 -9999 -9999 -9999 -9999 -9999 -9999 -9999 -9999 -9999 -9999 -9999 -9999 -9999 -9999 -9999 -9999 -9999 -9999 -9999 -9999 -9999 -9999 -9999 -9999 -9999 -9999 -9999
-9999 -9999 -9999 -9999 -9999 -9999 -9999 -9999 -9999 -9999 -9999 -9999 -9999 -9999 -9999 -9999 -9999 -9999 -9999 -9999 -9999 -9999 -9999 -9999 -9999 -9999 -9999 -9999 -9999 -9999 -9999 -9999 -9999 -9999 -9999 -9999 -9999 -9999 -9999 -9999 -9999 -9999 -9999 -9999 -9999 -9999 -9999 -9999 -9999 -9999 -9999 -9999 -9999 -9999 -9999 -9999 -9999 -9999 -9999 -9999 -9999 -9999 -9999 -9999 -9999 -9999 -9999 -9999 -9999 -9999 -9999 -9999 -9999 -9999 -9999 -9999 -9999 -9999 -9999 -9999 -9999 -9999 -9999 -9999 -9999 -9999 -9999 -9999 -9999 -9999 -9999 -9999 -9999 -9999 -9999 -9999 -9999 -9999 -9999 -9999 -9999 -9999 -9999 -9999 -9999 -9999 -9999 -9999 -9999 -9999 -9999 -9999 -9999 -9999 -9999 -9999 -9999 -9999 -9999 -9999 -9999 -9999 -9999 -9999 -9999 -9999 -9999 -9999 -9999 -9999 -9999 -9999 -9999 -9999 -9999 -9999 -9999 -9999 -9999 -9999 -9999 -9999 -9999 -9999 -9999 -9999 -9999 -9999 -9999 -9999 -9999 -9999 -9999 -9999 -9999 -9999 -9999 -9999 -9999 -9999 -9999 -9999 -9999 -9999 -9999 -9999 -9999 -9999 -9999 -9999 -9999 -9999 -9999 0.413112968206406 0.415313839912415 0.419015407562256 0.421939641237259 0.427924156188965 0.43274462223053 0.434406518936157 0.436952829360962 0.443651348352432 0.446887373924255 0.562158286571503 0.564415752887726 0.557306528091431 0.54932576417923 0.544239223003387 0.543148100376129 0.586275279521942 0.532240390777588 0.528537809848785 0.522888362407684 0.521089375019073 0.520595908164978 0.519084513187408 0.535947144031525 0.614315211772919 0.623524785041809 0.62489128112793 0.64268547296524 0.655881583690643 0.659822881221771 0.650983512401581 0.640734732151031 0.643404841423035 0.653792142868042 0.658009827136993 0.662941694259644 0.673650979995728 0.678970277309418 0.676993250846863 0.668844103813171 0.685371339321136 0.715070903301239 0.727056503295898 0.729012370109558 0.744571805000305 0.740724682807922 0.730301141738892 0.732468724250793 0.737462103366852 0.759454965591431 0.773045599460602 0.775735080242157 0.759315550327301 0.765448093414307 0.764308452606201 0.781274080276489 0.80086076259613 0.807528913021088 0.80817061662674 0.803804516792297 0.741758286952972 0.681666672229767 0.70851856470108 0.713160872459412 0.673998534679413 0.684800326824188 0.735653102397919 0.782242834568024 0.740941882133484 0.71918660402298 0.75795966386795 0.800830662250519 0.864954888820648 0.890604734420776 0.845417559146881 0.750808238983154 0.735752582550049 0.761774778366089 0.708434462547302 0.662637412548065 0.691608250141144 0.694952130317688 0.689934492111206 0.677667498588562 0.661532282829285 0.716182053089142 0.732581377029419 0.71336555480957 0.727607786655426 0.720783233642578 0.698004186153412 0.746932566165924 0.735681295394897 0.69390082359314 0.651257693767548 0.715566515922546 0.71381413936615 0.718663513660431 0.756213247776031 0.77844375371933 0.811244428157806 0.832891285419464 0.873015463352203 0.881758809089661 0.880739152431488 0.880186021327972 0.881201505661011 -9999 -9999 -9999 -9999 -9999 -9999 -9999 -9999 -9999 -9999 -9999 -9999 -9999 -9999 -9999 -9999 -9999 -9999 -9999 -9999 -9999 -9999 -9999 -9999 -9999 -9999 -9999 -9999 -9999 -9999 -9999 -9999 -9999 -9999 -9999 -9999 -9999 -9999 -9999 -9999 -9999 -9999 -9999 -9999 -9999 -9999 -9999 -9999 -9999 -9999 -9999 -9999 -9999 -9999 -9999 -9999 -9999 -9999 -9999 -9999 -9999 -9999 -9999 -9999 -9999 -9999 -9999 -9999 -9999 -9999 -9999 -9999 -9999 -9999 -9999 -9999 -9999 -9999 -9999 -9999
-9999 -9999 -9999 -9999 -9999 -9999 -9999 -9999 -9999 -9999 -9999 -9999 -9999 -9999 -9999 -9999 -9999 -9999 -9999 -9999 -9999 -9999 -9999 -9999 -9999 -9999 -9999 -9999 -9999 -9999 -9999 -9999 -9999 -9999 -9999 -9999 -9999 -9999 -9999 -9999 -9999 -9999 -9999 -9999 -9999 -9999 -9999 -9999 -9999 -9999 -9999 -9999 -9999 -9999 -9999 -9999 -9999 -9999 -9999 -9999 -9999 -9999 -9999 -9999 -9999 -9999 -9999 -9999 -9999 -9999 -9999 -9999 -9999 -9999 -9999 -9999 -9999 -9999 -9999 -9999 -9999 -9999 -9999 -9999 -9999 -9999 -9999 -9999 -9999 -9999 -9999 -9999 -9999 -9999 -9999 -9999 -9999 -9999 -9999 -9999 -9999 -9999 -9999 -9999 -9999 -9999 -9999 -9999 -9999 -9999 -9999 -9999 -9999 -9999 -9999 -9999 -9999 -9999 -9999 -9999 -9999 -9999 -9999 -9999 -9999 -9999 -9999 -9999 -9999 -9999 -9999 -9999 -9999 -9999 -9999 -9999 -9999 -9999 -9999 -9999 -9999 -9999 -9999 -9999 -9999 -9999 -9999 -9999 -9999 -9999 -9999 -9999 -9999 -9999 -9999 -9999 -9999 -9999 -9999 -9999 -9999 -9999 -9999 -9999 -9999 -9999 -9999 -9999 -9999 -9999 -9999 -9999 0.412495404481888 0.416901677846909 0.420615345239639 0.425058305263519 0.42692357301712 0.430320978164673 0.432598114013672 0.434276789426804 0.43901726603508 0.440898269414902 0.444762736558914 0.558822453022003 0.560650944709778 0.550022482872009 0.539971113204956 0.5362788438797 0.528738439083099 0.519894599914551 0.51719331741333 0.518737852573395 0.51419997215271 0.515119910240173 0.516466915607452 0.530630469322205 0.604813992977142 0.612418115139008 0.615734219551086 0.630396246910095 0.635037004947662 0.637340784072876 0.645544826984406 0.660749018192291 0.650689423084259 0.652866721153259 0.659438192844391 0.66291743516922 0.664852976799011 0.674322724342346 0.681952714920044 0.672325551509857 0.673705697059631 0.695181787014008 0.725698351860046 0.731498658657074 0.744277775287628 0.725911617279053 0.719855546951294 0.726249873638153 0.738365054130554 0.75912743806839 0.771041393280029 0.772942304611206 0.765085875988007 0.739904522895813 0.721842885017395 0.756622493267059 0.772109091281891 0.742634356021881 0.742165088653564 0.770258367061615 0.802491784095764 0.77912712097168 0.729154288768768 0.771280884742737 0.753701150417328 0.725031733512878 0.69502592086792 0.662466824054718 0.687651097774506 0.664314091205597 0.675053596496582 0.708001554012299 0.75076687335968 0.83818244934082 0.859569847583771 0.858922123908997 0.867518961429596 0.861655950546265 0.869372189044952 0.750094890594482 0.728970170021057 0.740684866905212 0.765245616436005 0.724048972129822 0.683291673660278 0.675225675106049 0.653098344802856 0.64012211561203 0.658484399318695 0.64538562297821 0.639477789402008 0.659830033779144 0.710757434368134 0.684893190860748 0.666619181632996 0.672168076038361 0.698007643222809 0.692586660385132 0.720001101493835 0.75637412071228 0.800211191177368 0.840503215789795 0.866354942321777 0.88486260175705 0.887146890163422 0.892086684703827 0.895483493804932 0.894634604454041 -9999 -9999 -9999 -9999 -9999 -9999 -9999 -9999 -9999 -9999 -9999 -9999 -9999 -9999 -9999 -9999 -9999 -9999 -9999 -9999 -9999 -9999 -9999 -9999 -9999 -9999 -9999 -9999 -9999 -9999 -9999 -9999 -9999 -9999 -9999 -9999 -9999 -9999 -9999 -9999 -9999 -9999 -9999 -9999 -9999 -9999 -9999 -9999 -9999 -9999 -9999 -9999 -9999 -9999 -9999 -9999 -9999 -9999 -9999 -9999 -9999 -9999 -9999 -9999 -9999 -9999 -9999 -9999 -9999 -9999 -9999 -9999 -9999 -9999 -9999 -9999 -9999 -9999 -9999 -9999
-9999 -9999 -9999 -9999 -9999 -9999 -9999 -9999 -9999 -9999 -9999 -9999 -9999 -9999 -9999 -9999 -9999 -9999 -9999 -9999 -9999 -9999 -9999 -9999 -9999 -9999 -9999 -9999 -9999 -9999 -9999 -9999 -9999 -9999 -9999 -9999 -9999 -9999 -9999 -9999 -9999 -9999 -9999 -9999 -9999 -9999 -9999 -9999 -9999 -9999 -9999 -9999 -9999 -9999 -9999 -9999 -9999 -9999 -9999 -9999 -9999 -9999 -9999 -9999 -9999 -9999 -9999 -9999 -9999 -9999 -9999 -9999 -9999 -9999 -9999 -9999 -9999 -9999 -9999 -9999 -9999 -9999 -9999 -9999 -9999 -9999 -9999 -9999 -9999 -9999 -9999 -9999 -9999 -9999 -9999 -9999 -9999 -9999 -9999 -9999 -9999 -9999 -9999 -9999 -9999 -9999 -9999 -9999 -9999 -9999 -9999 -9999 -9999 -9999 -9999 -9999 -9999 -9999 -9999 -9999 -9999 -9999 -9999 -9999 -9999 -9999 -9999 -9999 -9999 -9999 -9999 -9999 -9999 -9999 -9999 -9999 -9999 -9999 -9999 -9999 -9999 -9999 -9999 -9999 -9999 -9999 -9999 -9999 -9999 -9999 -9999 -9999 -9999 -9999 -9999 -9999 -9999 -9999 -9999 -9999 -9999 -9999 -9999 -9999 -9999 -9999 -9999 -9999 -9999 -9999 -9999 0.416520863771439 -9999 0.418666869401932 0.425653576850891 0.523853957653046 0.530621767044067 0.538153350353241 0.544096827507019 0.549966156482697 0.556593120098114 0.557625770568848 0.558044195175171 0.556070566177368 0.551266491413116 0.442152708768845 0.537692964076996 0.52844363451004 0.433432519435883 0.520925164222717 0.527503430843353 0.518422544002533 0.5109543800354 0.512636840343475 0.519399404525757 0.527288556098938 0.531296849250793 0.537931144237518 0.544744312763214 0.623415112495422 0.631092250347137 0.644232451915741 0.656582057476044 0.664024531841278 0.669128715991974 0.660336196422577 0.66654247045517 0.677216291427612 0.684799551963806 0.687282502651215 0.682957410812378 0.673482954502106 0.68543416261673 0.709148049354553 0.733105421066284 0.738278388977051 0.734976649284363 0.721829175949097 0.727354466915131 0.73829311132431 0.747216522693634 0.758027255535126 0.763979911804199 0.757746577262878 0.739254057407379 0.728558719158173 0.703396856784821 0.706872880458832 0.698386609554291 0.692406594753265 0.737953782081604 0.767662525177002 0.775851547718048 0.783760547637939 0.786425530910492 0.751102209091187 0.685100853443146 0.655099213123322 0.656151235103607 0.615920960903168 0.657523095607758 0.718048095703125 0.781647503376007 0.798805832862854 0.807730734348297 0.845473766326904 0.831301093101501 0.775332450866699 0.809691250324249 0.837018370628357 0.856856763362885 0.848020076751709 0.774297177791595 0.776992917060852 0.743220329284668 0.763426184654236 0.734057426452637 0.675154805183411 0.657280921936035 0.653205692768097 0.647611618041992 0.641743898391724 0.613408982753754 0.631690621376038 0.645366668701172 0.641441404819489 0.657350540161133 0.744772672653198 0.777961730957031 0.7515007853508 0.747797012329102 0.792286038398743 0.833627104759216 0.873414993286133 0.888215959072113 0.888841807842255 0.888784468173981 0.890308976173401 0.889788746833801 -9999 -9999 -9999 -9999 -9999 -9999 -9999 -9999 -9999 -9999 -9999 -9999 -9999 -9999 0.899968147277832 0.892237901687622 -9999 -9999 -9999 -9999 -9999 -9999 -9999 -9999 -9999 -9999 -9999 -9999 -9999 -9999 -9999 -9999 -9999 -9999 -9999 -9999 -9999 -9999 -9999 -9999 -9999 -9999 -9999 -9999 -9999 -9999 -9999 -9999 -9999 -9999 -9999 -9999 -9999 -9999 -9999 -9999 -9999 -9999 -9999 -9999 -9999 -9999 -9999 -9999 -9999 -9999 -9999 -9999 -9999 -9999 -9999 -9999 -9999 -9999 -9999 -9999 -9999 -9999 -9999 -9999 -9999
-9999 -9999 -9999 -9999 -9999 -9999 -9999 -9999 -9999 -9999 -9999 -9999 -9999 -9999 -9999 -9999 -9999 -9999 -9999 -9999 -9999 -9999 -9999 -9999 -9999 -9999 -9999 -9999 -9999 -9999 -9999 -9999 -9999 -9999 -9999 -9999 -9999 -9999 -9999 -9999 -9999 -9999 -9999 -9999 -9999 -9999 -9999 -9999 -9999 -9999 -9999 -9999 -9999 -9999 -9999 -9999 -9999 -9999 -9999 -9999 -9999 -9999 -9999 -9999 -9999 -9999 -9999 -9999 -9999 -9999 -9999 -9999 -9999 -9999 -9999 -9999 -9999 -9999 -9999 -9999 -9999 -9999 -9999 -9999 -9999 -9999 -9999 -9999 -9999 -9999 -9999 -9999 -9999 -9999 -9999 -9999 -9999 -9999 -9999 -9999 -9999 -9999 -9999 -9999 -9999 -9999 -9999 -9999 -9999 -9999 -9999 -9999 -9999 -9999 -9999 -9999 -9999 -9999 -9999 -9999 -9999 -9999 -9999 -9999 -9999 -9999 -9999 -9999 -9999 -9999 -9999 -9999 -9999 -9999 -9999 -9999 -9999 -9999 -9999 -9999 -9999 -9999 -9999 -9999 -9999 -9999 -9999 -9999 -9999 -9999 -9999 -9999 -9999 -9999 -9999 -9999 -9999 -9999 -9999 -9999 -9999 -9999 -9999 -9999 -9999 -9999 -9999 -9999 -9999 -9999 0.417040169239044 0.421798288822174 0.42242819070816 0.426145404577255 0.52225136756897 0.531635761260986 0.540303647518158 0.549759984016418 0.554414689540863 0.553999960422516 0.555448889732361 0.561141788959503 0.564058601856232 0.558978736400604 0.554100453853607 0.444210022687912 0.535569190979004 0.529466927051544 0.527197480201721 0.528468787670135 0.528453052043915 0.517307281494141 0.514963865280151 0.523291528224945 0.537382364273071 0.604055643081665 0.616041660308838 0.628700375556946 0.632987558841705 0.634134590625763 0.64484167098999 0.65407007932663 0.663010597229004 0.670271992683411 0.675519526004791 0.678881824016571 0.678444623947144 0.686293244361877 0.697069227695465 0.696069538593292 0.68460875749588 0.678887009620667 0.694478452205658 0.730840682983398 0.738328516483307 0.730896055698395 0.736702680587769 0.729806244373322 0.741305649280548 0.746585130691528 0.749483942985535 0.74353015422821 0.735316216945648 0.72704291343689 0.699535310268402 0.659737348556519 0.666652679443359 0.695776343345642 0.674859404563904 0.641166746616364 0.682481944561005 0.664389491081238 0.698540925979614 0.772080659866333 0.727586150169373 0.727288424968719 0.652944624423981 0.58904504776001 0.547953963279724 0.585067391395569 0.676542103290558 0.757911503314972 0.823174357414246 0.84233558177948 0.828152477741241 0.753516554832458 0.705332040786743 0.634656190872192 0.666263401508331 0.82713508605957 0.718270838260651 0.645187199115753 0.643118739128113 0.665752053260803 0.661851286888123 0.684265494346619 0.741075992584229 0.746082663536072 0.733185291290283 0.725864708423615 0.711506843566895 0.672874093055725 0.610673844814301 0.600129365921021 0.616176128387451 0.657169759273529 0.737415790557861 0.7963587641716 0.841652452945709 0.830203235149384 0.835395097732544 0.841094672679901 0.879919826984406 0.892449498176575 0.892784833908081 0.891462624073029 0.890489935874939 0.888894259929657 0.886410892009735 -9999 -9999 -9999 -9999 -9999 -9999 -9999 -9999 -9999 -9999 -9999 -9999 -9999 -9999 0.896302461624146 0.893136143684387 0.8932825922966 -9999 -9999 -9999 -9999 -9999 -9999 -9999 -9999 -9999 -9999 -9999 -9999 -9999 -9999 -9999 -9999 -9999 -9999 -9999 -9999 -9999 -9999 -9999 -9999 -9999 -9999 -9999 -9999 -9999 -9999 -9999 -9999 -9999 -9999 -9999 -9999 -9999 -9999 -9999 -9999 -9999 -9999 -9999 -9999 -9999 -9999 -9999 -9999 -9999 -9999 -9999 -9999 -9999 -9999 -9999 -9999 -9999 -9999 -9999 -9999 -9999 -9999 -9999 -9999
-9999 -9999 -9999 -9999 -9999 -9999 -9999 -9999 -9999 -9999 -9999 -9999 -9999 -9999 -9999 -9999 -9999 -9999 -9999 -9999 -9999 -9999 -9999 -9999 -9999 -9999 -9999 -9999 -9999 -9999 -9999 -9999 -9999 -9999 -9999 -9999 -9999 -9999 -9999 -9999 -9999 -9999 -9999 -9999 -9999 -9999 -9999 -9999 -9999 -9999 -9999 -9999 -9999 -9999 -9999 -9999 -9999 -9999 -9999 -9999 -9999 -9999 -9999 -9999 -9999 -9999 -9999 -9999 -9999 -9999 -9999 -9999 -9999 -9999 -9999 -9999 -9999 -9999 -9999 -9999 -9999 -9999 -9999 -9999 -9999 -9999 -9999 -9999 -9999 -9999 -9999 -9999 -9999 -9999 -9999 -9999 -9999 -9999 -9999 -9999 -9999 -9999 -9999 -9999 -9999 -9999 -9999 -9999 -9999 -9999 -9999 -9999 -9999 -9999 -9999 -9999 -9999 -9999 -9999 -9999 -9999 -9999 -9999 -9999 -9999 -9999 -9999 -9999 -9999 -9999 -9999 -9999 -9999 -9999 -9999 -9999 -9999 -9999 -9999 -9999 -9999 -9999 -9999 -9999 -9999 -9999 -9999 -9999 -9999 -9999 -9999 -9999 -9999 -9999 -9999 -9999 -9999 -9999 -9999 -9999 -9999 -9999 -9999 -9999 -9999 -9999 -9999 -9999 -9999 0.417209088802338 0.418423682451248 0.419290900230408 0.423339873552322 0.520461618900299 0.533147513866425 0.54388552904129 0.552033007144928 0.55389541387558 0.555554389953613 0.556787967681885 0.563122987747192 0.567492842674255 0.567492783069611 0.565107583999634 0.560917258262634 0.550043642520905 0.539669871330261 0.533504545688629 0.530485510826111 0.52879923582077 0.523843288421631 0.523063778877258 0.53774619102478 0.534795701503754 0.53323370218277 0.602817833423615 0.620866537094116 0.635210156440735 0.645851612091064 0.655050218105316 0.657194674015045 0.661921620368958 0.667209386825562 0.673701822757721 0.676979601383209 0.68498158454895 0.693744540214539 0.696285009384155 0.697986006736755 0.694535851478577 0.685426235198975 0.685998022556305 0.716211140155792 0.724144458770752 0.722033262252808 0.726126909255981 0.744138956069946 0.745170950889587 0.746190130710602 0.75168776512146 0.738644957542419 0.727785348892212 0.726466596126556 0.72562962770462 0.689110100269318 0.67178738117218 0.699618220329285 0.708640336990356 0.670051991939545 0.61027204990387 0.608906686306 0.629302203655243 0.706093490123749 0.756585538387299 0.673508703708649 0.645808398723602 0.639578342437744 0.563236951828003 0.553324401378632 0.622251510620117 0.649993598461151 0.701949656009674 0.808984875679016 0.819382548332214 0.715804696083069 0.661743760108948 0.635386168956757 0.641071677207947 0.61546379327774 0.772162735462189 0.717849552631378 0.610323548316956 0.589120924472809 0.582670986652374 0.594576776027679 0.633911967277527 0.707474648952484 0.684106647968292 0.701119184494019 0.643585383892059 0.655791759490967 0.69102931022644 0.658635079860687 0.63420307636261 0.662295758724213 0.728986740112305 0.794074475765228 0.838753759860992 0.867100894451141 0.878797352313995 0.885767698287964 0.888070702552795 0.893489718437195 0.893835306167603 0.89094090461731 0.888317823410034 0.885237693786621 0.884014308452606 0.882669389247894 -9999 -9999 -9999 -9999 -9999 -9999 -9999 -9999 -9999 -9999 -9999 -9999 -9999 -9999 -9999 -9999 -9999 -9999 -9999 -9999 -9999 -9999 -9999 -9999 -9999 -9999 -9999 -9999 -9999 -9999 -9999 -9999 -9999 -9999 -9999 -9999 -9999 -9999 -9999 -9999 -9999 -9999 -9999 -9999 -9999 -9999 -9999 -9999 -9999 -9999 -9999 -9999 -9999 -9999 -9999 -9999 -9999 -9999 -9999 -9999 -9999 -9999 -9999 -9999 -9999 -9999 -9999 -9999 -9999 -9999 -9999 -9999 -9999 -9999 -9999 -9999 -9999 -9999 -9999 -9999 -9999
-9999 -9999 -9999 -9999 -9999 -9999 -9999 -9999 -9999 -9999 -9999 -9999 -9999 -9999 -9999 -9999 -9999 -9999 -9999 -9999 -9999 -9999 -9999 -9999 -9999 -9999 -9999 -9999 -9999 -9999 -9999 -9999 -9999 -9999 -9999 -9999 -9999 -9999 -9999 -9999 -9999 -9999 -9999 -9999 -9999 -9999 -9999 -9999 -9999 -9999 -9999 -9999 -9999 -9999 -9999 -9999 -9999 -9999 -9999 -9999 -9999 -9999 -9999 -9999 -9999 -9999 -9999 -9999 -9999 -9999 -9999 -9999 -9999 -9999 -9999 -9999 -9999 -9999 -9999 -9999 -9999 -9999 -9999 -9999 -9999 -9999 -9999 -9999 -9999 -9999 -9999 -9999 -9999 -9999 -9999 -9999 -9999 -9999 -9999 -9999 -9999 -9999 -9999 -9999 -9999 -9999 -9999 -9999 -9999 -9999 -9999 -9999 -9999 -9999 -9999 -9999 -9999 -9999 -9999 -9999 -9999 -9999 -9999 -9999 -9999 -9999 -9999 -9999 -9999 -9999 -9999 -9999 -9999 -9999 -9999 -9999 -9999 -9999 -9999 -9999 -9999 -9999 -9999 -9999 -9999 -9999 -9999 -9999 -9999 -9999 -9999 -9999 -9999 -9999 -9999 -9999 -9999 -9999 -9999 -9999 -9999 -9999 -9999 -9999 -9999 -9999 -9999 -9999 -9999 0.417830795049667 0.419915497303009 0.423479467630386 0.520651817321777 0.534550309181213 0.547130107879639 0.558231830596924 0.560208022594452 0.55938458442688 0.557003557682037 0.558451056480408 0.5638587474823 0.567689716815948 0.56874293088913 0.564795315265656 0.56612890958786 0.554751336574554 0.550067126750946 0.541847229003906 0.533988296985626 0.531688928604126 0.526442646980286 0.523265063762665 0.524324059486389 0.520845055580139 0.530387580394745 0.540807783603668 0.616531491279602 0.630973517894745 0.635230481624603 0.64555299282074 0.660256624221802 0.669508099555969 0.675531148910522 0.675830960273743 0.675586342811584 0.68803334236145 0.698468923568726 0.702118396759033 0.706371247768402 0.686639904975891 0.691731452941895 0.720711231231689 0.71388965845108 0.713955044746399 0.737948298454285 0.734716951847076 0.739722430706024 0.756870925426483 0.760631144046783 0.749721944332123 0.738927662372589 0.734625220298767 0.73075670003891 0.707211494445801 0.684063673019409 0.716458141803741 0.739170849323273 0.694662928581238 0.637918591499329 0.591865599155426 0.603020429611206 0.619651019573212 0.656015753746033 0.687206208705902 0.678655087947845 0.60955399274826 0.556952357292175 0.499291658401489 0.511147797107697 0.599746227264404 0.672076821327209 0.748340964317322 0.815412223339081 0.749560534954071 0.740099489688873 0.701005876064301 0.642476141452789 0.602463245391846 0.596208155155182 0.657667398452759 0.708038687705994 0.692123293876648 0.614638388156891 0.564625978469849 0.561024010181427 0.638232111930847 0.66348272562027 0.613760054111481 0.653256952762604 0.62692654132843 0.60331916809082 0.648685574531555 0.684371590614319 0.70249742269516 0.739944219589233 0.785172045230865 0.796354532241821 0.842015981674194 0.874955952167511 0.886856317520142 0.889855265617371 0.89429098367691 0.895278632640839 0.887407302856445 0.876471519470215 0.876030623912811 0.877559244632721 0.879718601703644 0.881004452705383 -9999 -9999 -9999 -9999 -9999 -9999 -9999 -9999 -9999 -9999 -9999 -9999 -9999 -9999 -9999 -9999 -9999 -9999 -9999 -9999 -9999 -9999 -9999 -9999 -9999 -9999 -9999 -9999 -9999 -9999 -9999 -9999 -9999 -9999 -9999 -9999 -9999 -9999 -9999 -9999 -9999 -9999 -9999 -9999 -9999 -9999 -9999 -9999 -9999 -9999 -9999 -9999 -9999 -9999 -9999 -9999 -9999 -9999 -9999 -9999 -9999 -9999 -9999 -9999 -9999 -9999 -9999 -9999 -9999 -9999 -9999 -9999 -9999 -9999 -9999 -9999 -9999 -9999 -9999 -9999 -9999
-9999 -9999 -9999 -9999 -9999 -9999 -9999 -9999 -9999 -9999 -9999 -9999 -9999 -9999 -9999 -9999 -9999 -9999 -9999 -9999 -9999 -9999 -9999 -9999 -9999 -9999 -9999 -9999 -9999 -9999 -9999 -9999 -9999 -9999 -9999 -9999 -9999 -9999 -9999 -9999 -9999 -9999 -9999 -9999 -9999 -9999 -9999 -9999 -9999 -9999 -9999 -9999 -9999 -9999 -9999 -9999 -9999 -9999 -9999 -9999 -9999 -9999 -9999 -9999 -9999 -9999 -9999 -9999 -9999 -9999 -9999 -9999 -9999 -9999 -9999 -9999 -9999 -9999 -9999 -9999 -9999 -9999 -9999 -9999 -9999 -9999 -9999 -9999 -9999 -9999 -9999 -9999 -9999 -9999 -9999 -9999 -9999 -9999 -9999 -9999 -9999 -9999 -9999 -9999 -9999 -9999 -9999 -9999 -9999 -9999 -9999 -9999 -9999 -9999 -9999 -9999 -9999 -9999 -9999 -9999 -9999 -9999 -9999 -9999 -9999 -9999 -9999 -9999 -9999 -9999 -9999 -9999 -9999 -9999 -9999 -9999 -9999 -9999 -9999 -9999 -9999 -9999 -9999 -9999 -9999 -9999 -9999 -9999 -9999 -9999 -9999 -9999 -9999 -9999 -9999 -9999 -9999 -9999 -9999 -9999 -9999 -9999 -9999 -9999 -9999 -9999 -9999 -9999 -9999 0.413490682840347 0.418772250413895 0.512965619564056 0.525427281856537 0.537466049194336 0.550392329692841 0.564370572566986 0.564569175243378 0.566243410110474 0.565419912338257 0.564569175243378 0.564370632171631 0.565618932247162 0.567065238952637 0.570932328701019 0.568002045154572 0.552377343177795 0.546597301959991 0.549658298492432 0.545412003993988 0.536294877529144 0.533930480480194 0.528207123279572 0.523258984088898 0.522794127464294 0.524373292922974 0.527657628059387 0.538178741931915 0.617530703544617 0.625189423561096 0.641848385334015 0.655542016029358 0.663249731063843 0.669219613075256 0.674540758132935 0.679093837738037 0.695800304412842 0.702105224132538 0.70148378610611 0.707665205001831 0.702408790588379 0.715624630451202 0.717779159545898 0.728201985359192 0.735593557357788 0.750883877277374 0.753603518009186 0.759318292140961 0.756396114826202 0.720174372196198 0.71900749206543 0.721283853054047 0.762844324111938 0.735440671443939 0.718640327453613 0.727646589279175 0.742012202739716 0.734880745410919 0.68968391418457 0.68640661239624 0.665171027183533 0.65527331829071 0.600440919399261 0.580379128456116 0.645004212856293 0.617929577827454 0.549417018890381 0.479494154453278 0.509145736694336 0.585964500904083 0.62503182888031 0.670732140541077 0.789761900901794 0.757911503314972 0.65668135881424 0.619430541992188 0.658117711544037 0.667227983474731 0.619073331356049 0.593201637268066 0.576299846172333 0.668487310409546 0.677744090557098 0.667917311191559 0.604487419128418 0.545774281024933 0.583712875843048 0.612303018569946 0.583721935749054 0.602823376655579 0.60455048084259 0.624779343605042 0.659926950931549 0.717806816101074 0.769043207168579 0.812877893447876 0.846364378929138 0.837037265300751 0.865036308765411 0.882301270961761 0.889430224895477 0.891276836395264 0.89166533946991 0.88110762834549 0.869096219539642 0.858919143676758 0.852985262870789 0.857442796230316 0.861611127853394 0.859787404537201 -9999 -9999 -9999 -9999 -9999 -9999 -9999 -9999 -9999 -9999 -9999 -9999 -9999 -9999 -9999 -9999 -9999 -9999 -9999 -9999 -9999 -9999 -9999 -9999 -9999 -9999 -9999 -9999 -9999 -9999 -9999 -9999 -9999 -9999 -9999 -9999 -9999 -9999 -9999 -9999 -9999 -9999 -9999 -9999 -9999 -9999 -9999 -9999 -9999 -9999 -9999 -9999 -9999 -9999 -9999 -9999 -9999 -9999 -9999 -9999 -9999 -9999 -9999 -9999 -9999 -9999 -9999 -9999 -9999 -9999 -9999 -9999 -9999 -9999 -9999 -9999 -9999 -9999 -9999 -9999 -9999
-9999 -9999 -9999 -9999 -9999 -9999 -9999 -9999 -9999 -9999 -9999 -9999 -9999 -9999 -9999 -9999 -9999 -9999 -9999 -9999 -9999 -9999 -9999 -9999 -9999 -9999 -9999 -9999 -9999 -9999 -9999 -9999 -9999 -9999 -9999 -9999 -9999 -9999 -9999 -9999 -9999 -9999 -9999 -9999 -9999 -9999 -9999 -9999 -9999 -9999 -9999 -9999 -9999 -9999 -9999 -9999 -9999 -9999 -9999 -9999 -9999 -9999 -9999 -9999 -9999 -9999 -9999 -9999 -9999 -9999 -9999 -9999 -9999 -9999 -9999 -9999 -9999 -9999 -9999 -9999 -9999 -9999 -9999 -9999 -9999 -9999 -9999 -9999 -9999 -9999 -9999 -9999 -9999 -9999 -9999 -9999 -9999 -9999 -9999 -9999 -9999 -9999 -9999 -9999 -9999 -9999 -9999 -9999 -9999 -9999 -9999 -9999 -9999 -9999 -9999 -9999 -9999 -9999 -9999 -9999 -9999 -9999 -9999 -9999 -9999 -9999 -9999 -9999 -9999 -9999 -9999 -9999 -9999 -9999 -9999 -9999 -9999 -9999 -9999 -9999 -9999 -9999 -9999 -9999 -9999 -9999 -9999 -9999 -9999 -9999 -9999 -9999 -9999 -9999 -9999 -9999 -9999 -9999 -9999 -9999 -9999 -9999 -9999 -9999 -9999 -9999 -9999 -9999 -9999 -9999 0.416279286146164 0.508415639400482 0.512081980705261 0.518243968486786 0.529199302196503 0.539570152759552 0.556585371494293 0.565390050411224 0.570071339607239 0.569251656532288 0.565504848957062 0.565306842327118 0.567294776439667 0.570851922035217 0.565684378147125 0.555871248245239 0.543957054615021 0.539828658103943 0.55142742395401 0.5447678565979 0.5398069024086 0.539917051792145 0.537194788455963 0.537248909473419 0.54151862859726 0.538990795612335 0.538634121417999 0.541012763977051 0.547025680541992 0.624420285224915 0.641083478927612 0.663682222366333 0.659577965736389 0.670068323612213 0.678431928157806 0.694199621677399 0.696365237236023 0.695925176143646 0.705264568328857 0.708947777748108 0.714447855949402 0.722745299339294 0.710139214992523 0.709699094295502 0.736214697360992 0.736381530761719 0.748749196529388 0.750807642936707 0.744307041168213 0.749760150909424 0.748090207576752 0.749815046787262 0.755497097969055 0.761703312397003 0.748523950576782 0.70598953962326 0.688401222229004 0.70122092962265 0.669597506523132 0.644588947296143 0.623836874961853 0.596390128135681 0.55228716135025 0.580474197864532 0.526380360126495 0.488894730806351 0.511952757835388 0.601902663707733 0.672772705554962 0.698301255702972 0.764439523220062 0.804150998592377 0.723364949226379 0.661146879196167 0.551631450653076 0.607408702373505 0.61322033405304 0.548224985599518 0.576578080654144 0.584251165390015 0.624919831752777 0.587165892124176 0.621397614479065 0.610574543476105 0.575951218605042 0.592991828918457 0.668106973171234 0.667385160923004 0.687049388885498 0.653870940208435 0.67221063375473 0.709828436374664 0.778191387653351 0.81879061460495 0.842706441879272 0.866689503192902 0.86411041021347 0.87290096282959 0.881928145885468 0.88248085975647 0.884294629096985 0.879401087760925 0.871267259120941 0.860616445541382 0.849413394927979 0.849885523319244 0.854849278926849 0.860928595066071 -9999 -9999 -9999 -9999 -9999 -9999 -9999 -9999 -9999 -9999 -9999 -9999 -9999 -9999 -9999 -9999 -9999 -9999 -9999 -9999 -9999 -9999 -9999 -9999 -9999 -9999 -9999 -9999 -9999 -9999 -9999 -9999 -9999 -9999 -9999 -9999 -9999 -9999 -9999 -9999 -9999 -9999 -9999 -9999 -9999 -9999 -9999 -9999 -9999 -9999 -9999 -9999 -9999 -9999 -9999 -9999 -9999 -9999 -9999 -9999 -9999 -9999 -9999 -9999 -9999 -9999 -9999 -9999 -9999 -9999 -9999 -9999 -9999 -9999 -9999 -9999 -9999 -9999 -9999 -9999 -9999 -9999
-9999 -9999 -9999 -9999 -9999 -9999 -9999 -9999 -9999 -9999 -9999 -9999 -9999 -9999 -9999 -9999 -9999 -9999 -9999 -9999 -9999 -9999 -9999 -9999 -9999 -9999 -9999 -9999 -9999 -9999 -9999 -9999 -9999 -9999 -9999 -9999 -9999 -9999 -9999 -9999 -9999 -9999 -9999 -9999 -9999 -9999 -9999 -9999 -9999 -9999 -9999 -9999 -9999 -9999 -9999 -9999 -9999 -9999 -9999 -9999 -9999 -9999 -9999 -9999 -9999 -9999 -9999 -9999 -9999 -9999 -9999 -9999 -9999 -9999 -9999 -9999 -9999 -9999 -9999 -9999 -9999 -9999 -9999 -9999 -9999 -9999 -9999 -9999 -9999 -9999 -9999 -9999 -9999 -9999 -9999 -9999 -9999 -9999 -9999 -9999 -9999 -9999 -9999 -9999 -9999 -9999 -9999 -9999 -9999 -9999 -9999 -9999 -9999 -9999 -9999 -9999 -9999 -9999 -9999 -9999 -9999 -9999 -9999 -9999 -9999 -9999 -9999 -9999 -9999 -9999 -9999 -9999 -9999 -9999 -9999 -9999 -9999 -9999 -9999 -9999 -9999 -9999 -9999 -9999 -9999 -9999 -9999 -9999 -9999 -9999 -9999 -9999 -9999 -9999 -9999 -9999 -9999 -9999 -9999 -9999 -9999 -9999 -9999 -9999 -9999 -9999 -9999 -9999 -9999 -9999 0.49613830447197 0.508682131767273 0.513298153877258 0.520597755908966 0.524445652961731 0.526468217372894 0.536005914211273 0.553870916366577 0.568345725536346 0.574081718921661 0.573579907417297 0.575455486774445 0.569876730442047 0.566520988941193 0.560431003570557 0.554573595523834 0.549583613872528 0.542193174362183 0.543221354484558 0.545591115951538 0.546667218208313 0.597371280193329 0.599907457828522 0.61091673374176 0.620246231555939 0.606818974018097 0.622896730899811 0.620320916175842 0.630185127258301 0.627265870571136 0.635177731513977 0.651934802532196 0.657457172870636 0.667797803878784 0.68379408121109 0.695072174072266 0.696272492408752 0.699825465679169 0.69935405254364 0.691973567008972 0.680581212043762 0.687260150909424 0.698454976081848 0.714098513126373 0.705561280250549 0.695757806301117 0.701292157173157 0.698921263217926 0.70235276222229 0.710019707679749 0.742091596126556 0.70948600769043 0.709891498088837 0.742293417453766 0.757932126522064 0.706609904766083 0.684742748737335 0.688320934772491 0.666621088981628 0.638849258422852 0.594090104103088 0.52475506067276 0.492740631103516 0.480190485715866 0.446382731199265 0.503856599330902 0.626217901706696 0.676162958145142 0.737472772598267 0.784706890583038 0.786821305751801 0.75231921672821 0.700724422931671 0.636882662773132 0.54243791103363 0.551307559013367 0.566858112812042 0.544955849647522 0.548034608364105 0.612861394882202 0.574226677417755 0.542972981929779 0.553142130374908 0.559336185455322 0.580316603183746 0.624291002750397 0.708628416061401 0.765566110610962 0.779012084007263 0.747705280780792 0.747093439102173 0.760246574878693 0.778919994831085 0.802602052688599 0.815095186233521 0.846767902374268 0.881720364093781 0.884749531745911 0.881631433963776 0.873572707176208 0.867387175559998 0.862665295600891 0.859051287174225 0.854849278926849 0.852235674858093 0.85340416431427 0.855032503604889 0.858871102333069 -9999 -9999 -9999 -9999 -9999 -9999 -9999 -9999 -9999 -9999 -9999 -9999 -9999 -9999 -9999 -9999 -9999 -9999 -9999 -9999 -9999 -9999 -9999 -9999 -9999 -9999 -9999 -9999 -9999 -9999 -9999 -9999 -9999 -9999 -9999 -9999 -9999 -9999 -9999 -9999 -9999 -9999 -9999 -9999 -9999 -9999 -9999 -9999 -9999 -9999 -9999 -9999 -9999 -9999 -9999 -9999 -9999 -9999 -9999 -9999 -9999 -9999 -9999 -9999 -9999 -9999 -9999 -9999 -9999 -9999 -9999 -9999 -9999 -9999 -9999 -9999 -9999 -9999 -9999 -9999 -9999 -9999
-9999 -9999 -9999 -9999 -9999 -9999 -9999 -9999 -9999 -9999 -9999 -9999 -9999 -9999 -9999 -9999 -9999 -9999 -9999 -9999 -9999 -9999 -9999 -9999 -9999 -9999 -9999 -9999 -9999 -9999 -9999 -9999 -9999 -9999 -9999 -9999 -9999 -9999 -9999 -9999 -9999 -9999 -9999 -9999 -9999 -9999 -9999 -9999 -9999 -9999 -9999 -9999 -9999 -9999 -9999 -9999 -9999 -9999 -9999 -9999 -9999 -9999 -9999 -9999 -9999 -9999 -9999 -9999 -9999 -9999 -9999 -9999 -9999 -9999 -9999 -9999 -9999 -9999 -9999 -9999 -9999 -9999 -9999 -9999 -9999 -9999 -9999 -9999 -9999 -9999 -9999 -9999 -9999 -9999 -9999 -9999 -9999 -9999 -9999 -9999 -9999 -9999 -9999 -9999 -9999 -9999 -9999 -9999 -9999 -9999 -9999 -9999 -9999 -9999 -9999 -9999 -9999 -9999 -9999 -9999 -9999 -9999 -9999 -9999 -9999 -9999 -9999 -9999 -9999 -9999 -9999 -9999 -9999 -9999 -9999 -9999 -9999 -9999 -9999 -9999 -9999 -9999 -9999 -9999 -9999 -9999 -9999 -9999 -9999 -9999 -9999 -9999 -9999 -9999 -9999 -9999 -9999 -9999 -9999 -9999 -9999 -9999 -9999 -9999 -9999 -9999 -9999 -9999 -9999 -9999 0.4951131939888 0.502865254878998 0.509421169757843 0.517910003662109 0.524129927158356 0.523856043815613 0.532626390457153 0.546150803565979 0.556192934513092 0.563764631748199 0.56812447309494 0.570065259933472 0.570273637771606 0.565498828887939 0.558631181716919 0.553622901439667 0.550701975822449 0.550324320793152 0.548295676708221 0.550812661647797 0.548985660076141 0.544395685195923 0.594956398010254 0.609072327613831 0.611660659313202 0.613401830196381 0.622338354587555 0.626288950443268 0.638757526874542 0.649971306324005 0.646373689174652 0.648926377296448 0.661508023738861 0.665676057338715 0.687622606754303 0.693958580493927 0.700560390949249 0.692721247673035 0.687928855419159 0.688444852828979 0.688565075397491 0.691275000572205 0.695379436016083 0.694572567939758 0.684219837188721 0.671336114406586 0.672954201698303 0.643737077713013 0.6763636469841 0.707622826099396 0.711066603660583 0.681521594524384 0.674749195575714 0.712582647800446 0.719709932804108 0.701308250427246 0.692893207073212 0.679935812950134 0.663491070270538 0.617300629615784 0.579196989536285 0.551129817962646 0.4935282766819 0.44716003537178 0.450491011142731 0.485901981592178 0.584832310676575 0.623623788356781 0.707503318786621 0.779863297939301 0.726444065570831 0.680202603340149 0.639010727405548 0.579618096351624 0.579206883907318 0.621652722358704 0.62067061662674 0.620119452476501 0.600608825683594 0.571342051029205 0.57086843252182 0.547619998455048 0.570014238357544 0.589080631732941 0.600581467151642 0.603272378444672 0.63781201839447 0.668575882911682 0.746409118175507 0.814818561077118 0.829282522201538 0.839343845844269 0.853482067584991 0.862940311431885 0.860683679580688 0.878154814243317 0.885417997837067 0.88471907377243 0.874146640300751 0.859362840652466 0.854132056236267 0.851853489875793 0.849033236503601 0.852654874324799 0.854568183422089 0.853918731212616 0.854897260665894 0.856567621231079 -9999 -9999 -9999 -9999 -9999 -9999 -9999 -9999 -9999 -9999 -9999 -9999 -9999 -9999 -9999 -9999 -9999 -9999 -9999 -9999 -9999 -9999 -9999 -9999 -9999 -9999 -9999 -9999 -9999 -9999 -9999 -9999 -9999 -9999 -9999 -9999 -9999 -9999 -9999 -9999 -9999 -9999 -9999 -9999 -9999 -9999 -9999 -9999 -9999 -9999 -9999 -9999 -9999 -9999 -9999 -9999 -9999 -9999 -9999 -9999 -9999 -9999 -9999 -9999 -9999 -9999 -9999 -9999 -9999 -9999 -9999 -9999 -9999 -9999 -9999 -9999 -9999 -9999 -9999 -9999 -9999 -9999
-9999 -9999 -9999 -9999 -9999 -9999 -9999 -9999 -9999 -9999 -9999 -9999 -9999 -9999 -9999 -9999 -9999 -9999 -9999 -9999 -9999 -9999 -9999 -9999 -9999 -9999 -9999 -9999 -9999 -9999 -9999 -9999 -9999 -9999 -9999 -9999 -9999 -9999 -9999 -9999 -9999 -9999 -9999 -9999 -9999 -9999 -9999 -9999 -9999 -9999 -9999 -9999 -9999 -9999 -9999 -9999 -9999 -9999 -9999 -9999 -9999 -9999 -9999 -9999 -9999 -9999 -9999 -9999 -9999 -9999 -9999 -9999 -9999 -9999 -9999 -9999 -9999 -9999 -9999 -9999 -9999 -9999 -9999 -9999 -9999 -9999 -9999 -9999 -9999 -9999 -9999 -9999 -9999 -9999 -9999 -9999 -9999 -9999 -9999 -9999 -9999 -9999 -9999 -9999 -9999 -9999 -9999 -9999 -9999 -9999 -9999 -9999 -9999 -9999 -9999 -9999 -9999 -9999 -9999 -9999 -9999 -9999 -9999 -9999 -9999 -9999 -9999 -9999 -9999 -9999 -9999 -9999 -9999 -9999 -9999 -9999 -9999 -9999 -9999 -9999 -9999 -9999 -9999 -9999 -9999 -9999 -9999 -9999 -9999 -9999 -9999 -9999 -9999 -9999 -9999 -9999 -9999 -9999 -9999 -9999 -9999 -9999 -9999 -9999 -9999 -9999 -9999 -9999 -9999 -9999 0.406851828098297 0.490858972072601 0.492678642272949 0.502580463886261 0.516537606716156 0.52063912153244 0.526455700397491 0.540237009525299 0.547396004199982 0.548261880874634 0.551642715930939 0.558061718940735 0.569356381893158 0.568714737892151 0.562364816665649 0.561976134777069 0.559863746166229 0.555765926837921 0.553985059261322 0.55264550447464 0.552944779396057 0.545707404613495 0.597147703170776 0.609907269477844 0.622100710868835 0.628699064254761 0.633528769016266 0.636113822460175 0.645021736621857 0.65078330039978 0.65152245759964 0.650333762168884 0.672480463981628 0.675795257091522 0.682445824146271 0.699077904224396 0.69303297996521 0.697471559047699 0.700671255588531 0.704343020915985 0.695203840732574 0.683765590190887 0.678756058216095 0.670926749706268 0.661633968353271 0.650713980197906 0.614767670631409 0.634892702102661 0.685923218727112 0.674353420734406 0.654981970787048 0.622690618038177 0.666307926177979 0.723699331283569 0.684521853923798 0.657410264015198 0.610996305942535 0.603398025035858 0.596809923648834 0.58292943239212 0.568092703819275 0.503121197223663 0.456898987293243 0.442282795906067 0.479347079992294 0.574926018714905 0.6472247838974 0.681544542312622 0.713209867477417 0.745614886283875 0.785149931907654 0.722368955612183 0.663059771060944 0.648377597332001 0.656722247600555 0.682495772838593 0.668708443641663 0.588075280189514 0.56481409072876 0.59784322977066 0.565102636814117 0.568709969520569 0.572322964668274 0.609511971473694 0.649211227893829 0.629409730434418 0.645866811275482 0.672607004642487 0.67684406042099 0.730545103549957 0.79395979642868 0.829151153564453 0.846486806869507 0.874051570892334 0.880216956138611 0.882944524288177 0.883727788925171 0.872730553150177 0.86301189661026 0.859362840652466 0.854088306427002 0.848224341869354 0.843750715255737 0.845804810523987 0.848082840442657 0.850581288337708 0.849549353122711 0.852655231952667 -9999 -9999 -9999 -9999 -9999 -9999 -9999 -9999 -9999 -9999 -9999 -9999 -9999 -9999 -9999 -9999 -9999 -9999 -9999 -9999 -9999 -9999 -9999 -9999 -9999 -9999 -9999 -9999 -9999 -9999 -9999 -9999 -9999 -9999 -9999 -9999 -9999 -9999 -9999 -9999 -9999 -9999 -9999 -9999 -9999 -9999 -9999 -9999 -9999 -9999 -9999 -9999 -9999 -9999 -9999 -9999 -9999 -9999 -9999 -9999 -9999 -9999 -9999 -9999 -9999 -9999 -9999 -9999 -9999 -9999 -9999 -9999 -9999 -9999 -9999 -9999 -9999 -9999 -9999 -9999 -9999 -9999
-9999 -9999 -9999 -9999 -9999 -9999 -9999 -9999 -9999 -9999 -9999 -9999 -9999 -9999 -9999 -9999 -9999 -9999 -9999 -9999 -9999 -9999 -9999 -9999 -9999 -9999 -9999 -9999 -9999 -9999 -9999 -9999 -9999 -9999 -9999 -9999 -9999 -9999 -9999 -9999 -9999 -9999 -9999 -9999 -9999 -9999 -9999 -9999 -9999 -9999 -9999 -9999 -9999 -9999 -9999 -9999 -9999 -9999 -9999 -9999 -9999 -9999 -9999 -9999 -9999 -9999 -9999 -9999 -9999 -9999 -9999 -9999 -9999 -9999 -9999 -9999 -9999 -9999 -9999 -9999 -9999 -9999 -9999 -9999 -9999 -9999 -9999 -9999 -9999 -9999 -9999 -9999 -9999 -9999 -9999 -9999 -9999 -9999 -9999 -9999 -9999 -9999 -9999 -9999 -9999 -9999 -9999 -9999 -9999 -9999 -9999 -9999 -9999 -9999 -9999 -9999 -9999 -9999 -9999 -9999 -9999 -9999 -9999 -9999 -9999 -9999 -9999 -9999 -9999 -9999 -9999 -9999 -9999 -9999 -9999 -9999 -9999 -9999 -9999 -9999 -9999 -9999 -9999 -9999 -9999 -9999 -9999 -9999 -9999 -9999 -9999 -9999 -9999 -9999 -9999 -9999 -9999 -9999 -9999 -9999 -9999 -9999 -9999 -9999 -9999 -9999 -9999 -9999 -9999 -9999 0.486108273267746 0.48846560716629 0.491403192281723 0.497825086116791 0.507047712802887 0.516352713108063 0.517794549465179 0.521943330764771 0.52802437543869 0.534389197826385 0.54092413187027 0.555480599403381 0.614487111568451 0.566234886646271 0.613058686256409 0.613653779029846 0.615340828895569 0.562753915786743 0.556243360042572 0.55235767364502 0.550951361656189 0.594351708889008 0.608902931213379 0.631441652774811 0.646595001220703 0.649472534656525 0.653381824493408 0.660427868366241 0.658630311489105 0.660680294036865 0.65071964263916 0.652053415775299 0.667052447795868 0.672005116939545 0.690512418746948 0.701664924621582 0.704853773117065 0.706108868122101 0.701821684837341 0.689384341239929 0.674450755119324 0.672299265861511 0.663637459278107 0.642203032970428 0.592224717140198 0.580123662948608 0.540280044078827 0.62177985906601 0.640989303588867 0.615501761436462 0.605234444141388 0.643365025520325 0.679044961929321 0.718692600727081 0.66807222366333 0.604388296604156 0.590648770332336 0.508696675300598 0.447241008281708 0.450293600559235 0.452565163373947 0.422492951154709 0.433599591255188 0.494938850402832 0.593034684658051 0.629397332668304 0.686495840549469 0.696136355400085 0.694770991802216 0.737307012081146 0.751969575881958 0.761656582355499 0.746089100837708 0.752368628978729 0.75690770149231 0.744101941585541 0.614232063293457 0.632075011730194 0.611444234848022 0.618629574775696 0.60732764005661 0.607292115688324 0.62031227350235 0.628364980220795 0.682003855705261 0.670884728431702 0.692841351032257 0.697063088417053 0.717480897903442 0.773609220981598 0.822956562042236 0.822935879230499 0.829575657844543 0.860410451889038 0.875404894351959 0.88078773021698 0.871403574943542 0.859796166419983 0.858847916126251 0.859594881534576 0.850526809692383 0.840042352676392 0.837660014629364 0.838723957538605 0.842815279960632 0.843579828739166 0.848448872566223 0.851608633995056 -9999 -9999 -9999 -9999 -9999 -9999 -9999 -9999 -9999 -9999 -9999 -9999 -9999 -9999 -9999 -9999 -9999 -9999 -9999 -9999 -9999 -9999 -9999 -9999 -9999 -9999 -9999 -9999 -9999 -9999 -9999 -9999 -9999 -9999 -9999 -9999 -9999 -9999 -9999 -9999 -9999 -9999 -9999 -9999 -9999 -9999 -9999 -9999 -9999 -9999 -9999 -9999 -9999 -9999 -9999 -9999 -9999 -9999 -9999 -9999 -9999 -9999 -9999 -9999 -9999 -9999 -9999 -9999 -9999 -9999 -9999 -9999 -9999 -9999 -9999 -9999 -9999 -9999 -9999 -9999 -9999 -9999
-9999 -9999 -9999 -9999 -9999 -9999 -9999 -9999 -9999 -9999 -9999 -9999 -9999 -9999 -9999 -9999 -9999 -9999 -9999 -9999 -9999 -9999 -9999 -9999 -9999 -9999 -9999 -9999 -9999 -9999 -9999 -9999 -9999 -9999 -9999 -9999 -9999 -9999 -9999 -9999 -9999 -9999 -9999 -9999 -9999 -9999 -9999 -9999 -9999 -9999 -9999 -9999 -9999 -9999 -9999 -9999 -9999 -9999 -9999 -9999 -9999 -9999 -9999 -9999 -9999 -9999 -9999 -9999 -9999 -9999 -9999 -9999 -9999 -9999 -9999 -9999 -9999 -9999 -9999 -9999 -9999 -9999 -9999 -9999 -9999 -9999 -9999 -9999 -9999 -9999 -9999 -9999 -9999 -9999 -9999 -9999 -9999 -9999 -9999 -9999 -9999 -9999 -9999 -9999 -9999 -9999 -9999 -9999 -9999 -9999 -9999 -9999 -9999 -9999 -9999 -9999 -9999 -9999 -9999 -9999 -9999 -9999 -9999 -9999 -9999 -9999 -9999 -9999 -9999 -9999 -9999 -9999 -9999 -9999 -9999 -9999 -9999 -9999 -9999 -9999 -9999 -9999 -9999 -9999 -9999 -9999 -9999 -9999 -9999 -9999 -9999 -9999 -9999 -9999 -9999 -9999 -9999 -9999 -9999 -9999 -9999 -9999 -9999 -9999 -9999 -9999 -9999 -9999 -9999 0.402132749557495 0.404073715209961 0.487352669239044 0.492219805717468 0.499843865633011 0.508798778057098 0.51611328125 0.52043491601944 0.523799002170563 0.525402009487152 0.530395328998566 0.537368178367615 0.549810826778412 0.603067398071289 0.602120339870453 0.600542366504669 0.60787558555603 0.607371807098389 0.607489347457886 0.554903864860535 0.55145001411438 0.54900985956192 0.600105881690979 0.614897966384888 0.645466506481171 0.653069257736206 0.661587834358215 0.666964709758759 0.669255435466766 0.667820870876312 0.665435791015625 0.650090217590332 0.65928703546524 0.678954720497131 0.682255744934082 0.697235703468323 0.702045440673828 0.704490900039673 0.703870713710785 0.693548798561096 0.683106899261475 0.65999311208725 0.639665961265564 0.622913181781769 0.602912068367004 0.550719261169434 0.493279039859772 0.494826346635818 0.557556688785553 0.576195120811462 0.611496210098267 0.661617338657379 0.686073184013367 0.720556437969208 0.680289804935455 0.605727732181549 0.537845492362976 0.474249869585037 0.472293615341187 0.41447576880455 0.393873661756516 0.396251797676086 0.401145309209824 0.46931067109108 0.553243458271027 0.619719445705414 0.636061549186707 0.63848602771759 0.602042317390442 0.637566387653351 0.653753638267517 0.724759757518768 0.719866037368774 0.644112169742584 0.668189525604248 0.73066234588623 0.704752147197723 0.735395312309265 0.734231293201447 0.639239132404327 0.637996733188629 0.651750862598419 0.642842352390289 0.645637452602386 0.669595420360565 0.705311596393585 0.693976879119873 0.720317840576172 0.743783235549927 0.757330536842346 0.789966821670532 0.845167517662048 0.858539760112762 0.866015732288361 0.861044526100159 0.86828088760376 0.875555753707886 0.865402042865753 0.857021927833557 0.855012357234955 0.850707769393921 0.841392636299133 0.83590441942215 0.835257768630981 0.837630987167358 0.840190052986145 0.842170715332031 0.84924304485321 0.849994421005249 -9999 -9999 -9999 -9999 -9999 -9999 -9999 -9999 -9999 -9999 -9999 -9999 -9999 -9999 -9999 -9999 -9999 -9999 -9999 -9999 -9999 -9999 -9999 -9999 -9999 -9999 -9999 -9999 -9999 -9999 -9999 -9999 -9999 -9999 -9999 -9999 -9999 -9999 -9999 -9999 -9999 -9999 -9999 -9999 -9999 -9999 -9999 -9999 -9999 -9999 -9999 -9999 -9999 -9999 -9999 -9999 -9999 -9999 -9999 -9999 -9999 -9999 -9999 -9999 -9999 -9999 -9999 -9999 -9999 -9999 -9999 -9999 -9999 -9999 -9999 -9999 -9999 -9999 -9999 -9999 -9999 -9999
-9999 -9999 -9999 -9999 -9999 -9999 -9999 -9999 -9999 -9999 -9999 -9999 -9999 -9999 -9999 -9999 -9999 -9999 -9999 -9999 -9999 -9999 -9999 -9999 -9999 -9999 -9999 -9999 -9999 -9999 -9999 -9999 -9999 -9999 -9999 -9999 -9999 -9999 -9999 -9999 -9999 -9999 -9999 -9999 -9999 -9999 -9999 -9999 -9999 -9999 -9999 -9999 -9999 -9999 -9999 -9999 -9999 -9999 -9999 -9999 -9999 -9999 -9999 -9999 -9999 -9999 -9999 -9999 -9999 -9999 -9999 -9999 -9999 -9999 -9999 -9999 -9999 -9999 -9999 -9999 -9999 -9999 -9999 -9999 -9999 -9999 -9999 -9999 -9999 -9999 -9999 -9999 -9999 -9999 -9999 -9999 -9999 -9999 -9999 -9999 -9999 -9999 -9999 -9999 -9999 -9999 -9999 -9999 -9999 -9999 -9999 -9999 -9999 -9999 -9999 -9999 -9999 -9999 -9999 -9999 -9999 -9999 -9999 -9999 -9999 -9999 -9999 -9999 -9999 -9999 -9999 -9999 -9999 -9999 -9999 -9999 -9999 -9999 -9999 -9999 -9999 -9999 -9999 -9999 -9999 -9999 -9999 -9999 -9999 -9999 -9999 -9999 -9999 -9999 -9999 -9999 -9999 -9999 -9999 -9999 -9999 -9999 -9999 -9999 -9999 -9999 -9999 -9999 -9999 0.407153964042664 0.48725751042366 0.48855322599411 0.492068529129028 0.498897552490234 0.507780134677887 0.513546228408813 0.515375733375549 0.521286487579346 0.524644017219543 0.527694582939148 0.531076610088348 0.535392105579376 0.542955279350281 0.589300096035004 0.589754581451416 0.59652578830719 0.602593898773193 0.604004323482513 0.602443635463715 0.593478500843048 0.592878937721252 0.596813380718231 0.621919870376587 0.637971758842468 0.641244173049927 0.655356645584106 0.662359178066254 0.664852976799011 0.670548439025879 0.661330819129944 0.655482113361359 0.67052960395813 0.671932816505432 0.692780375480652 0.702641427516937 0.703854203224182 0.699426531791687 0.685167908668518 0.673849999904633 0.656107127666473 0.644728720188141 0.600325584411621 0.603200137615204 0.585594296455383 0.557812750339508 0.499450385570526 0.445925384759903 0.474276840686798 0.517787635326385 0.581885874271393 0.609235525131226 0.653095006942749 0.702905714511871 0.674466848373413 0.571555316448212 0.495586842298508 0.473869353532791 0.43132671713829 0.396124273538589 0.398002237081528 0.412770092487335 0.39909502863884 0.457137435674667 0.558902442455292 0.60710734128952 0.545535445213318 0.530292749404907 0.580246090888977 0.61555027961731 0.679497063159943 0.736842095851898 0.66157478094101 0.610881268978119 0.615553021430969 0.673860669136047 0.65809428691864 0.69992595911026 0.73315703868866 0.653073668479919 0.649484932422638 0.651591300964355 0.667487859725952 0.702276170253754 0.708497405052185 0.728612005710602 0.732923269271851 0.755421221256256 0.783100485801697 0.806108057498932 0.836934030056 0.853426456451416 0.866237223148346 0.869927287101746 0.869626522064209 0.87279349565506 0.868607044219971 0.857573628425598 0.852575898170471 0.854838907718658 0.854201316833496 0.844559729099274 0.838390588760376 0.838523983955383 0.840838432312012 0.845661699771881 0.84737640619278 0.849321126937866 0.849834084510803 -9999 -9999 -9999 -9999 -9999 -9999 -9999 -9999 -9999 -9999 -9999 -9999 -9999 -9999 -9999 -9999 -9999 -9999 -9999 -9999 -9999 -9999 -9999 -9999 -9999 -9999 -9999 -9999 -9999 -9999 -9999 -9999 -9999 -9999 -9999 -9999 -9999 -9999 -9999 -9999 -9999 -9999 -9999 -9999 -9999 -9999 -9999 -9999 -9999 -9999 -9999 -9999 -9999 -9999 -9999 -9999 -9999 -9999 -9999 -9999 -9999 -9999 -9999 -9999 -9999 -9999 -9999 -9999 -9999 -9999 -9999 -9999 -9999 -9999 -9999 -9999 -9999 -9999 -9999 -9999 -9999 -9999
-9999 -9999 -9999 -9999 -9999 -9999 -9999 -9999 -9999 -9999 -9999 -9999 -9999 -9999 -9999 -9999 -9999 -9999 -9999 -9999 -9999 -9999 -9999 -9999 -9999 -9999 -9999 -9999 -9999 -9999 -9999 -9999 -9999 -9999 -9999 -9999 -9999 -9999 -9999 -9999 -9999 -9999 -9999 -9999 -9999 -9999 -9999 -9999 -9999 -9999 -9999 -9999 -9999 -9999 -9999 -9999 -9999 -9999 -9999 -9999 -9999 -9999 -9999 -9999 -9999 -9999 -9999 -9999 -9999 -9999 -9999 -9999 -9999 -9999 -9999 -9999 -9999 -9999 -9999 -9999 -9999 -9999 -9999 -9999 -9999 -9999 -9999 -9999 -9999 -9999 -9999 -9999 -9999 -9999 -9999 -9999 -9999 -9999 -9999 -9999 -9999 -9999 -9999 -9999 -9999 -9999 -9999 -9999 -9999 -9999 -9999 -9999 -9999 -9999 -9999 -9999 -9999 -9999 -9999 -9999 -9999 -9999 -9999 -9999 -9999 -9999 -9999 -9999 -9999 -9999 -9999 -9999 -9999 -9999 -9999 -9999 -9999 -9999 -9999 -9999 -9999 -9999 -9999 -9999 -9999 -9999 -9999 -9999 -9999 -9999 -9999 -9999 -9999 -9999 -9999 -9999 -9999 -9999 -9999 -9999 -9999 -9999 -9999 -9999 -9999 -9999 -9999 -9999 0.409316867589951 0.489295780658722 0.408759415149689 0.488847404718399 0.491970747709274 0.498123824596405 0.504679501056671 0.507305920124054 0.510478854179382 0.513444781303406 0.518592298030853 0.52076667547226 0.525879323482513 0.525717198848724 0.531291246414185 0.5362788438797 0.585047662258148 0.587526142597198 0.59171199798584 0.600765466690063 0.604249536991119 0.597767770290375 0.602267742156982 0.604299128055573 0.610873639583588 0.627865970134735 0.642277181148529 0.650501132011414 0.652298033237457 0.667923092842102 0.666770994663239 0.659228444099426 0.663487613201141 0.679259479045868 0.687282502651215 0.69574248790741 0.70348048210144 0.697471559047699 0.686036467552185 0.663353860378265 0.644976556301117 0.62766033411026 0.631812155246735 0.645344614982605 0.619613766670227 0.559792101383209 0.532932877540588 0.452277451753616 0.424014389514923 0.529336988925934 0.59812068939209 0.628854990005493 0.651900768280029 0.661180377006531 0.688408672809601 0.679300546646118 0.636794686317444 0.602944612503052 0.592132210731506 0.541150152683258 0.436322599649429 0.435233592987061 0.450546562671661 0.400331676006317 0.447067826986313 0.530447781085968 0.495769143104553 0.475544393062592 0.567059814929962 0.618817269802094 0.665489196777344 0.713797092437744 0.661710858345032 0.632410407066345 0.598296642303467 0.573718130588531 0.627787053585052 0.642466485500336 0.653709411621094 0.608627319335938 0.647557854652405 0.643878817558289 0.61362212896347 0.618821442127228 0.673540711402893 0.71317183971405 0.747607231140137 0.749063730239868 0.735408961772919 0.747415602207184 0.76763129234314 0.789301514625549 0.854656040668488 0.863995850086212 0.868384122848511 0.868894577026367 0.866308927536011 0.861937940120697 0.854003310203552 0.853095769882202 0.851588368415833 0.843791842460632 0.836927890777588 0.836728096008301 0.842532157897949 0.845623135566711 0.849321126937866 0.847652971744537 0.845771729946136 0.848680913448334 0.847760617733002 -9999 -9999 -9999 -9999 -9999 -9999 -9999 -9999 -9999 -9999 -9999 -9999 -9999 -9999 -9999 -9999 -9999 -9999 -9999 -9999 -9999 -9999 -9999 -9999 -9999 -9999 -9999 -9999 -9999 -9999 -9999 -9999 -9999 -9999 -9999 -9999 -9999 -9999 -9999 -9999 -9999 -9999 -9999 -9999 -9999 -9999 -9999 -9999 -9999 -9999 -9999 -9999 -9999 -9999 -9999 -9999 -9999 -9999 -9999 -9999 -9999 -9999 -9999 -9999 -9999 -9999 -9999 -9999 -9999 -9999 -9999 -9999 -9999 -9999 -9999 -9999 -9999 -9999 -9999 -9999 -9999
-9999 -9999 -9999 -9999 -9999 -9999 -9999 -9999 -9999 -9999 -9999 -9999 -9999 -9999 -9999 -9999 -9999 -9999 -9999 -9999 -9999 -9999 -9999 -9999 -9999 -9999 -9999 -9999 -9999 -9999 -9999 -9999 -9999 -9999 -9999 -9999 -9999 -9999 -9999 -9999 -9999 -9999 -9999 -9999 -9999 -9999 -9999 -9999 -9999 -9999 -9999 -9999 -9999 -9999 -9999 -9999 -9999 -9999 -9999 -9999 -9999 -9999 -9999 -9999 -9999 -9999 -9999 -9999 -9999 -9999 -9999 -9999 -9999 -9999 -9999 -9999 -9999 -9999 -9999 -9999 -9999 -9999 -9999 -9999 -9999 -9999 -9999 -9999 -9999 -9999 -9999 -9999 -9999 -9999 -9999 -9999 -9999 -9999 -9999 -9999 -9999 -9999 -9999 -9999 -9999 -9999 -9999 -9999 -9999 -9999 -9999 -9999 -9999 -9999 -9999 -9999 -9999 -9999 -9999 -9999 -9999 -9999 -9999 -9999 -9999 -9999 -9999 -9999 -9999 -9999 -9999 -9999 -9999 -9999 -9999 -9999 -9999 -9999 -9999 -9999 -9999 -9999 -9999 -9999 -9999 -9999 -9999 -9999 -9999 -9999 -9999 -9999 -9999 -9999 -9999 -9999 -9999 -9999 -9999 -9999 -9999 -9999 -9999 -9999 -9999 -9999 0.409521698951721 0.409930974245071 0.411058902740479 0.491621524095535 0.493170589208603 0.493108779191971 0.4960777759552 0.498771190643311 0.500657260417938 0.502418756484985 0.505956470966339 0.509293377399445 0.516022801399231 0.516880214214325 0.520510911941528 0.525588631629944 0.524858415126801 0.576263010501862 0.580952942371368 0.585032761096954 0.592954516410828 0.598213970661163 0.600558996200562 0.606480836868286 0.610257863998413 0.610264122486115 0.610106408596039 0.61854213476181 0.62719738483429 0.638298749923706 0.658734917640686 0.671407639980316 0.665318608283997 0.658346056938171 0.673980891704559 0.684539437294006 0.689391434192657 0.696585714817047 0.696777522563934 0.682600438594818 0.664953947067261 0.655700325965881 0.650011599063873 0.6461261510849 0.650683999061584 0.635407567024231 0.592670500278473 0.532806575298309 0.452404052019119 0.408261477947235 0.440379798412323 0.534172713756561 0.564031779766083 0.596681714057922 0.598685145378113 0.659045517444611 0.665931224822998 0.608075201511383 0.605261921882629 0.59382027387619 0.585604608058929 0.56306129693985 0.559670090675354 0.525924861431122 0.438958793878555 0.389272749423981 0.396659731864929 0.420863777399063 0.455768018960953 0.540124535560608 0.607699513435364 0.66197282075882 0.674103021621704 0.633223593235016 0.595065176486969 0.553853988647461 0.503940045833588 0.500211179256439 0.591281175613403 0.643791496753693 0.621439933776855 0.580245137214661 0.638439416885376 0.638961851596832 0.616445362567902 0.596747279167175 0.643950998783112 0.658351004123688 0.75516015291214 0.856765627861023 0.736348390579224 0.697328329086304 0.739730894565582 0.774349808692932 0.818361639976501 0.852749824523926 0.863214433193207 0.862601578235626 0.85792464017868 0.851566970348358 0.846711575984955 0.844181478023529 0.839025378227234 0.836728036403656 0.83554607629776 0.837875485420227 0.840393662452698 0.84785395860672 0.848882794380188 0.843876481056213 0.843149721622467 0.848954975605011 0.849193274974823 -9999 -9999 -9999 -9999 -9999 -9999 -9999 -9999 -9999 -9999 -9999 -9999 -9999 -9999 -9999 -9999 -9999 -9999 -9999 -9999 -9999 -9999 -9999 -9999 -9999 -9999 -9999 -9999 -9999 -9999 -9999 -9999 -9999 -9999 -9999 -9999 -9999 -9999 -9999 -9999 -9999 -9999 -9999 -9999 -9999 -9999 -9999 -9999 -9999 -9999 -9999 -9999 -9999 -9999 -9999 -9999 -9999 -9999 -9999 -9999 -9999 -9999 -9999 -9999 -9999 -9999 -9999 -9999 -9999 -9999 -9999 -9999 -9999 -9999 -9999 -9999 -9999 -9999 -9999 -9999 -9999
-9999 -9999 -9999 -9999 -9999 -9999 -9999 -9999 -9999 -9999 -9999 -9999 -9999 -9999 -9999 -9999 -9999 -9999 -9999 -9999 -9999 -9999 -9999 -9999 -9999 -9999 -9999 -9999 -9999 -9999 -9999 -9999 -9999 -9999 -9999 -9999 -9999 -9999 -9999 -9999 -9999 -9999 -9999 -9999 -9999 -9999 -9999 -9999 -9999 -9999 -9999 -9999 -9999 -9999 -9999 -9999 -9999 -9999 -9999 -9999 -9999 -9999 -9999 -9999 -9999 -9999 -9999 -9999 -9999 -9999 -9999 -9999 -9999 -9999 -9999 -9999 -9999 -9999 -9999 -9999 -9999 -9999 -9999 -9999 -9999 -9999 -9999 -9999 -9999 -9999 -9999 -9999 -9999 -9999 -9999 -9999 -9999 -9999 -9999 -9999 -9999 -9999 -9999 -9999 -9999 -9999 -9999 -9999 -9999 -9999 -9999 -9999 -9999 -9999 -9999 -9999 -9999 -9999 -9999 -9999 -9999 -9999 -9999 -9999 -9999 -9999 -9999 -9999 -9999 -9999 -9999 -9999 -9999 -9999 -9999 -9999 -9999 -9999 -9999 -9999 -9999 -9999 -9999 -9999 -9999 -9999 -9999 -9999 -9999 -9999 -9999 -9999 -9999 -9999 -9999 -9999 -9999 -9999 -9999 -9999 -9999 -9999 -9999 -9999 -9999 0.408940851688385 0.492305517196655 0.492086350917816 0.492588758468628 0.493666678667068 0.495452553033829 0.496486961841583 0.497749030590057 0.498094111680984 0.499463826417923 0.502543032169342 0.505738735198975 0.508798778057098 0.512719631195068 0.519194960594177 0.520485877990723 0.578665912151337 0.583339989185333 0.5831218957901 0.58861255645752 0.593648195266724 0.597423076629639 0.608526051044464 0.6173255443573 0.617187321186066 0.609319567680359 0.611518502235413 0.615596890449524 0.620619058609009 0.628589391708374 0.640042960643768 0.655205428600311 0.665230333805084 0.664214193820953 0.66416871547699 0.679765403270721 0.687165856361389 0.693991243839264 0.691281914710999 0.678822100162506 0.668839514255524 0.682206392288208 0.680486798286438 0.670656204223633 0.659453094005585 0.648938715457916 0.622270524501801 0.593319356441498 0.564663231372833 0.461151361465454 0.403129816055298 0.420321583747864 0.429912924766541 0.446283370256424 0.467896312475204 0.50239759683609 0.57894492149353 0.650219440460205 0.639973521232605 0.539777994155884 0.454869389533997 0.471597999334335 0.440968364477158 0.442787826061249 0.470298528671265 0.415188044309616 0.371355980634689 0.378216654062271 0.41719725728035 0.503587365150452 0.566670656204224 0.609163105487823 0.618981003761292 0.622074544429779 0.630834877490997 0.587281942367554 0.584744274616241 0.483521163463593 0.490512073040009 0.568668067455292 0.616797029972076 0.625317454338074 0.591109931468964 0.627160549163818 0.608624398708344 0.602361083030701 0.595634460449219 0.623773813247681 0.663348019123077 0.847886145114899 0.854388236999512 0.74570906162262 0.758233487606049 0.775371074676514 0.819635689258575 0.840559780597687 0.851118087768555 0.860268414020538 0.856793284416199 0.848727643489838 0.845459461212158 0.843797981739044 0.841539323329926 0.839119732379913 0.835257649421692 0.835383117198944 0.837181329727173 0.838801681995392 0.839640617370605 0.840195655822754 0.842453598976135 0.843667149543762 0.843698918819427 0.846354901790619 -9999 -9999 -9999 -9999 -9999 -9999 -9999 -9999 -9999 -9999 -9999 -9999 -9999 -9999 -9999 -9999 -9999 -9999 -9999 -9999 -9999 -9999 -9999 -9999 -9999 -9999 -9999 -9999 -9999 -9999 -9999 -9999 -9999 -9999 -9999 -9999 -9999 -9999 -9999 -9999 -9999 -9999 -9999 -9999 -9999 -9999 -9999 -9999 -9999 -9999 -9999 -9999 -9999 -9999 -9999 -9999 -9999 -9999 -9999 -9999 -9999 -9999 -9999 -9999 -9999 -9999 -9999 -9999 -9999 -9999 -9999 -9999 -9999 -9999 -9999 -9999 -9999 -9999 -9999 -9999 -9999
-9999 -9999 -9999 -9999 -9999 -9999 -9999 -9999 -9999 -9999 -9999 -9999 -9999 -9999 -9999 -9999 -9999 -9999 -9999 -9999 -9999 -9999 -9999 -9999 -9999 -9999 -9999 -9999 -9999 -9999 -9999 -9999 -9999 -9999 -9999 -9999 -9999 -9999 -9999 -9999 -9999 -9999 -9999 -9999 -9999 -9999 -9999 -9999 -9999 -9999 -9999 -9999 -9999 -9999 -9999 -9999 -9999 -9999 -9999 -9999 -9999 -9999 -9999 -9999 -9999 -9999 -9999 -9999 -9999 -9999 -9999 -9999 -9999 -9999 -9999 -9999 -9999 -9999 -9999 -9999 -9999 -9999 -9999 -9999 -9999 -9999 -9999 -9999 -9999 -9999 -9999 -9999 -9999 -9999 -9999 -9999 -9999 -9999 -9999 -9999 -9999 -9999 -9999 -9999 -9999 -9999 -9999 -9999 -9999 -9999 -9999 -9999 -9999 -9999 -9999 -9999 -9999 -9999 -9999 -9999 -9999 -9999 -9999 -9999 -9999 -9999 -9999 -9999 -9999 -9999 -9999 -9999 -9999 -9999 -9999 -9999 -9999 -9999 -9999 -9999 -9999 -9999 -9999 -9999 -9999 -9999 -9999 -9999 -9999 -9999 -9999 -9999 -9999 -9999 -9999 -9999 -9999 -9999 -9999 -9999 -9999 -9999 -9999 -9999 0.40989488363266 0.492016911506653 0.499817818403244 0.503510892391205 0.501607060432434 0.503861665725708 0.502993583679199 0.502415239810944 0.502001285552979 0.503153383731842 0.50410407781601 0.505163908004761 0.507205009460449 0.50866562128067 0.512719631195068 0.579540133476257 0.580574452877045 0.586148083209991 0.583207428455353 0.589238226413727 0.592160284519196 0.598153054714203 0.602731227874756 0.606342494487762 0.622967898845673 0.626300871372223 0.626162707805634 0.619200646877289 0.624552249908447 0.630156993865967 0.634371280670166 0.641347885131836 0.652515053749084 0.660349130630493 0.666315376758575 0.673896312713623 0.684320449829102 0.688256919384003 0.68624621629715 0.675326526165009 0.668851375579834 0.68583083152771 0.686448931694031 0.661490797996521 0.65466171503067 0.602420032024384 0.608061969280243 0.621634602546692 0.615913212299347 0.578418672084808 0.552619159221649 0.504795491695404 0.4317587018013 0.429138451814651 0.474759817123413 0.553579211235046 0.603116154670715 0.625982344150543 0.67540967464447 0.63078373670578 0.528331279754639 0.439473509788513 0.454196393489838 0.410674154758453 0.384798377752304 0.388918876647949 0.37994971871376 0.380289614200592 0.386237472295761 0.4003746509552 0.412953287363052 0.453910112380981 0.569583237171173 0.562822461128235 0.595443427562714 0.629507839679718 0.6228187084198 0.599443852901459 0.527436196804047 0.528372883796692 0.608702719211578 0.626413345336914 0.645979642868042 0.593729913234711 0.604665398597717 0.596197962760925 0.60879772901535 0.61694198846817 0.65045040845871 0.701567649841309 0.750475406646729 0.861522793769836 0.885237693786621 0.807340145111084 0.819855690002441 0.830258786678314 0.841883659362793 0.85706752538681 0.856801748275757 0.848211050033569 0.840952336788177 0.841149389743805 0.840907633304596 0.83843606710434 0.837993085384369 0.839010953903198 0.83493047952652 0.831073760986328 0.829638838768005 0.832509815692902 0.834558367729187 0.838757216930389 0.839493155479431 0.840195655822754 0.839184463024139 0.838203310966492 -9999 -9999 -9999 -9999 -9999 -9999 -9999 -9999 -9999 -9999 -9999 -9999 -9999 -9999 -9999 -9999 -9999 -9999 -9999 -9999 -9999 -9999 -9999 -9999 -9999 -9999 -9999 -9999 -9999 -9999 -9999 -9999 -9999 -9999 -9999 -9999 -9999 -9999 -9999 -9999 -9999 -9999 -9999 -9999 -9999 -9999 -9999 -9999 -9999 -9999 -9999 -9999 -9999 -9999 -9999 -9999 -9999 -9999 -9999 -9999 -9999 -9999 -9999 -9999 -9999 -9999 -9999 -9999 -9999 -9999 -9999 -9999 -9999 -9999 -9999 -9999 -9999 -9999 -9999 -9999
-9999 -9999 -9999 -9999 -9999 -9999 -9999 -9999 -9999 -9999 -9999 -9999 -9999 -9999 -9999 -9999 -9999 -9999 -9999 -9999 -9999 -9999 -9999 -9999 -9999 -9999 -9999 -9999 -9999 -9999 -9999 -9999 -9999 -9999 -9999 -9999 -9999 -9999 -9999 -9999 -9999 -9999 -9999 -9999 -9999 -9999 -9999 -9999 -9999 -9999 -9999 -9999 -9999 -9999 -9999 -9999 -9999 -9999 -9999 -9999 -9999 -9999 -9999 -9999 -9999 -9999 -9999 -9999 -9999 -9999 -9999 -9999 -9999 -9999 -9999 -9999 -9999 -9999 -9999 -9999 -9999 -9999 -9999 -9999 -9999 -9999 -9999 -9999 -9999 -9999 -9999 -9999 -9999 -9999 -9999 -9999 -9999 -9999 -9999 -9999 -9999 -9999 -9999 -9999 -9999 -9999 -9999 -9999 -9999 -9999 -9999 -9999 -9999 -9999 -9999 -9999 -9999 -9999 -9999 -9999 -9999 -9999 -9999 -9999 -9999 -9999 -9999 -9999 -9999 -9999 -9999 -9999 -9999 -9999 -9999 -9999 -9999 -9999 -9999 -9999 -9999 -9999 -9999 -9999 -9999 -9999 -9999 -9999 -9999 -9999 -9999 -9999 -9999 -9999 -9999 -9999 -9999 -9999 -9999 -9999 -9999 -9999 -9999 -9999 0.415537506341934 0.499746292829514 0.504508018493652 0.510062873363495 0.515056610107422 0.516868352890015 0.513744354248047 0.513787984848022 0.512410998344421 0.510706186294556 0.509293377399445 0.510347723960876 0.511995851993561 0.570326209068298 0.573427319526672 0.581263363361359 0.580045700073242 0.579582214355469 0.584327042102814 0.589160561561584 0.596440970897675 0.599263191223145 0.603638052940369 0.608216822147369 0.620899975299835 0.632631182670593 0.63543689250946 0.637326657772064 0.632578909397125 0.641889989376068 0.647839486598969 0.653716385364532 0.654494822025299 0.663512289524078 0.673576056957245 0.671293377876282 0.683835744857788 0.686917781829834 0.684196829795837 0.671813309192657 0.686473190784454 0.691432356834412 0.657532393932343 0.608756482601166 0.606893181800842 0.540630519390106 0.543818712234497 0.562627136707306 0.598786056041718 0.562560975551605 0.523292660713196 0.459119766950607 0.422070473432541 0.454382359981537 0.534900069236755 0.530905485153198 0.556557238101959 0.604373395442963 0.626077592372894 0.662251710891724 0.596612572669983 0.559626638889313 0.545752882957458 0.451171010732651 0.390217542648315 0.404234796762466 0.418400704860687 0.402117341756821 0.389816045761108 0.379756361246109 0.389884978532791 0.41948065161705 0.502544283866882 0.481616765260696 0.526883006095886 0.585271418094635 0.611668050289154 0.567904055118561 0.480951607227325 0.575985848903656 0.58323746919632 0.529544770717621 0.606360197067261 0.580738961696625 0.581342577934265 0.596586763858795 0.66252726316452 0.705342531204224 0.722231864929199 0.732159972190857 0.739750385284424 0.757014095783234 0.885176956653595 0.902978301048279 0.844655454158783 0.850396037101746 0.854802966117859 0.857340931892395 0.852905988693237 0.843453049659729 0.837370336055756 0.837416112422943 0.835414528846741 0.836483478546143 0.838036298751831 0.836896479129791 0.834055066108704 0.827880322933197 0.825354635715485 0.825663864612579 0.829253315925598 0.830536365509033 0.832230985164642 0.835675239562988 0.838694214820862 0.835491299629211 -9999 -9999 -9999 -9999 -9999 -9999 -9999 -9999 -9999 -9999 -9999 -9999 -9999 -9999 -9999 -9999 -9999 -9999 -9999 -9999 -9999 -9999 -9999 -9999 -9999 -9999 -9999 -9999 -9999 -9999 -9999 -9999 -9999 -9999 -9999 -9999 -9999 -9999 -9999 -9999 -9999 -9999 -9999 -9999 -9999 -9999 -9999 -9999 -9999 -9999 -9999 -9999 -9999 -9999 -9999 -9999 -9999 -9999 -9999 -9999 -9999 -9999 -9999 -9999 -9999 -9999 -9999 -9999 -9999 -9999 -9999 -9999 -9999 -9999 -9999 -9999 -9999 -9999 -9999 -9999
-9999 -9999 -9999 -9999 -9999 -9999 -9999 -9999 -9999 -9999 -9999 -9999 -9999 -9999 -9999 -9999 -9999 -9999 -9999 -9999 -9999 -9999 -9999 -9999 -9999 -9999 -9999 -9999 -9999 -9999 -9999 -9999 -9999 -9999 -9999 -9999 -9999 -9999 -9999 -9999 -9999 -9999 -9999 -9999 -9999 -9999 -9999 -9999 -9999 -9999 -9999 -9999 -9999 -9999 -9999 -9999 -9999 -9999 -9999 -9999 -9999 -9999 -9999 -9999 -9999 -9999 -9999 -9999 -9999 -9999 -9999 -9999 -9999 -9999 -9999 -9999 -9999 -9999 -9999 -9999 -9999 -9999 -9999 -9999 -9999 -9999 -9999 -9999 -9999 -9999 -9999 -9999 -9999 -9999 -9999 -9999 -9999 -9999 -9999 -9999 -9999 -9999 -9999 -9999 -9999 -9999 -9999 -9999 -9999 -9999 -9999 -9999 -9999 -9999 -9999 -9999 -9999 -9999 -9999 -9999 -9999 -9999 -9999 -9999 -9999 -9999 -9999 -9999 -9999 -9999 -9999 -9999 -9999 -9999 -9999 -9999 -9999 -9999 -9999 -9999 -9999 -9999 -9999 -9999 -9999 -9999 -9999 -9999 -9999 -9999 -9999 -9999 -9999 -9999 -9999 -9999 -9999 -9999 -9999 -9999 -9999 -9999 -9999 0.413405299186707 0.501235961914062 0.552293360233307 0.559081196784973 0.562330842018127 0.563339054584503 0.563255846500397 0.564099669456482 0.56033331155777 0.560068845748901 0.559748649597168 0.560984134674072 0.561479866504669 0.565246224403381 0.573737561702728 0.5748011469841 0.574515640735626 0.574456751346588 0.580261647701263 0.586918652057648 0.592962205410004 0.59721177816391 0.59581184387207 0.604389846324921 0.612294793128967 0.617945790290833 0.624514102935791 0.638481557369232 0.638130962848663 0.637008666992188 0.648152530193329 0.663167893886566 0.674462080001831 0.676115155220032 0.671005129814148 0.670175909996033 0.684083163738251 0.683844029903412 0.685130000114441 0.686755537986755 0.684885203838348 0.693024694919586 0.684855222702026 0.645595788955688 0.582796156406403 0.539511382579803 0.510716557502747 0.466192871332169 0.507368206977844 0.564593017101288 0.518398106098175 0.429709911346436 0.410850048065186 0.399196773767471 0.406261086463928 0.433199614286423 0.420427411794662 0.449296146631241 0.542977929115295 0.585446417331696 0.639665961265564 0.648783147335052 0.622520327568054 0.587870240211487 0.451891332864761 0.431851357221603 0.439408004283905 0.428415149450302 0.380883693695068 0.37362277507782 0.364336282014847 0.37137833237648 0.402313977479935 0.440660297870636 0.410700470209122 0.442900538444519 0.566821694374084 0.598694503307343 0.546428859233856 0.465568661689758 0.535417675971985 0.48514661192894 0.496578544378281 0.576668977737427 0.667004585266113 0.623495638370514 0.617151916027069 0.669412970542908 0.707984030246735 0.850718319416046 0.858033299446106 0.766737043857574 0.87932413816452 0.890147030353546 0.904461681842804 0.843990385532379 0.848291873931885 0.855288207530975 0.85407942533493 0.851480901241302 0.839315593242645 0.831223964691162 0.826987326145172 0.825772225856781 0.826351642608643 0.828433156013489 0.831501603126526 0.826558411121368 0.821197152137756 0.819662034511566 0.822530567646027 0.822785377502441 0.822785377502441 0.82765805721283 0.832699060440063 0.831452071666718 0.833008348941803 -9999 -9999 -9999 -9999 -9999 -9999 -9999 -9999 -9999 -9999 -9999 -9999 -9999 -9999 -9999 -9999 -9999 -9999 -9999 -9999 -9999 -9999 -9999 -9999 -9999 -9999 -9999 -9999 -9999 -9999 -9999 -9999 -9999 -9999 -9999 -9999 -9999 -9999 -9999 -9999 -9999 -9999 -9999 -9999 -9999 -9999 -9999 -9999 -9999 -9999 -9999 -9999 -9999 -9999 -9999 -9999 -9999 -9999 -9999 -9999 -9999 -9999 -9999 -9999 -9999 -9999 -9999 -9999 -9999 -9999 -9999 -9999 -9999 -9999 -9999 -9999 -9999 -9999 -9999 -9999
-9999 -9999 -9999 -9999 -9999 -9999 -9999 -9999 -9999 -9999 -9999 -9999 -9999 -9999 -9999 -9999 -9999 -9999 -9999 -9999 -9999 -9999 -9999 -9999 -9999 -9999 -9999 -9999 -9999 -9999 -9999 -9999 -9999 -9999 -9999 -9999 -9999 -9999 -9999 -9999 -9999 -9999 -9999 -9999 -9999 -9999 -9999 -9999 -9999 -9999 -9999 -9999 -9999 -9999 -9999 -9999 -9999 -9999 -9999 -9999 -9999 -9999 -9999 -9999 -9999 -9999 -9999 -9999 -9999 -9999 -9999 -9999 -9999 -9999 -9999 -9999 -9999 -9999 -9999 -9999 -9999 -9999 -9999 -9999 -9999 -9999 -9999 -9999 -9999 -9999 -9999 -9999 -9999 -9999 -9999 -9999 -9999 -9999 -9999 -9999 -9999 -9999 -9999 -9999 -9999 -9999 -9999 -9999 -9999 -9999 -9999 -9999 -9999 -9999 -9999 -9999 -9999 -9999 -9999 -9999 -9999 -9999 -9999 -9999 -9999 -9999 -9999 -9999 -9999 -9999 -9999 -9999 -9999 -9999 -9999 -9999 -9999 -9999 -9999 -9999 -9999 -9999 -9999 -9999 -9999 -9999 -9999 -9999 -9999 -9999 -9999 -9999 -9999 -9999 -9999 -9999 -9999 -9999 -9999 -9999 -9999 -9999 0.411708652973175 0.502511858940125 0.558173775672913 0.570953845977783 0.580090224742889 0.579182147979736 0.573875725269318 0.569931924343109 0.565861701965332 0.561898112297058 0.560116648674011 0.567538678646088 0.567330121994019 0.562838852405548 0.571037888526917 0.573295116424561 0.570715606212616 0.572832643985748 0.576640844345093 0.581217408180237 0.587771356105804 0.590192019939423 0.593557298183441 0.602500140666962 0.608609080314636 0.616701185703278 0.616701185703278 0.625329315662384 0.635447978973389 0.640502512454987 0.640857517719269 0.663892567157745 0.673628985881805 0.668547689914703 0.674771428108215 0.677359282970428 0.680986285209656 0.672839462757111 0.668601274490356 0.674846351146698 0.681407034397125 0.683079779148102 0.664810299873352 0.647653877735138 0.665693044662476 0.640690565109253 0.601367235183716 0.529794871807098 0.544265985488892 0.491867512464523 0.460059612989426 0.441319733858109 0.40790781378746 0.384407490491867 0.38204225897789 0.391885250806808 0.4046690762043 0.413517832756042 0.448508024215698 0.498227924108505 0.54926860332489 0.572170853614807 0.608494102954865 0.66140216588974 0.628292202949524 0.565581619739532 0.551232635974884 0.519679188728333 0.405709624290466 0.389870315790176 0.374216467142105 0.375569850206375 0.383495390415192 0.387675702571869 0.39248526096344 0.403028935194016 0.458771884441376 0.570181369781494 0.556381464004517 0.469347774982452 0.448217272758484 0.509975254535675 0.521113574504852 0.602379739284515 0.647057473659515 0.711642742156982 0.755202412605286 0.660199165344238 0.712589383125305 0.708295822143555 0.823804914951324 0.875665724277496 0.887542366981506 0.892890274524689 0.905088126659393 0.909942090511322 0.909955203533173 0.908998012542725 0.848529934883118 0.846697390079498 0.836194455623627 0.823091268539429 0.818777799606323 0.821945428848267 0.82610011100769 0.826891362667084 0.828683495521545 0.827967703342438 0.82116711139679 0.818093180656433 0.818635582923889 0.818378567695618 0.823549032211304 0.821509659290314 0.821818590164185 0.827153623104095 0.827434420585632 0.82824581861496 -9999 -9999 -9999 -9999 -9999 -9999 -9999 -9999 -9999 -9999 -9999 -9999 -9999 -9999 -9999 -9999 -9999 -9999 -9999 -9999 -9999 -9999 -9999 -9999 -9999 -9999 -9999 -9999 -9999 -9999 -9999 -9999 -9999 -9999 -9999 -9999 -9999 -9999 -9999 -9999 -9999 -9999 -9999 -9999 -9999 -9999 -9999 -9999 -9999 -9999 -9999 -9999 -9999 -9999 -9999 -9999 -9999 -9999 -9999 -9999 -9999 -9999 -9999 -9999 -9999 -9999 -9999 -9999 -9999 -9999 -9999 -9999 -9999 -9999 -9999 -9999 -9999 -9999 -9999 -9999
-9999 -9999 -9999 -9999 -9999 -9999 -9999 -9999 -9999 -9999 -9999 -9999 -9999 -9999 -9999 -9999 -9999 -9999 -9999 -9999 -9999 -9999 -9999 -9999 -9999 -9999 -9999 -9999 -9999 -9999 -9999 -9999 -9999 -9999 -9999 -9999 -9999 -9999 -9999 -9999 -9999 -9999 -9999 -9999 -9999 -9999 -9999 -9999 -9999 -9999 -9999 -9999 -9999 -9999 -9999 -9999 -9999 -9999 -9999 -9999 -9999 -9999 -9999 -9999 -9999 -9999 -9999 -9999 -9999 -9999 -9999 -9999 -9999 -9999 -9999 -9999 -9999 -9999 -9999 -9999 -9999 -9999 -9999 -9999 -9999 -9999 -9999 -9999 -9999 -9999 -9999 -9999 -9999 -9999 -9999 -9999 -9999 -9999 -9999 -9999 -9999 -9999 -9999 -9999 -9999 -9999 -9999 -9999 -9999 -9999 -9999 -9999 -9999 -9999 -9999 -9999 -9999 -9999 -9999 -9999 -9999 -9999 -9999 -9999 -9999 -9999 -9999 -9999 -9999 -9999 -9999 -9999 -9999 -9999 -9999 -9999 -9999 -9999 -9999 -9999 -9999 -9999 -9999 -9999 -9999 -9999 -9999 -9999 -9999 -9999 -9999 -9999 -9999 -9999 -9999 -9999 -9999 -9999 -9999 -9999 -9999 0.40892818570137 0.414017468690872 0.507703304290771 0.56762570142746 0.586442887783051 0.59156346321106 0.593045592308044 0.590794503688812 0.585470914840698 0.57543158531189 0.567338943481445 0.564514636993408 0.571204721927643 0.570527911186218 0.568974792957306 0.573427259922028 0.576573312282562 0.57252049446106 0.576202213764191 0.581017136573792 0.581718027591705 0.58586859703064 0.589904129505157 0.595360994338989 0.60727471113205 0.61434417963028 0.624176025390625 0.628872394561768 0.642159223556519 0.660139203071594 0.663872718811035 0.648140549659729 0.670038223266602 0.666515171527863 0.671025931835175 0.675297975540161 0.676703691482544 0.67116791009903 0.65863037109375 0.658328056335449 0.652938663959503 0.655668377876282 0.644309997558594 0.626376628875732 0.646863877773285 0.656950116157532 0.636713206768036 0.574369788169861 0.562837958335876 0.580114006996155 0.504600167274475 0.42245090007782 0.412671655416489 0.395489722490311 0.378841936588287 0.388574093580246 0.410863608121872 0.43705141544342 0.43138599395752 0.448755592107773 0.430291265249252 0.453506141901016 0.468650907278061 0.56016218662262 0.645971775054932 0.595296084880829 0.545435070991516 0.516151964664459 0.455480009317398 0.422498345375061 0.45956689119339 0.387849509716034 0.395718067884445 0.439330607652664 0.414258480072021 0.382337987422943 0.399501800537109 0.458771884441376 0.470827370882034 0.418527901172638 0.403683394193649 0.439685881137848 0.495927810668945 0.566236853599548 0.638384163379669 0.664383709430695 0.619504570960999 0.777978360652924 0.805722951889038 0.81899094581604 0.846711575984955 0.862450122833252 0.870291352272034 0.894322395324707 0.903513610363007 0.908984482288361 0.909568250179291 0.905507683753967 0.902744591236115 0.841523170471191 0.83663809299469 0.830888271331787 0.824013471603394 0.822586059570312 0.824474096298218 0.825810790061951 0.828182578086853 0.827681064605713 0.829255759716034 0.829255759716034 0.828253448009491 0.827248632907867 0.819176852703094 0.818663001060486 0.819946467876434 0.816368460655212 0.818996846675873 0.825156569480896 0.82720935344696 -9999 -9999 -9999 -9999 -9999 -9999 -9999 -9999 -9999 -9999 -9999 -9999 -9999 -9999 -9999 -9999 -9999 -9999 -9999 -9999 -9999 -9999 -9999 -9999 -9999 -9999 -9999 -9999 -9999 -9999 -9999 -9999 -9999 -9999 -9999 -9999 -9999 -9999 -9999 -9999 -9999 -9999 -9999 -9999 -9999 -9999 -9999 -9999 -9999 -9999 -9999 -9999 -9999 -9999 -9999 -9999 -9999 -9999 -9999 -9999 -9999 -9999 -9999 -9999 -9999 -9999 -9999 -9999 -9999 -9999 -9999 -9999 -9999 -9999 -9999 -9999 -9999 -9999 -9999 -9999
-9999 -9999 -9999 -9999 -9999 -9999 -9999 -9999 -9999 -9999 -9999 -9999 -9999 -9999 -9999 -9999 -9999 -9999 -9999 -9999 -9999 -9999 -9999 -9999 -9999 -9999 -9999 -9999 -9999 -9999 -9999 -9999 -9999 -9999 -9999 -9999 -9999 -9999 -9999 -9999 -9999 -9999 -9999 -9999 -9999 -9999 -9999 -9999 -9999 -9999 -9999 -9999 -9999 -9999 -9999 -9999 -9999 -9999 -9999 -9999 -9999 -9999 -9999 -9999 -9999 -9999 -9999 -9999 -9999 -9999 -9999 -9999 -9999 -9999 -9999 -9999 -9999 -9999 -9999 -9999 -9999 -9999 -9999 -9999 -9999 -9999 -9999 -9999 -9999 -9999 -9999 -9999 -9999 -9999 -9999 -9999 -9999 -9999 -9999 -9999 -9999 -9999 -9999 -9999 -9999 -9999 -9999 -9999 -9999 -9999 -9999 -9999 -9999 -9999 -9999 -9999 -9999 -9999 -9999 -9999 -9999 -9999 -9999 -9999 -9999 -9999 -9999 -9999 -9999 -9999 -9999 -9999 -9999 -9999 -9999 -9999 -9999 -9999 -9999 -9999 -9999 -9999 -9999 -9999 -9999 -9999 -9999 -9999 -9999 -9999 -9999 -9999 -9999 -9999 -9999 -9999 -9999 -9999 -9999 -9999 0.407965362071991 0.410623043775558 0.500537991523743 0.557477176189423 0.5724236369133 0.527986705303192 0.590245485305786 0.597681760787964 0.590924501419067 0.581757307052612 0.570408046245575 0.565111577510834 0.56451827287674 0.567294657230377 0.565306723117828 0.563633859157562 0.574179828166962 0.574515640735626 0.573076665401459 0.576393783092499 0.584953010082245 0.590905725955963 0.589513540267944 0.600953996181488 0.614800631999969 0.623629033565521 0.62550151348114 0.632942914962769 0.650973379611969 0.661238729953766 0.661659061908722 0.662577927112579 0.658492147922516 0.66641491651535 0.670634746551514 0.672250509262085 0.67119562625885 0.660438895225525 0.643105208873749 0.639969110488892 0.617195069789886 0.618701815605164 0.6121826171875 0.604440569877625 0.638024687767029 0.656364440917969 0.622075736522675 0.593374192714691 0.61796635389328 0.609539330005646 0.589174509048462 0.504124462604523 0.494345188140869 0.417644292116165 0.384210109710693 0.394324839115143 0.43706887960434 0.412626653909683 0.50220799446106 0.453167498111725 0.525345504283905 0.480936318635941 0.572111964225769 0.591266095638275 0.611347377300262 0.658285677433014 0.625940561294556 0.567557692527771 0.589005470275879 0.55783873796463 0.526289045810699 0.515075147151947 0.42668280005455 0.49703973531723 0.407827317714691 0.38323175907135 0.377127885818481 0.373361051082611 0.384579241275787 0.396094113588333 0.397985965013504 0.419543415307999 0.479937136173248 0.574235737323761 0.624260902404785 0.680738210678101 0.710520684719086 0.63528698682785 0.675447225570679 0.798266708850861 0.843168437480927 0.857340216636658 0.877142071723938 0.889483094215393 0.897893011569977 0.899336993694305 0.90135133266449 0.900548815727234 0.836569309234619 0.837303519248962 0.836927890777588 0.833065152168274 0.829805374145508 0.825815260410309 0.824393391609192 0.825017094612122 0.825810849666595 0.828683495521545 0.829720139503479 0.832035005092621 0.830824255943298 0.829255759716034 0.827465534210205 0.828253448009491 0.824593842029572 0.821991980075836 0.819946467876434 0.818946599960327 0.823831677436829 0.82484757900238 -9999 -9999 -9999 -9999 -9999 -9999 -9999 -9999 -9999 -9999 -9999 -9999 -9999 -9999 -9999 -9999 -9999 -9999 -9999 -9999 -9999 -9999 -9999 -9999 -9999 -9999 -9999 -9999 -9999 -9999 -9999 -9999 -9999 -9999 -9999 -9999 -9999 -9999 -9999 -9999 -9999 -9999 -9999 -9999 -9999 -9999 -9999 -9999 -9999 -9999 -9999 -9999 -9999 -9999 -9999 -9999 -9999 -9999 -9999 -9999 -9999 -9999 -9999 -9999 -9999 -9999 -9999 -9999 -9999 -9999 -9999 -9999 -9999 -9999 -9999 -9999 -9999 -9999 -9999 -9999
-9999 -9999 -9999 -9999 -9999 -9999 -9999 -9999 -9999 -9999 -9999 -9999 -9999 -9999 -9999 -9999 -9999 -9999 -9999 -9999 -9999 -9999 -9999 -9999 -9999 -9999 -9999 -9999 -9999 -9999 -9999 -9999 -9999 -9999 -9999 -9999 -9999 -9999 -9999 -9999 -9999 -9999 -9999 -9999 -9999 -9999 -9999 -9999 -9999 -9999 -9999 -9999 -9999 -9999 -9999 -9999 -9999 -9999 -9999 -9999 -9999 -9999 -9999 -9999 -9999 -9999 -9999 -9999 -9999 -9999 -9999 -9999 -9999 -9999 -9999 -9999 -9999 -9999 -9999 -9999 -9999 -9999 -9999 -9999 -9999 -9999 -9999 -9999 -9999 -9999 -9999 -9999 -9999 -9999 -9999 -9999 -9999 -9999 -9999 -9999 -9999 -9999 -9999 -9999 -9999 -9999 -9999 -9999 -9999 -9999 -9999 -9999 -9999 -9999 -9999 -9999 -9999 -9999 -9999 -9999 -9999 -9999 -9999 -9999 -9999 -9999 -9999 -9999 -9999 -9999 -9999 -9999 -9999 -9999 -9999 -9999 -9999 -9999 -9999 -9999 -9999 -9999 -9999 -9999 -9999 -9999 -9999 -9999 -9999 -9999 -9999 -9999 -9999 -9999 -9999 -9999 -9999 -9999 -9999 -9999 0.409536898136139 0.49298033118248 0.53891909122467 0.549977838993073 0.555190563201904 0.564416646957397 0.576458275318146 0.575990796089172 0.524969160556793 0.520694673061371 0.561380982398987 0.566013634204865 0.560295581817627 0.557098627090454 0.562126696109772 0.561539173126221 0.571027159690857 0.573267459869385 0.574883222579956 0.584640026092529 0.590237259864807 0.59490978717804 0.605541169643402 0.622169256210327 0.627801239490509 0.624912798404694 0.627237796783447 0.638550221920013 0.645221710205078 0.662293791770935 0.660621762275696 0.666492462158203 0.658108651638031 0.661072134971619 0.663585960865021 0.669547379016876 0.656942188739777 0.62665718793869 0.605397641658783 0.578073382377625 0.56514585018158 0.608968079090118 0.621992409229279 0.628951132297516 0.644998848438263 0.63369882106781 0.572085440158844 0.578888654708862 0.580306529998779 0.543888926506042 0.569794476032257 0.558529317378998 0.500297605991364 0.406701952219009 0.3960842192173 0.461552202701569 0.473380446434021 0.413065761327744 0.490578949451447 0.551523447036743 0.586345672607422 0.597838044166565 0.607587933540344 0.626269340515137 0.637823522090912 0.599411606788635 0.573115050792694 0.599066257476807 0.603656768798828 0.527417898178101 0.519918978214264 0.522325038909912 0.518667221069336 0.438612341880798 0.38072481751442 0.382071137428284 0.372936427593231 0.370325207710266 0.393264323472977 0.405348479747772 0.426001369953156 0.512942969799042 0.599788069725037 0.583619892597198 0.659849226474762 0.72682511806488 0.77472859621048 0.798194944858551 0.768944382667542 0.811269819736481 0.852547764778137 0.870766818523407 0.885646879673004 0.893777430057526 0.892752468585968 0.894423186779022 0.896894752979279 0.896685183048248 0.9005406498909 0.90214866399765 0.839907169342041 0.834151327610016 0.827568173408508 0.822198987007141 0.820891797542572 0.824298441410065 0.82864636182785 0.83096718788147 0.833771347999573 0.833771347999573 0.834090232849121 0.835290312767029 0.83970308303833 0.837993383407593 0.827597856521606 0.824818551540375 0.823803246021271 0.822020411491394 0.822275578975677 0.826395690441132 0.828321039676666 -9999 -9999 -9999 -9999 -9999 -9999 -9999 -9999 -9999 -9999 -9999 -9999 -9999 -9999 -9999 -9999 -9999 -9999 -9999 -9999 -9999 -9999 -9999 -9999 -9999 -9999 -9999 -9999 -9999 -9999 -9999 -9999 -9999 -9999 -9999 -9999 -9999 -9999 -9999 -9999 -9999 -9999 -9999 -9999 -9999 -9999 -9999 -9999 -9999 -9999 -9999 -9999 -9999 -9999 -9999 -9999 -9999 -9999 -9999 -9999 -9999 -9999 -9999 -9999 -9999 -9999 -9999 -9999 -9999 -9999 -9999 -9999 -9999 -9999 -9999 -9999 -9999 -9999 -9999
-9999 -9999 -9999 -9999 -9999 -9999 -9999 -9999 -9999 -9999 -9999 -9999 -9999 -9999 -9999 -9999 -9999 -9999 -9999 -9999 -9999 -9999 -9999 -9999 -9999 -9999 -9999 -9999 -9999 -9999 -9999 -9999 -9999 -9999 -9999 -9999 -9999 -9999 -9999 -9999 -9999 -9999 -9999 -9999 -9999 -9999 -9999 -9999 -9999 -9999 -9999 -9999 -9999 -9999 -9999 -9999 -9999 -9999 -9999 -9999 -9999 -9999 -9999 -9999 -9999 -9999 -9999 -9999 -9999 -9999 -9999 -9999 -9999 -9999 -9999 -9999 -9999 -9999 -9999 -9999 -9999 -9999 -9999 -9999 -9999 -9999 -9999 -9999 -9999 -9999 -9999 -9999 -9999 -9999 -9999 -9999 -9999 -9999 -9999 -9999 -9999 -9999 -9999 -9999 -9999 -9999 -9999 -9999 -9999 -9999 -9999 -9999 -9999 -9999 -9999 -9999 -9999 -9999 -9999 -9999 -9999 -9999 -9999 -9999 -9999 -9999 -9999 -9999 -9999 -9999 -9999 -9999 -9999 -9999 -9999 -9999 -9999 -9999 -9999 -9999 -9999 -9999 -9999 -9999 -9999 -9999 -9999 -9999 -9999 -9999 -9999 -9999 -9999 -9999 0.400667399168015 0.400076359510422 0.401503473520279 0.40412825345993 0.40628382563591 0.525922954082489 0.410499393939972 0.492216974496841 0.536509037017822 0.543454647064209 0.550369262695312 0.556363463401794 0.560525238513947 0.558836460113525 0.560757458209991 0.560629904270172 0.555137991905212 0.560149013996124 0.564570724964142 0.568648040294647 0.566492080688477 0.567338585853577 0.575518846511841 0.577207088470459 0.580088794231415 0.584423363208771 0.597354769706726 0.612295567989349 0.605357527732849 0.611832141876221 0.621815860271454 0.636736869812012 0.642062127590179 0.655942261219025 0.652382135391235 0.660333573818207 0.657496154308319 0.664435803890228 0.66020256280899 0.662564694881439 0.658705711364746 0.66658490896225 0.648379147052765 0.624266922473907 0.599647104740143 0.576142966747284 0.582345187664032 0.593380987644196 0.596481502056122 0.57517421245575 0.625206410884857 0.59539657831192 0.511860847473145 0.522375285625458 0.493987292051315 0.461562603712082 0.494355708360672 0.470748335123062 0.40550372004509 0.410537213087082 0.457298904657364 0.526891589164734 0.521165311336517 0.474414646625519 0.541496992111206 0.584283232688904 0.582077980041504 0.552550792694092 0.587234258651733 0.566213548183441 0.55354905128479 0.547927975654602 0.441955864429474 0.527176141738892 0.585419416427612 0.478946506977081 0.401498734951019 0.400557905435562 0.408454775810242 0.38993889093399 0.396466165781021 0.414121985435486 0.392803013324738 0.406492918729782 0.439441353082657 0.470852851867676 0.482690751552582 0.602155804634094 0.624149084091187 0.614507675170898 0.649462580680847 0.678574621677399 0.723113894462585 0.815178334712982 0.835342288017273 0.841967046260834 0.867400884628296 0.881987154483795 0.887654662132263 0.887454211711884 0.889600992202759 0.891920804977417 0.892128050327301 0.896273672580719 0.900745213031769 0.901950418949127 0.838764905929565 0.832947969436646 0.82989513874054 0.823968827724457 0.824335217475891 0.82610011100769 0.829932987689972 0.831216096878052 0.832780063152313 0.834157764911652 0.835572898387909 0.841481924057007 0.840022504329681 0.830574572086334 0.824311196804047 0.82224702835083 0.820742309093475 0.821509659290314 0.823322772979736 0.825889647006989 0.825786709785461 -9999 -9999 -9999 -9999 -9999 -9999 -9999 -9999 -9999 -9999 -9999 -9999 -9999 -9999 -9999 -9999 -9999 -9999 -9999 -9999 -9999 -9999 -9999 -9999 -9999 -9999 -9999 -9999 -9999 -9999 -9999 -9999 -9999 -9999 -9999 -9999 -9999 -9999 -9999 -9999 -9999 -9999 -9999 -9999 -9999 -9999 -9999 -9999 -9999 -9999 -9999 -9999 -9999 -9999 -9999 -9999 -9999 -9999 -9999 -9999 -9999 -9999 -9999 -9999 -9999 -9999 -9999 -9999 -9999 -9999 -9999 -9999 -9999 -9999 -9999 -9999 -9999 -9999 -9999
-9999 -9999 -9999 -9999 -9999 -9999 -9999 -9999 -9999 -9999 -9999 -9999 -9999 -9999 -9999 -9999 -9999 -9999 -9999 -9999 -9999 -9999 -9999 -9999 -9999 -9999 -9999 -9999 -9999 -9999 -9999 -9999 -9999 -9999 -9999 -9999 -9999 -9999 -9999 -9999 -9999 -9999 -9999 -9999 -9999 -9999 -9999 -9999 -9999 -9999 -9999 -9999 -9999 -9999 -9999 -9999 -9999 -9999 -9999 -9999 -9999 -9999 -9999 -9999 -9999 -9999 -9999 -9999 -9999 -9999 -9999 -9999 -9999 -9999 -9999 -9999 -9999 -9999 -9999 -9999 -9999 -9999 -9999 -9999 -9999 -9999 -9999 -9999 -9999 -9999 -9999 -9999 -9999 -9999 -9999 -9999 -9999 -9999 -9999 -9999 -9999 -9999 -9999 -9999 -9999 -9999 -9999 -9999 -9999 -9999 -9999 -9999 -9999 -9999 -9999 -9999 -9999 -9999 -9999 -9999 -9999 -9999 -9999 -9999 -9999 -9999 -9999 -9999 -9999 -9999 -9999 -9999 -9999 -9999 -9999 -9999 -9999 -9999 -9999 -9999 -9999 -9999 -9999 -9999 -9999 -9999 -9999 -9999 -9999 -9999 -9999 -9999 -9999 0.40030625462532 0.400076359510422 0.402218252420425 0.40628382563591 0.40628382563591 0.524157881736755 0.488483190536499 0.490881741046906 0.532149016857147 0.535877227783203 0.543639719486237 0.547418892383575 0.548357248306274 0.548627018928528 0.548258781433105 0.550792396068573 0.555926144123077 0.555219292640686 0.559722900390625 0.567410409450531 0.57014524936676 0.567531406879425 0.580045700073242 0.579453647136688 0.57989513874054 0.587546348571777 0.597354769706726 0.611196279525757 0.620024621486664 0.616053462028503 0.621583640575409 0.638279914855957 0.644527852535248 0.653702676296234 0.655231714248657 0.65594220161438 0.65756618976593 0.659681856632233 0.660866677761078 0.662915050983429 0.664822816848755 0.665143430233002 0.662342250347137 0.663727641105652 0.655755758285522 0.632042348384857 0.599228918552399 0.571911096572876 0.538095831871033 0.510704815387726 0.552087068557739 0.607792675495148 0.534902215003967 0.431869685649872 0.420437902212143 0.41760128736496 0.406215786933899 0.403906852006912 0.392247796058655 0.38388204574585 0.424092471599579 0.529169321060181 0.536531150341034 0.557113230228424 0.567424356937408 0.568919539451599 0.554965734481812 0.515959501266479 0.444145798683167 0.532785296440125 0.44523498415947 0.420107334852219 0.421985685825348 0.426356226205826 0.541774809360504 0.58611536026001 0.507674932479858 0.422554105520248 0.419101864099503 0.406393498182297 0.407038301229477 0.416012436151505 0.451034367084503 0.478175759315491 0.494449287652969 0.52339494228363 0.582425713539124 0.599630832672119 0.647928357124329 0.634727835655212 0.638515949249268 0.690873920917511 0.727785348892212 0.717441618442535 0.776591122150421 0.832915484905243 0.863986015319824 0.876874685287476 0.883317530155182 0.876665949821472 0.876011788845062 0.88226729631424 0.884889364242554 0.878651022911072 0.889162957668304 0.887842118740082 0.817799389362335 0.832340598106384 0.830680787563324 0.824576079845428 0.824576079845428 0.828358709812164 0.827716708183289 0.827967703342438 0.829574346542358 0.828101098537445 0.832916378974915 0.837400317192078 0.835180878639221 0.830200970172882 0.8251011967659 0.821536719799042 0.820512771606445 0.819229364395142 0.81822407245636 0.818739414215088 0.823349893093109 0.819535195827484 -9999 -9999 -9999 -9999 -9999 -9999 -9999 -9999 -9999 -9999 -9999 -9999 -9999 -9999 -9999 -9999 -9999 -9999 -9999 -9999 -9999 -9999 -9999 -9999 -9999 -9999 -9999 -9999 -9999 -9999 -9999 -9999 -9999 -9999 -9999 -9999 -9999 -9999 -9999 -9999 -9999 -9999 -9999 -9999 -9999 -9999 -9999 -9999 -9999 -9999 -9999 -9999 -9999 -9999 -9999 -9999 -9999 -9999 -9999 -9999 -9999 -9999 -9999 -9999 -9999 -9999 -9999 -9999 -9999 -9999 -9999 -9999 -9999 -9999 -9999 -9999 -9999 -9999 -9999
-9999 -9999 -9999 -9999 -9999 -9999 -9999 -9999 -9999 -9999 -9999 -9999 -9999 -9999 -9999 -9999 -9999 -9999 -9999 -9999 -9999 -9999 -9999 -9999 -9999 -9999 -9999 -9999 -9999 -9999 -9999 -9999 -9999 -9999 -9999 -9999 -9999 -9999 -9999 -9999 -9999 -9999 -9999 -9999 -9999 -9999 -9999 -9999 -9999 -9999 -9999 -9999 -9999 -9999 -9999 -9999 -9999 -9999 -9999 -9999 -9999 -9999 -9999 -9999 -9999 -9999 -9999 -9999 -9999 -9999 -9999 -9999 -9999 -9999 -9999 -9999 -9999 -9999 -9999 -9999 -9999 -9999 -9999 -9999 -9999 -9999 -9999 -9999 -9999 -9999 -9999 -9999 -9999 -9999 -9999 -9999 -9999 -9999 -9999 -9999 -9999 -9999 -9999 -9999 -9999 -9999 -9999 -9999 -9999 -9999 -9999 -9999 -9999 -9999 -9999 -9999 -9999 -9999 -9999 -9999 -9999 -9999 -9999 -9999 -9999 -9999 -9999 -9999 -9999 -9999 -9999 -9999 -9999 -9999 -9999 -9999 -9999 -9999 -9999 -9999 -9999 -9999 -9999 -9999 -9999 -9999 -9999 -9999 -9999 -9999 -9999 -9999 0.400658488273621 0.401612401008606 0.402328759431839 0.405922770500183 0.521625459194183 0.528614282608032 0.530300974845886 0.527840495109558 0.529604017734528 0.495111376047134 0.535901248455048 0.53960645198822 0.540891587734222 0.542706251144409 0.544870316982269 0.546148061752319 0.547491848468781 0.554997742176056 0.558484315872192 0.564254462718964 0.572984993457794 0.572958052158356 0.572259247303009 0.581692814826965 0.581717133522034 0.592681229114532 0.603223145008087 0.605401873588562 0.628849387168884 0.645134270191193 0.638895809650421 0.637625157833099 0.642974853515625 0.653000712394714 0.651048719882965 0.651785850524902 0.654980778694153 0.656307280063629 0.6548792719841 0.643437027931213 0.641328275203705 0.652582883834839 0.660793244838715 0.659672141075134 0.640755414962769 0.645772099494934 0.644586384296417 0.604166448116302 0.534858405590057 0.462456792593002 0.432652771472931 0.477270543575287 0.577032446861267 0.550496637821198 0.509744346141815 0.445343524217606 0.394450724124908 0.375984787940979 0.378671914339066 0.379942774772644 0.402120888233185 0.416781038045883 0.513541519641876 0.44456472992897 0.441305488348007 0.463817954063416 0.498272478580475 0.503045976161957 0.456274718046188 0.405009716749191 0.440334439277649 0.406740128993988 0.391885250806808 0.392044007778168 0.431417316198349 0.518602073192596 0.552242875099182 0.563330352306366 0.536213874816895 0.535121977329254 0.527304470539093 0.476121962070465 0.460427939891815 0.544089257717133 0.475856423377991 0.556207120418549 0.578994631767273 0.59550678730011 0.627621531486511 0.696855962276459 0.649981498718262 0.647461831569672 0.722293734550476 0.788508296012878 0.778241515159607 0.832635104656219 0.859336733818054 0.872612237930298 0.880014479160309 0.881363213062286 0.877174735069275 0.87128096818924 0.857307195663452 0.784811675548553 0.784398674964905 0.782323658466339 0.766139626502991 0.770131230354309 0.810197591781616 0.805967509746552 0.81426328420639 0.820402026176453 0.827021181583405 0.827849566936493 0.825800836086273 0.824250817298889 0.826816022396088 0.828694343566895 0.830562710762024 0.827514111995697 0.823656260967255 0.821331918239594 0.818996846675873 0.818739414215088 0.814859688282013 0.811208546161652 0.812776863574982 0.821818590164185 0.820306122303009 -9999 -9999 -9999 -9999 -9999 -9999 -9999 -9999 -9999 -9999 -9999 -9999 -9999 -9999 -9999 -9999 -9999 -9999 -9999 -9999 -9999 -9999 -9999 -9999 -9999 -9999 -9999 -9999 -9999 -9999 -9999 -9999 -9999 -9999 -9999 -9999 -9999 -9999 -9999 -9999 -9999 -9999 -9999 -9999 -9999 -9999 -9999 -9999 -9999 -9999 -9999 -9999 -9999 -9999 -9999 -9999 -9999 -9999 -9999 -9999 -9999 -9999 -9999 -9999 -9999 -9999 -9999 -9999 -9999 -9999 -9999 -9999 -9999 -9999 -9999 -9999 -9999 -9999 -9999
-9999 -9999 -9999 -9999 -9999 -9999 -9999 -9999 -9999 -9999 -9999 -9999 -9999 -9999 -9999 -9999 -9999 -9999 -9999 -9999 -9999 -9999 -9999 -9999 -9999 -9999 -9999 -9999 -9999 -9999 -9999 -9999 -9999 -9999 -9999 -9999 -9999 -9999 -9999 -9999 -9999 -9999 -9999 -9999 -9999 -9999 -9999 -9999 -9999 -9999 -9999 -9999 -9999 -9999 -9999 -9999 -9999 -9999 -9999 -9999 -9999 -9999 -9999 -9999 -9999 -9999 -9999 -9999 -9999 -9999 -9999 -9999 -9999 -9999 -9999 -9999 -9999 -9999 -9999 -9999 -9999 -9999 -9999 -9999 -9999 -9999 -9999 -9999 -9999 -9999 -9999 -9999 -9999 -9999 -9999 -9999 -9999 -9999 -9999 -9999 -9999 -9999 -9999 -9999 -9999 -9999 -9999 -9999 -9999 -9999 -9999 -9999 -9999 -9999 -9999 -9999 -9999 -9999 -9999 -9999 -9999 -9999 -9999 -9999 -9999 -9999 -9999 -9999 -9999 -9999 -9999 -9999 -9999 -9999 -9999 -9999 -9999 -9999 -9999 -9999 -9999 -9999 -9999 -9999 -9999 -9999 -9999 -9999 -9999 -9999 -9999 0.397331237792969 0.398992627859116 0.400896817445755 0.518057286739349 0.520821213722229 0.525615513324738 0.53237396478653 0.531142175197601 0.527453243732452 0.528044402599335 0.531156182289124 0.531331896781921 0.531674206256866 0.53929740190506 0.538808047771454 0.543102741241455 0.501145124435425 0.554304420948029 0.555963814258575 0.559493660926819 0.565390050411224 0.564612030982971 0.57406347990036 0.582285225391388 0.58285117149353 0.585554122924805 0.591401815414429 0.599666893482208 0.602840721607208 0.61308217048645 0.629603028297424 0.636921882629395 0.644171357154846 0.652145028114319 0.64847195148468 0.649046838283539 0.651466310024261 0.64873081445694 0.644134879112244 0.619788587093353 0.598413825035095 0.628212213516235 0.644965350627899 0.657787084579468 0.655851244926453 0.628174245357513 0.613701939582825 0.591257274150848 0.564791440963745 0.499927669763565 0.424231827259064 0.402355164289474 0.439003080129623 0.498612821102142 0.465968549251556 0.428583562374115 0.437511622905731 0.412265360355377 0.372108280658722 0.385316103696823 0.413861244916916 0.468454778194427 0.521278917789459 0.52866929769516 0.424491733312607 0.378766745328903 0.379851073026657 0.384675592184067 0.389414638280869 0.395422458648682 0.377028852701187 0.375756531953812 0.377692461013794 0.377466529607773 0.380693942308426 0.394099116325378 0.412308096885681 0.493837475776672 0.560394406318665 0.547829866409302 0.529679894447327 0.526855885982513 0.536617875099182 0.537821650505066 0.488429635763168 0.488332182168961 0.490805387496948 0.592710375785828 0.621953010559082 0.663363516330719 0.71367084980011 0.645542144775391 0.672736465930939 0.702719688415527 0.79395592212677 0.836473643779755 0.846517860889435 0.858426809310913 0.867387533187866 0.862865328788757 0.861594498157501 0.880940794944763 0.880699634552002 0.852863013744354 0.726669132709503 0.706329047679901 0.705567240715027 0.699051439762115 0.741422533988953 0.748756647109985 0.761239767074585 0.807448208332062 0.828153312206268 0.834867000579834 0.835922181606293 0.833941996097565 0.825975239276886 0.819499731063843 0.8207146525383 0.817294299602509 0.817773699760437 0.820393800735474 0.820373296737671 0.818505108356476 0.817449927330017 0.813819468021393 0.811507523059845 0.815940141677856 0.821562826633453 0.822355210781097 0.818247199058533 -9999 -9999 -9999 -9999 -9999 -9999 -9999 -9999 -9999 -9999 -9999 -9999 -9999 -9999 -9999 -9999 -9999 -9999 -9999 -9999 -9999 -9999 -9999 -9999 -9999 -9999 -9999 -9999 -9999 -9999 -9999 -9999 -9999 -9999 -9999 -9999 -9999 -9999 -9999 -9999 -9999 -9999 -9999 -9999 -9999 -9999 -9999 -9999 -9999 -9999 -9999 -9999 -9999 -9999 -9999 -9999 -9999 -9999 -9999 -9999 -9999 -9999 -9999 -9999 -9999 -9999 -9999 -9999 -9999 -9999 -9999 -9999 -9999 -9999 -9999 -9999 -9999 -9999
-9999 -9999 -9999 -9999 -9999 -9999 -9999 -9999 -9999 -9999 -9999 -9999 -9999 -9999 -9999 -9999 -9999 -9999 -9999 -9999 -9999 -9999 -9999 -9999 -9999 -9999 -9999 -9999 -9999 -9999 -9999 -9999 -9999 -9999 -9999 -9999 -9999 -9999 -9999 -9999 -9999 -9999 -9999 -9999 -9999 -9999 -9999 -9999 -9999 -9999 -9999 -9999 -9999 -9999 -9999 -9999 -9999 -9999 -9999 -9999 -9999 -9999 -9999 -9999 -9999 -9999 -9999 -9999 -9999 -9999 -9999 -9999 -9999 -9999 -9999 -9999 -9999 -9999 -9999 -9999 -9999 -9999 -9999 -9999 -9999 -9999 -9999 -9999 -9999 -9999 -9999 -9999 -9999 -9999 -9999 -9999 -9999 -9999 -9999 -9999 -9999 -9999 -9999 -9999 -9999 -9999 -9999 -9999 -9999 -9999 -9999 -9999 -9999 -9999 -9999 -9999 -9999 -9999 -9999 -9999 -9999 -9999 -9999 -9999 -9999 -9999 -9999 -9999 -9999 -9999 -9999 -9999 -9999 -9999 -9999 -9999 -9999 -9999 -9999 -9999 -9999 -9999 -9999 -9999 -9999 -9999 -9999 -9999 -9999 -9999 -9999 0.396620541810989 0.511936247348785 0.514381110668182 0.516830682754517 0.523828685283661 0.529538035392761 0.535108387470245 0.532734274864197 0.531462728977203 0.533549010753632 0.534467935562134 0.531462728977203 0.491903513669968 0.537046372890472 0.539785444736481 0.543064117431641 0.547974467277527 0.552651345729828 0.551804721355438 0.55971497297287 0.559074461460114 0.565457463264465 0.574614405632019 0.58409583568573 0.58786016702652 0.596099257469177 0.604135632514954 0.608851492404938 0.626482427120209 0.617895543575287 0.61868816614151 0.638796269893646 0.650543987751007 0.648179590702057 0.638248682022095 0.647922217845917 0.645893394947052 0.630432307720184 0.625799357891083 0.612313628196716 0.630401253700256 0.651073753833771 0.655151784420013 0.653741598129272 0.63251006603241 0.618435084819794 0.60060441493988 0.574814319610596 0.521678507328033 0.429610431194305 0.401482045650482 0.394954860210419 0.384584963321686 0.404961407184601 0.45139279961586 0.426759749650955 0.382582396268845 0.39472571015358 0.371414005756378 0.369085490703583 0.382019639015198 0.401078850030899 0.469356536865234 0.524519860744476 0.429994970560074 0.39663890004158 0.370163977146149 0.361702442169189 0.355123043060303 0.359806567430496 0.363486409187317 0.36246058344841 0.356861710548401 0.371096163988113 0.388172626495361 0.40409392118454 0.477171659469604 0.541038513183594 0.533614814281464 0.42079085111618 0.405080914497375 0.400422483682632 0.479804813861847 0.459086656570435 0.435947477817535 0.432721316814423 0.452536314725876 0.573779046535492 0.619122087955475 0.694895446300507 0.73264068365097 0.67050439119339 0.698444247245789 0.773727178573608 0.814912617206573 0.824420213699341 0.828549265861511 0.831891357898712 0.841273367404938 0.837911546230316 0.856171846389771 0.867126703262329 0.872585952281952 0.871191322803497 0.776559114456177 0.74468868970871 0.725619435310364 0.702828407287598 0.753889203071594 0.764716446399689 0.775313496589661 0.796069025993347 0.822977781295776 0.833771467208862 0.835748553276062 0.831630825996399 0.827654004096985 0.826476514339447 0.825319528579712 0.824928760528564 0.822610676288605 0.820191144943237 0.821718037128448 0.821955502033234 0.827309191226959 0.828749895095825 0.830701887607574 0.831452071666718 0.830200970172882 0.824394464492798 0.817793548107147 -9999 -9999 -9999 -9999 -9999 -9999 -9999 -9999 -9999 -9999 -9999 -9999 -9999 -9999 -9999 -9999 -9999 -9999 -9999 -9999 -9999 -9999 -9999 -9999 -9999 -9999 -9999 -9999 -9999 -9999 -9999 -9999 -9999 -9999 -9999 -9999 -9999 -9999 -9999 -9999 -9999 -9999 -9999 -9999 -9999 -9999 -9999 -9999 -9999 -9999 -9999 -9999 -9999 -9999 -9999 -9999 -9999 -9999 -9999 -9999 -9999 -9999 -9999 -9999 -9999 -9999 -9999 -9999 -9999 -9999 -9999 -9999 -9999 -9999 -9999 -9999 -9999 -9999
-9999 -9999 -9999 -9999 -9999 -9999 -9999 -9999 -9999 -9999 -9999 -9999 -9999 -9999 -9999 -9999 -9999 -9999 -9999 -9999 -9999 -9999 -9999 -9999 -9999 -9999 -9999 -9999 -9999 -9999 -9999 -9999 -9999 -9999 -9999 -9999 -9999 -9999 -9999 -9999 -9999 -9999 -9999 -9999 -9999 -9999 -9999 -9999 -9999 -9999 -9999 -9999 -9999 -9999 -9999 -9999 -9999 -9999 -9999 -9999 -9999 -9999 -9999 -9999 -9999 -9999 -9999 -9999 -9999 -9999 -9999 -9999 -9999 -9999 -9999 -9999 -9999 -9999 -9999 -9999 -9999 -9999 -9999 -9999 -9999 -9999 -9999 -9999 -9999 -9999 -9999 -9999 -9999 -9999 -9999 -9999 -9999 -9999 -9999 -9999 -9999 -9999 -9999 -9999 -9999 -9999 -9999 -9999 -9999 -9999 -9999 -9999 -9999 -9999 -9999 -9999 -9999 -9999 -9999 -9999 -9999 -9999 -9999 -9999 -9999 -9999 -9999 -9999 -9999 -9999 -9999 -9999 -9999 -9999 -9999 -9999 -9999 -9999 -9999 -9999 -9999 -9999 -9999 -9999 -9999 -9999 -9999 -9999 -9999 -9999 0.389325082302094 -9999 0.508826613426208 0.514075219631195 0.519044280052185 0.526366233825684 0.531471729278564 0.532004415988922 0.53321361541748 0.53453129529953 0.533734500408173 0.534439980983734 0.534774363040924 0.535813093185425 0.538715422153473 0.544798374176025 0.547013938426971 0.549598515033722 0.553575754165649 0.553941547870636 0.55770218372345 0.565250754356384 0.571326673030853 0.572677373886108 0.576968550682068 0.587126731872559 0.60240113735199 0.610570669174194 0.624877452850342 0.64092481136322 0.615264236927032 0.629168748855591 0.648739218711853 0.648179590702057 0.638887763023376 0.645313918590546 0.633184492588043 0.615913450717926 0.594673454761505 0.566190421581268 0.571097850799561 0.622861206531525 0.649567306041718 0.639153361320496 0.637113809585571 0.625172317028046 0.572665452957153 0.563568413257599 0.587740123271942 0.535653531551361 0.4532730281353 0.456059664487839 0.431713193655014 0.378490954637527 0.37070631980896 0.382667034864426 0.387295931577682 0.372115314006805 0.37016499042511 0.36666151881218 0.373267740011215 0.380538254976273 0.385164946317673 0.425350069999695 0.520336925983429 0.498549908399582 0.458192259073257 0.389293164014816 0.368966221809387 0.346015125513077 0.327738255262375 0.337071686983109 0.342763394117355 0.339826345443726 0.360722661018372 0.382753312587738 0.419416159391403 0.507674157619476 0.427423804998398 0.438716173171997 0.40241751074791 0.384737432003021 0.39053601026535 0.440576314926147 0.472884774208069 0.422687858343124 0.428813427686691 0.473586082458496 0.532768607139587 0.615411639213562 0.643151462078094 0.723349034786224 0.749299764633179 0.755304872989655 0.810003280639648 0.812292456626892 0.780370652675629 0.792850971221924 0.796909749507904 0.791039168834686 0.700739085674286 0.809839069843292 0.845377445220947 0.850960075855255 0.845936715602875 0.857049882411957 0.762219965457916 0.699163436889648 0.710266768932343 0.767281889915466 0.799125611782074 0.808211266994476 0.812784552574158 0.822373926639557 0.825229704380035 0.821368038654327 0.819045424461365 0.82475757598877 0.821609973907471 0.826810598373413 0.826676547527313 0.826207458972931 0.827533662319183 0.827261209487915 0.828660666942596 0.830468058586121 0.831891357898712 0.832367837429047 0.830285370349884 0.827461957931519 0.823425471782684 0.81545877456665 0.808395743370056 -9999 -9999 -9999 -9999 -9999 -9999 -9999 -9999 -9999 -9999 -9999 -9999 -9999 -9999 -9999 -9999 -9999 -9999 -9999 -9999 -9999 -9999 -9999 -9999 -9999 -9999 -9999 -9999 -9999 -9999 -9999 -9999 -9999 -9999 -9999 -9999 -9999 -9999 -9999 -9999 -9999 -9999 -9999 -9999 -9999 -9999 -9999 -9999 -9999 -9999 -9999 -9999 -9999 -9999 -9999 -9999 -9999 -9999 -9999 -9999 -9999 -9999 -9999 -9999 -9999 -9999 -9999 -9999 -9999 -9999 -9999 -9999 -9999 -9999 -9999 -9999 -9999
-9999 -9999 -9999 -9999 -9999 -9999 -9999 -9999 -9999 -9999 -9999 -9999 -9999 -9999 -9999 -9999 -9999 -9999 -9999 -9999 -9999 -9999 -9999 -9999 -9999 -9999 -9999 -9999 -9999 -9999 -9999 -9999 -9999 -9999 -9999 -9999 -9999 -9999 -9999 -9999 -9999 -9999 -9999 -9999 -9999 -9999 -9999 -9999 -9999 -9999 -9999 -9999 -9999 -9999 -9999 -9999 -9999 -9999 -9999 -9999 -9999 -9999 -9999 -9999 -9999 -9999 -9999 -9999 -9999 -9999 -9999 -9999 -9999 -9999 -9999 -9999 -9999 -9999 -9999 -9999 -9999 -9999 -9999 -9999 -9999 -9999 -9999 -9999 -9999 -9999 -9999 -9999 -9999 -9999 -9999 -9999 -9999 -9999 -9999 -9999 -9999 -9999 -9999 -9999 -9999 -9999 -9999 -9999 -9999 -9999 -9999 -9999 -9999 -9999 -9999 -9999 -9999 -9999 -9999 -9999 -9999 -9999 -9999 -9999 -9999 -9999 -9999 -9999 -9999 -9999 -9999 -9999 -9999 -9999 -9999 -9999 -9999 -9999 -9999 -9999 -9999 -9999 -9999 -9999 -9999 -9999 -9999 -9999 -9999 -9999 0.387379229068756 -9999 -9999 0.512547016143799 0.523899018764496 0.530221879482269 0.529292464256287 0.532477080821991 0.528462052345276 0.528374493122101 0.531197249889374 0.531857907772064 0.536095440387726 0.535634636878967 0.540566861629486 0.548313915729523 0.550558924674988 0.557319402694702 0.559086322784424 0.555882036685944 0.561470031738281 0.567137181758881 0.568291425704956 0.577514588832855 0.582206189632416 0.584729313850403 0.595539271831512 0.619089365005493 0.646608054637909 0.645546615123749 0.619119465351105 0.636432111263275 0.650741338729858 0.642410218715668 0.649376749992371 0.643570721149445 0.63253790140152 0.59004807472229 0.486965924501419 0.460662573575974 0.538223147392273 0.59984678030014 0.630963683128357 0.632176399230957 0.58578222990036 0.586527228355408 0.529738247394562 0.584895849227905 0.567147374153137 0.498922616243362 0.483695238828659 0.448970794677734 0.40386638045311 0.405025899410248 0.367029458284378 0.360077649354935 0.367026209831238 0.361949324607849 0.358806431293488 0.360180377960205 0.371653348207474 0.394840776920319 0.435252070426941 0.499135673046112 0.475185543298721 0.393814623355865 0.441532641649246 0.448741465806961 0.363386988639832 0.342502743005753 0.339566737413406 0.337792873382568 0.340343564748764 0.335543721914291 0.359937787055969 0.370607703924179 0.388040602207184 0.428182572126389 0.382963478565216 0.375060707330704 0.381218492984772 0.381815165281296 0.399019509553909 0.456259340047836 0.434029579162598 0.433745503425598 0.514698266983032 0.589412748813629 0.606369614601135 0.619241416454315 0.650612771511078 0.701719701290131 0.773867607116699 0.804964959621429 0.813537657260895 0.796573281288147 0.783775985240936 0.652163028717041 0.620267033576965 0.626177966594696 0.695926904678345 0.798361599445343 0.818777799606323 0.712120711803436 0.689075410366058 0.737430155277252 0.775357484817505 0.721253931522369 0.733796536922455 0.774482846260071 0.776763141155243 0.799306690692902 0.812597751617432 0.805762529373169 0.810161352157593 0.816349625587463 0.796332061290741 0.811657547950745 0.79932302236557 0.822743475437164 0.817622363567352 0.801461219787598 0.811605215072632 0.821066796779633 0.819883286952972 0.82919716835022 0.82935756444931 0.831138670444489 0.828694343566895 0.825182795524597 0.818527400493622 0.810490310192108 0.803883373737335 0.802832126617432 -9999 -9999 -9999 -9999 -9999 -9999 -9999 -9999 -9999 -9999 -9999 -9999 -9999 -9999 -9999 -9999 -9999 -9999 -9999 -9999 -9999 -9999 -9999 -9999 -9999 -9999 -9999 -9999 -9999 -9999 -9999 -9999 -9999 -9999 -9999 -9999 -9999 -9999 -9999 -9999 -9999 -9999 -9999 -9999 -9999 -9999 -9999 -9999 -9999 -9999 -9999 -9999 -9999 -9999 -9999 -9999 -9999 -9999 -9999 -9999 -9999 -9999 -9999 -9999 -9999 -9999 -9999 -9999 -9999 -9999 -9999 -9999 -9999 -9999 -9999 -9999
-9999 -9999 -9999 -9999 -9999 -9999 -9999 -9999 -9999 -9999 -9999 -9999 -9999 -9999 -9999 -9999 -9999 -9999 -9999 -9999 -9999 -9999 -9999 -9999 -9999 -9999 -9999 -9999 -9999 -9999 -9999 -9999 -9999 -9999 -9999 -9999 -9999 -9999 -9999 -9999 -9999 -9999 -9999 -9999 -9999 -9999 -9999 -9999 -9999 -9999 -9999 -9999 -9999 -9999 -9999 -9999 -9999 -9999 -9999 -9999 -9999 -9999 -9999 -9999 -9999 -9999 -9999 -9999 -9999 -9999 -9999 -9999 -9999 -9999 -9999 -9999 -9999 -9999 -9999 -9999 -9999 -9999 -9999 -9999 -9999 -9999 -9999 -9999 -9999 -9999 -9999 -9999 -9999 -9999 -9999 -9999 -9999 -9999 -9999 -9999 -9999 -9999 -9999 -9999 -9999 -9999 -9999 -9999 -9999 -9999 -9999 -9999 -9999 -9999 -9999 -9999 -9999 -9999 -9999 -9999 -9999 -9999 -9999 -9999 -9999 -9999 -9999 -9999 -9999 -9999 -9999 -9999 -9999 -9999 -9999 -9999 -9999 -9999 -9999 -9999 -9999 -9999 -9999 -9999 -9999 -9999 -9999 0.497709333896637 0.379575103521347 0.381900727748871 0.392088353633881 0.512284159660339 0.51020210981369 0.516217887401581 0.524373173713684 0.527435541152954 0.528194963932037 0.529456377029419 0.529925584793091 0.530542075634003 0.52898907661438 0.535268485546112 0.542970299720764 0.542762696743011 0.546148061752319 0.557720124721527 0.555140435695648 0.563143014907837 0.560328960418701 0.560939848423004 0.561352133750916 0.575194656848907 0.581963658332825 0.601163804531097 0.59638124704361 0.596868813037872 0.621638536453247 0.646584570407867 0.64840042591095 0.628795921802521 0.628298461437225 0.646074175834656 0.650933623313904 0.64875453710556 0.647463917732239 0.646690189838409 0.63360995054245 0.584626078605652 0.483488768339157 0.436117321252823 0.491033047437668 0.572665452957153 0.620703399181366 0.633698999881744 0.62665867805481 0.624828040599823 0.613717317581177 0.592149913311005 0.529616951942444 0.442948073148727 0.397546410560608 0.386819452047348 0.370016127824783 0.381323873996735 0.363390654325485 0.350241512060165 0.348329275846481 0.357360452413559 0.371657401323318 0.375050127506256 0.395151913166046 0.462791383266449 0.483512371778488 0.447530716657639 0.394145846366882 0.372790843248367 0.436658829450607 0.401635766029358 0.352502435445786 0.34989982843399 0.34532219171524 0.344462454319 0.343581348657608 0.331157982349396 0.339664459228516 0.352128386497498 0.368924081325531 0.381130576133728 0.372205466032028 0.359698891639709 0.37069571018219 0.385577648878098 0.412933349609375 0.441270530223846 0.422290593385696 0.451152473688126 0.573196053504944 0.598468005657196 0.64438396692276 0.687054574489594 0.735373675823212 0.750815510749817 0.794154405593872 0.807472586631775 0.794545710086823 0.74504154920578 0.736480474472046 0.601793110370636 0.585888147354126 0.62070894241333 0.648074984550476 0.679637670516968 0.688254654407501 0.664908289909363 0.717838823795319 0.741706192493439 0.764953255653381 0.751009345054626 0.687382102012634 0.694890439510345 0.755221128463745 0.791352450847626 0.792604982852936 0.792604982852936 0.767684161663055 0.801413357257843 0.775165796279907 0.746410250663757 0.765033423900604 0.809602320194244 0.786083102226257 0.743972182273865 0.765918076038361 0.777176916599274 0.787082970142365 0.812784552574158 0.816811263561249 0.826866030693054 0.823803246021271 0.815745770931244 0.80826199054718 0.801139771938324 0.802219331264496 -9999 0.800634264945984 0.801234662532806 -9999 -9999 -9999 -9999 -9999 -9999 -9999 -9999 -9999 -9999 -9999 -9999 -9999 -9999 -9999 -9999 -9999 -9999 -9999 -9999 -9999 -9999 -9999 -9999 -9999 -9999 -9999 -9999 -9999 -9999 -9999 -9999 -9999 -9999 -9999 -9999 -9999 -9999 -9999 -9999 -9999 -9999 -9999 -9999 -9999 -9999 -9999 -9999 -9999 -9999 -9999 -9999 -9999 -9999 -9999 -9999 -9999 -9999 -9999 -9999 -9999 -9999 -9999 -9999 -9999 -9999 -9999 -9999 -9999 -9999 -9999 -9999 -9999 -9999
-9999 -9999 -9999 -9999 -9999 -9999 -9999 -9999 -9999 -9999 -9999 -9999 -9999 -9999 -9999 -9999 -9999 -9999 -9999 -9999 -9999 -9999 -9999 -9999 -9999 -9999 -9999 -9999 -9999 -9999 -9999 -9999 -9999 -9999 -9999 -9999 -9999 -9999 -9999 -9999 -9999 -9999 -9999 -9999 -9999 -9999 -9999 -9999 -9999 -9999 -9999 -9999 -9999 -9999 -9999 -9999 -9999 -9999 -9999 -9999 -9999 -9999 -9999 -9999 -9999 -9999 -9999 -9999 -9999 -9999 -9999 -9999 -9999 -9999 -9999 -9999 -9999 -9999 -9999 -9999 -9999 -9999 -9999 -9999 -9999 -9999 -9999 -9999 -9999 -9999 -9999 -9999 -9999 -9999 -9999 -9999 -9999 -9999 -9999 -9999 -9999 -9999 -9999 -9999 -9999 -9999 -9999 -9999 -9999 -9999 -9999 -9999 -9999 -9999 -9999 -9999 -9999 -9999 -9999 -9999 -9999 -9999 -9999 -9999 -9999 -9999 -9999 -9999 -9999 -9999 -9999 -9999 -9999 -9999 -9999 -9999 -9999 -9999 -9999 -9999 -9999 -9999 -9999 -9999 -9999 -9999 0.497528403997421 0.505962550640106 0.500024259090424 0.381814867258072 0.388008296489716 0.511754810810089 0.514326214790344 0.511616766452789 0.520614087581635 0.537343263626099 0.545419454574585 0.538212418556213 0.534719705581665 0.533092200756073 0.530462443828583 0.531197249889374 0.541124224662781 0.544911682605743 0.554089188575745 0.556477308273315 0.564282357692719 0.567319869995117 0.564727067947388 0.572450935840607 0.579760670661926 0.59832227230072 0.611171841621399 0.615062415599823 0.594772756099701 0.61056113243103 0.638146579265594 0.646478235721588 0.646065592765808 0.628672540187836 0.631132483482361 0.63848602771759 0.644167304039001 0.647569954395294 0.645909249782562 0.641618847846985 0.629582345485687 0.603458881378174 0.549052059650421 0.462682813405991 0.461218774318695 0.527446150779724 0.595738112926483 0.627914190292358 0.596957325935364 0.559186398983002 0.577882707118988 0.568021893501282 0.446885466575623 0.402590125799179 0.376453220844269 0.360467910766602 0.35865980386734 0.361865192651749 0.348456680774689 0.340188384056091 0.337612450122833 0.356863975524902 0.378758698701859 0.407717198133469 0.441854745149612 0.474047154188156 0.409574002027512 0.374748736619949 0.369309842586517 0.36391007900238 0.377288371324539 0.440702974796295 0.402437180280685 0.37108913064003 0.343134641647339 0.334710001945496 0.339514225721359 0.331960946321487 0.276239335536957 0.334389537572861 0.341837465763092 0.360168278217316 0.349857419729233 0.36261847615242 0.373707503080368 0.385577648878098 0.394510358572006 0.426339507102966 0.465757846832275 0.501016676425934 0.56804758310318 0.586557030677795 0.611334323883057 0.647770345211029 0.705812096595764 0.78850120306015 0.80757600069046 0.790826559066772 0.777400135993958 0.692591905593872 0.59069961309433 0.589471161365509 0.57342928647995 0.600580394268036 0.625935971736908 0.640973031520844 0.678859353065491 0.638416349887848 0.650247037410736 0.665032744407654 0.716745316982269 0.74089115858078 0.695164680480957 0.655744671821594 0.69176459312439 0.765267372131348 0.771010398864746 0.760029435157776 0.708319187164307 0.770057559013367 0.791754186153412 0.733072996139526 0.74270486831665 0.727039933204651 0.705348610877991 0.746955871582031 0.770973205566406 0.78370726108551 0.803497850894928 0.809112548828125 0.816396832466125 0.818432211875916 0.799954414367676 0.810542643070221 0.807047069072723 0.806000232696533 0.805234134197235 -9999 -9999 -9999 -9999 -9999 -9999 -9999 -9999 -9999 -9999 -9999 -9999 -9999 -9999 -9999 -9999 -9999 -9999 -9999 -9999 -9999 -9999 -9999 -9999 -9999 -9999 -9999 -9999 -9999 -9999 -9999 -9999 -9999 -9999 -9999 -9999 -9999 -9999 -9999 -9999 -9999 -9999 -9999 -9999 -9999 -9999 -9999 -9999 -9999 -9999 -9999 -9999 -9999 -9999 -9999 -9999 -9999 -9999 -9999 -9999 -9999 -9999 -9999 -9999 -9999 -9999 -9999 -9999 -9999 -9999 -9999 -9999 -9999 -9999 -9999 -9999 -9999
-9999 -9999 -9999 -9999 -9999 -9999 -9999 -9999 -9999 -9999 -9999 -9999 -9999 -9999 -9999 -9999 -9999 -9999 -9999 -9999 -9999 -9999 -9999 -9999 -9999 -9999 -9999 -9999 -9999 -9999 -9999 -9999 -9999 -9999 -9999 -9999 -9999 -9999 -9999 -9999 -9999 -9999 -9999 -9999 -9999 -9999 -9999 -9999 -9999 -9999 -9999 -9999 -9999 -9999 -9999 -9999 -9999 -9999 -9999 -9999 -9999 -9999 -9999 -9999 -9999 -9999 -9999 -9999 -9999 -9999 -9999 -9999 -9999 -9999 -9999 -9999 -9999 -9999 -9999 -9999 -9999 -9999 -9999 -9999 -9999 -9999 -9999 -9999 -9999 -9999 -9999 -9999 -9999 -9999 -9999 -9999 -9999 -9999 -9999 -9999 -9999 -9999 -9999 -9999 -9999 -9999 -9999 -9999 -9999 -9999 -9999 -9999 -9999 -9999 -9999 -9999 -9999 -9999 -9999 -9999 -9999 -9999 -9999 -9999 -9999 -9999 -9999 -9999 -9999 -9999 -9999 -9999 -9999 -9999 -9999 -9999 -9999 -9999 -9999 -9999 -9999 -9999 -9999 -9999 -9999 0.364823967218399 0.500820577144623 0.508063554763794 0.512418389320374 0.383672297000885 0.387899339199066 0.511679887771606 0.513113737106323 0.51918762922287 0.522932469844818 0.525224149227142 0.550032436847687 0.543940186500549 0.541773319244385 0.539513647556305 0.534784078598022 0.533999443054199 0.546564877033234 0.544061899185181 0.551097393035889 0.554397821426392 0.557194232940674 0.56105649471283 0.567238986492157 0.570068180561066 0.58536696434021 0.599117159843445 0.62278026342392 0.607130825519562 0.611483871936798 0.629777491092682 0.647208333015442 0.646209001541138 0.64282214641571 0.631812155246735 0.648526906967163 0.651095032691956 0.650606632232666 0.638277292251587 0.61872136592865 0.638766944408417 0.609271585941315 0.527855694293976 0.50840300321579 0.443142503499985 0.466506779193878 0.545868277549744 0.609399974346161 0.62382972240448 0.562581539154053 0.461500912904739 0.524060308933258 0.561120688915253 0.450076073408127 0.399449408054352 0.372535347938538 0.354686588048935 0.34515443444252 0.344578236341476 0.333621203899384 0.333744555711746 0.344403862953186 0.351917237043381 0.37003231048584 0.425673127174377 0.397030591964722 0.385111421346664 0.38587486743927 0.363860368728638 0.352135628461838 0.35628667473793 0.370276719331741 0.429821163415909 0.364643633365631 0.339638948440552 0.326049894094467 0.323422133922577 0.324200034141541 0.314370334148407 0.320514112710953 0.324296981096268 0.282027631998062 0.339093565940857 0.351370006799698 0.376326560974121 0.389608263969421 0.395088076591492 0.405293345451355 0.47385910153389 0.570447325706482 0.588684439659119 0.608156800270081 0.642441034317017 0.668557345867157 0.686300933361053 0.758704662322998 0.785246193408966 0.768361330032349 0.711903095245361 0.747160732746124 0.696602463722229 0.593493402004242 0.560167372226715 0.596588909626007 0.565458416938782 0.583898842334747 0.607439994812012 0.64715588092804 0.610476553440094 0.599759578704834 0.622344791889191 0.677532076835632 0.694125235080719 0.647418558597565 0.628449976444244 0.691657364368439 0.75832998752594 0.727966904640198 0.691657364368439 0.687930285930634 0.748840928077698 0.765838503837585 0.767873823642731 0.715650856494904 0.654586136341095 0.658929049968719 0.712287127971649 0.77062726020813 0.788930892944336 0.779253959655762 0.79874974489212 0.808761954307556 0.810058236122131 0.783106923103333 0.808021306991577 0.81190550327301 0.81797182559967 0.817961037158966 0.821359395980835 0.81822282075882 -9999 -9999 -9999 -9999 -9999 -9999 -9999 -9999 -9999 -9999 -9999 -9999 -9999 -9999 -9999 -9999 -9999 -9999 -9999 -9999 -9999 -9999 -9999 -9999 -9999 -9999 -9999 -9999 -9999 -9999 -9999 -9999 -9999 -9999 -9999 -9999 -9999 -9999 -9999 -9999 -9999 -9999 -9999 -9999 -9999 -9999 -9999 -9999 -9999 -9999 -9999 -9999 -9999 -9999 -9999 -9999 -9999 -9999 -9999 -9999 -9999 -9999 -9999 -9999 -9999 -9999 -9999 -9999 -9999 -9999 -9999 -9999 -9999 -9999 -9999
-9999 -9999 -9999 -9999 -9999 -9999 -9999 -9999 -9999 -9999 -9999 -9999 -9999 -9999 -9999 -9999 -9999 -9999 -9999 -9999 -9999 -9999 -9999 -9999 -9999 -9999 -9999 -9999 -9999 -9999 -9999 -9999 -9999 -9999 -9999 -9999 -9999 -9999 -9999 -9999 -9999 -9999 -9999 -9999 -9999 -9999 -9999 -9999 -9999 -9999 -9999 -9999 -9999 -9999 -9999 -9999 -9999 -9999 -9999 -9999 -9999 -9999 -9999 -9999 -9999 -9999 -9999 -9999 -9999 -9999 -9999 -9999 -9999 -9999 -9999 -9999 -9999 -9999 -9999 -9999 -9999 -9999 -9999 -9999 -9999 -9999 -9999 -9999 -9999 -9999 -9999 -9999 -9999 -9999 -9999 -9999 -9999 -9999 -9999 -9999 -9999 -9999 -9999 -9999 -9999 -9999 -9999 -9999 -9999 -9999 -9999 -9999 -9999 -9999 -9999 -9999 -9999 -9999 -9999 -9999 -9999 -9999 -9999 -9999 -9999 -9999 -9999 -9999 -9999 -9999 -9999 -9999 -9999 -9999 -9999 -9999 -9999 -9999 -9999 -9999 -9999 -9999 -9999 -9999 -9999 0.366024941205978 0.499209105968475 0.50775945186615 0.516724109649658 0.504794836044312 0.387448132038116 0.511066913604736 0.522348821163177 0.531620264053345 0.532599270343781 0.535019159317017 0.536518156528473 0.542205333709717 0.537174165248871 0.542353868484497 0.5408034324646 0.539873838424683 0.543814718723297 0.546795010566711 0.55125230550766 0.558773398399353 0.564204335212708 0.569753646850586 0.576930820941925 0.598970353603363 0.616253435611725 0.606505990028381 0.594949245452881 0.608697235584259 0.626252949237823 0.642586469650269 0.64669394493103 0.648700177669525 0.638903379440308 0.640072405338287 0.648933291435242 0.632922351360321 0.622380077838898 0.615453839302063 0.593785405158997 0.632262408733368 0.608391046524048 0.548019826412201 0.455624788999557 0.446435958147049 0.504447460174561 0.562601089477539 0.615812599658966 0.600421369075775 0.513607800006866 0.421962141990662 0.452953219413757 0.52307391166687 0.469356536865234 0.409152507781982 0.385982394218445 0.357711732387543 0.348593354225159 0.329795122146606 0.33201652765274 0.339334785938263 0.349589616060257 0.356051325798035 0.39819273352623 0.403745651245117 0.360791176557541 0.348972409963608 0.360271275043488 0.358987480401993 0.344343572854996 0.348678231239319 0.356454312801361 0.374642431735992 0.394216954708099 0.360717922449112 0.337266594171524 0.341600954532623 0.330275744199753 0.327287524938583 0.339598119258881 0.323368757963181 0.334267050027847 0.352321803569794 0.366623491048813 0.373275190591812 0.41107901930809 0.462453186511993 0.523242294788361 0.475064843893051 0.526911020278931 0.597861409187317 0.658375918865204 0.714140653610229 0.717110812664032 0.7461296916008 0.761356890201569 0.732116520404816 0.674375116825104 0.656584322452545 0.697785139083862 0.711079120635986 0.607365906238556 0.549422144889832 0.588986039161682 0.571264445781708 0.574732780456543 0.606427729129791 0.613375127315521 0.582498669624329 0.599013090133667 0.629533767700195 0.646748423576355 0.616832315921783 0.623809516429901 0.618325173854828 0.686338305473328 0.728420436382294 0.673824369907379 0.636825501918793 0.647280931472778 0.670237243175507 0.677766561508179 0.700254917144775 0.700422465801239 0.64784449338913 0.672634541988373 0.720606088638306 0.741706192493439 0.740432679653168 0.734147965908051 0.762291431427002 0.797493755817413 0.782981216907501 0.797071158885956 0.807277500629425 0.811073362827301 0.815595805644989 0.815333843231201 0.814752817153931 0.813761830329895 -9999 -9999 -9999 -9999 -9999 -9999 -9999 -9999 -9999 -9999 -9999 -9999 -9999 -9999 -9999 -9999 -9999 -9999 -9999 -9999 -9999 -9999 -9999 -9999 -9999 -9999 -9999 -9999 -9999 -9999 -9999 -9999 -9999 -9999 -9999 -9999 -9999 -9999 -9999 -9999 -9999 -9999 -9999 -9999 -9999 -9999 -9999 -9999 -9999 -9999 -9999 -9999 -9999 -9999 -9999 -9999 -9999 -9999 -9999 -9999 -9999 -9999 -9999 -9999 -9999 -9999 -9999 -9999 -9999 -9999 -9999 -9999 -9999 -9999 -9999
-9999 -9999 -9999 -9999 -9999 -9999 -9999 -9999 -9999 -9999 -9999 -9999 -9999 -9999 -9999 -9999 -9999 -9999 -9999 -9999 -9999 -9999 -9999 -9999 -9999 -9999 -9999 -9999 -9999 -9999 -9999 -9999 -9999 -9999 -9999 -9999 -9999 -9999 -9999 -9999 -9999 -9999 -9999 -9999 -9999 -9999 -9999 -9999 -9999 -9999 -9999 -9999 -9999 -9999 -9999 -9999 -9999 -9999 -9999 -9999 -9999 -9999 -9999 -9999 -9999 -9999 -9999 -9999 -9999 -9999 -9999 -9999 -9999 -9999 -9999 -9999 -9999 -9999 -9999 -9999 -9999 -9999 -9999 -9999 -9999 -9999 -9999 -9999 -9999 -9999 -9999 -9999 -9999 -9999 -9999 -9999 -9999 -9999 -9999 -9999 -9999 -9999 -9999 -9999 -9999 -9999 -9999 -9999 -9999 -9999 -9999 -9999 -9999 -9999 -9999 -9999 -9999 -9999 -9999 -9999 -9999 -9999 -9999 -9999 -9999 -9999 -9999 -9999 -9999 -9999 -9999 -9999 -9999 -9999 -9999 -9999 -9999 -9999 -9999 -9999 -9999 -9999 -9999 -9999 -9999 0.496909528970718 0.501613020896912 0.516338884830475 0.518152415752411 0.510230004787445 0.506392121315002 0.515539824962616 0.52725738286972 0.540303647518158 0.543778717517853 0.544612884521484 0.536737978458405 0.540005743503571 0.548475921154022 0.551084160804749 0.547853648662567 0.546702861785889 0.555347979068756 0.553895473480225 0.561064958572388 0.56388795375824 0.571508824825287 0.581718027591705 0.597695052623749 0.627349615097046 0.622662723064423 0.621977686882019 0.593729138374329 0.619285821914673 0.637628197669983 0.64815491437912 0.641829252243042 0.647009611129761 0.638634920120239 0.645996809005737 0.644612967967987 0.60268360376358 0.559023320674896 0.553210735321045 0.621928572654724 0.614748001098633 0.554337620735168 0.540867209434509 0.448083430528641 0.471650123596191 0.532486498355865 0.59051513671875 0.610431313514709 0.567199885845184 0.469647943973541 0.40370711684227 0.392270743846893 0.418298572301865 0.398148268461227 0.402453869581223 0.371458292007446 0.35818162560463 0.347944229841232 0.33291083574295 0.333958864212036 0.340129822492599 0.354399472475052 0.382366538047791 0.378884643316269 0.358178168535233 0.342124372720718 0.330094903707504 0.343406796455383 0.339311689138412 0.344285279512405 0.354183405637741 0.360113024711609 0.355829238891602 0.379088461399078 0.368771255016327 0.380211561918259 0.354368776082993 0.339518427848816 0.338024139404297 0.337261587381363 0.340355098247528 0.351073652505875 0.356518566608429 0.361637234687805 0.374356985092163 0.383387595415115 0.424267441034317 0.549501478672028 0.586474895477295 0.570983111858368 0.58830314874649 0.682607233524323 0.661351203918457 0.664921462535858 0.731184601783752 0.734042346477509 0.695379316806793 0.646297216415405 0.629095077514648 0.644160211086273 0.640168011188507 0.590359091758728 0.569521963596344 0.524197220802307 0.530330419540405 0.555085897445679 0.580194115638733 0.556316196918488 0.540680408477783 0.569233894348145 0.568247854709625 0.596880614757538 0.570350170135498 0.584993898868561 0.626148819923401 0.671446859836578 0.648472011089325 0.612541198730469 0.6423060297966 0.656716763973236 0.632071554660797 0.62989068031311 0.636500120162964 0.645539820194244 0.630978226661682 0.655099213123322 0.701957166194916 0.682135045528412 0.646245002746582 0.664275228977203 0.712833523750305 0.779393255710602 0.720551669597626 0.765294134616852 0.813128530979156 0.813859522342682 0.814027369022369 0.809670031070709 0.804602205753326 -9999 -9999 -9999 -9999 -9999 -9999 -9999 -9999 -9999 -9999 -9999 -9999 -9999 -9999 -9999 -9999 -9999 -9999 -9999 -9999 -9999 -9999 -9999 -9999 -9999 -9999 -9999 -9999 -9999 -9999 -9999 -9999 -9999 -9999 -9999 -9999 -9999 -9999 -9999 -9999 -9999 -9999 -9999 -9999 -9999 -9999 -9999 -9999 -9999 -9999 -9999 -9999 -9999 -9999 -9999 -9999 -9999 -9999 -9999 -9999 -9999 -9999 -9999 -9999 -9999 -9999 -9999 -9999 -9999 -9999 -9999 -9999 -9999 -9999 -9999 -9999
-9999 -9999 -9999 -9999 -9999 -9999 -9999 -9999 -9999 -9999 -9999 -9999 -9999 -9999 -9999 -9999 -9999 -9999 -9999 -9999 -9999 -9999 -9999 -9999 -9999 -9999 -9999 -9999 -9999 -9999 -9999 -9999 -9999 -9999 -9999 -9999 -9999 -9999 -9999 -9999 -9999 -9999 -9999 -9999 -9999 -9999 -9999 -9999 -9999 -9999 -9999 -9999 -9999 -9999 -9999 -9999 -9999 -9999 -9999 -9999 -9999 -9999 -9999 -9999 -9999 -9999 -9999 -9999 -9999 -9999 -9999 -9999 -9999 -9999 -9999 -9999 -9999 -9999 -9999 -9999 -9999 -9999 -9999 -9999 -9999 -9999 -9999 -9999 -9999 -9999 -9999 -9999 -9999 -9999 -9999 -9999 -9999 -9999 -9999 -9999 -9999 -9999 -9999 -9999 -9999 -9999 -9999 -9999 -9999 -9999 -9999 -9999 -9999 -9999 -9999 -9999 -9999 -9999 -9999 -9999 -9999 -9999 -9999 -9999 -9999 -9999 -9999 -9999 -9999 -9999 -9999 -9999 -9999 -9999 -9999 -9999 -9999 -9999 -9999 -9999 -9999 -9999 -9999 -9999 0.496767938137054 0.502703249454498 0.514468550682068 0.526490330696106 0.525609195232391 0.515227437019348 0.511483788490295 0.520855247974396 0.528136909008026 0.537453830242157 0.545094788074493 0.544305145740509 0.542847096920013 0.552441418170929 0.555547177791595 0.550772905349731 0.546609818935394 0.550674736499786 0.55016565322876 0.551928102970123 0.561472833156586 0.569423675537109 0.575394809246063 0.587726891040802 0.612971186637878 0.635298609733582 0.637857854366302 0.607589721679688 0.608364105224609 0.631106436252594 0.647444307804108 0.640956163406372 0.646079063415527 0.64504200220108 0.645485162734985 0.631857872009277 0.633306980133057 0.606553614139557 0.532611608505249 0.552863776683807 0.620212316513062 0.555290222167969 0.457188308238983 0.440510839223862 0.421136170625687 0.485497862100601 0.558247089385986 0.565985679626465 0.591416895389557 0.546559572219849 0.439037144184113 0.403516501188278 0.402400821447372 0.387872964143753 0.379662215709686 0.375687003135681 0.360863834619522 0.354716211557388 0.345205962657928 0.323240876197815 0.329680144786835 0.336194396018982 0.347088605165482 0.373288363218307 0.353925466537476 0.341901242733002 0.337870806455612 0.329406529664993 0.322785705327988 0.328639686107635 0.347897738218307 0.361605525016785 0.365322113037109 0.357006758451462 0.351261377334595 0.342817842960358 0.351543098688126 0.38453471660614 0.368770092725754 0.346140414476395 0.346449494361877 0.342336744070053 0.34128874540329 0.350080877542496 0.367270171642303 0.38871568441391 0.409217089414597 0.417294144630432 0.494324028491974 0.566805720329285 0.607925593852997 0.642052233219147 0.694876670837402 0.647296667098999 0.647990167140961 0.719925343990326 0.692935109138489 0.720905900001526 0.672210335731506 0.631320893764496 0.595176100730896 0.59206235408783 0.553207993507385 0.557928144931793 0.526038646697998 0.518336236476898 0.533676564693451 0.52464234828949 0.523261070251465 0.493442386388779 0.503336071968079 0.514813125133514 0.525575518608093 0.535983622074127 0.518909811973572 0.579154014587402 0.599953651428223 0.607367038726807 0.615371882915497 0.631708443164825 0.665445327758789 0.633179724216461 0.638659477233887 0.624441742897034 0.622601628303528 0.608716070652008 0.604287028312683 0.656171798706055 0.633408963680267 0.610030472278595 0.644793927669525 0.719204425811768 0.731341242790222 0.691823184490204 0.74898099899292 0.79479593038559 0.792147099971771 0.805943310260773 0.789764702320099 0.795810997486115 0.802049994468689 -9999 -9999 -9999 -9999 -9999 -9999 -9999 -9999 -9999 -9999 -9999 -9999 -9999 -9999 -9999 -9999 -9999 -9999 -9999 -9999 -9999 -9999 -9999 -9999 -9999 -9999 -9999 -9999 -9999 -9999 -9999 -9999 -9999 -9999 -9999 -9999 -9999 -9999 -9999 -9999 -9999 -9999 -9999 -9999 -9999 -9999 -9999 -9999 -9999 -9999 -9999 -9999 -9999 -9999 -9999 -9999 -9999 -9999 -9999 -9999 -9999 -9999 -9999 -9999 -9999 -9999 -9999 -9999 -9999 -9999 -9999 -9999 -9999 -9999 -9999
-9999 -9999 -9999 -9999 -9999 -9999 -9999 -9999 -9999 -9999 -9999 -9999 -9999 -9999 -9999 -9999 -9999 -9999 -9999 -9999 -9999 -9999 -9999 -9999 -9999 -9999 -9999 -9999 -9999 -9999 -9999 -9999 -9999 -9999 -9999 -9999 -9999 -9999 -9999 -9999 -9999 -9999 -9999 -9999 -9999 -9999 -9999 -9999 -9999 -9999 -9999 -9999 -9999 -9999 -9999 -9999 -9999 -9999 -9999 -9999 -9999 -9999 -9999 -9999 -9999 -9999 -9999 -9999 -9999 -9999 -9999 -9999 -9999 -9999 -9999 -9999 -9999 -9999 -9999 -9999 -9999 -9999 -9999 -9999 -9999 -9999 -9999 -9999 -9999 -9999 -9999 -9999 -9999 -9999 -9999 -9999 -9999 -9999 -9999 -9999 -9999 -9999 -9999 -9999 -9999 -9999 -9999 -9999 -9999 -9999 -9999 -9999 -9999 -9999 -9999 -9999 -9999 -9999 -9999 -9999 -9999 -9999 -9999 -9999 -9999 -9999 -9999 -9999 -9999 -9999 -9999 -9999 -9999 -9999 -9999 -9999 -9999 -9999 -9999 -9999 -9999 -9999 -9999 -9999 0.498469859361649 0.501436352729797 0.516585469245911 0.535315454006195 0.530212461948395 0.516980350017548 0.51560378074646 0.515311300754547 0.526218354701996 0.536738276481628 0.545094788074493 0.556732356548309 0.555728197097778 0.561141788959503 0.554510951042175 0.548906803131104 0.548570096492767 0.553779423236847 0.543752312660217 0.559493660926819 0.558147728443146 0.57339334487915 0.592021584510803 0.612688183784485 0.634992599487305 0.634895443916321 0.628198087215424 0.604004323482513 0.624330937862396 0.641761541366577 0.64008891582489 0.635375916957855 0.646038949489594 0.642927527427673 0.641367256641388 0.617442548274994 0.582057237625122 0.561383008956909 0.481893330812454 0.573353111743927 0.602462351322174 0.514153242111206 0.440628468990326 0.407208621501923 0.422212541103363 0.483405113220215 0.471069306135178 0.478600263595581 0.57466322183609 0.540041029453278 0.518384218215942 0.500085234642029 0.456943482160568 0.450404763221741 0.431075185537338 0.425866216421127 0.385353803634644 0.35527303814888 0.340820103883743 0.32429713010788 0.330086201429367 0.334585458040237 0.341300815343857 0.353602558374405 0.328026354312897 0.321810901165009 0.328769832849503 0.327410191297531 0.270569950342178 0.274074524641037 0.33934411406517 0.356781750917435 0.346926271915436 0.33667129278183 0.335627526044846 0.336718589067459 0.351322263479233 0.378844320774078 0.358824610710144 0.344634145498276 0.344211429357529 0.342187941074371 0.343239098787308 0.350539594888687 0.371461987495422 0.413486748933792 0.483956813812256 0.540977895259857 0.565169751644135 0.57127833366394 0.644294440746307 0.680336177349091 0.701192438602448 0.664520025253296 0.619719207286835 0.687445759773254 0.690616488456726 0.682607233524323 0.696398198604584 0.626998364925385 0.582035779953003 0.549475848674774 0.547371625900269 0.553242206573486 0.527925252914429 0.461754530668259 0.540344595909119 0.488403141498566 0.451747924089432 0.4336778819561 0.446727335453033 0.493256956338882 0.525615990161896 0.504388451576233 0.5479856133461 0.576329827308655 0.591741502285004 0.611201524734497 0.603605926036835 0.608093023300171 0.623165547847748 0.651537358760834 0.660789608955383 0.663363516330719 0.637867450714111 0.622906267642975 0.576016187667847 0.613581001758575 0.595822215080261 0.569700360298157 0.617561876773834 0.635460138320923 0.6505126953125 0.652801334857941 0.687491595745087 0.727572798728943 0.764599144458771 0.78983473777771 0.74346250295639 0.772652387619019 0.798812627792358 -9999 -9999 -9999 -9999 -9999 -9999 -9999 -9999 -9999 -9999 -9999 -9999 -9999 -9999 -9999 -9999 -9999 -9999 -9999 -9999 -9999 -9999 -9999 -9999 -9999 -9999 -9999 -9999 -9999 -9999 -9999 -9999 -9999 -9999 -9999 -9999 -9999 -9999 -9999 -9999 -9999 -9999 -9999 -9999 -9999 -9999 -9999 -9999 -9999 -9999 -9999 -9999 -9999 -9999 -9999 -9999 -9999 -9999 -9999 -9999 -9999 -9999 -9999 -9999 -9999 -9999 -9999 -9999 -9999 -9999 -9999 -9999 -9999 -9999 -9999
-9999 -9999 -9999 -9999 -9999 -9999 -9999 -9999 -9999 -9999 -9999 -9999 -9999 -9999 -9999 -9999 -9999 -9999 -9999 -9999 -9999 -9999 -9999 -9999 -9999 -9999 -9999 -9999 -9999 -9999 -9999 -9999 -9999 -9999 -9999 -9999 -9999 -9999 -9999 -9999 -9999 -9999 -9999 -9999 -9999 -9999 -9999 -9999 -9999 -9999 -9999 -9999 -9999 -9999 -9999 -9999 -9999 -9999 -9999 -9999 -9999 -9999 -9999 -9999 -9999 -9999 -9999 -9999 -9999 -9999 -9999 -9999 -9999 -9999 -9999 -9999 -9999 -9999 -9999 -9999 -9999 -9999 -9999 -9999 -9999 -9999 -9999 -9999 -9999 -9999 -9999 -9999 -9999 -9999 -9999 -9999 -9999 -9999 -9999 -9999 -9999 -9999 -9999 -9999 -9999 -9999 -9999 -9999 -9999 -9999 -9999 -9999 -9999 -9999 -9999 -9999 -9999 -9999 -9999 -9999 -9999 -9999 -9999 -9999 -9999 -9999 -9999 -9999 -9999 -9999 -9999 -9999 -9999 -9999 -9999 -9999 -9999 -9999 -9999 -9999 -9999 -9999 -9999 0.496819525957108 0.502277851104736 0.514928996562958 0.51213151216507 0.520138621330261 0.523783206939697 0.514221787452698 0.525123775005341 0.523597776889801 0.525955498218536 0.533761143684387 0.551313877105713 0.559999406337738 0.567482650279999 0.562161266803741 0.552230298519135 0.549839615821838 0.545920491218567 0.554290056228638 0.548514604568481 0.561472833156586 0.564201235771179 0.580527365207672 0.616004705429077 0.637535035610199 0.642191469669342 0.635639190673828 0.609551668167114 0.620003938674927 0.640008747577667 0.640323162078857 0.625916182994843 0.638349235057831 0.64157497882843 0.639789581298828 0.616840541362762 0.601582109928131 0.550007104873657 0.491466999053955 0.530120611190796 0.583743691444397 0.576943516731262 0.548714101314545 0.526660919189453 0.479004472494125 0.411388695240021 0.39026290178299 0.410986602306366 0.513906836509705 0.549562335014343 0.534415423870087 0.533228635787964 0.515402436256409 0.51664400100708 0.46658992767334 0.449298143386841 0.416232883930206 0.366365611553192 0.351595044136047 0.339126229286194 0.319828033447266 0.31319797039032 0.323177993297577 0.329337567090988 0.339549958705902 0.327640622854233 0.316503793001175 0.303806722164154 0.264948487281799 0.266317546367645 0.274722725152969 0.338283330202103 0.346833407878876 0.336062252521515 0.322056949138641 0.332286059856415 0.342734277248383 0.352632641792297 0.356760591268539 0.361808359622955 0.343591898679733 0.333892017602921 0.323830723762512 0.330048948526382 0.348009586334229 0.370737761259079 0.385037869215012 0.415384978055954 0.554919421672821 0.593554258346558 0.626731157302856 0.678400039672852 0.629923701286316 0.653560101985931 0.620293855667114 0.605228900909424 0.639879822731018 0.677009224891663 0.657359480857849 0.669400990009308 0.64866840839386 0.609575748443604 0.605281889438629 0.589483559131622 0.532066524028778 0.441464602947235 0.447525590658188 0.492089569568634 0.439269542694092 0.416088461875916 0.441412508487701 0.478414595127106 0.494109600782394 0.530270934104919 0.545434176921844 0.557996392250061 0.544317841529846 0.564807772636414 0.586319923400879 0.543711960315704 0.552550911903381 0.589702188968658 0.600669682025909 0.65044641494751 0.656081199645996 0.596622884273529 0.585147798061371 0.533186912536621 0.555617213249207 0.557543873786926 0.542549729347229 0.56848019361496 0.61996191740036 0.669059693813324 0.671600878238678 0.697266578674316 0.736428260803223 0.728250026702881 0.752031683921814 0.742165088653564 0.717343151569366 0.784211874008179 -9999 -9999 -9999 -9999 -9999 -9999 -9999 -9999 -9999 -9999 -9999 -9999 -9999 -9999 -9999 -9999 -9999 -9999 -9999 -9999 -9999 -9999 -9999 -9999 -9999 -9999 -9999 -9999 -9999 -9999 -9999 -9999 -9999 -9999 -9999 -9999 -9999 -9999 -9999 -9999 -9999 -9999 -9999 -9999 -9999 -9999 -9999 -9999 -9999 -9999 -9999 -9999 -9999 -9999 -9999 -9999 -9999 -9999 -9999 -9999 -9999 -9999 -9999 -9999 -9999 -9999 -9999 -9999 -9999 -9999 -9999 -9999 -9999 -9999 -9999
-9999 -9999 -9999 -9999 -9999 -9999 -9999 -9999 -9999 -9999 -9999 -9999 -9999 -9999 -9999 -9999 -9999 -9999 -9999 -9999 -9999 -9999 -9999 -9999 -9999 -9999 -9999 -9999 -9999 -9999 -9999 -9999 -9999 -9999 -9999 -9999 -9999 -9999 -9999 -9999 -9999 -9999 -9999 -9999 -9999 -9999 -9999 -9999 -9999 -9999 -9999 -9999 -9999 -9999 -9999 -9999 -9999 -9999 -9999 -9999 -9999 -9999 -9999 -9999 -9999 -9999 -9999 -9999 -9999 -9999 -9999 -9999 -9999 -9999 -9999 -9999 -9999 -9999 -9999 -9999 -9999 -9999 -9999 -9999 -9999 -9999 -9999 -9999 -9999 -9999 -9999 -9999 -9999 -9999 -9999 -9999 -9999 -9999 -9999 -9999 -9999 -9999 -9999 -9999 -9999 -9999 -9999 -9999 -9999 -9999 -9999 -9999 -9999 -9999 -9999 -9999 -9999 -9999 -9999 -9999 -9999 -9999 -9999 -9999 -9999 -9999 -9999 -9999 -9999 -9999 -9999 -9999 -9999 -9999 -9999 -9999 -9999 -9999 -9999 -9999 -9999 -9999 -9999 0.49978569149971 0.514478147029877 0.517352521419525 0.513187289237976 0.515614986419678 0.522296011447906 0.514690577983856 0.532202243804932 0.539085447788239 0.533761143684387 0.542050182819366 0.5649094581604 0.562591671943665 0.570505797863007 0.555127501487732 0.547160685062408 0.548303604125977 0.548809885978699 0.55645889043808 0.54838091135025 0.561796903610229 0.577198565006256 0.604161560535431 0.615384221076965 0.636031329631805 0.642390489578247 0.630404949188232 0.607997953891754 0.623836696147919 0.638337969779968 0.637719631195068 0.621631383895874 0.632799685001373 0.634826958179474 0.614675343036652 0.590659618377686 0.531632483005524 0.46778467297554 0.481798589229584 0.504033863544464 0.542515277862549 0.529806137084961 0.484792709350586 0.446435958147049 0.451833933591843 0.392438739538193 0.371940314769745 0.408466696739197 0.493713766336441 0.474260330200195 0.421632677316666 0.404546439647675 0.413025140762329 0.453704327344894 0.422301650047302 0.375046283006668 0.385539054870605 0.382588446140289 0.344041526317596 0.328470587730408 0.308720231056213 0.306008577346802 0.318787097930908 0.315616875886917 0.323134809732437 0.330725818872452 0.317486941814423 0.305209696292877 0.309872090816498 0.308724075555801 0.269281893968582 0.316266804933548 0.329324454069138 0.273569107055664 0.279676496982574 0.329472452402115 0.321687132120132 0.332000941038132 0.349248379468918 0.354280561208725 0.342077374458313 0.341667592525482 0.335192918777466 0.327988505363464 0.34433513879776 0.377457648515701 0.4027940928936 0.446701020002365 0.475670546293259 0.544409155845642 0.62510347366333 0.647539973258972 0.595257997512817 0.585301697254181 0.588300108909607 0.581019282341003 0.634064555168152 0.623051583766937 0.6100093126297 0.594287693500519 0.614119708538055 0.618970215320587 0.538846552371979 0.551542580127716 0.470580339431763 0.41714471578598 0.440609097480774 0.422957628965378 0.409645766019821 0.4125155210495 0.453163623809814 0.461518138647079 0.458596408367157 0.503528833389282 0.506000339984894 0.54411518573761 0.489081710577011 0.528712272644043 0.561255156993866 0.531499624252319 0.497495412826538 0.566263437271118 0.624042451381683 0.633431017398834 0.59739226102829 0.599140346050262 0.575925707817078 0.538025617599487 0.501460671424866 0.586848556995392 0.589180767536163 0.590256690979004 0.663006782531738 0.730425357818604 0.747320115566254 0.722882986068726 0.77678370475769 0.765640437602997 0.698576986789703 0.691022098064423 0.715167343616486 0.781388580799103 -9999 -9999 -9999 -9999 -9999 -9999 -9999 -9999 -9999 -9999 -9999 -9999 -9999 -9999 -9999 -9999 -9999 -9999 -9999 -9999 -9999 -9999 -9999 -9999 -9999 -9999 -9999 -9999 -9999 -9999 -9999 -9999 -9999 -9999 -9999 -9999 -9999 -9999 -9999 -9999 -9999 -9999 -9999 -9999 -9999 -9999 -9999 -9999 -9999 -9999 -9999 -9999 -9999 -9999 -9999 -9999 -9999 -9999 -9999 -9999 -9999 -9999 -9999 -9999 -9999 -9999 -9999 -9999 -9999 -9999 -9999 -9999 -9999 -9999 -9999
-9999 -9999 -9999 -9999 -9999 -9999 -9999 -9999 -9999 -9999 -9999 -9999 -9999 -9999 -9999 -9999 -9999 -9999 -9999 -9999 -9999 -9999 -9999 -9999 -9999 -9999 -9999 -9999 -9999 -9999 -9999 -9999 -9999 -9999 -9999 -9999 -9999 -9999 -9999 -9999 -9999 -9999 -9999 -9999 -9999 -9999 -9999 -9999 -9999 -9999 -9999 -9999 -9999 -9999 -9999 -9999 -9999 -9999 -9999 -9999 -9999 -9999 -9999 -9999 -9999 -9999 -9999 -9999 -9999 -9999 -9999 -9999 -9999 -9999 -9999 -9999 -9999 -9999 -9999 -9999 -9999 -9999 -9999 -9999 -9999 -9999 -9999 -9999 -9999 -9999 -9999 -9999 -9999 -9999 -9999 -9999 -9999 -9999 -9999 -9999 -9999 -9999 -9999 -9999 -9999 -9999 -9999 -9999 -9999 -9999 -9999 -9999 -9999 -9999 -9999 -9999 -9999 -9999 -9999 -9999 -9999 -9999 -9999 -9999 -9999 -9999 -9999 -9999 -9999 -9999 -9999 -9999 -9999 -9999 -9999 -9999 -9999 -9999 -9999 -9999 -9999 -9999 -9999 0.502279579639435 0.508552372455597 0.510835409164429 0.510268867015839 0.514315187931061 0.522987842559814 0.526207268238068 0.525677442550659 0.529270470142365 0.533029437065125 0.548187255859375 0.564373552799225 0.56339293718338 0.563702404499054 0.543442785739899 0.549444913864136 0.553584396839142 0.552130341529846 0.561932027339935 0.556382775306702 0.574883222579956 0.604940593242645 0.622538805007935 0.640818357467651 0.634900629520416 0.640472114086151 0.621765077114105 0.618828177452087 0.626729965209961 0.637454032897949 0.620496094226837 0.616996765136719 0.623575985431671 0.6052405834198 0.592063009738922 0.551131367683411 0.487741976976395 0.414546370506287 0.433795809745789 0.438374757766724 0.466185361146927 0.456822097301483 0.473380446434021 0.389324843883514 0.365992844104767 0.361932516098022 0.360984444618225 0.380484312772751 0.431327283382416 0.392861634492874 0.365673840045929 0.362554997205734 0.385164946317673 0.385167390108109 0.376724034547806 0.358239352703094 0.349725723266602 0.360059916973114 0.348045438528061 0.334616392850876 0.31457331776619 0.301917225122452 0.307780861854553 0.294434756040573 0.314711600542068 0.311525166034698 0.31656801700592 0.316132187843323 0.315929979085922 0.307684630155563 0.264652788639069 0.263184547424316 0.256254106760025 0.266249418258667 0.264690071344376 0.279815286397934 0.332795143127441 0.33768704533577 0.344748854637146 0.351169466972351 0.33649417757988 0.33991003036499 0.345581859350204 0.344702839851379 0.357335388660431 0.375066936016083 0.452021777629852 0.535033643245697 0.563320219516754 0.589005470275879 0.641407310962677 0.607617616653442 0.560317814350128 0.487381190061569 0.515068650245667 0.566617667675018 0.603140413761139 0.570850193500519 0.554433882236481 0.510339379310608 0.578275799751282 0.589737594127655 0.548501074314117 0.532381176948547 0.433198422193527 0.393723487854004 0.404377639293671 0.389492809772491 0.39423593878746 0.403799682855606 0.430637687444687 0.443342417478561 0.446570754051208 0.449550718069077 0.518162071704865 0.516385853290558 0.483135133981705 0.52593332529068 0.523892402648926 0.526444613933563 0.475902318954468 0.560477733612061 0.588203251361847 0.653016209602356 0.643243789672852 0.618164598941803 0.599676370620728 0.59282112121582 0.544286906719208 0.606568694114685 0.597063779830933 0.564448714256287 0.623791456222534 0.716794669628143 0.759335160255432 0.75199943780899 0.777638554573059 0.775779247283936 0.735031485557556 0.757682085037231 0.774405062198639 -9999 -9999 -9999 -9999 -9999 -9999 -9999 -9999 -9999 -9999 -9999 -9999 -9999 -9999 -9999 -9999 -9999 -9999 -9999 -9999 -9999 -9999 -9999 -9999 -9999 -9999 -9999 -9999 -9999 -9999 -9999 -9999 -9999 -9999 -9999 -9999 -9999 -9999 -9999 -9999 -9999 -9999 -9999 -9999 -9999 -9999 -9999 -9999 -9999 -9999 -9999 -9999 -9999 -9999 -9999 -9999 -9999 -9999 -9999 -9999 -9999 -9999 -9999 -9999 -9999 -9999 -9999 -9999 -9999 -9999 -9999 -9999 -9999 -9999 -9999 -9999
-9999 -9999 -9999 -9999 -9999 -9999 -9999 -9999 -9999 -9999 -9999 -9999 -9999 -9999 -9999 -9999 -9999 -9999 -9999 -9999 -9999 -9999 -9999 -9999 -9999 -9999 -9999 -9999 -9999 -9999 -9999 -9999 -9999 -9999 -9999 -9999 -9999 -9999 -9999 -9999 -9999 -9999 -9999 -9999 -9999 -9999 -9999 -9999 -9999 -9999 -9999 -9999 -9999 -9999 -9999 -9999 -9999 -9999 -9999 -9999 -9999 -9999 -9999 -9999 -9999 -9999 -9999 -9999 -9999 -9999 -9999 -9999 -9999 -9999 -9999 -9999 -9999 -9999 -9999 -9999 -9999 -9999 -9999 -9999 -9999 -9999 -9999 -9999 -9999 -9999 -9999 -9999 -9999 -9999 -9999 -9999 -9999 -9999 -9999 -9999 -9999 -9999 -9999 -9999 -9999 -9999 -9999 -9999 -9999 -9999 -9999 -9999 -9999 -9999 -9999 -9999 -9999 -9999 -9999 -9999 -9999 -9999 -9999 -9999 -9999 -9999 -9999 -9999 -9999 -9999 -9999 -9999 -9999 -9999 -9999 -9999 -9999 -9999 -9999 -9999 -9999 -9999 0.497925966978073 0.504940807819366 0.507060945034027 0.509595513343811 0.509488582611084 0.516894400119781 0.524983882904053 0.534278094768524 0.539181530475616 0.536095440387726 0.534133076667786 0.544816553592682 0.562158286571503 0.558058977127075 0.543038725852966 0.545726656913757 0.552446722984314 0.554414689540863 0.55317097902298 0.572460770606995 0.569599151611328 0.594417750835419 0.626185774803162 0.64249324798584 0.641300618648529 0.64007955789566 0.636612951755524 0.616724491119385 0.628115713596344 0.63665235042572 0.63677990436554 0.627935469150543 0.603061139583588 0.605133831501007 0.57437926530838 0.532486498355865 0.501193761825562 0.444278955459595 0.388958930969238 0.379373490810394 0.382482558488846 0.375861048698425 0.380971878767014 0.420137166976929 0.386407047510147 0.353611141443253 0.346428722143173 0.352859288454056 0.364527106285095 0.365555435419083 0.3765789270401 0.355433613061905 0.351435452699661 0.354876011610031 0.366365611553192 0.350853085517883 0.349241822957993 0.343522936105728 0.340846717357635 0.332787871360779 0.328769832849503 0.310406446456909 0.264153152704239 0.255889177322388 0.255203574895859 0.261414527893066 0.263071835041046 0.30915242433548 0.30557581782341 0.297111868858337 0.305188864469528 0.297966569662094 0.259665548801422 0.242224588990211 0.241634055972099 0.262534648180008 0.320499241352081 0.34208932518959 0.34319680929184 0.346787810325623 0.342341631650925 0.33080393075943 0.326898753643036 0.337060362100601 0.339902728796005 0.370160281658173 0.397402495145798 0.465842336416245 0.477318614721298 0.562035799026489 0.621510624885559 0.626840949058533 0.580198168754578 0.491445749998093 0.443586856126785 0.459153473377228 0.554102778434753 0.553372919559479 0.532810509204865 0.452208578586578 0.427961558103561 0.474605590105057 0.546232581138611 0.517134010791779 0.419155687093735 0.383669316768646 0.368442118167877 0.371890544891357 0.36953991651535 0.374736458063126 0.385662734508514 0.390487909317017 0.423192262649536 0.476263552904129 0.484216302633286 0.495050609111786 0.452280908823013 0.455431133508682 0.504651248455048 0.480934381484985 0.457484364509583 0.45721822977066 0.562922477722168 0.582710742950439 0.602858245372772 0.655146360397339 0.662113785743713 0.657685160636902 0.648150503635406 0.581151008605957 0.631226241588593 0.634435176849365 0.58254086971283 0.596898078918457 0.677767992019653 0.756578147411346 0.76727831363678 0.771837532520294 0.774328947067261 -9999 -9999 -9999 -9999 -9999 -9999 -9999 -9999 -9999 -9999 -9999 -9999 -9999 -9999 -9999 -9999 -9999 -9999 -9999 -9999 -9999 -9999 -9999 -9999 -9999 -9999 -9999 -9999 -9999 -9999 -9999 -9999 -9999 -9999 -9999 -9999 -9999 -9999 -9999 -9999 -9999 -9999 -9999 -9999 -9999 -9999 -9999 -9999 -9999 -9999 -9999 -9999 -9999 -9999 -9999 -9999 -9999 -9999 -9999 -9999 -9999 -9999 -9999 -9999 -9999 -9999 -9999 -9999 -9999 -9999 -9999 -9999 -9999 -9999 -9999 -9999 -9999 -9999 -9999
-9999 -9999 -9999 -9999 -9999 -9999 -9999 -9999 -9999 -9999 -9999 -9999 -9999 -9999 -9999 -9999 -9999 -9999 -9999 -9999 -9999 -9999 -9999 -9999 -9999 -9999 -9999 -9999 -9999 -9999 -9999 -9999 -9999 -9999 -9999 -9999 -9999 -9999 -9999 -9999 -9999 -9999 -9999 -9999 -9999 -9999 -9999 -9999 -9999 -9999 -9999 -9999 -9999 -9999 -9999 -9999 -9999 -9999 -9999 -9999 -9999 -9999 -9999 -9999 -9999 -9999 -9999 -9999 -9999 -9999 -9999 -9999 -9999 -9999 -9999 -9999 -9999 -9999 -9999 -9999 -9999 -9999 -9999 -9999 -9999 -9999 -9999 -9999 -9999 -9999 -9999 -9999 -9999 -9999 -9999 -9999 -9999 -9999 -9999 -9999 -9999 -9999 -9999 -9999 -9999 -9999 -9999 -9999 -9999 -9999 -9999 -9999 -9999 -9999 -9999 -9999 -9999 -9999 -9999 -9999 -9999 -9999 -9999 -9999 -9999 -9999 -9999 -9999 -9999 -9999 -9999 -9999 -9999 -9999 -9999 -9999 -9999 -9999 -9999 -9999 -9999 -9999 0.499692589044571 0.504698932170868 0.504573345184326 0.508765518665314 0.513985753059387 0.52010440826416 0.525677442550659 0.532075941562653 0.54746276140213 0.550313591957092 0.542354702949524 0.543484568595886 0.559439837932587 0.544194996356964 0.547373294830322 0.549862623214722 0.555138051509857 0.558978736400604 0.560116648674011 0.592901527881622 0.5903160572052 0.622962296009064 0.637030303478241 0.643063187599182 0.636597156524658 0.638511657714844 0.627319693565369 0.622550070285797 0.631521761417389 0.633034765720367 0.62025660276413 0.621217429637909 0.597758591175079 0.562318086624146 0.532582759857178 0.46675568819046 0.430839955806732 0.388733178377151 0.370075404644012 0.354356914758682 0.364323407411575 0.360383898019791 0.354017436504364 0.365203380584717 0.351182162761688 0.337602138519287 0.315665572881699 0.334580093622208 0.333341777324677 0.344301789999008 0.349436372518539 0.343806266784668 0.32696869969368 0.334910839796066 0.339597523212433 0.329777300357819 0.323639422655106 0.326783269643784 0.323326259851456 0.272742062807083 0.309031993150711 0.260019540786743 0.24171257019043 0.232656449079514 0.230901107192039 0.225434720516205 0.244923323392868 0.302646338939667 0.301223695278168 0.253159582614899 0.245208859443665 0.241944953799248 0.226206660270691 0.236631378531456 0.262477457523346 0.318200439214706 0.33077734708786 0.34089520573616 0.333816170692444 0.325665265321732 0.335381239652634 0.330534517765045 0.287592351436615 0.329114466905594 0.335160225629807 0.369333833456039 0.391122728586197 0.411161690950394 0.504273951053619 0.586873412132263 0.621993601322174 0.572315216064453 0.552110493183136 0.47996187210083 0.428987085819244 0.465190231800079 0.487562000751495 0.489045590162277 0.524537861347198 0.457493424415588 0.410121917724609 0.419165283441544 0.433683753013611 0.43771830201149 0.384235054254532 0.355075865983963 0.36536693572998 0.363622963428497 0.36224776506424 0.367810159921646 0.375850915908813 0.37776106595993 0.395745098590851 0.436099082231522 0.474755167961121 0.481891274452209 0.440136671066284 0.461800158023834 0.46801021695137 0.486035615205765 0.461331069469452 0.482656598091125 0.54116016626358 0.542999267578125 0.544235825538635 0.58797425031662 0.608523786067963 0.68732875585556 0.667291820049286 0.641986787319183 0.685387134552002 0.601143896579742 0.574296653270721 0.598498463630676 0.681227743625641 0.743822157382965 0.762666583061218 0.767542600631714 0.77345734834671 -9999 -9999 -9999 -9999 -9999 -9999 -9999 -9999 -9999 -9999 -9999 -9999 -9999 -9999 -9999 -9999 -9999 -9999 -9999 -9999 -9999 -9999 -9999 -9999 -9999 -9999 -9999 -9999 -9999 -9999 -9999 -9999 -9999 -9999 -9999 -9999 -9999 -9999 -9999 -9999 -9999 -9999 -9999 -9999 -9999 -9999 -9999 -9999 -9999 -9999 -9999 -9999 -9999 -9999 -9999 -9999 -9999 -9999 -9999 -9999 -9999 -9999 -9999 -9999 -9999 -9999 -9999 -9999 -9999 -9999 -9999 -9999 -9999 -9999 -9999 -9999 -9999 -9999 -9999
-9999 -9999 -9999 -9999 -9999 -9999 -9999 -9999 -9999 -9999 -9999 -9999 -9999 -9999 -9999 -9999 -9999 -9999 -9999 -9999 -9999 -9999 -9999 -9999 -9999 -9999 -9999 -9999 -9999 -9999 -9999 -9999 -9999 -9999 -9999 -9999 -9999 -9999 -9999 -9999 -9999 -9999 -9999 -9999 -9999 -9999 -9999 -9999 -9999 -9999 -9999 -9999 -9999 -9999 -9999 -9999 -9999 -9999 -9999 -9999 -9999 -9999 -9999 -9999 -9999 -9999 -9999 -9999 -9999 -9999 -9999 -9999 -9999 -9999 -9999 -9999 -9999 -9999 -9999 -9999 -9999 -9999 -9999 -9999 -9999 -9999 -9999 -9999 -9999 -9999 -9999 -9999 -9999 -9999 -9999 -9999 -9999 -9999 -9999 -9999 -9999 -9999 -9999 -9999 -9999 -9999 -9999 -9999 -9999 -9999 -9999 -9999 -9999 -9999 -9999 -9999 -9999 -9999 -9999 -9999 -9999 -9999 -9999 -9999 -9999 -9999 -9999 -9999 -9999 -9999 -9999 -9999 -9999 -9999 -9999 -9999 -9999 -9999 -9999 -9999 -9999 0.500448822975159 0.502867102622986 0.504991352558136 0.511682152748108 0.51442563533783 0.518023192882538 0.521632134914398 0.528128087520599 0.536282896995544 0.55034214258194 0.560982704162598 0.555047273635864 0.546152472496033 0.561170995235443 0.546666204929352 0.552653610706329 0.555235385894775 0.563010573387146 0.564569175243378 0.572259247303009 0.59962522983551 0.613110780715942 0.633364319801331 0.64316862821579 0.63689661026001 0.638065755367279 0.632617652416229 0.625829815864563 0.627083837985992 0.629536986351013 0.625033676624298 0.613721609115601 0.581722676753998 0.57849508523941 0.52926903963089 0.47028774023056 0.406299769878387 0.380528509616852 0.370422124862671 0.358706027269363 0.362864226102829 0.355232000350952 0.352463006973267 0.346317708492279 0.337954550981522 0.332513451576233 0.274722635746002 0.250576138496399 0.2735735476017 0.268160670995712 0.326490849256516 0.328127324581146 0.324535548686981 0.322390854358673 0.320229709148407 0.315858334302902 0.265417248010635 0.264225989580154 0.268619179725647 0.256685823202133 0.253938347101212 0.258430808782578 0.255389332771301 0.241038456559181 0.227904871106148 0.211292743682861 0.21894870698452 0.244001477956772 0.291713923215866 0.290885746479034 0.23829497396946 0.216937750577927 0.213152661919594 0.225825607776642 0.26276707649231 0.307684630155563 0.320129185914993 0.331303358078003 0.324842631816864 0.323018938302994 0.270356684923172 0.323167622089386 0.269446730613708 0.27715390920639 0.344475299119949 0.360029727220535 0.369380712509155 0.37770015001297 0.434269189834595 0.519022762775421 0.603390693664551 0.588491499423981 0.556925892829895 0.442425310611725 0.424731552600861 0.410260260105133 0.417397409677505 0.436475545167923 0.421312391757965 0.451470732688904 0.415637016296387 0.399697691202164 0.383026480674744 0.386385530233383 0.386904358863831 0.364581733942032 0.348909944295883 0.36162731051445 0.369079738855362 0.361510068178177 0.367551743984222 0.372753232717514 0.380585879087448 0.385827302932739 0.403820842504501 0.40982061624527 0.417998284101486 0.43703556060791 0.449178755283356 0.440977424383163 0.438864231109619 0.446358144283295 0.451106011867523 0.467297077178955 0.48929101228714 0.470097631216049 0.537613332271576 0.584322154521942 0.704288959503174 0.708492994308472 0.714209675788879 0.697365462779999 0.613907933235168 0.584708988666534 0.594748139381409 0.660058915615082 0.680680096149445 0.728168845176697 0.736542463302612 0.766517579555511 -9999 -9999 -9999 -9999 -9999 -9999 -9999 -9999 -9999 -9999 -9999 -9999 -9999 -9999 -9999 -9999 -9999 -9999 -9999 -9999 -9999 -9999 -9999 -9999 -9999 -9999 -9999 -9999 -9999 -9999 -9999 -9999 -9999 -9999 -9999 -9999 -9999 -9999 -9999 -9999 -9999 -9999 -9999 -9999 -9999 -9999 -9999 -9999 -9999 -9999 -9999 -9999 -9999 -9999 -9999 -9999 -9999 -9999 -9999 -9999 -9999 -9999 -9999 -9999 -9999 -9999 -9999 -9999 -9999 -9999 -9999 -9999 -9999 -9999 -9999 -9999 -9999 -9999 -9999
-9999 -9999 -9999 -9999 -9999 -9999 -9999 -9999 -9999 -9999 -9999 -9999 -9999 -9999 -9999 -9999 -9999 -9999 -9999 -9999 -9999 -9999 -9999 -9999 -9999 -9999 -9999 -9999 -9999 -9999 -9999 -9999 -9999 -9999 -9999 -9999 -9999 -9999 -9999 -9999 -9999 -9999 -9999 -9999 -9999 -9999 -9999 -9999 -9999 -9999 -9999 -9999 -9999 -9999 -9999 -9999 -9999 -9999 -9999 -9999 -9999 -9999 -9999 -9999 -9999 -9999 -9999 -9999 -9999 -9999 -9999 -9999 -9999 -9999 -9999 -9999 -9999 -9999 -9999 -9999 -9999 -9999 -9999 -9999 -9999 -9999 -9999 -9999 -9999 -9999 -9999 -9999 -9999 -9999 -9999 -9999 -9999 -9999 -9999 -9999 -9999 -9999 -9999 -9999 -9999 -9999 -9999 -9999 -9999 -9999 -9999 -9999 -9999 -9999 -9999 -9999 -9999 -9999 -9999 -9999 -9999 -9999 -9999 -9999 -9999 -9999 -9999 -9999 -9999 -9999 -9999 -9999 -9999 -9999 -9999 -9999 -9999 -9999 -9999 -9999 -9999 0.497456252574921 0.502160668373108 0.504991352558136 0.509251356124878 0.51224160194397 0.519080936908722 0.525612354278564 0.531504571437836 0.537790536880493 0.551597595214844 0.567198693752289 0.57037478685379 0.55168604850769 0.564199507236481 0.556259155273438 0.560096800327301 0.562897443771362 0.565274477005005 0.569055557250977 0.586472511291504 0.599000215530396 0.624395787715912 0.639943659305573 0.643524408340454 0.639664828777313 0.637925505638123 0.627905130386353 0.623009026050568 0.62894743680954 0.618350744247437 0.601990520954132 0.602626323699951 0.603050768375397 0.57051408290863 0.502854645252228 0.445578843355179 0.432275712490082 0.408462524414062 0.370186746120453 0.366080582141876 0.400344133377075 0.35518091917038 0.3445705473423 0.336422026157379 0.324064254760742 0.314770728349686 0.261335849761963 0.244856879115105 0.276795744895935 0.316212803125381 0.265710264444351 0.277948975563049 0.320853710174561 0.329058527946472 0.329990088939667 0.320563495159149 0.313224256038666 0.322246164083481 0.315826267004013 0.310059577226639 0.308356463909149 0.306895166635513 0.263799875974655 0.233197391033173 0.220113307237625 0.210519149899483 0.215188071131706 0.223136782646179 0.249111130833626 0.251025080680847 0.217966362833977 0.207187443971634 0.202551946043968 0.212303638458252 0.227854192256927 0.265450894832611 0.317449152469635 0.320837497711182 0.308944880962372 0.270556777715683 0.251641809940338 0.275209188461304 0.265209674835205 0.294475048780441 0.354201436042786 0.377762913703918 0.417657762765884 0.395184993743896 0.457637250423431 0.550173223018646 0.590141654014587 0.542541086673737 0.474622517824173 0.423559159040451 0.394490987062454 0.393409490585327 0.399759382009506 0.397098928689957 0.391351848840714 0.41644474864006 0.394786655902863 0.378865480422974 0.371526151895523 0.378269910812378 0.368768393993378 0.369143933057785 0.36628782749176 0.363699346780777 0.377684623003006 0.365670949220657 0.382268369197845 0.391768336296082 0.418061763048172 0.409428149461746 0.414045512676239 0.416037261486053 0.431357681751251 0.461075752973557 0.442413091659546 0.480799734592438 0.462676107883453 0.457356750965118 0.440788835287094 0.471424579620361 0.465432971715927 0.483104884624481 0.487959980964661 0.567259967327118 0.623511075973511 0.611231923103333 0.668958067893982 0.722643852233887 0.68992418050766 0.670343697071075 0.626404047012329 0.616772532463074 0.630864441394806 0.667668104171753 0.686138987541199 0.759053349494934 0.761165738105774 -9999 -9999 -9999 -9999 -9999 -9999 -9999 -9999 -9999 -9999 -9999 -9999 -9999 -9999 -9999 -9999 -9999 -9999 -9999 -9999 -9999 -9999 -9999 -9999 -9999 -9999 -9999 -9999 -9999 -9999 -9999 -9999 -9999 -9999 -9999 -9999 -9999 -9999 -9999 -9999 -9999 -9999 -9999 -9999 -9999 -9999 -9999 -9999 -9999 -9999 -9999 -9999 -9999 -9999 -9999 -9999 -9999 -9999 -9999 -9999 -9999 -9999 -9999 -9999 -9999 -9999 -9999 -9999 -9999 -9999 -9999 -9999 -9999 -9999 -9999 -9999 -9999 -9999
-9999 -9999 -9999 -9999 -9999 -9999 -9999 -9999 -9999 -9999 -9999 -9999 -9999 -9999 -9999 -9999 -9999 -9999 -9999 -9999 -9999 -9999 -9999 -9999 -9999 -9999 -9999 -9999 -9999 -9999 -9999 -9999 -9999 -9999 -9999 -9999 -9999 -9999 -9999 -9999 -9999 -9999 -9999 -9999 -9999 -9999 -9999 -9999 -9999 -9999 -9999 -9999 -9999 -9999 -9999 -9999 -9999 -9999 -9999 -9999 -9999 -9999 -9999 -9999 -9999 -9999 -9999 -9999 -9999 -9999 -9999 -9999 -9999 -9999 -9999 -9999 -9999 -9999 -9999 -9999 -9999 -9999 -9999 -9999 -9999 -9999 -9999 -9999 -9999 -9999 -9999 -9999 -9999 -9999 -9999 -9999 -9999 -9999 -9999 -9999 -9999 -9999 -9999 -9999 -9999 -9999 -9999 -9999 -9999 -9999 -9999 -9999 -9999 -9999 -9999 -9999 -9999 -9999 -9999 -9999 -9999 -9999 -9999 -9999 -9999 -9999 -9999 -9999 -9999 -9999 -9999 -9999 -9999 -9999 -9999 -9999 -9999 -9999 -9999 -9999 0.500884115695953 0.506516695022583 0.507245719432831 0.509069681167603 0.513946890830994 0.519080936908722 0.522164523601532 0.525232076644897 0.535504937171936 0.548107385635376 0.557670474052429 0.581457793712616 0.576747417449951 0.561079204082489 0.57314258813858 0.569903314113617 0.567768275737762 0.567261397838593 0.571675419807434 0.575241982936859 0.61056125164032 0.615597188472748 0.634971439838409 0.642927527427673 0.639389336109161 0.640595853328705 0.631236672401428 0.621021866798401 0.621848821640015 0.624917805194855 0.618426561355591 0.615844428539276 0.608635902404785 0.59003096818924 0.540640830993652 0.482376128435135 0.459749013185501 0.505002200603485 0.481693953275681 0.398428797721863 0.41173455119133 0.450837194919586 0.370349913835526 0.357010424137115 0.347618907690048 0.346357583999634 0.333955585956573 0.275313585996628 0.278560608625412 0.332748830318451 0.333123832941055 0.326369732618332 0.320088297128677 0.272513180971146 0.322432219982147 0.332782030105591 0.329765409231186 0.324851095676422 0.324672847986221 0.32005363702774 0.315931677818298 0.31325227022171 0.309428960084915 0.300087302923203 0.255886673927307 0.246338456869125 0.230540663003922 0.216749086976051 0.212214469909668 0.217536345124245 0.234402254223824 0.206510573625565 0.20482574403286 0.215992704033852 0.226982325315475 0.244007423520088 0.302459448575974 0.31633597612381 0.311626046895981 0.255364000797272 0.236245095729828 0.235353380441666 0.255247563123703 0.276660919189453 0.346599876880646 0.363615989685059 0.373334318399429 0.392153322696686 0.471636235713959 0.517493367195129 0.554805815219879 0.543782114982605 0.479809045791626 0.420018583536148 0.39391702413559 0.381850957870483 0.379403620958328 0.370624244213104 0.37488728761673 0.384901463985443 0.390980809926987 0.38451012969017 0.369837641716003 0.371301651000977 0.381506741046906 0.382268518209457 0.379608571529388 0.385099828243256 0.370986312627792 0.389910250902176 0.380144208669662 0.389195203781128 0.437624722719193 0.427597671747208 0.438395529985428 0.441819161176682 0.442155629396439 0.474292993545532 0.440729260444641 0.493901669979095 0.507386445999146 0.452652394771576 0.446746975183487 0.493511110544205 0.461671352386475 0.502776145935059 0.482574433088303 0.504648387432098 0.53056389093399 0.563815951347351 0.567939400672913 0.621890723705292 0.708402037620544 0.732429981231689 0.715952455997467 0.678129255771637 0.629606485366821 0.645961225032806 0.69091659784317 0.688195645809174 0.724579274654388 0.735450804233551 -9999 -9999 -9999 -9999 -9999 -9999 -9999 -9999 -9999 -9999 -9999 -9999 -9999 -9999 -9999 -9999 -9999 -9999 -9999 -9999 -9999 -9999 -9999 -9999 -9999 -9999 -9999 -9999 -9999 -9999 -9999 -9999 -9999 -9999 -9999 -9999 -9999 -9999 -9999 -9999 -9999 -9999 -9999 -9999 -9999 -9999 -9999 -9999 -9999 -9999 -9999 -9999 -9999 -9999 -9999 -9999 -9999 -9999 -9999 -9999 -9999 -9999 -9999 -9999 -9999 -9999 -9999 -9999 -9999 -9999 -9999 -9999 -9999 -9999 -9999 -9999 -9999 -9999
-9999 -9999 -9999 -9999 -9999 -9999 -9999 -9999 -9999 -9999 -9999 -9999 -9999 -9999 -9999 -9999 -9999 -9999 -9999 -9999 -9999 -9999 -9999 -9999 -9999 -9999 -9999 -9999 -9999 -9999 -9999 -9999 -9999 -9999 -9999 -9999 -9999 -9999 -9999 -9999 -9999 -9999 -9999 -9999 -9999 -9999 -9999 -9999 -9999 -9999 -9999 -9999 -9999 -9999 -9999 -9999 -9999 -9999 -9999 -9999 -9999 -9999 -9999 -9999 -9999 -9999 -9999 -9999 -9999 -9999 -9999 -9999 -9999 -9999 -9999 -9999 -9999 -9999 -9999 -9999 -9999 -9999 -9999 -9999 -9999 -9999 -9999 -9999 -9999 -9999 -9999 -9999 -9999 -9999 -9999 -9999 -9999 -9999 -9999 -9999 -9999 -9999 -9999 -9999 -9999 -9999 -9999 -9999 -9999 -9999 -9999 -9999 -9999 -9999 -9999 -9999 -9999 -9999 -9999 -9999 -9999 -9999 -9999 -9999 -9999 -9999 -9999 -9999 -9999 -9999 -9999 -9999 -9999 -9999 -9999 -9999 -9999 -9999 -9999 -9999 0.50118625164032 0.506031334400177 0.507060945034027 0.511312544345856 0.515341520309448 0.518843054771423 0.523621618747711 0.531058847904205 0.542847096920013 0.556627810001373 0.572496592998505 0.59078449010849 0.583294987678528 0.575142800807953 0.582137286663055 0.591741859912872 0.573790192604065 0.573868930339813 0.579639673233032 0.583605170249939 0.617218971252441 0.634391009807587 0.640356361865997 0.641364276409149 0.638541162014008 0.637454032897949 0.624079167842865 0.622244954109192 0.628678321838379 0.62306272983551 0.616105079650879 0.612663269042969 0.602830588817596 0.593841910362244 0.559863209724426 0.503758192062378 0.539527595043182 0.532463014125824 0.493843704462051 0.469369202852249 0.480185210704803 0.496464163064957 0.448000460863113 0.413129776716232 0.366080313920975 0.342155128717422 0.340824455022812 0.333385497331619 0.337026089429855 0.342528700828552 0.338671684265137 0.335646748542786 0.279130846261978 0.277107745409012 0.326055228710175 0.333188414573669 0.330419719219208 0.32142162322998 0.315609157085419 0.314119786024094 0.303412854671478 0.300934642553329 0.304865419864655 0.29735079407692 0.292592227458954 0.250164538621902 0.231254145503044 0.208564460277557 0.195856004953384 0.191641792654991 0.207211926579475 0.199077263474464 0.214711457490921 0.23956710100174 0.254127472639084 0.29478707909584 0.306116819381714 0.303388118743896 0.302206635475159 0.245238289237022 0.231303438544273 0.241567626595497 0.292182832956314 0.348447114229202 0.371188849210739 0.378050148487091 0.377037465572357 0.39089646935463 0.463334739208221 0.515714943408966 0.527419149875641 0.481451123952866 0.48419064283371 0.470397651195526 0.386220157146454 0.365764439105988 0.356655806303024 0.303816705942154 0.353712439537048 0.369431287050247 0.371249407529831 0.366233617067337 0.370524168014526 0.381154179573059 0.382122099399567 0.395210683345795 0.407419115304947 0.402085155248642 0.383897930383682 0.405583888292313 0.393360316753387 0.397370785474777 0.420715183019638 0.448633819818497 0.449661105871201 0.485769778490067 0.454650431871414 0.47360697388649 0.484021306037903 0.516894280910492 0.538820087909698 0.496713578701019 0.508883118629456 0.517139554023743 0.503646969795227 0.506577849388123 0.472943753004074 0.520221650600433 0.542519688606262 0.565191090106964 0.597948431968689 0.62394905090332 0.662075936794281 0.734375655651093 0.739121079444885 0.684829235076904 0.708975970745087 0.703843176364899 0.743759155273438 0.676348745822906 0.706384003162384 0.749503195285797 -9999 -9999 -9999 -9999 -9999 -9999 -9999 -9999 -9999 -9999 -9999 -9999 -9999 -9999 -9999 -9999 -9999 -9999 -9999 -9999 -9999 -9999 -9999 -9999 -9999 -9999 -9999 -9999 -9999 -9999 -9999 -9999 -9999 -9999 -9999 -9999 -9999 -9999 -9999 -9999 -9999 -9999 -9999 -9999 -9999 -9999 -9999 -9999 -9999 -9999 -9999 -9999 -9999 -9999 -9999 -9999 -9999 -9999 -9999 -9999 -9999 -9999 -9999 -9999 -9999 -9999 -9999 -9999 -9999 -9999 -9999 -9999 -9999 -9999 -9999 -9999 -9999 -9999
-9999 -9999 -9999 -9999 -9999 -9999 -9999 -9999 -9999 -9999 -9999 -9999 -9999 -9999 -9999 -9999 -9999 -9999 -9999 -9999 -9999 -9999 -9999 -9999 -9999 -9999 -9999 -9999 -9999 -9999 -9999 -9999 -9999 -9999 -9999 -9999 -9999 -9999 -9999 -9999 -9999 -9999 -9999 -9999 -9999 -9999 -9999 -9999 -9999 -9999 -9999 -9999 -9999 -9999 -9999 -9999 -9999 -9999 -9999 -9999 -9999 -9999 -9999 -9999 -9999 -9999 -9999 -9999 -9999 -9999 -9999 -9999 -9999 -9999 -9999 -9999 -9999 -9999 -9999 -9999 -9999 -9999 -9999 -9999 -9999 -9999 -9999 -9999 -9999 -9999 -9999 -9999 -9999 -9999 -9999 -9999 -9999 -9999 -9999 -9999 -9999 -9999 -9999 -9999 -9999 -9999 -9999 -9999 -9999 -9999 -9999 -9999 -9999 -9999 -9999 -9999 -9999 -9999 -9999 -9999 -9999 -9999 -9999 -9999 -9999 -9999 -9999 -9999 -9999 -9999 -9999 -9999 -9999 -9999 -9999 -9999 -9999 -9999 -9999 0.495210826396942 0.501497268676758 0.505962252616882 0.510809004306793 0.511986672878265 0.516086637973785 0.522384464740753 0.529150545597076 0.536032259464264 0.54862517118454 0.567538559436798 0.594617187976837 0.595116376876831 0.590296447277069 0.580261647701263 0.591115772724152 0.614867746829987 0.583727180957794 0.579446077346802 0.581593990325928 0.585610866546631 0.613282084465027 0.631418526172638 0.63520485162735 0.631611585617065 0.627847075462341 0.629942357540131 0.618920207023621 0.629349112510681 0.625262320041656 0.6218501329422 0.614608526229858 0.611715197563171 0.606335401535034 0.599505603313446 0.583038747310638 0.566514670848846 0.571587264537811 0.557197868824005 0.546370208263397 0.531955778598785 0.512823522090912 0.450118005275726 0.370577543973923 0.363797545433044 0.347544521093369 0.337760001420975 0.346622109413147 0.348335295915604 0.346894413232803 0.35834151506424 0.340144395828247 0.326321065425873 0.329089790582657 0.339242517948151 0.333151280879974 0.336708664894104 0.324548065662384 0.319971412420273 0.304225444793701 0.265093117952347 0.251799345016479 0.247763782739639 0.293768733739853 0.254896014928818 0.224753618240356 0.212943717837334 0.203175470232964 0.187593340873718 0.175473183393478 0.161138504743576 0.17919185757637 0.182367205619812 0.204499050974846 0.197463989257812 0.214994385838509 0.247833296656609 0.300175577402115 0.296243369579315 0.246413499116898 0.231292366981506 0.237836450338364 0.279413759708405 0.348009586334229 0.367504894733429 0.371361523866653 0.407583087682724 0.429760158061981 0.463124990463257 0.491671353578568 0.512563049793243 0.452109664678574 0.404676645994186 0.441709607839584 0.42074579000473 0.367866158485413 0.352703511714935 0.3342444896698 0.291103780269623 0.306315422058105 0.349212110042572 0.317454099655151 0.364870697259903 0.381749093532562 0.386171132326126 0.392168641090393 0.400647133588791 0.399722784757614 0.409323364496231 0.428324609994888 0.431122452020645 0.405642151832581 0.413800895214081 0.449807226657867 0.451528578996658 0.491396188735962 0.443311125040054 0.477105498313904 0.474498748779297 0.491538554430008 0.52236944437027 0.553348660469055 0.523522853851318 0.545155167579651 0.544949293136597 0.529816865921021 0.472376614809036 0.539208710193634 0.575822532176971 0.594043910503387 0.645013868808746 0.706936120986938 0.730337023735046 0.739371478557587 0.746929526329041 0.750282108783722 0.746605277061462 0.750383794307709 0.748387396335602 0.739405512809753 0.726405620574951 0.761512756347656 -9999 -9999 -9999 -9999 -9999 -9999 -9999 -9999 -9999 -9999 -9999 -9999 -9999 -9999 -9999 -9999 -9999 -9999 -9999 -9999 -9999 -9999 -9999 -9999 -9999 -9999 -9999 -9999 -9999 -9999 -9999 -9999 -9999 -9999 -9999 -9999 -9999 -9999 -9999 -9999 -9999 -9999 -9999 -9999 -9999 -9999 -9999 -9999 -9999 -9999 -9999 -9999 -9999 -9999 -9999 -9999 -9999 -9999 -9999 -9999 -9999 -9999 -9999 -9999 -9999 -9999 -9999 -9999 -9999 -9999 -9999 -9999 -9999 -9999 -9999 -9999 -9999 -9999 -9999
-9999 -9999 -9999 -9999 -9999 -9999 -9999 -9999 -9999 -9999 -9999 -9999 -9999 -9999 -9999 -9999 -9999 -9999 -9999 -9999 -9999 -9999 -9999 -9999 -9999 -9999 -9999 -9999 -9999 -9999 -9999 -9999 -9999 -9999 -9999 -9999 -9999 -9999 -9999 -9999 -9999 -9999 -9999 -9999 -9999 -9999 -9999 -9999 -9999 -9999 -9999 -9999 -9999 -9999 -9999 -9999 -9999 -9999 -9999 -9999 -9999 -9999 -9999 -9999 -9999 -9999 -9999 -9999 -9999 -9999 -9999 -9999 -9999 -9999 -9999 -9999 -9999 -9999 -9999 -9999 -9999 -9999 -9999 -9999 -9999 -9999 -9999 -9999 -9999 -9999 -9999 -9999 -9999 -9999 -9999 -9999 -9999 -9999 -9999 -9999 -9999 -9999 -9999 -9999 -9999 -9999 -9999 -9999 -9999 -9999 -9999 -9999 -9999 -9999 -9999 -9999 -9999 -9999 -9999 -9999 -9999 -9999 -9999 -9999 -9999 -9999 -9999 -9999 -9999 -9999 -9999 -9999 -9999 -9999 -9999 -9999 -9999 -9999 0.49100849032402 0.494998127222061 0.507300436496735 0.50774222612381 0.521217286586761 0.530184507369995 0.526371359825134 0.526537954807281 0.530154287815094 0.537311017513275 0.545738995075226 0.568338572978973 0.600963413715363 0.604392528533936 0.597904145717621 0.583376467227936 0.596679747104645 0.621532797813416 0.591673195362091 0.578387320041656 0.587116420269012 0.594315588474274 0.602895617485046 0.615031063556671 0.615603029727936 0.601651847362518 0.616787791252136 0.613436996936798 0.6249920129776 0.63051825761795 0.624183654785156 0.620495676994324 0.616003394126892 0.608948051929474 0.6024010181427 0.594453096389771 0.57465273141861 0.556293606758118 0.560712218284607 0.497378140687943 0.450021147727966 0.456236332654953 0.481461644172668 0.420008033514023 0.360984951257706 0.345844686031342 0.334872424602509 0.339604377746582 0.34806489944458 0.381650656461716 0.372171312570572 0.346368014812469 0.331608146429062 0.324612259864807 0.341863125562668 0.349914461374283 0.352514445781708 0.335628062486649 0.323067396879196 0.308590948581696 0.272731155157089 0.247089773416519 0.22392962872982 0.234094426035881 0.230878084897995 0.240181431174278 0.21186101436615 0.195450618863106 0.181320995092392 0.184559211134911 0.192419245839119 0.171418458223343 0.151028662919998 0.16412241756916 0.174925222992897 0.178962290287018 0.206892251968384 0.239271730184555 0.289932310581207 0.23108135163784 0.221081048250198 0.226476818323135 0.261707216501236 0.334987193346024 0.3575758934021 0.374903440475464 0.393897950649261 0.432414621114731 0.454713553190231 0.495095163583755 0.501589596271515 0.477268636226654 0.423728317022324 0.361543446779251 0.375750333070755 0.363079696893692 0.343368023633957 0.337899088859558 0.289829552173615 0.27718311548233 0.335803925991058 0.353807896375656 0.363624155521393 0.374687314033508 0.384585589170456 0.386574506759644 0.38643279671669 0.386593997478485 0.387666702270508 0.397167205810547 0.463615357875824 0.47130811214447 0.432986974716187 0.42696139216423 0.482687801122665 0.507547378540039 0.511041760444641 0.479467630386353 0.500232398509979 0.481695413589478 0.515734672546387 0.53767865896225 0.563703179359436 0.575970709323883 0.582612335681915 0.564404845237732 0.521829009056091 0.521425247192383 0.555392384529114 0.58502209186554 0.607180118560791 0.638119697570801 0.721386671066284 0.727756261825562 0.741710484027863 0.751807987689972 0.757809519767761 0.759508013725281 0.758910119533539 0.750942826271057 0.746499836444855 -9999 -9999 -9999 -9999 -9999 -9999 -9999 -9999 -9999 -9999 -9999 -9999 -9999 -9999 -9999 -9999 -9999 -9999 -9999 -9999 -9999 -9999 -9999 -9999 -9999 -9999 -9999 -9999 -9999 -9999 -9999 -9999 -9999 -9999 -9999 -9999 -9999 -9999 -9999 -9999 -9999 -9999 -9999 -9999 -9999 -9999 -9999 -9999 -9999 -9999 -9999 -9999 -9999 -9999 -9999 -9999 -9999 -9999 -9999 -9999 -9999 -9999 -9999 -9999 -9999 -9999 -9999 -9999 -9999 -9999 -9999 -9999 -9999 -9999 -9999 -9999 -9999 -9999 -9999 -9999 -9999
-9999 -9999 -9999 -9999 -9999 -9999 -9999 -9999 -9999 -9999 -9999 -9999 -9999 -9999 -9999 -9999 -9999 -9999 -9999 -9999 -9999 -9999 -9999 -9999 -9999 -9999 -9999 -9999 -9999 -9999 -9999 -9999 -9999 -9999 -9999 -9999 -9999 -9999 -9999 -9999 -9999 -9999 -9999 -9999 -9999 -9999 -9999 -9999 -9999 -9999 -9999 -9999 -9999 -9999 -9999 -9999 -9999 -9999 -9999 -9999 -9999 -9999 -9999 -9999 -9999 -9999 -9999 -9999 -9999 -9999 -9999 -9999 -9999 -9999 -9999 -9999 -9999 -9999 -9999 -9999 -9999 -9999 -9999 -9999 -9999 -9999 -9999 -9999 -9999 -9999 -9999 -9999 -9999 -9999 -9999 -9999 -9999 -9999 -9999 -9999 -9999 -9999 -9999 -9999 -9999 -9999 -9999 -9999 -9999 -9999 -9999 -9999 -9999 -9999 -9999 -9999 -9999 -9999 -9999 -9999 -9999 -9999 -9999 -9999 -9999 -9999 -9999 -9999 -9999 -9999 -9999 -9999 -9999 -9999 -9999 -9999 -9999 0.490012049674988 0.493356943130493 0.497400373220444 0.508204817771912 0.512884140014648 0.518342733383179 0.528225600719452 0.537205159664154 0.540042042732239 0.532231390476227 0.543252348899841 0.548521757125854 0.563024699687958 0.599949777126312 0.606640994548798 0.603600680828094 0.583970606327057 0.61192399263382 0.621114790439606 0.596960723400116 0.575197160243988 0.596054315567017 0.613895177841187 0.630025148391724 0.632423281669617 0.628632366657257 0.631510674953461 0.628653943538666 0.611890256404877 0.631120920181274 0.633163034915924 0.627202451229095 0.616689324378967 0.61182975769043 0.593744218349457 0.588662326335907 0.555457234382629 0.500145137310028 0.479721933603287 0.543635785579681 0.473374128341675 0.396883815526962 0.376526743173599 0.405553758144379 0.379010736942291 0.350524246692657 0.340104758739471 0.345580250024796 0.348267197608948 0.369082897901535 0.399115949869156 0.359740048646927 0.343834310770035 0.337866246700287 0.336228847503662 0.342143595218658 0.36543607711792 0.343845069408417 0.32729297876358 0.307535350322723 0.25025886297226 0.237557217478752 0.225943475961685 0.225781157612801 0.219037175178528 0.215843856334686 0.216055601835251 0.213945940136909 0.2027917355299 0.195724666118622 0.211573794484138 0.199902236461639 0.170268669724464 0.149347752332687 0.15440708398819 0.17156845331192 0.193576648831367 0.208863779902458 0.236765414476395 0.24282506108284 0.217130675911903 0.199518233537674 0.235327050089836 0.325392127037048 0.347009152173996 0.363457351922989 0.367511987686157 0.366554230451584 0.38111999630928 0.432407259941101 0.495509266853333 0.452560096979141 0.384363025426865 0.402355164289474 0.362061589956284 0.335781335830688 0.344183951616287 0.33634540438652 0.326263606548309 0.284868389368057 0.273437798023224 0.297699153423309 0.347403854131699 0.36338797211647 0.375038176774979 0.38481742143631 0.389295697212219 0.39614674448967 0.39054012298584 0.390802919864655 0.400401443243027 0.427588611841202 0.449528813362122 0.443238765001297 0.444735288619995 0.494798690080643 0.516331791877747 0.534715116024017 0.514074921607971 0.501475393772125 0.477543890476227 0.504092335700989 0.502806544303894 0.531694293022156 0.562328636646271 0.616125762462616 0.566070973873138 0.539619266986847 0.570552229881287 0.57285076379776 0.563670933246613 0.599274754524231 0.606417894363403 0.65497899055481 0.688939332962036 0.725837886333466 0.752262353897095 0.759693741798401 0.762768089771271 0.75363564491272 0.745299398899078 0.742026388645172 -9999 -9999 -9999 -9999 -9999 -9999 -9999 -9999 -9999 -9999 -9999 -9999 -9999 -9999 -9999 -9999 -9999 -9999 -9999 -9999 -9999 -9999 -9999 -9999 -9999 -9999 -9999 -9999 -9999 -9999 -9999 -9999 -9999 -9999 -9999 -9999 -9999 -9999 -9999 -9999 -9999 -9999 -9999 -9999 -9999 -9999 -9999 -9999 -9999 -9999 -9999 -9999 -9999 -9999 -9999 -9999 -9999 -9999 -9999 -9999 -9999 -9999 -9999 -9999 -9999 -9999 -9999 -9999 -9999 -9999 -9999 -9999 -9999 -9999 -9999 -9999 -9999 -9999 -9999 -9999 -9999
[truncated: 1,193,481 more chars]
