# Supplementary material for: Modeling the geographical distributions of Chordodes formosanus and its mantis hosts in Taiwan, with considerations for their niche overlaps
Source: Ecol Evol. 2022 Nov 27;12(11):e9546. doi: 10.1002/ece3.9546 (PMC9702995; doi:10.1002/ece3.9546)
Supplement: Supplementary file 1 — Appendix S1. [file ECE3-12-e9546-s001.zip › supmat2_scripts_points_rasters/rasters/pate4p5h.asc]

NCOLS 360 
NROWS 480 
XLLCORNER 119.5 
YLLCORNER 21.5 
CELLSIZE 0.00833333333333333 
NODATA_value -9999 
0.361172080039978 0.365152329206467 0.365152329206467 0.370169967412949 0.373203068971634 0.375234633684158 0.369162678718567 0.362164258956909 0.359193354845047 0.355258613824844 0.356239408254623 -9999 -9999 -9999 -9999 -9999 -9999 -9999 -9999 -9999 0.338876932859421 0.336043655872345 0.330428868532181 0.344595521688461 0.342681586742401 0.328572750091553 0.341727554798126 0.347480654716492 0.343637645244598 0.346517026424408 0.348446220159531 0.352327585220337 0.3513543009758 0.345555335283279 0.342681586742401 0.347480654716492 0.348446220159531 -9999 -9999 -9999 -9999 -9999 -9999 -9999 -9999 -9999 -9999 -9999 -9999 -9999 -9999 -9999 -9999 -9999 -9999 -9999 -9999 -9999 -9999 -9999 -9999 -9999 -9999 -9999 -9999 -9999 -9999 -9999 -9999 -9999 -9999 -9999 -9999 -9999 -9999 -9999 -9999 -9999 -9999 -9999 -9999 -9999 -9999 -9999 -9999 -9999 -9999 -9999 -9999 -9999 -9999 -9999 -9999 -9999 -9999 -9999 -9999 -9999 -9999 -9999 -9999 -9999 -9999 -9999 -9999 -9999 -9999 -9999 -9999 -9999 -9999 -9999 -9999 -9999 -9999 -9999 -9999 -9999 -9999 -9999 -9999 -9999 -9999 -9999 -9999 -9999 -9999 -9999 -9999 -9999 -9999 -9999 -9999 -9999 -9999 -9999 -9999 -9999 -9999 -9999 -9999 -9999 -9999 -9999 -9999 -9999 -9999 -9999 -9999 -9999 -9999 -9999 -9999 -9999 -9999 -9999 -9999 -9999 -9999 -9999 -9999 -9999 -9999 -9999 -9999 -9999 -9999 -9999 -9999 -9999 -9999 -9999 -9999 -9999 -9999 -9999 -9999 -9999 -9999 -9999 -9999 -9999 -9999 -9999 -9999 -9999 -9999 -9999 -9999 -9999 -9999 -9999 -9999 -9999 -9999 -9999 -9999 -9999 -9999 -9999 -9999 -9999 -9999 -9999 -9999 -9999 -9999 -9999 -9999 -9999 -9999 -9999 -9999 -9999 -9999 -9999 -9999 -9999 -9999 -9999 -9999 -9999 -9999 -9999 -9999 -9999 -9999 -9999 -9999 -9999 -9999 -9999 -9999 -9999 -9999 -9999 -9999 -9999 -9999 -9999 -9999 -9999 -9999 -9999 -9999 -9999 -9999 -9999 -9999 -9999 -9999 -9999 -9999 -9999 -9999 -9999 -9999 -9999 -9999 -9999 -9999 -9999 -9999 -9999 -9999 -9999 -9999 -9999 -9999 -9999 -9999 -9999 -9999 -9999 -9999 -9999 -9999 -9999 -9999 -9999 -9999 -9999 -9999 -9999 -9999 -9999 -9999 -9999 -9999 -9999 -9999 -9999 -9999 -9999 -9999 -9999 -9999 -9999 -9999 -9999 -9999 -9999 -9999 -9999 -9999 -9999 -9999 -9999 -9999 -9999 -9999 -9999 -9999 -9999 -9999 -9999 -9999 -9999 -9999 -9999 -9999 -9999 -9999 -9999 -9999 -9999 -9999 -9999 -9999 -9999 -9999 -9999 -9999 -9999 -9999 -9999 -9999 -9999 -9999 -9999 -9999 -9999 -9999 -9999 -9999 -9999 -9999 -9999 -9999 -9999 -9999 -9999 -9999 -9999 -9999 -9999 -9999 -9999 -9999 -9999
0.362164258956909 0.36415433883667 0.367153733968735 0.369162678718567 0.373203068971634 0.375234633684158 0.368157267570496 0.360181778669357 0.354279696941376 0.354279696941376 0.355258613824844 -9999 0.3513543009758 -9999 -9999 -9999 -9999 -9999 -9999 -9999 -9999 0.332292795181274 0.339825212955475 0.344595521688461 -9999 0.345555335283279 -9999 -9999 0.343637645244598 0.344595521688461 0.346517026424408 0.348446220159531 0.346517026424408 0.343637555837631 0.344595521688461 0.347480654716492 0.342681586742401 0.343637555837631 0.347480654716492 -9999 -9999 -9999 -9999 -9999 -9999 -9999 -9999 -9999 -9999 -9999 -9999 -9999 -9999 -9999 -9999 -9999 -9999 -9999 -9999 -9999 -9999 -9999 -9999 -9999 -9999 -9999 -9999 -9999 -9999 -9999 -9999 -9999 -9999 -9999 -9999 -9999 -9999 -9999 -9999 -9999 -9999 -9999 -9999 -9999 -9999 -9999 -9999 -9999 -9999 -9999 -9999 -9999 -9999 -9999 -9999 -9999 -9999 -9999 -9999 -9999 -9999 -9999 -9999 -9999 -9999 -9999 -9999 -9999 -9999 -9999 -9999 -9999 -9999 -9999 -9999 -9999 -9999 -9999 -9999 -9999 -9999 -9999 -9999 -9999 -9999 -9999 -9999 -9999 -9999 -9999 -9999 -9999 -9999 -9999 -9999 -9999 -9999 -9999 -9999 -9999 -9999 -9999 -9999 -9999 -9999 -9999 -9999 -9999 -9999 -9999 -9999 -9999 -9999 -9999 -9999 -9999 -9999 -9999 -9999 -9999 -9999 -9999 -9999 -9999 -9999 -9999 -9999 -9999 -9999 -9999 -9999 -9999 -9999 -9999 -9999 -9999 -9999 -9999 -9999 -9999 -9999 -9999 -9999 -9999 -9999 -9999 -9999 -9999 -9999 -9999 -9999 -9999 -9999 -9999 -9999 -9999 -9999 -9999 -9999 -9999 -9999 -9999 -9999 -9999 -9999 -9999 -9999 -9999 -9999 -9999 -9999 -9999 -9999 -9999 -9999 -9999 -9999 -9999 -9999 -9999 -9999 -9999 -9999 -9999 -9999 -9999 -9999 -9999 -9999 -9999 -9999 -9999 -9999 -9999 -9999 -9999 -9999 -9999 -9999 -9999 -9999 -9999 -9999 -9999 -9999 -9999 -9999 -9999 -9999 -9999 -9999 -9999 -9999 -9999 -9999 -9999 -9999 -9999 -9999 -9999 -9999 -9999 -9999 -9999 -9999 -9999 -9999 -9999 -9999 -9999 -9999 -9999 -9999 -9999 -9999 -9999 -9999 -9999 -9999 -9999 -9999 -9999 -9999 -9999 -9999 -9999 -9999 -9999 -9999 -9999 -9999 -9999 -9999 -9999 -9999 -9999 -9999 -9999 -9999 -9999 -9999 -9999 -9999 -9999 -9999 -9999 -9999 -9999 -9999 -9999 -9999 -9999 0.490480989217758 -9999 -9999 -9999 -9999 -9999 -9999 -9999 -9999 -9999 -9999 -9999 -9999 -9999 -9999 -9999 -9999 -9999 -9999 -9999 -9999 -9999 -9999 -9999 -9999 -9999 -9999 -9999 -9999 -9999 -9999 -9999 -9999 -9999 -9999 -9999 -9999 -9999 -9999 -9999 -9999 -9999 -9999 -9999 -9999 -9999 -9999 -9999
0.363158375024796 0.36415433883667 0.362164258956909 0.367153733968735 0.368157267570496 0.369162678718567 0.36415433883667 0.35820671916008 0.355258613824844 0.356239408254623 0.355258613824844 0.351354420185089 0.350383013486862 -9999 -9999 -9999 -9999 -9999 -9999 -9999 -9999 0.338876932859421 -9999 -9999 -9999 -9999 0.351354420185089 0.34941366314888 0.347480654716492 0.348446220159531 0.351354420185089 0.351354420185089 0.344595521688461 0.345555335283279 0.344595432281494 0.345555335283279 0.343637555837631 0.346517026424408 0.345555335283279 0.342681705951691 0.340775430202484 -9999 0.336986154317856 -9999 -9999 -9999 -9999 -9999 -9999 -9999 -9999 -9999 -9999 -9999 -9999 -9999 -9999 -9999 -9999 -9999 -9999 -9999 -9999 -9999 -9999 -9999 -9999 -9999 -9999 -9999 -9999 -9999 -9999 -9999 -9999 -9999 -9999 -9999 -9999 -9999 -9999 -9999 -9999 -9999 -9999 -9999 -9999 -9999 -9999 -9999 -9999 -9999 -9999 -9999 -9999 -9999 -9999 -9999 -9999 -9999 -9999 -9999 -9999 -9999 -9999 -9999 -9999 -9999 -9999 -9999 -9999 -9999 -9999 -9999 -9999 -9999 -9999 -9999 -9999 -9999 -9999 -9999 -9999 -9999 -9999 -9999 -9999 -9999 -9999 -9999 -9999 -9999 -9999 -9999 -9999 -9999 -9999 -9999 -9999 -9999 -9999 -9999 -9999 -9999 -9999 -9999 -9999 -9999 -9999 -9999 -9999 -9999 -9999 -9999 -9999 -9999 -9999 -9999 -9999 -9999 -9999 -9999 -9999 -9999 -9999 -9999 -9999 -9999 -9999 -9999 -9999 -9999 -9999 -9999 -9999 -9999 -9999 -9999 -9999 -9999 -9999 -9999 -9999 -9999 -9999 -9999 -9999 -9999 -9999 -9999 -9999 -9999 -9999 -9999 -9999 -9999 -9999 -9999 -9999 -9999 -9999 -9999 -9999 -9999 -9999 -9999 -9999 -9999 -9999 -9999 -9999 -9999 -9999 -9999 -9999 -9999 -9999 -9999 -9999 -9999 -9999 -9999 -9999 -9999 -9999 -9999 -9999 -9999 -9999 -9999 -9999 -9999 -9999 -9999 -9999 -9999 -9999 -9999 -9999 -9999 -9999 -9999 -9999 -9999 -9999 -9999 -9999 -9999 -9999 -9999 -9999 -9999 -9999 -9999 -9999 -9999 -9999 -9999 -9999 -9999 -9999 -9999 -9999 -9999 -9999 -9999 -9999 -9999 -9999 -9999 -9999 -9999 -9999 -9999 -9999 -9999 -9999 -9999 -9999 -9999 -9999 -9999 -9999 -9999 -9999 -9999 -9999 -9999 -9999 -9999 -9999 -9999 -9999 -9999 -9999 -9999 -9999 -9999 -9999 -9999 -9999 -9999 -9999 -9999 -9999 -9999 -9999 -9999 -9999 -9999 -9999 -9999 -9999 -9999 -9999 -9999 -9999 -9999 -9999 -9999 -9999 -9999 -9999 -9999 -9999 -9999 -9999 -9999 -9999 -9999 -9999 -9999 -9999 -9999 -9999 -9999 -9999 -9999 -9999 -9999 -9999 -9999 -9999 -9999 -9999 -9999 -9999 -9999 -9999 -9999 -9999 -9999 -9999 -9999 -9999 -9999 -9999 -9999 -9999 -9999
0.362164258956909 0.36415433883667 0.36415433883667 0.363158375024796 0.36415433883667 0.365152329206467 0.361172080039978 0.35820683836937 0.356239408254623 0.355258613824844 0.35330268740654 0.348446220159531 0.350383013486862 -9999 -9999 -9999 -9999 -9999 -9999 -9999 -9999 -9999 -9999 -9999 0.348446220159531 -9999 0.348446220159531 0.346517026424408 0.344595521688461 0.345555335283279 0.34941366314888 0.351354420185089 0.34941366314888 0.347480654716492 0.345555335283279 0.344595521688461 0.344595432281494 0.345555335283279 -9999 -9999 0.341727644205093 0.336986154317856 0.336986154317856 -9999 -9999 -9999 -9999 -9999 -9999 -9999 -9999 -9999 -9999 -9999 -9999 -9999 -9999 -9999 -9999 -9999 -9999 -9999 -9999 -9999 -9999 -9999 -9999 -9999 -9999 -9999 -9999 -9999 -9999 -9999 -9999 -9999 -9999 -9999 -9999 -9999 -9999 -9999 -9999 -9999 -9999 -9999 -9999 -9999 -9999 -9999 -9999 -9999 -9999 -9999 -9999 -9999 -9999 -9999 -9999 -9999 -9999 -9999 -9999 -9999 -9999 -9999 -9999 -9999 -9999 -9999 -9999 -9999 -9999 -9999 -9999 -9999 -9999 -9999 -9999 -9999 -9999 -9999 -9999 -9999 -9999 -9999 -9999 -9999 -9999 -9999 -9999 -9999 -9999 -9999 -9999 -9999 -9999 -9999 -9999 -9999 -9999 -9999 -9999 -9999 -9999 -9999 -9999 -9999 -9999 -9999 -9999 -9999 -9999 -9999 -9999 -9999 -9999 -9999 -9999 -9999 -9999 -9999 -9999 -9999 -9999 -9999 -9999 -9999 -9999 -9999 -9999 -9999 -9999 -9999 -9999 -9999 -9999 -9999 -9999 -9999 -9999 -9999 -9999 -9999 -9999 -9999 -9999 -9999 -9999 -9999 -9999 -9999 -9999 -9999 -9999 -9999 -9999 -9999 -9999 -9999 -9999 -9999 -9999 -9999 -9999 -9999 -9999 -9999 -9999 -9999 -9999 -9999 -9999 -9999 -9999 -9999 -9999 -9999 -9999 -9999 -9999 -9999 -9999 -9999 -9999 -9999 -9999 -9999 -9999 -9999 -9999 -9999 -9999 -9999 -9999 -9999 -9999 -9999 -9999 -9999 -9999 -9999 -9999 -9999 -9999 -9999 -9999 -9999 -9999 -9999 -9999 -9999 -9999 -9999 -9999 -9999 -9999 -9999 -9999 -9999 -9999 -9999 -9999 -9999 -9999 -9999 -9999 -9999 -9999 -9999 -9999 -9999 -9999 -9999 -9999 -9999 -9999 -9999 -9999 -9999 -9999 -9999 -9999 -9999 -9999 -9999 -9999 -9999 -9999 -9999 -9999 -9999 -9999 -9999 -9999 -9999 -9999 -9999 -9999 -9999 -9999 -9999 -9999 -9999 -9999 -9999 -9999 -9999 -9999 -9999 -9999 -9999 -9999 -9999 -9999 -9999 -9999 -9999 -9999 -9999 -9999 -9999 -9999 -9999 -9999 -9999 -9999 -9999 -9999 -9999 -9999 -9999 -9999 -9999 -9999 -9999 -9999 -9999 -9999 -9999 -9999 -9999 -9999 -9999 -9999 -9999 -9999 -9999 -9999 -9999 -9999 -9999 -9999 -9999 -9999 -9999 -9999 -9999 -9999 -9999
0.360181778669357 0.36415433883667 0.363158375024796 0.361172080039978 0.363158375024796 0.365152209997177 0.361172080039978 0.360181778669357 0.35820671916008 0.35330268740654 0.35330268740654 0.347480654716492 0.338876932859421 0.344595521688461 0.336043536663055 0.326724350452423 0.339825212955475 -9999 -9999 -9999 -9999 -9999 0.346517026424408 0.348446220159531 0.342681586742401 0.351354420185089 0.348446220159531 0.345555335283279 0.340775430202484 0.345555335283279 0.345555335283279 0.345555335283279 0.34941366314888 0.348446220159531 0.348446220159531 0.345555335283279 -9999 -9999 -9999 -9999 -9999 0.339825212955475 -9999 -9999 -9999 -9999 -9999 -9999 -9999 -9999 -9999 -9999 -9999 -9999 -9999 -9999 -9999 -9999 -9999 -9999 -9999 -9999 -9999 -9999 -9999 -9999 -9999 -9999 -9999 -9999 -9999 -9999 -9999 -9999 -9999 -9999 -9999 -9999 -9999 -9999 -9999 -9999 -9999 -9999 -9999 -9999 -9999 -9999 -9999 -9999 -9999 -9999 -9999 -9999 -9999 -9999 -9999 -9999 -9999 -9999 -9999 -9999 -9999 -9999 -9999 -9999 -9999 -9999 -9999 -9999 -9999 -9999 -9999 -9999 -9999 -9999 -9999 -9999 -9999 -9999 -9999 -9999 -9999 -9999 -9999 -9999 -9999 -9999 -9999 -9999 -9999 -9999 -9999 -9999 -9999 -9999 -9999 -9999 -9999 -9999 -9999 -9999 -9999 -9999 -9999 -9999 -9999 -9999 -9999 -9999 -9999 -9999 -9999 -9999 -9999 -9999 -9999 -9999 -9999 -9999 -9999 -9999 -9999 -9999 -9999 -9999 -9999 -9999 -9999 -9999 -9999 -9999 -9999 -9999 -9999 -9999 -9999 -9999 -9999 -9999 -9999 -9999 -9999 -9999 -9999 -9999 -9999 -9999 -9999 -9999 -9999 -9999 -9999 -9999 -9999 -9999 -9999 -9999 -9999 -9999 -9999 -9999 -9999 -9999 -9999 -9999 -9999 -9999 -9999 -9999 -9999 -9999 -9999 -9999 -9999 -9999 -9999 -9999 -9999 -9999 -9999 -9999 -9999 -9999 -9999 -9999 -9999 -9999 -9999 -9999 -9999 -9999 -9999 -9999 -9999 -9999 -9999 -9999 -9999 -9999 -9999 -9999 -9999 -9999 -9999 -9999 -9999 -9999 -9999 -9999 -9999 -9999 -9999 -9999 -9999 -9999 -9999 -9999 -9999 -9999 -9999 -9999 -9999 -9999 -9999 -9999 -9999 -9999 -9999 -9999 -9999 -9999 -9999 -9999 -9999 -9999 -9999 -9999 -9999 -9999 -9999 -9999 -9999 -9999 -9999 -9999 -9999 -9999 -9999 -9999 -9999 -9999 -9999 -9999 -9999 -9999 -9999 -9999 -9999 -9999 -9999 -9999 -9999 -9999 -9999 -9999 -9999 -9999 -9999 -9999 -9999 -9999 -9999 -9999 -9999 -9999 -9999 -9999 -9999 -9999 -9999 -9999 -9999 -9999 -9999 -9999 -9999 -9999 -9999 -9999 -9999 -9999 -9999 -9999 -9999 -9999 -9999 -9999 -9999 -9999 -9999 -9999 -9999 -9999 -9999 -9999 -9999 -9999 -9999 -9999 -9999 -9999 -9999 -9999 -9999 -9999 -9999 -9999 -9999 -9999
0.360181778669357 0.35820671916008 0.360181778669357 0.360181778669357 0.362164258956909 0.36415433883667 0.361172080039978 0.360181778669357 0.359193235635757 -9999 0.354279696941376 0.347480654716492 0.341727644205093 0.342681586742401 0.336043536663055 0.334164321422577 -9999 -9999 -9999 -9999 -9999 -9999 0.347480654716492 -9999 0.350383013486862 0.347480654716492 0.347480654716492 0.346517026424408 0.344595521688461 0.348446220159531 0.343637555837631 0.344595521688461 0.346517026424408 0.34941366314888 -9999 -9999 -9999 -9999 -9999 -9999 -9999 -9999 -9999 -9999 -9999 -9999 -9999 -9999 -9999 -9999 -9999 -9999 -9999 -9999 -9999 -9999 -9999 -9999 -9999 -9999 -9999 -9999 -9999 -9999 -9999 -9999 -9999 -9999 -9999 -9999 -9999 -9999 -9999 -9999 -9999 -9999 -9999 -9999 -9999 -9999 -9999 -9999 -9999 -9999 -9999 -9999 -9999 -9999 -9999 -9999 -9999 -9999 -9999 -9999 -9999 -9999 -9999 -9999 -9999 -9999 -9999 -9999 -9999 -9999 -9999 -9999 -9999 -9999 -9999 -9999 -9999 -9999 -9999 -9999 -9999 -9999 -9999 -9999 -9999 -9999 -9999 -9999 -9999 -9999 -9999 -9999 -9999 -9999 -9999 -9999 -9999 -9999 -9999 -9999 -9999 -9999 -9999 -9999 -9999 -9999 -9999 -9999 -9999 -9999 -9999 -9999 -9999 -9999 -9999 -9999 -9999 -9999 -9999 -9999 -9999 -9999 -9999 -9999 -9999 -9999 -9999 -9999 -9999 -9999 -9999 -9999 -9999 -9999 -9999 -9999 -9999 -9999 -9999 -9999 -9999 -9999 -9999 -9999 -9999 -9999 -9999 -9999 -9999 -9999 -9999 -9999 -9999 -9999 -9999 -9999 -9999 -9999 -9999 -9999 -9999 -9999 -9999 -9999 -9999 -9999 -9999 -9999 -9999 -9999 -9999 -9999 -9999 -9999 -9999 -9999 -9999 -9999 -9999 -9999 -9999 -9999 -9999 -9999 -9999 -9999 -9999 -9999 -9999 -9999 -9999 -9999 -9999 -9999 -9999 -9999 -9999 -9999 -9999 -9999 -9999 -9999 -9999 -9999 -9999 -9999 -9999 -9999 -9999 -9999 -9999 -9999 -9999 -9999 -9999 -9999 -9999 -9999 -9999 -9999 -9999 -9999 -9999 -9999 -9999 -9999 -9999 -9999 -9999 -9999 -9999 -9999 -9999 -9999 -9999 -9999 -9999 -9999 -9999 -9999 -9999 -9999 -9999 -9999 -9999 -9999 -9999 -9999 -9999 -9999 -9999 -9999 -9999 -9999 -9999 -9999 -9999 -9999 -9999 -9999 -9999 -9999 -9999 -9999 -9999 -9999 -9999 -9999 -9999 -9999 -9999 -9999 -9999 -9999 -9999 -9999 -9999 -9999 -9999 -9999 -9999 -9999 -9999 -9999 -9999 -9999 -9999 -9999 -9999 -9999 -9999 -9999 -9999 -9999 -9999 -9999 -9999 -9999 -9999 -9999 -9999 -9999 -9999 -9999 -9999 -9999 -9999 -9999 -9999 -9999 -9999 -9999 -9999 -9999 -9999 -9999 -9999 -9999 -9999 -9999 -9999 -9999 -9999 -9999 -9999 -9999
0.359193235635757 0.356239408254623 0.35820671916008 0.362164258956909 0.362164258956909 0.363158375024796 -9999 -9999 -9999 -9999 0.35330268740654 0.35232749581337 0.343637645244598 0.346517026424408 0.342681586742401 -9999 -9999 -9999 -9999 -9999 -9999 -9999 0.350383013486862 -9999 0.350383013486862 0.34941366314888 0.348446220159531 0.350383013486862 0.345555335283279 0.348446220159531 0.346517026424408 0.344595521688461 0.348446220159531 -9999 -9999 -9999 0.348446220159531 -9999 -9999 -9999 -9999 -9999 -9999 -9999 -9999 -9999 -9999 -9999 -9999 -9999 -9999 -9999 -9999 -9999 -9999 -9999 -9999 -9999 -9999 -9999 -9999 -9999 -9999 -9999 -9999 -9999 -9999 -9999 -9999 -9999 -9999 -9999 -9999 -9999 -9999 -9999 -9999 -9999 -9999 -9999 -9999 -9999 -9999 -9999 -9999 -9999 -9999 -9999 -9999 -9999 -9999 -9999 -9999 -9999 -9999 -9999 -9999 -9999 -9999 -9999 -9999 -9999 -9999 -9999 -9999 -9999 -9999 -9999 -9999 -9999 -9999 -9999 -9999 -9999 -9999 -9999 -9999 -9999 -9999 -9999 -9999 -9999 -9999 -9999 -9999 -9999 -9999 -9999 -9999 -9999 -9999 -9999 -9999 -9999 -9999 -9999 -9999 -9999 -9999 -9999 -9999 -9999 -9999 -9999 -9999 -9999 -9999 -9999 -9999 -9999 -9999 -9999 -9999 -9999 -9999 -9999 -9999 -9999 -9999 -9999 -9999 -9999 -9999 -9999 -9999 -9999 -9999 -9999 -9999 -9999 -9999 -9999 -9999 -9999 -9999 -9999 -9999 -9999 -9999 -9999 -9999 -9999 -9999 -9999 -9999 -9999 -9999 -9999 -9999 -9999 -9999 -9999 -9999 -9999 -9999 -9999 -9999 -9999 -9999 -9999 -9999 -9999 -9999 -9999 -9999 -9999 -9999 -9999 -9999 -9999 -9999 -9999 -9999 -9999 -9999 -9999 -9999 -9999 -9999 -9999 -9999 -9999 -9999 -9999 -9999 -9999 -9999 -9999 -9999 -9999 -9999 -9999 -9999 -9999 -9999 -9999 -9999 -9999 -9999 -9999 -9999 -9999 -9999 -9999 -9999 -9999 -9999 -9999 -9999 -9999 -9999 -9999 -9999 -9999 -9999 -9999 -9999 -9999 -9999 -9999 -9999 -9999 -9999 -9999 -9999 -9999 -9999 -9999 -9999 -9999 -9999 -9999 -9999 -9999 -9999 -9999 -9999 -9999 -9999 -9999 -9999 -9999 -9999 -9999 -9999 -9999 -9999 -9999 -9999 -9999 -9999 -9999 -9999 -9999 -9999 -9999 -9999 -9999 -9999 -9999 -9999 -9999 -9999 -9999 -9999 -9999 -9999 -9999 -9999 -9999 -9999 -9999 -9999 -9999 -9999 -9999 -9999 -9999 -9999 -9999 -9999 -9999 -9999 -9999 -9999 -9999 -9999 -9999 -9999 -9999 -9999 -9999 -9999 -9999 -9999 -9999 -9999 -9999 -9999 -9999 -9999 -9999 -9999 -9999 -9999 -9999 -9999 -9999 -9999 -9999 -9999 -9999 -9999 -9999 -9999 -9999 -9999 -9999 -9999 -9999
0.35820671916008 0.360181778669357 0.35820671916008 0.362164258956909 0.363158375024796 0.363158375024796 -9999 -9999 -9999 -9999 0.35330268740654 0.3513543009758 0.348446220159531 -9999 -9999 -9999 -9999 -9999 -9999 -9999 -9999 -9999 -9999 -9999 0.350383013486862 0.34941366314888 0.346517026424408 0.34941366314888 0.348446220159531 0.350383013486862 0.346517026424408 -9999 -9999 -9999 -9999 -9999 -9999 -9999 -9999 -9999 -9999 -9999 -9999 -9999 -9999 -9999 -9999 -9999 -9999 -9999 -9999 -9999 0.361172080039978 -9999 -9999 -9999 -9999 -9999 -9999 -9999 -9999 -9999 -9999 -9999 -9999 -9999 -9999 -9999 -9999 -9999 -9999 -9999 -9999 -9999 -9999 -9999 -9999 -9999 -9999 -9999 -9999 -9999 -9999 -9999 -9999 -9999 -9999 -9999 -9999 -9999 -9999 -9999 -9999 -9999 -9999 -9999 -9999 -9999 -9999 -9999 -9999 -9999 -9999 -9999 -9999 -9999 -9999 -9999 -9999 -9999 -9999 -9999 -9999 -9999 -9999 -9999 -9999 -9999 -9999 -9999 -9999 -9999 -9999 -9999 -9999 -9999 -9999 -9999 -9999 -9999 -9999 -9999 -9999 -9999 -9999 -9999 -9999 -9999 -9999 -9999 -9999 -9999 -9999 -9999 -9999 -9999 -9999 -9999 -9999 -9999 -9999 -9999 -9999 -9999 -9999 -9999 -9999 -9999 -9999 -9999 -9999 -9999 -9999 -9999 -9999 -9999 -9999 -9999 -9999 -9999 -9999 -9999 -9999 -9999 -9999 -9999 -9999 -9999 -9999 -9999 -9999 -9999 -9999 -9999 -9999 -9999 -9999 -9999 -9999 -9999 -9999 -9999 -9999 -9999 -9999 -9999 -9999 -9999 -9999 -9999 -9999 -9999 -9999 -9999 -9999 -9999 -9999 -9999 -9999 -9999 -9999 -9999 -9999 -9999 -9999 -9999 -9999 -9999 -9999 -9999 -9999 -9999 -9999 -9999 -9999 -9999 -9999 -9999 -9999 -9999 -9999 -9999 -9999 -9999 -9999 -9999 -9999 -9999 -9999 -9999 -9999 -9999 -9999 -9999 -9999 -9999 -9999 -9999 -9999 -9999 -9999 -9999 -9999 -9999 -9999 -9999 -9999 -9999 -9999 -9999 -9999 -9999 -9999 -9999 -9999 -9999 -9999 -9999 -9999 -9999 -9999 -9999 -9999 -9999 -9999 -9999 -9999 -9999 -9999 -9999 -9999 -9999 -9999 -9999 -9999 -9999 -9999 -9999 -9999 -9999 -9999 -9999 -9999 -9999 -9999 -9999 -9999 -9999 -9999 -9999 -9999 -9999 -9999 -9999 -9999 -9999 -9999 -9999 -9999 -9999 -9999 -9999 -9999 -9999 -9999 -9999 -9999 -9999 -9999 -9999 -9999 -9999 -9999 -9999 -9999 -9999 -9999 -9999 -9999 -9999 -9999 -9999 -9999 -9999 -9999 -9999 -9999 -9999 -9999 -9999 -9999 -9999 -9999 -9999 -9999 -9999 -9999 -9999 -9999 -9999 -9999 -9999 -9999 -9999 -9999 -9999 -9999 -9999 -9999 -9999
0.360181778669357 0.361172080039978 0.359193235635757 0.361172080039978 -9999 -9999 -9999 0.359193354845047 -9999 -9999 -9999 0.348446220159531 0.350383013486862 0.346517026424408 -9999 0.344595521688461 0.339825212955475 -9999 -9999 -9999 -9999 -9999 -9999 -9999 -9999 0.352327585220337 0.34941366314888 0.350383013486862 0.351354420185089 0.34941366314888 -9999 -9999 -9999 -9999 -9999 -9999 -9999 -9999 -9999 -9999 -9999 -9999 -9999 -9999 -9999 -9999 -9999 -9999 -9999 -9999 -9999 -9999 -9999 -9999 -9999 -9999 -9999 -9999 -9999 -9999 -9999 -9999 -9999 -9999 -9999 -9999 -9999 -9999 -9999 -9999 -9999 -9999 -9999 -9999 -9999 -9999 -9999 -9999 -9999 -9999 -9999 -9999 -9999 -9999 -9999 -9999 -9999 -9999 -9999 -9999 -9999 -9999 -9999 -9999 -9999 -9999 -9999 -9999 -9999 -9999 -9999 -9999 -9999 -9999 -9999 -9999 -9999 -9999 -9999 -9999 -9999 -9999 -9999 -9999 -9999 -9999 -9999 -9999 -9999 -9999 -9999 -9999 -9999 -9999 -9999 -9999 -9999 -9999 -9999 -9999 -9999 -9999 -9999 -9999 -9999 -9999 -9999 -9999 -9999 -9999 -9999 -9999 -9999 -9999 -9999 -9999 -9999 -9999 -9999 -9999 -9999 -9999 -9999 -9999 -9999 -9999 -9999 -9999 -9999 -9999 -9999 -9999 -9999 -9999 -9999 -9999 -9999 -9999 -9999 -9999 -9999 -9999 -9999 -9999 -9999 -9999 -9999 -9999 -9999 -9999 -9999 -9999 -9999 -9999 -9999 -9999 -9999 -9999 -9999 -9999 -9999 -9999 -9999 -9999 -9999 -9999 -9999 -9999 -9999 -9999 -9999 -9999 -9999 -9999 -9999 -9999 -9999 -9999 -9999 -9999 -9999 -9999 -9999 -9999 -9999 -9999 -9999 -9999 -9999 -9999 -9999 -9999 -9999 -9999 -9999 -9999 -9999 -9999 -9999 -9999 -9999 -9999 -9999 -9999 -9999 -9999 -9999 -9999 -9999 -9999 -9999 -9999 -9999 -9999 -9999 -9999 -9999 -9999 -9999 -9999 -9999 -9999 -9999 -9999 -9999 -9999 -9999 -9999 -9999 -9999 -9999 -9999 -9999 -9999 -9999 -9999 -9999 -9999 -9999 -9999 -9999 -9999 -9999 -9999 -9999 -9999 -9999 -9999 -9999 -9999 -9999 -9999 -9999 -9999 -9999 -9999 -9999 -9999 -9999 -9999 -9999 -9999 -9999 -9999 -9999 -9999 -9999 -9999 -9999 -9999 -9999 -9999 -9999 -9999 -9999 -9999 -9999 -9999 -9999 -9999 -9999 -9999 -9999 -9999 -9999 -9999 -9999 -9999 -9999 -9999 -9999 -9999 -9999 -9999 -9999 -9999 -9999 -9999 -9999 -9999 -9999 -9999 -9999 -9999 -9999 -9999 -9999 -9999 -9999 -9999 -9999 -9999 -9999 -9999 -9999 -9999 -9999 -9999 -9999 -9999 -9999 -9999 -9999 -9999 -9999 -9999 -9999 -9999 -9999 -9999
0.361172080039978 0.361172080039978 0.360181778669357 0.361172080039978 -9999 -9999 0.357222110033035 -9999 -9999 -9999 0.339825212955475 0.337930589914322 0.34941366314888 0.344595521688461 0.334164321422577 0.308665007352829 0.323050737380981 0.343637645244598 -9999 0.347480654716492 -9999 -9999 -9999 -9999 -9999 -9999 -9999 0.351354420185089 0.350383013486862 0.348446220159531 -9999 -9999 -9999 -9999 -9999 -9999 -9999 -9999 -9999 -9999 -9999 -9999 -9999 -9999 -9999 -9999 -9999 -9999 -9999 -9999 -9999 -9999 -9999 -9999 -9999 -9999 -9999 -9999 -9999 -9999 -9999 -9999 -9999 -9999 -9999 -9999 -9999 -9999 -9999 -9999 -9999 -9999 -9999 -9999 -9999 -9999 -9999 -9999 -9999 -9999 -9999 -9999 -9999 -9999 -9999 -9999 -9999 -9999 -9999 -9999 -9999 -9999 -9999 -9999 -9999 -9999 -9999 -9999 -9999 -9999 -9999 -9999 -9999 -9999 -9999 -9999 -9999 -9999 -9999 -9999 -9999 -9999 -9999 -9999 -9999 -9999 -9999 -9999 -9999 -9999 -9999 -9999 -9999 -9999 -9999 -9999 -9999 -9999 -9999 -9999 -9999 -9999 -9999 -9999 -9999 -9999 -9999 -9999 -9999 -9999 -9999 -9999 -9999 -9999 -9999 -9999 -9999 -9999 -9999 -9999 -9999 -9999 -9999 -9999 -9999 -9999 -9999 -9999 -9999 -9999 -9999 -9999 -9999 -9999 -9999 -9999 -9999 -9999 -9999 -9999 -9999 -9999 -9999 -9999 -9999 -9999 -9999 -9999 -9999 -9999 -9999 -9999 -9999 -9999 -9999 -9999 -9999 -9999 -9999 -9999 -9999 -9999 -9999 -9999 -9999 -9999 -9999 -9999 -9999 -9999 -9999 -9999 -9999 -9999 -9999 -9999 -9999 -9999 -9999 -9999 -9999 -9999 -9999 -9999 -9999 -9999 -9999 -9999 -9999 -9999 -9999 -9999 -9999 -9999 -9999 -9999 -9999 -9999 -9999 -9999 -9999 -9999 -9999 -9999 -9999 -9999 -9999 -9999 -9999 -9999 -9999 -9999 -9999 -9999 -9999 -9999 -9999 -9999 -9999 -9999 -9999 -9999 -9999 -9999 -9999 -9999 -9999 -9999 -9999 -9999 -9999 -9999 -9999 -9999 -9999 -9999 -9999 -9999 -9999 -9999 -9999 -9999 -9999 -9999 -9999 -9999 -9999 -9999 -9999 -9999 -9999 -9999 -9999 -9999 -9999 -9999 -9999 -9999 -9999 -9999 -9999 -9999 -9999 -9999 -9999 -9999 -9999 -9999 -9999 -9999 -9999 -9999 -9999 -9999 -9999 -9999 -9999 -9999 -9999 -9999 -9999 -9999 -9999 -9999 -9999 -9999 -9999 -9999 -9999 -9999 -9999 -9999 -9999 -9999 -9999 -9999 -9999 -9999 -9999 -9999 -9999 -9999 -9999 -9999 -9999 -9999 -9999 -9999 -9999 -9999 -9999 -9999 -9999 -9999 -9999 -9999 -9999 -9999 -9999 -9999 -9999 -9999 -9999 -9999 -9999 -9999 -9999 -9999 -9999 -9999
0.361172080039978 0.359193235635757 0.360181778669357 -9999 0.361172080039978 -9999 -9999 0.354279696941376 -9999 -9999 0.346517026424408 0.343637555837631 0.345555335283279 0.343637645244598 0.330428868532181 0.316696166992188 0.320315718650818 0.339825212955475 0.350383013486862 0.347480654716492 -9999 -9999 -9999 -9999 -9999 -9999 -9999 -9999 -9999 0.345555335283279 0.344595521688461 0.339825212955475 0.336043655872345 -9999 -9999 -9999 -9999 -9999 -9999 -9999 -9999 -9999 -9999 -9999 -9999 -9999 -9999 -9999 -9999 -9999 -9999 -9999 -9999 -9999 -9999 -9999 -9999 -9999 -9999 -9999 -9999 -9999 -9999 -9999 -9999 -9999 -9999 -9999 -9999 -9999 -9999 -9999 -9999 -9999 -9999 -9999 -9999 -9999 -9999 -9999 -9999 -9999 -9999 -9999 -9999 -9999 -9999 -9999 -9999 -9999 -9999 -9999 -9999 -9999 -9999 -9999 -9999 -9999 -9999 -9999 -9999 -9999 -9999 -9999 -9999 -9999 -9999 -9999 -9999 -9999 -9999 -9999 -9999 -9999 -9999 -9999 -9999 -9999 -9999 -9999 -9999 -9999 -9999 -9999 -9999 -9999 -9999 -9999 -9999 -9999 -9999 -9999 -9999 -9999 -9999 -9999 -9999 -9999 -9999 -9999 -9999 -9999 -9999 -9999 -9999 -9999 -9999 -9999 -9999 -9999 -9999 -9999 -9999 -9999 -9999 -9999 -9999 -9999 -9999 -9999 -9999 -9999 -9999 -9999 -9999 -9999 -9999 -9999 -9999 -9999 -9999 -9999 -9999 -9999 -9999 -9999 -9999 -9999 -9999 -9999 -9999 -9999 -9999 -9999 -9999 -9999 -9999 -9999 -9999 -9999 -9999 -9999 -9999 -9999 -9999 -9999 -9999 -9999 -9999 -9999 -9999 -9999 -9999 -9999 -9999 -9999 -9999 -9999 -9999 -9999 -9999 -9999 -9999 -9999 -9999 -9999 -9999 -9999 -9999 -9999 -9999 -9999 -9999 -9999 -9999 -9999 -9999 -9999 -9999 -9999 -9999 -9999 -9999 -9999 -9999 -9999 -9999 -9999 -9999 -9999 -9999 -9999 -9999 -9999 -9999 -9999 -9999 -9999 -9999 -9999 -9999 -9999 -9999 -9999 -9999 -9999 -9999 -9999 -9999 -9999 -9999 -9999 -9999 -9999 -9999 -9999 -9999 -9999 -9999 -9999 -9999 -9999 -9999 -9999 -9999 -9999 -9999 -9999 -9999 -9999 -9999 -9999 -9999 -9999 -9999 -9999 -9999 -9999 -9999 -9999 -9999 -9999 -9999 -9999 -9999 -9999 -9999 -9999 -9999 -9999 -9999 -9999 -9999 -9999 -9999 -9999 -9999 -9999 -9999 -9999 -9999 -9999 -9999 -9999 -9999 -9999 -9999 -9999 -9999 -9999 -9999 -9999 -9999 -9999 -9999 -9999 -9999 -9999 -9999 -9999 -9999 -9999 -9999 -9999 -9999 -9999 -9999 -9999 -9999 -9999 -9999 -9999 -9999 -9999 -9999 -9999 -9999 -9999 -9999 -9999 -9999 -9999 -9999 -9999 -9999 -9999 -9999 -9999 -9999 -9999
-9999 0.35820671916008 0.360181778669357 -9999 -9999 -9999 0.350383013486862 0.34941366314888 0.356239408254623 -9999 0.34941366314888 0.340775430202484 0.340775430202484 0.332292795181274 0.323050647974014 0.318502068519592 0.3351029753685 0.340775430202484 -9999 -9999 -9999 -9999 -9999 -9999 -9999 -9999 -9999 -9999 -9999 -9999 0.344595521688461 0.337930589914322 0.339825212955475 -9999 -9999 -9999 -9999 -9999 -9999 -9999 -9999 -9999 -9999 -9999 -9999 -9999 -9999 -9999 -9999 -9999 -9999 -9999 -9999 -9999 -9999 -9999 -9999 -9999 -9999 -9999 -9999 -9999 -9999 -9999 -9999 -9999 -9999 -9999 -9999 -9999 -9999 -9999 -9999 -9999 -9999 -9999 -9999 -9999 -9999 -9999 -9999 -9999 -9999 -9999 -9999 -9999 -9999 -9999 -9999 -9999 -9999 -9999 -9999 -9999 -9999 -9999 -9999 -9999 -9999 -9999 -9999 -9999 -9999 -9999 -9999 -9999 -9999 -9999 -9999 -9999 -9999 -9999 -9999 -9999 -9999 -9999 -9999 -9999 -9999 -9999 -9999 -9999 -9999 -9999 -9999 -9999 -9999 -9999 -9999 -9999 -9999 -9999 -9999 -9999 -9999 -9999 -9999 -9999 -9999 -9999 -9999 -9999 -9999 -9999 -9999 -9999 -9999 -9999 -9999 -9999 -9999 -9999 -9999 -9999 -9999 -9999 -9999 -9999 -9999 -9999 -9999 -9999 -9999 -9999 -9999 -9999 -9999 -9999 -9999 -9999 -9999 -9999 -9999 -9999 -9999 -9999 -9999 -9999 -9999 -9999 -9999 -9999 -9999 -9999 -9999 -9999 -9999 -9999 -9999 -9999 -9999 -9999 -9999 -9999 -9999 -9999 -9999 -9999 -9999 -9999 -9999 -9999 -9999 -9999 -9999 -9999 -9999 -9999 -9999 -9999 -9999 -9999 -9999 -9999 -9999 -9999 -9999 -9999 -9999 -9999 -9999 -9999 -9999 -9999 -9999 -9999 -9999 -9999 -9999 -9999 -9999 -9999 -9999 -9999 -9999 -9999 -9999 -9999 -9999 -9999 -9999 -9999 -9999 -9999 -9999 -9999 -9999 -9999 -9999 -9999 -9999 -9999 -9999 -9999 -9999 -9999 -9999 -9999 -9999 -9999 -9999 -9999 -9999 -9999 -9999 -9999 -9999 -9999 -9999 -9999 -9999 -9999 -9999 -9999 -9999 -9999 -9999 -9999 -9999 -9999 -9999 -9999 -9999 -9999 -9999 -9999 -9999 -9999 -9999 -9999 -9999 -9999 -9999 -9999 -9999 -9999 -9999 -9999 -9999 -9999 -9999 -9999 -9999 -9999 -9999 -9999 -9999 -9999 -9999 -9999 -9999 -9999 -9999 -9999 -9999 -9999 -9999 -9999 -9999 -9999 -9999 -9999 -9999 -9999 -9999 -9999 -9999 -9999 -9999 -9999 -9999 -9999 -9999 -9999 -9999 -9999 -9999 -9999 -9999 -9999 -9999 -9999 -9999 -9999 -9999 -9999 -9999 -9999 -9999 -9999 -9999 -9999 -9999 -9999 -9999 -9999 -9999 -9999 -9999 -9999
-9999 -9999 0.341727554798126 0.350383013486862 0.355258613824844 0.357222110033035 0.355258613824844 -9999 -9999 -9999 -9999 0.347480654716492 0.341727644205093 0.341727644205093 0.336043655872345 0.334164321422577 0.344595521688461 0.345555335283279 -9999 -9999 -9999 -9999 -9999 -9999 -9999 -9999 -9999 -9999 -9999 -9999 -9999 -9999 -9999 -9999 -9999 -9999 -9999 -9999 -9999 -9999 -9999 -9999 -9999 -9999 -9999 -9999 -9999 -9999 -9999 -9999 -9999 -9999 -9999 -9999 -9999 -9999 -9999 -9999 -9999 -9999 -9999 -9999 -9999 -9999 -9999 -9999 -9999 -9999 -9999 -9999 -9999 -9999 -9999 -9999 -9999 -9999 -9999 -9999 -9999 -9999 -9999 -9999 -9999 -9999 -9999 -9999 -9999 -9999 -9999 -9999 -9999 -9999 -9999 -9999 -9999 -9999 -9999 -9999 -9999 -9999 -9999 -9999 -9999 -9999 -9999 -9999 -9999 -9999 -9999 -9999 -9999 -9999 -9999 -9999 -9999 -9999 -9999 -9999 -9999 -9999 -9999 -9999 -9999 -9999 -9999 -9999 -9999 -9999 -9999 -9999 -9999 -9999 -9999 -9999 -9999 -9999 -9999 -9999 -9999 -9999 -9999 -9999 -9999 -9999 -9999 -9999 -9999 -9999 -9999 -9999 -9999 -9999 -9999 -9999 -9999 -9999 -9999 -9999 -9999 -9999 -9999 -9999 -9999 -9999 -9999 -9999 -9999 -9999 -9999 -9999 -9999 -9999 -9999 -9999 -9999 -9999 -9999 -9999 -9999 -9999 -9999 -9999 -9999 -9999 -9999 -9999 -9999 -9999 -9999 -9999 -9999 -9999 -9999 -9999 -9999 -9999 -9999 -9999 -9999 -9999 -9999 -9999 -9999 -9999 -9999 -9999 -9999 -9999 -9999 -9999 -9999 -9999 -9999 -9999 -9999 -9999 -9999 -9999 -9999 -9999 -9999 -9999 -9999 -9999 -9999 -9999 -9999 -9999 -9999 -9999 -9999 -9999 -9999 -9999 -9999 -9999 -9999 -9999 -9999 -9999 -9999 -9999 -9999 -9999 -9999 -9999 -9999 -9999 -9999 -9999 -9999 -9999 -9999 -9999 -9999 -9999 -9999 -9999 -9999 -9999 -9999 -9999 -9999 -9999 -9999 -9999 -9999 -9999 -9999 -9999 -9999 -9999 -9999 -9999 -9999 -9999 -9999 -9999 -9999 -9999 -9999 -9999 -9999 -9999 -9999 -9999 -9999 -9999 -9999 -9999 -9999 -9999 -9999 -9999 -9999 -9999 -9999 -9999 -9999 -9999 -9999 -9999 -9999 -9999 -9999 -9999 -9999 -9999 -9999 -9999 -9999 -9999 -9999 -9999 -9999 -9999 -9999 -9999 -9999 -9999 -9999 -9999 -9999 -9999 -9999 -9999 -9999 -9999 -9999 -9999 -9999 -9999 -9999 -9999 -9999 -9999 -9999 -9999 -9999 -9999 -9999 -9999 -9999 -9999 -9999 -9999 -9999 -9999 -9999 -9999 -9999 -9999 -9999 -9999 -9999 -9999 -9999 -9999 -9999 -9999
-9999 0.328572750091553 0.338876932859421 0.346517026424408 0.3513543009758 0.354279696941376 -9999 -9999 -9999 -9999 -9999 -9999 0.341727644205093 0.337930589914322 0.336986154317856 0.338876932859421 0.344595521688461 0.346517026424408 0.346517026424408 -9999 -9999 -9999 -9999 -9999 -9999 -9999 -9999 -9999 -9999 -9999 -9999 -9999 -9999 -9999 -9999 -9999 -9999 -9999 -9999 -9999 -9999 -9999 -9999 -9999 -9999 -9999 -9999 -9999 -9999 -9999 -9999 -9999 -9999 -9999 -9999 -9999 -9999 -9999 -9999 -9999 -9999 -9999 -9999 -9999 -9999 -9999 -9999 -9999 -9999 -9999 -9999 -9999 -9999 -9999 -9999 -9999 -9999 -9999 -9999 -9999 -9999 -9999 -9999 -9999 -9999 -9999 -9999 -9999 -9999 -9999 -9999 -9999 -9999 -9999 -9999 -9999 -9999 -9999 -9999 -9999 -9999 -9999 -9999 -9999 -9999 -9999 -9999 -9999 -9999 -9999 -9999 -9999 -9999 -9999 -9999 -9999 -9999 -9999 -9999 -9999 -9999 -9999 -9999 -9999 -9999 -9999 -9999 -9999 -9999 -9999 -9999 -9999 -9999 -9999 -9999 -9999 -9999 -9999 -9999 -9999 -9999 -9999 -9999 -9999 -9999 -9999 -9999 -9999 -9999 -9999 -9999 -9999 -9999 -9999 -9999 -9999 -9999 -9999 -9999 -9999 -9999 -9999 -9999 -9999 -9999 -9999 -9999 -9999 -9999 -9999 -9999 -9999 -9999 -9999 -9999 -9999 -9999 -9999 -9999 -9999 -9999 -9999 -9999 -9999 -9999 -9999 -9999 -9999 -9999 -9999 -9999 -9999 -9999 -9999 -9999 -9999 -9999 -9999 -9999 -9999 -9999 -9999 -9999 -9999 -9999 -9999 -9999 -9999 -9999 -9999 -9999 -9999 -9999 -9999 -9999 -9999 -9999 -9999 -9999 -9999 -9999 -9999 -9999 -9999 -9999 -9999 -9999 -9999 -9999 -9999 -9999 -9999 -9999 -9999 -9999 -9999 -9999 -9999 -9999 -9999 -9999 -9999 -9999 -9999 -9999 -9999 -9999 -9999 -9999 -9999 -9999 -9999 -9999 -9999 -9999 -9999 -9999 -9999 -9999 -9999 -9999 -9999 -9999 -9999 -9999 -9999 -9999 -9999 -9999 -9999 -9999 -9999 -9999 -9999 -9999 -9999 -9999 -9999 -9999 -9999 -9999 -9999 -9999 -9999 -9999 -9999 -9999 -9999 -9999 -9999 -9999 -9999 -9999 -9999 -9999 -9999 -9999 -9999 -9999 -9999 -9999 -9999 -9999 -9999 -9999 -9999 -9999 -9999 -9999 -9999 -9999 -9999 -9999 -9999 -9999 -9999 -9999 -9999 -9999 -9999 -9999 -9999 -9999 -9999 -9999 -9999 -9999 -9999 -9999 -9999 -9999 -9999 -9999 -9999 -9999 -9999 -9999 -9999 -9999 -9999 -9999 -9999 -9999 -9999 -9999 -9999 -9999 -9999 -9999 -9999 -9999 -9999 -9999 -9999 -9999 -9999 -9999 -9999 -9999 -9999
0.320315718650818 -9999 -9999 0.350383013486862 0.355258613824844 -9999 -9999 -9999 -9999 -9999 0.350383132696152 0.352327585220337 0.348446220159531 0.337930589914322 0.330428868532181 0.332292795181274 0.336986154317856 0.347480654716492 0.347480654716492 -9999 -9999 -9999 -9999 -9999 -9999 0.350383132696152 0.345555335283279 -9999 -9999 -9999 -9999 -9999 -9999 -9999 -9999 -9999 -9999 -9999 -9999 -9999 -9999 -9999 -9999 -9999 -9999 -9999 -9999 -9999 -9999 -9999 -9999 -9999 -9999 -9999 -9999 -9999 -9999 -9999 -9999 -9999 -9999 -9999 -9999 -9999 -9999 -9999 -9999 -9999 -9999 -9999 -9999 -9999 -9999 -9999 -9999 -9999 -9999 -9999 -9999 -9999 -9999 -9999 -9999 -9999 -9999 -9999 -9999 -9999 -9999 -9999 -9999 -9999 -9999 -9999 -9999 -9999 -9999 -9999 -9999 -9999 -9999 -9999 -9999 -9999 -9999 -9999 -9999 -9999 -9999 -9999 -9999 -9999 -9999 -9999 -9999 -9999 -9999 -9999 -9999 -9999 -9999 -9999 -9999 -9999 -9999 -9999 -9999 -9999 -9999 -9999 -9999 -9999 -9999 -9999 -9999 -9999 -9999 -9999 -9999 -9999 -9999 -9999 -9999 -9999 -9999 -9999 -9999 -9999 -9999 -9999 -9999 -9999 -9999 -9999 -9999 -9999 -9999 -9999 -9999 -9999 -9999 -9999 -9999 -9999 -9999 -9999 -9999 -9999 -9999 -9999 -9999 -9999 -9999 -9999 -9999 -9999 -9999 -9999 -9999 -9999 -9999 -9999 -9999 -9999 -9999 -9999 -9999 -9999 -9999 -9999 -9999 -9999 -9999 -9999 -9999 -9999 -9999 -9999 -9999 -9999 -9999 -9999 -9999 -9999 -9999 -9999 -9999 -9999 -9999 -9999 -9999 -9999 -9999 -9999 -9999 -9999 -9999 -9999 -9999 -9999 -9999 -9999 -9999 -9999 -9999 -9999 -9999 -9999 -9999 -9999 -9999 -9999 -9999 -9999 -9999 -9999 -9999 -9999 -9999 -9999 -9999 -9999 -9999 -9999 -9999 -9999 -9999 -9999 -9999 -9999 -9999 -9999 -9999 -9999 -9999 -9999 -9999 -9999 -9999 -9999 -9999 -9999 -9999 -9999 -9999 -9999 -9999 -9999 -9999 -9999 -9999 -9999 -9999 -9999 -9999 -9999 -9999 -9999 -9999 -9999 -9999 -9999 -9999 -9999 -9999 -9999 -9999 -9999 -9999 -9999 -9999 -9999 -9999 -9999 -9999 -9999 -9999 -9999 -9999 -9999 -9999 -9999 -9999 -9999 -9999 -9999 -9999 -9999 -9999 -9999 -9999 -9999 -9999 -9999 -9999 -9999 -9999 -9999 -9999 -9999 -9999 -9999 -9999 -9999 -9999 -9999 -9999 -9999 -9999 -9999 -9999 -9999 -9999 -9999 -9999 -9999 -9999 -9999 -9999 -9999 -9999 -9999 -9999 -9999 -9999 -9999 -9999 -9999 -9999 -9999 -9999 -9999 -9999 -9999 -9999 -9999 -9999 -9999 -9999 -9999
-9999 -9999 -9999 -9999 0.355258613824844 -9999 -9999 -9999 -9999 -9999 0.352327585220337 -9999 0.348446220159531 0.339825212955475 0.338876932859421 0.336986154317856 -9999 -9999 -9999 -9999 -9999 -9999 -9999 -9999 -9999 0.326724350452423 0.332292795181274 -9999 -9999 -9999 -9999 -9999 -9999 -9999 -9999 -9999 -9999 -9999 -9999 -9999 -9999 -9999 -9999 -9999 -9999 -9999 -9999 -9999 -9999 -9999 -9999 -9999 -9999 -9999 -9999 -9999 -9999 -9999 -9999 -9999 -9999 -9999 -9999 -9999 -9999 -9999 -9999 -9999 -9999 -9999 -9999 -9999 -9999 -9999 -9999 -9999 -9999 -9999 -9999 -9999 -9999 -9999 -9999 -9999 -9999 -9999 -9999 -9999 -9999 -9999 -9999 -9999 -9999 -9999 -9999 -9999 -9999 -9999 -9999 -9999 -9999 -9999 -9999 -9999 -9999 -9999 -9999 -9999 -9999 -9999 -9999 -9999 -9999 -9999 -9999 -9999 -9999 -9999 -9999 -9999 -9999 -9999 -9999 -9999 -9999 -9999 -9999 -9999 -9999 -9999 -9999 -9999 -9999 -9999 -9999 -9999 -9999 -9999 -9999 -9999 -9999 -9999 -9999 -9999 -9999 -9999 -9999 -9999 -9999 -9999 -9999 -9999 -9999 -9999 -9999 -9999 -9999 -9999 -9999 -9999 -9999 -9999 -9999 -9999 -9999 -9999 -9999 -9999 -9999 -9999 -9999 -9999 -9999 -9999 -9999 -9999 -9999 -9999 -9999 -9999 -9999 -9999 -9999 -9999 -9999 -9999 -9999 -9999 -9999 -9999 -9999 -9999 -9999 -9999 -9999 -9999 -9999 -9999 -9999 -9999 -9999 -9999 -9999 -9999 -9999 -9999 -9999 -9999 -9999 -9999 -9999 -9999 -9999 -9999 -9999 -9999 -9999 -9999 -9999 -9999 -9999 -9999 -9999 -9999 -9999 -9999 -9999 -9999 -9999 -9999 -9999 -9999 -9999 -9999 -9999 -9999 -9999 -9999 -9999 -9999 -9999 -9999 -9999 -9999 -9999 -9999 -9999 -9999 -9999 -9999 -9999 -9999 -9999 -9999 -9999 -9999 -9999 -9999 -9999 -9999 -9999 -9999 -9999 -9999 -9999 -9999 -9999 -9999 -9999 -9999 -9999 -9999 -9999 -9999 -9999 -9999 -9999 -9999 -9999 -9999 -9999 -9999 -9999 -9999 -9999 -9999 -9999 -9999 -9999 -9999 -9999 -9999 -9999 -9999 -9999 -9999 -9999 -9999 -9999 -9999 -9999 -9999 -9999 -9999 -9999 -9999 -9999 -9999 -9999 -9999 -9999 -9999 -9999 -9999 -9999 -9999 -9999 -9999 -9999 -9999 -9999 -9999 -9999 -9999 -9999 -9999 -9999 -9999 -9999 -9999 -9999 -9999 -9999 -9999 -9999 -9999 -9999 -9999 -9999 -9999 -9999 -9999 -9999 -9999 -9999 -9999 -9999 -9999 -9999 -9999 -9999 -9999 -9999 -9999 -9999 -9999 -9999 -9999 -9999 -9999
-9999 -9999 -9999 -9999 -9999 -9999 -9999 -9999 -9999 -9999 -9999 -9999 0.346517026424408 0.345555335283279 -9999 -9999 -9999 -9999 0.345555335283279 -9999 -9999 -9999 -9999 0.357222110033035 0.32122540473938 0.323966264724731 0.334164321422577 -9999 -9999 -9999 -9999 -9999 -9999 -9999 -9999 -9999 -9999 -9999 -9999 -9999 -9999 -9999 -9999 -9999 -9999 -9999 -9999 -9999 -9999 -9999 -9999 -9999 -9999 -9999 -9999 -9999 -9999 -9999 -9999 -9999 -9999 -9999 -9999 -9999 -9999 -9999 -9999 -9999 -9999 -9999 -9999 -9999 -9999 -9999 -9999 -9999 -9999 -9999 -9999 -9999 -9999 -9999 -9999 -9999 -9999 -9999 -9999 -9999 -9999 -9999 -9999 -9999 -9999 -9999 -9999 -9999 -9999 -9999 -9999 -9999 -9999 -9999 -9999 -9999 -9999 -9999 -9999 -9999 -9999 -9999 -9999 -9999 -9999 -9999 -9999 -9999 -9999 -9999 -9999 -9999 -9999 -9999 -9999 -9999 -9999 -9999 -9999 -9999 -9999 -9999 -9999 -9999 -9999 -9999 -9999 -9999 -9999 -9999 -9999 -9999 -9999 -9999 -9999 -9999 -9999 -9999 -9999 -9999 -9999 -9999 -9999 -9999 -9999 -9999 -9999 -9999 -9999 -9999 -9999 -9999 -9999 -9999 -9999 -9999 -9999 -9999 -9999 -9999 -9999 -9999 -9999 -9999 -9999 -9999 -9999 -9999 -9999 -9999 -9999 -9999 -9999 -9999 -9999 -9999 -9999 -9999 -9999 -9999 -9999 -9999 -9999 -9999 -9999 -9999 -9999 -9999 -9999 -9999 -9999 -9999 -9999 -9999 -9999 -9999 -9999 -9999 -9999 -9999 -9999 -9999 -9999 -9999 -9999 -9999 -9999 -9999 -9999 -9999 -9999 -9999 -9999 -9999 -9999 -9999 -9999 -9999 -9999 -9999 -9999 -9999 -9999 -9999 -9999 -9999 -9999 -9999 -9999 -9999 -9999 -9999 -9999 -9999 -9999 -9999 -9999 -9999 -9999 -9999 -9999 -9999 -9999 -9999 -9999 -9999 -9999 -9999 -9999 -9999 -9999 -9999 -9999 -9999 -9999 -9999 -9999 -9999 -9999 -9999 -9999 -9999 -9999 -9999 -9999 -9999 -9999 -9999 -9999 -9999 -9999 -9999 -9999 -9999 -9999 -9999 -9999 -9999 -9999 -9999 -9999 -9999 -9999 -9999 -9999 -9999 -9999 -9999 -9999 -9999 -9999 -9999 -9999 -9999 -9999 -9999 -9999 -9999 -9999 -9999 -9999 -9999 -9999 -9999 -9999 -9999 -9999 -9999 -9999 -9999 -9999 -9999 -9999 -9999 -9999 -9999 -9999 -9999 -9999 -9999 -9999 -9999 -9999 -9999 -9999 -9999 -9999 -9999 -9999 -9999 -9999 -9999 -9999 -9999 -9999 -9999 -9999 -9999 -9999 -9999 -9999 -9999 -9999 -9999 -9999 -9999 -9999 -9999 -9999 -9999 -9999 -9999
-9999 -9999 -9999 -9999 -9999 -9999 -9999 -9999 -9999 -9999 -9999 -9999 0.346517026424408 0.345555335283279 0.3351029753685 0.336986154317856 0.333227574825287 0.330428868532181 -9999 -9999 -9999 -9999 -9999 -9999 -9999 -9999 0.337930589914322 -9999 -9999 -9999 -9999 -9999 -9999 -9999 -9999 -9999 -9999 -9999 -9999 -9999 -9999 -9999 -9999 -9999 -9999 -9999 -9999 -9999 -9999 -9999 -9999 -9999 -9999 -9999 -9999 -9999 -9999 -9999 -9999 -9999 -9999 -9999 -9999 -9999 -9999 -9999 -9999 -9999 -9999 -9999 -9999 -9999 -9999 -9999 -9999 -9999 -9999 -9999 -9999 -9999 -9999 -9999 -9999 -9999 -9999 -9999 -9999 -9999 -9999 -9999 -9999 -9999 -9999 -9999 -9999 -9999 -9999 -9999 -9999 -9999 -9999 -9999 -9999 -9999 -9999 -9999 -9999 -9999 -9999 -9999 -9999 -9999 -9999 -9999 -9999 -9999 -9999 -9999 -9999 -9999 -9999 -9999 -9999 -9999 -9999 -9999 -9999 -9999 -9999 -9999 -9999 -9999 -9999 -9999 -9999 -9999 -9999 -9999 -9999 -9999 -9999 -9999 -9999 -9999 -9999 -9999 -9999 -9999 -9999 -9999 -9999 -9999 -9999 -9999 -9999 -9999 -9999 -9999 -9999 -9999 -9999 -9999 -9999 -9999 -9999 -9999 -9999 -9999 -9999 -9999 -9999 -9999 -9999 -9999 -9999 -9999 -9999 -9999 -9999 -9999 -9999 -9999 -9999 -9999 -9999 -9999 -9999 -9999 -9999 -9999 -9999 -9999 -9999 -9999 -9999 -9999 -9999 -9999 -9999 -9999 -9999 -9999 -9999 -9999 -9999 -9999 -9999 -9999 -9999 -9999 -9999 -9999 -9999 -9999 -9999 -9999 -9999 -9999 -9999 -9999 -9999 -9999 -9999 -9999 -9999 -9999 -9999 -9999 -9999 -9999 -9999 -9999 -9999 -9999 -9999 -9999 -9999 -9999 -9999 -9999 -9999 -9999 -9999 -9999 -9999 -9999 -9999 -9999 -9999 -9999 -9999 -9999 -9999 -9999 -9999 -9999 -9999 -9999 -9999 -9999 -9999 -9999 -9999 -9999 -9999 -9999 -9999 -9999 -9999 -9999 -9999 -9999 -9999 -9999 -9999 -9999 -9999 -9999 -9999 -9999 -9999 -9999 -9999 -9999 -9999 -9999 -9999 -9999 -9999 -9999 -9999 -9999 -9999 -9999 -9999 -9999 -9999 -9999 -9999 -9999 -9999 -9999 -9999 -9999 -9999 -9999 -9999 -9999 -9999 -9999 -9999 -9999 -9999 -9999 -9999 -9999 -9999 -9999 -9999 -9999 -9999 -9999 -9999 -9999 -9999 -9999 -9999 -9999 -9999 -9999 -9999 -9999 -9999 -9999 -9999 -9999 -9999 -9999 -9999 -9999 -9999 -9999 -9999 -9999 -9999 -9999 -9999 -9999 -9999 -9999 -9999 -9999 -9999 -9999 -9999 -9999 -9999 -9999 -9999 -9999
-9999 -9999 -9999 -9999 -9999 -9999 -9999 -9999 -9999 -9999 -9999 0.348446220159531 0.347480654716492 0.346517026424408 0.340775430202484 0.333227574825287 -9999 -9999 -9999 -9999 -9999 -9999 -9999 -9999 -9999 -9999 -9999 -9999 -9999 -9999 -9999 -9999 -9999 -9999 -9999 -9999 -9999 -9999 -9999 -9999 -9999 -9999 -9999 -9999 -9999 -9999 -9999 -9999 -9999 -9999 -9999 -9999 -9999 -9999 -9999 -9999 -9999 -9999 -9999 -9999 -9999 -9999 -9999 -9999 -9999 -9999 -9999 -9999 -9999 -9999 -9999 -9999 -9999 -9999 -9999 -9999 -9999 -9999 -9999 -9999 -9999 -9999 -9999 -9999 -9999 -9999 -9999 -9999 -9999 -9999 -9999 -9999 -9999 -9999 -9999 -9999 -9999 -9999 -9999 -9999 -9999 -9999 -9999 -9999 -9999 -9999 -9999 -9999 -9999 -9999 -9999 -9999 -9999 -9999 -9999 -9999 -9999 -9999 -9999 -9999 -9999 -9999 -9999 -9999 -9999 -9999 -9999 -9999 -9999 -9999 -9999 -9999 -9999 -9999 -9999 -9999 -9999 -9999 -9999 -9999 -9999 -9999 -9999 -9999 -9999 -9999 -9999 -9999 -9999 -9999 -9999 -9999 -9999 -9999 -9999 -9999 -9999 -9999 -9999 -9999 -9999 -9999 -9999 -9999 -9999 -9999 -9999 -9999 -9999 -9999 -9999 -9999 -9999 -9999 -9999 -9999 -9999 -9999 -9999 -9999 -9999 -9999 -9999 -9999 -9999 -9999 -9999 -9999 -9999 -9999 -9999 -9999 -9999 -9999 -9999 -9999 -9999 -9999 -9999 -9999 -9999 -9999 -9999 -9999 -9999 -9999 -9999 -9999 -9999 -9999 -9999 -9999 -9999 -9999 -9999 -9999 -9999 -9999 -9999 -9999 -9999 -9999 -9999 -9999 -9999 -9999 -9999 -9999 -9999 -9999 -9999 -9999 -9999 -9999 -9999 -9999 -9999 -9999 -9999 -9999 -9999 -9999 -9999 -9999 -9999 -9999 -9999 -9999 -9999 -9999 -9999 -9999 -9999 -9999 -9999 -9999 -9999 -9999 -9999 -9999 -9999 -9999 -9999 -9999 -9999 -9999 -9999 -9999 -9999 -9999 -9999 -9999 -9999 -9999 -9999 -9999 -9999 -9999 -9999 -9999 -9999 -9999 -9999 -9999 -9999 -9999 -9999 -9999 -9999 -9999 -9999 -9999 -9999 -9999 -9999 -9999 -9999 -9999 -9999 -9999 -9999 -9999 -9999 -9999 -9999 -9999 -9999 -9999 -9999 -9999 -9999 -9999 -9999 -9999 -9999 -9999 -9999 -9999 -9999 -9999 -9999 -9999 -9999 -9999 -9999 -9999 -9999 -9999 -9999 -9999 -9999 -9999 -9999 -9999 -9999 -9999 -9999 -9999 -9999 -9999 -9999 -9999 -9999 -9999 -9999 -9999 -9999 -9999 -9999 -9999 -9999 -9999 -9999 -9999 -9999 -9999 -9999 -9999 -9999 -9999
-9999 -9999 -9999 -9999 -9999 -9999 -9999 -9999 -9999 -9999 -9999 -9999 -9999 0.34941366314888 -9999 -9999 -9999 -9999 -9999 -9999 -9999 -9999 -9999 0.329499840736389 0.3351029753685 -9999 -9999 -9999 -9999 -9999 -9999 -9999 -9999 -9999 -9999 -9999 -9999 -9999 -9999 -9999 -9999 -9999 -9999 -9999 -9999 -9999 -9999 -9999 -9999 -9999 -9999 -9999 -9999 -9999 -9999 -9999 -9999 -9999 -9999 -9999 -9999 -9999 -9999 -9999 -9999 -9999 -9999 -9999 -9999 -9999 -9999 -9999 -9999 -9999 -9999 -9999 -9999 -9999 -9999 -9999 -9999 -9999 -9999 -9999 -9999 -9999 -9999 -9999 -9999 -9999 -9999 -9999 -9999 -9999 -9999 -9999 -9999 -9999 -9999 -9999 -9999 -9999 -9999 -9999 -9999 -9999 -9999 -9999 -9999 -9999 -9999 -9999 -9999 -9999 -9999 -9999 -9999 -9999 -9999 -9999 -9999 -9999 -9999 -9999 -9999 -9999 -9999 -9999 -9999 -9999 -9999 -9999 -9999 -9999 -9999 -9999 -9999 -9999 -9999 -9999 -9999 -9999 -9999 -9999 -9999 -9999 -9999 -9999 -9999 -9999 -9999 -9999 -9999 -9999 -9999 -9999 -9999 -9999 -9999 -9999 -9999 -9999 -9999 -9999 -9999 -9999 -9999 -9999 -9999 -9999 -9999 -9999 -9999 -9999 -9999 -9999 -9999 -9999 -9999 -9999 -9999 -9999 -9999 -9999 -9999 -9999 -9999 -9999 -9999 -9999 -9999 -9999 -9999 -9999 -9999 -9999 -9999 -9999 -9999 -9999 -9999 -9999 -9999 -9999 -9999 -9999 -9999 -9999 -9999 -9999 -9999 -9999 -9999 -9999 -9999 -9999 -9999 -9999 -9999 -9999 -9999 -9999 -9999 -9999 -9999 -9999 -9999 -9999 -9999 -9999 -9999 -9999 -9999 -9999 -9999 -9999 -9999 -9999 -9999 -9999 -9999 -9999 -9999 -9999 -9999 -9999 -9999 -9999 -9999 -9999 -9999 -9999 -9999 -9999 -9999 -9999 -9999 -9999 -9999 -9999 -9999 -9999 -9999 -9999 -9999 -9999 -9999 -9999 -9999 -9999 -9999 -9999 -9999 -9999 -9999 -9999 -9999 -9999 -9999 -9999 -9999 -9999 -9999 -9999 -9999 -9999 -9999 -9999 -9999 -9999 -9999 -9999 -9999 -9999 -9999 -9999 -9999 -9999 -9999 -9999 -9999 -9999 -9999 -9999 -9999 -9999 -9999 -9999 -9999 -9999 -9999 -9999 -9999 -9999 -9999 -9999 -9999 -9999 -9999 -9999 -9999 -9999 -9999 -9999 -9999 -9999 -9999 -9999 -9999 -9999 -9999 -9999 -9999 -9999 -9999 -9999 -9999 -9999 -9999 -9999 -9999 -9999 -9999 -9999 -9999 -9999 -9999 -9999 -9999 -9999 -9999 -9999 -9999 -9999 -9999 -9999 -9999 -9999 -9999 -9999
-9999 -9999 -9999 -9999 -9999 -9999 -9999 -9999 -9999 -9999 -9999 0.352327585220337 -9999 -9999 -9999 -9999 -9999 -9999 -9999 -9999 -9999 -9999 0.326724350452423 -9999 -9999 -9999 -9999 -9999 -9999 -9999 -9999 -9999 -9999 -9999 -9999 -9999 -9999 -9999 -9999 -9999 -9999 -9999 -9999 -9999 -9999 -9999 -9999 -9999 -9999 -9999 -9999 -9999 -9999 -9999 -9999 -9999 -9999 -9999 -9999 -9999 -9999 -9999 -9999 -9999 -9999 -9999 -9999 -9999 -9999 -9999 -9999 -9999 -9999 -9999 -9999 -9999 -9999 -9999 -9999 -9999 -9999 -9999 -9999 -9999 -9999 -9999 -9999 -9999 -9999 -9999 -9999 -9999 -9999 -9999 -9999 -9999 -9999 -9999 -9999 -9999 -9999 -9999 -9999 -9999 -9999 -9999 -9999 -9999 -9999 -9999 -9999 -9999 -9999 -9999 -9999 -9999 -9999 -9999 -9999 -9999 -9999 -9999 -9999 -9999 -9999 -9999 -9999 -9999 -9999 -9999 -9999 -9999 -9999 -9999 -9999 -9999 -9999 -9999 -9999 -9999 -9999 -9999 -9999 -9999 -9999 -9999 -9999 -9999 -9999 -9999 -9999 -9999 -9999 -9999 -9999 -9999 -9999 -9999 -9999 -9999 -9999 -9999 -9999 -9999 -9999 -9999 -9999 -9999 -9999 -9999 -9999 -9999 -9999 -9999 -9999 -9999 -9999 -9999 -9999 -9999 -9999 -9999 -9999 -9999 -9999 -9999 -9999 -9999 -9999 -9999 -9999 -9999 -9999 -9999 -9999 -9999 -9999 -9999 -9999 -9999 -9999 -9999 -9999 -9999 -9999 -9999 -9999 -9999 -9999 -9999 -9999 -9999 -9999 -9999 -9999 -9999 -9999 -9999 -9999 -9999 -9999 -9999 -9999 -9999 -9999 -9999 -9999 -9999 -9999 -9999 -9999 -9999 -9999 -9999 -9999 -9999 -9999 -9999 -9999 -9999 -9999 -9999 -9999 -9999 -9999 -9999 -9999 -9999 -9999 -9999 -9999 -9999 -9999 -9999 -9999 -9999 -9999 -9999 -9999 -9999 -9999 -9999 -9999 -9999 -9999 -9999 -9999 -9999 -9999 -9999 -9999 -9999 -9999 -9999 -9999 -9999 -9999 -9999 -9999 -9999 -9999 -9999 -9999 -9999 -9999 -9999 -9999 -9999 -9999 -9999 -9999 -9999 -9999 -9999 -9999 -9999 -9999 -9999 -9999 -9999 -9999 -9999 -9999 -9999 -9999 -9999 -9999 -9999 -9999 -9999 -9999 -9999 -9999 -9999 -9999 -9999 -9999 -9999 -9999 -9999 -9999 -9999 -9999 -9999 -9999 -9999 -9999 -9999 -9999 -9999 -9999 -9999 -9999 -9999 -9999 -9999 -9999 -9999 -9999 -9999 -9999 -9999 -9999 -9999 -9999 -9999 -9999 -9999 -9999 -9999 -9999 -9999 -9999 -9999 -9999 -9999 -9999 -9999 -9999 -9999
-9999 -9999 -9999 -9999 -9999 -9999 -9999 -9999 -9999 -9999 -9999 -9999 -9999 -9999 -9999 -9999 -9999 -9999 -9999 -9999 -9999 -9999 -9999 0.330428957939148 0.3351029753685 -9999 -9999 -9999 -9999 -9999 -9999 -9999 -9999 -9999 -9999 -9999 -9999 -9999 -9999 -9999 -9999 -9999 -9999 -9999 -9999 -9999 -9999 -9999 -9999 -9999 -9999 -9999 -9999 -9999 -9999 -9999 -9999 -9999 -9999 -9999 -9999 -9999 -9999 -9999 -9999 -9999 -9999 -9999 -9999 -9999 -9999 -9999 -9999 -9999 -9999 -9999 -9999 -9999 -9999 -9999 -9999 -9999 -9999 -9999 -9999 -9999 -9999 -9999 -9999 -9999 -9999 -9999 -9999 -9999 -9999 -9999 -9999 -9999 -9999 -9999 -9999 -9999 -9999 -9999 -9999 -9999 -9999 -9999 -9999 -9999 -9999 -9999 -9999 -9999 -9999 -9999 -9999 -9999 -9999 -9999 -9999 -9999 -9999 -9999 -9999 -9999 -9999 -9999 -9999 -9999 -9999 -9999 -9999 -9999 -9999 -9999 -9999 -9999 -9999 -9999 -9999 -9999 -9999 -9999 -9999 -9999 -9999 -9999 -9999 -9999 -9999 -9999 -9999 -9999 -9999 -9999 -9999 -9999 -9999 -9999 -9999 -9999 -9999 -9999 -9999 -9999 -9999 -9999 -9999 -9999 -9999 -9999 -9999 -9999 -9999 -9999 -9999 -9999 -9999 -9999 -9999 -9999 -9999 -9999 -9999 -9999 -9999 -9999 -9999 -9999 -9999 -9999 -9999 -9999 -9999 -9999 -9999 -9999 -9999 -9999 -9999 -9999 -9999 -9999 -9999 -9999 -9999 -9999 -9999 -9999 -9999 -9999 -9999 -9999 -9999 -9999 -9999 -9999 -9999 -9999 -9999 -9999 -9999 -9999 -9999 -9999 -9999 -9999 -9999 -9999 -9999 -9999 -9999 -9999 -9999 -9999 -9999 -9999 -9999 -9999 -9999 -9999 -9999 -9999 -9999 -9999 -9999 -9999 -9999 -9999 -9999 -9999 -9999 -9999 -9999 -9999 -9999 -9999 -9999 -9999 -9999 -9999 -9999 -9999 -9999 -9999 -9999 -9999 -9999 -9999 -9999 -9999 -9999 -9999 -9999 -9999 -9999 -9999 -9999 -9999 -9999 -9999 -9999 -9999 -9999 -9999 -9999 -9999 -9999 -9999 -9999 -9999 -9999 -9999 -9999 -9999 -9999 -9999 -9999 -9999 -9999 -9999 -9999 -9999 -9999 -9999 -9999 -9999 -9999 -9999 -9999 -9999 -9999 -9999 -9999 -9999 -9999 -9999 -9999 -9999 -9999 -9999 -9999 -9999 -9999 -9999 -9999 -9999 -9999 -9999 -9999 -9999 -9999 -9999 -9999 -9999 -9999 -9999 -9999 -9999 -9999 -9999 -9999 -9999 -9999 -9999 -9999 -9999 -9999 -9999 -9999 -9999 -9999 -9999 -9999 -9999 -9999 -9999 -9999 -9999
-9999 -9999 -9999 -9999 -9999 -9999 -9999 -9999 -9999 -9999 -9999 -9999 -9999 -9999 -9999 -9999 -9999 -9999 -9999 -9999 -9999 -9999 0.331359893083572 -9999 -9999 -9999 -9999 -9999 -9999 -9999 -9999 -9999 -9999 -9999 -9999 -9999 -9999 -9999 -9999 -9999 -9999 -9999 -9999 -9999 -9999 -9999 -9999 -9999 -9999 -9999 -9999 -9999 -9999 -9999 -9999 -9999 -9999 -9999 -9999 -9999 -9999 -9999 -9999 -9999 -9999 -9999 -9999 -9999 -9999 -9999 -9999 -9999 -9999 -9999 -9999 -9999 -9999 -9999 -9999 -9999 -9999 -9999 -9999 -9999 -9999 -9999 -9999 -9999 -9999 -9999 -9999 -9999 -9999 -9999 -9999 -9999 -9999 -9999 -9999 -9999 -9999 -9999 -9999 -9999 -9999 -9999 -9999 -9999 -9999 -9999 -9999 -9999 -9999 -9999 -9999 -9999 -9999 -9999 -9999 -9999 -9999 -9999 -9999 -9999 -9999 -9999 -9999 -9999 -9999 -9999 -9999 -9999 -9999 -9999 -9999 -9999 -9999 -9999 -9999 -9999 -9999 -9999 -9999 -9999 -9999 -9999 -9999 -9999 -9999 -9999 -9999 -9999 -9999 -9999 -9999 -9999 -9999 -9999 -9999 -9999 -9999 -9999 -9999 -9999 -9999 -9999 -9999 -9999 -9999 -9999 -9999 -9999 -9999 -9999 -9999 -9999 -9999 -9999 -9999 -9999 -9999 -9999 -9999 -9999 -9999 -9999 -9999 -9999 -9999 -9999 -9999 -9999 -9999 -9999 -9999 -9999 -9999 -9999 -9999 -9999 -9999 -9999 -9999 -9999 -9999 -9999 -9999 -9999 -9999 -9999 -9999 -9999 -9999 -9999 -9999 -9999 -9999 -9999 -9999 -9999 -9999 -9999 -9999 -9999 -9999 -9999 -9999 -9999 -9999 -9999 -9999 -9999 -9999 -9999 -9999 -9999 -9999 -9999 -9999 -9999 -9999 -9999 -9999 -9999 -9999 -9999 -9999 -9999 -9999 -9999 -9999 -9999 -9999 -9999 -9999 -9999 -9999 -9999 -9999 -9999 -9999 -9999 -9999 -9999 -9999 -9999 -9999 -9999 -9999 -9999 -9999 -9999 -9999 -9999 -9999 -9999 -9999 -9999 -9999 -9999 -9999 -9999 -9999 -9999 -9999 -9999 -9999 -9999 -9999 -9999 -9999 -9999 -9999 -9999 -9999 -9999 -9999 -9999 -9999 -9999 -9999 -9999 -9999 -9999 -9999 -9999 -9999 -9999 -9999 -9999 -9999 -9999 -9999 -9999 -9999 -9999 -9999 -9999 -9999 -9999 -9999 -9999 -9999 -9999 -9999 -9999 -9999 -9999 -9999 -9999 -9999 -9999 -9999 -9999 -9999 -9999 -9999 -9999 -9999 -9999 -9999 -9999 -9999 -9999 -9999 -9999 -9999 -9999 -9999 -9999 -9999 -9999 -9999 -9999 -9999 -9999 -9999 -9999 -9999 -9999
-9999 -9999 -9999 -9999 -9999 -9999 -9999 -9999 -9999 -9999 -9999 -9999 -9999 -9999 -9999 -9999 -9999 -9999 -9999 -9999 -9999 -9999 -9999 -9999 -9999 -9999 -9999 -9999 -9999 -9999 -9999 -9999 -9999 -9999 -9999 -9999 -9999 -9999 -9999 -9999 -9999 -9999 -9999 -9999 -9999 -9999 -9999 -9999 -9999 -9999 -9999 -9999 -9999 -9999 -9999 -9999 -9999 -9999 -9999 -9999 -9999 -9999 -9999 -9999 -9999 -9999 -9999 -9999 -9999 -9999 -9999 -9999 -9999 -9999 -9999 -9999 -9999 -9999 -9999 -9999 -9999 -9999 -9999 -9999 -9999 -9999 -9999 -9999 -9999 -9999 -9999 -9999 -9999 -9999 -9999 -9999 -9999 -9999 -9999 -9999 -9999 -9999 -9999 -9999 -9999 -9999 -9999 -9999 -9999 -9999 -9999 -9999 -9999 -9999 -9999 -9999 -9999 -9999 -9999 -9999 -9999 -9999 -9999 -9999 -9999 -9999 -9999 -9999 -9999 -9999 -9999 -9999 -9999 -9999 -9999 -9999 -9999 -9999 -9999 -9999 -9999 -9999 -9999 -9999 -9999 -9999 -9999 -9999 -9999 -9999 -9999 -9999 -9999 -9999 -9999 -9999 -9999 -9999 -9999 -9999 -9999 -9999 -9999 -9999 -9999 -9999 -9999 -9999 -9999 -9999 -9999 -9999 -9999 -9999 -9999 -9999 -9999 -9999 -9999 -9999 -9999 -9999 -9999 -9999 -9999 -9999 -9999 -9999 -9999 -9999 -9999 -9999 -9999 -9999 -9999 -9999 -9999 -9999 -9999 -9999 -9999 -9999 -9999 -9999 -9999 -9999 -9999 -9999 -9999 -9999 -9999 -9999 -9999 -9999 -9999 -9999 -9999 -9999 -9999 -9999 -9999 -9999 -9999 -9999 -9999 -9999 -9999 -9999 -9999 -9999 -9999 -9999 -9999 -9999 -9999 -9999 -9999 -9999 -9999 -9999 -9999 -9999 -9999 -9999 -9999 -9999 -9999 -9999 -9999 -9999 -9999 -9999 -9999 -9999 -9999 -9999 -9999 -9999 -9999 -9999 -9999 -9999 -9999 -9999 -9999 -9999 -9999 -9999 -9999 -9999 -9999 -9999 -9999 -9999 -9999 -9999 -9999 -9999 -9999 -9999 -9999 -9999 -9999 -9999 -9999 -9999 -9999 -9999 -9999 -9999 -9999 -9999 -9999 -9999 -9999 -9999 -9999 -9999 -9999 -9999 -9999 -9999 -9999 -9999 -9999 -9999 -9999 -9999 -9999 -9999 -9999 -9999 -9999 -9999 -9999 -9999 -9999 -9999 -9999 -9999 -9999 -9999 -9999 -9999 -9999 -9999 -9999 -9999 -9999 -9999 -9999 -9999 -9999 -9999 -9999 -9999 -9999 -9999 -9999 -9999 -9999 -9999 -9999 -9999 -9999 -9999 -9999 -9999 -9999 -9999 -9999 -9999 -9999 -9999 -9999 -9999 -9999 -9999 -9999 -9999
-9999 -9999 -9999 -9999 -9999 -9999 -9999 -9999 -9999 -9999 -9999 -9999 -9999 -9999 -9999 -9999 -9999 -9999 -9999 -9999 -9999 -9999 -9999 -9999 -9999 -9999 -9999 -9999 -9999 -9999 -9999 0.366152077913284 -9999 -9999 -9999 -9999 -9999 -9999 -9999 -9999 -9999 -9999 -9999 -9999 -9999 -9999 -9999 -9999 -9999 -9999 -9999 -9999 -9999 -9999 -9999 -9999 -9999 -9999 -9999 -9999 -9999 -9999 -9999 -9999 -9999 -9999 -9999 -9999 -9999 -9999 -9999 -9999 -9999 -9999 -9999 -9999 -9999 -9999 -9999 -9999 -9999 -9999 -9999 -9999 -9999 -9999 -9999 -9999 -9999 -9999 -9999 -9999 -9999 -9999 -9999 -9999 -9999 -9999 -9999 -9999 -9999 -9999 -9999 -9999 -9999 -9999 -9999 -9999 -9999 -9999 -9999 -9999 -9999 -9999 -9999 -9999 -9999 -9999 -9999 -9999 -9999 -9999 -9999 -9999 -9999 -9999 -9999 -9999 -9999 -9999 -9999 -9999 -9999 -9999 -9999 -9999 -9999 -9999 -9999 -9999 -9999 -9999 -9999 -9999 -9999 -9999 -9999 -9999 -9999 -9999 -9999 -9999 -9999 -9999 -9999 -9999 -9999 -9999 -9999 -9999 -9999 -9999 -9999 -9999 -9999 -9999 -9999 -9999 -9999 -9999 -9999 -9999 -9999 -9999 -9999 -9999 -9999 -9999 -9999 -9999 -9999 -9999 -9999 -9999 -9999 -9999 -9999 -9999 -9999 -9999 -9999 -9999 -9999 -9999 -9999 -9999 -9999 -9999 -9999 -9999 -9999 -9999 -9999 -9999 -9999 -9999 -9999 -9999 -9999 -9999 -9999 -9999 -9999 -9999 -9999 -9999 -9999 -9999 -9999 -9999 -9999 -9999 -9999 -9999 -9999 -9999 -9999 -9999 -9999 -9999 -9999 -9999 -9999 -9999 -9999 -9999 -9999 -9999 -9999 -9999 -9999 -9999 -9999 -9999 0.420679241418839 -9999 -9999 -9999 0.422872930765152 0.422872930765152 -9999 -9999 -9999 -9999 -9999 -9999 -9999 -9999 -9999 -9999 -9999 -9999 -9999 -9999 -9999 -9999 -9999 -9999 -9999 -9999 -9999 -9999 -9999 -9999 -9999 -9999 -9999 -9999 -9999 -9999 -9999 -9999 -9999 -9999 -9999 -9999 -9999 -9999 -9999 -9999 -9999 -9999 -9999 -9999 -9999 -9999 -9999 -9999 -9999 -9999 -9999 -9999 -9999 -9999 -9999 -9999 -9999 -9999 -9999 -9999 -9999 -9999 -9999 -9999 -9999 -9999 -9999 -9999 -9999 -9999 -9999 -9999 -9999 -9999 -9999 -9999 -9999 -9999 -9999 -9999 -9999 -9999 -9999 -9999 -9999 -9999 -9999 -9999 -9999 -9999 -9999 -9999 -9999 -9999 -9999 -9999 -9999 -9999 -9999 -9999 -9999 -9999 -9999 -9999 -9999 -9999 -9999 -9999 -9999 -9999
-9999 -9999 -9999 -9999 -9999 -9999 -9999 -9999 -9999 -9999 -9999 -9999 -9999 -9999 -9999 -9999 -9999 -9999 -9999 -9999 -9999 -9999 -9999 -9999 -9999 -9999 -9999 -9999 -9999 -9999 -9999 -9999 -9999 -9999 -9999 -9999 -9999 -9999 -9999 -9999 -9999 -9999 -9999 -9999 -9999 -9999 -9999 -9999 -9999 -9999 -9999 -9999 -9999 -9999 -9999 -9999 -9999 -9999 -9999 -9999 -9999 -9999 -9999 -9999 -9999 -9999 -9999 -9999 -9999 -9999 -9999 -9999 -9999 -9999 -9999 -9999 -9999 -9999 -9999 -9999 -9999 -9999 -9999 -9999 -9999 -9999 -9999 -9999 -9999 -9999 -9999 -9999 -9999 -9999 -9999 -9999 -9999 -9999 -9999 -9999 -9999 -9999 -9999 -9999 -9999 -9999 -9999 -9999 -9999 -9999 -9999 -9999 -9999 -9999 -9999 -9999 -9999 -9999 -9999 -9999 -9999 -9999 -9999 -9999 -9999 -9999 -9999 -9999 -9999 -9999 -9999 -9999 -9999 -9999 -9999 -9999 -9999 -9999 -9999 -9999 -9999 -9999 -9999 -9999 -9999 -9999 -9999 -9999 -9999 -9999 -9999 -9999 -9999 -9999 -9999 -9999 -9999 -9999 -9999 -9999 -9999 -9999 -9999 -9999 -9999 -9999 -9999 -9999 -9999 -9999 -9999 -9999 -9999 -9999 -9999 -9999 -9999 -9999 -9999 -9999 -9999 -9999 -9999 -9999 -9999 -9999 -9999 -9999 -9999 -9999 -9999 -9999 -9999 -9999 -9999 -9999 -9999 -9999 -9999 -9999 -9999 -9999 -9999 -9999 -9999 -9999 -9999 -9999 -9999 -9999 -9999 -9999 -9999 -9999 -9999 -9999 -9999 -9999 -9999 -9999 -9999 -9999 -9999 -9999 -9999 -9999 -9999 -9999 -9999 -9999 -9999 -9999 -9999 -9999 -9999 -9999 -9999 -9999 -9999 -9999 -9999 0.417401850223541 -9999 -9999 0.416312843561172 0.422872930765152 0.416312843561172 0.416312843561172 0.417401850223541 0.414140045642853 0.419585049152374 0.417401850223541 -9999 -9999 -9999 -9999 -9999 -9999 -9999 -9999 -9999 -9999 -9999 -9999 -9999 -9999 -9999 -9999 -9999 -9999 -9999 -9999 -9999 -9999 -9999 -9999 -9999 -9999 -9999 -9999 -9999 -9999 -9999 -9999 -9999 -9999 -9999 -9999 -9999 -9999 -9999 -9999 -9999 -9999 -9999 -9999 -9999 -9999 -9999 -9999 -9999 -9999 -9999 -9999 -9999 -9999 -9999 -9999 -9999 -9999 -9999 -9999 -9999 -9999 -9999 -9999 -9999 -9999 -9999 -9999 -9999 -9999 -9999 -9999 -9999 -9999 -9999 -9999 -9999 -9999 -9999 -9999 -9999 -9999 -9999 -9999 -9999 -9999 -9999 -9999 -9999 -9999 -9999 -9999 -9999 -9999 -9999 -9999 -9999 -9999 -9999 -9999 -9999 -9999 -9999 -9999 -9999 -9999 -9999 -9999
-9999 -9999 0.36415433883667 -9999 -9999 -9999 -9999 -9999 -9999 -9999 -9999 -9999 -9999 -9999 -9999 -9999 -9999 -9999 -9999 -9999 -9999 -9999 -9999 -9999 -9999 -9999 0.371179133653641 -9999 -9999 -9999 -9999 -9999 -9999 -9999 -9999 -9999 -9999 -9999 -9999 -9999 -9999 -9999 -9999 -9999 -9999 -9999 -9999 -9999 -9999 -9999 -9999 -9999 -9999 -9999 -9999 -9999 -9999 -9999 -9999 -9999 -9999 -9999 -9999 -9999 -9999 -9999 -9999 -9999 -9999 -9999 -9999 -9999 -9999 -9999 -9999 -9999 -9999 -9999 -9999 -9999 -9999 -9999 -9999 -9999 -9999 -9999 -9999 -9999 -9999 -9999 -9999 -9999 -9999 -9999 -9999 -9999 -9999 -9999 -9999 -9999 -9999 -9999 -9999 -9999 -9999 -9999 -9999 -9999 -9999 -9999 -9999 -9999 -9999 -9999 -9999 -9999 -9999 -9999 -9999 -9999 -9999 -9999 -9999 -9999 -9999 -9999 -9999 -9999 -9999 -9999 -9999 -9999 -9999 -9999 -9999 -9999 -9999 -9999 -9999 -9999 -9999 -9999 -9999 -9999 -9999 -9999 -9999 -9999 -9999 -9999 -9999 -9999 -9999 -9999 -9999 -9999 -9999 -9999 -9999 -9999 -9999 -9999 -9999 -9999 -9999 -9999 -9999 -9999 -9999 -9999 -9999 -9999 -9999 -9999 -9999 -9999 -9999 -9999 -9999 -9999 -9999 -9999 -9999 -9999 -9999 -9999 -9999 -9999 -9999 -9999 -9999 -9999 -9999 -9999 -9999 -9999 -9999 -9999 -9999 -9999 -9999 -9999 -9999 -9999 -9999 -9999 -9999 -9999 -9999 -9999 -9999 -9999 -9999 -9999 -9999 -9999 -9999 -9999 -9999 -9999 -9999 -9999 -9999 -9999 -9999 -9999 -9999 -9999 -9999 -9999 -9999 -9999 -9999 -9999 -9999 -9999 -9999 -9999 -9999 -9999 -9999 0.611987352371216 0.614531695842743 0.609443962574005 0.608172476291656 0.415225565433502 0.413056284189224 0.408738613128662 0.410893857479095 0.408738613128662 0.410893857479095 0.408738613128662 0.415225565433502 0.421775311231613 -9999 -9999 -9999 -9999 -9999 -9999 -9999 -9999 -9999 -9999 -9999 -9999 -9999 -9999 -9999 -9999 -9999 -9999 -9999 -9999 -9999 -9999 -9999 -9999 -9999 -9999 -9999 -9999 -9999 -9999 -9999 -9999 -9999 -9999 -9999 -9999 -9999 -9999 -9999 -9999 -9999 -9999 -9999 -9999 -9999 -9999 -9999 -9999 -9999 -9999 -9999 -9999 -9999 -9999 -9999 -9999 -9999 -9999 -9999 -9999 -9999 -9999 -9999 -9999 -9999 -9999 -9999 -9999 -9999 -9999 -9999 -9999 -9999 -9999 -9999 -9999 -9999 -9999 -9999 -9999 -9999 -9999 -9999 -9999 -9999 -9999 -9999 -9999 -9999 -9999 -9999 -9999 -9999 -9999 -9999 -9999 -9999 -9999 -9999 -9999 -9999 -9999 -9999 -9999 -9999 -9999
-9999 0.374217957258224 0.374217957258224 -9999 -9999 -9999 -9999 -9999 -9999 -9999 -9999 -9999 -9999 -9999 -9999 -9999 -9999 -9999 -9999 -9999 -9999 -9999 -9999 -9999 -9999 -9999 -9999 -9999 -9999 -9999 -9999 -9999 -9999 -9999 -9999 -9999 -9999 -9999 -9999 -9999 -9999 -9999 -9999 -9999 -9999 -9999 -9999 -9999 -9999 -9999 -9999 -9999 -9999 -9999 -9999 -9999 -9999 -9999 -9999 -9999 -9999 -9999 -9999 -9999 -9999 -9999 -9999 -9999 -9999 -9999 -9999 -9999 -9999 -9999 -9999 -9999 -9999 -9999 -9999 -9999 -9999 -9999 -9999 -9999 -9999 -9999 -9999 -9999 -9999 -9999 -9999 -9999 -9999 -9999 -9999 -9999 -9999 -9999 -9999 -9999 -9999 -9999 -9999 -9999 -9999 -9999 -9999 -9999 -9999 -9999 -9999 -9999 -9999 -9999 -9999 -9999 -9999 -9999 -9999 -9999 -9999 -9999 -9999 -9999 -9999 -9999 -9999 -9999 -9999 -9999 -9999 -9999 -9999 -9999 -9999 -9999 -9999 -9999 -9999 -9999 -9999 -9999 -9999 -9999 -9999 -9999 -9999 -9999 -9999 -9999 -9999 -9999 -9999 -9999 -9999 -9999 -9999 -9999 -9999 -9999 -9999 -9999 -9999 -9999 -9999 -9999 -9999 -9999 -9999 -9999 -9999 -9999 -9999 -9999 -9999 -9999 -9999 -9999 -9999 -9999 -9999 -9999 -9999 -9999 -9999 -9999 -9999 -9999 -9999 -9999 -9999 -9999 -9999 -9999 -9999 -9999 -9999 -9999 -9999 -9999 -9999 -9999 -9999 -9999 -9999 -9999 -9999 -9999 -9999 -9999 -9999 -9999 -9999 -9999 -9999 -9999 -9999 -9999 -9999 -9999 -9999 -9999 -9999 -9999 -9999 -9999 -9999 -9999 -9999 -9999 -9999 -9999 -9999 -9999 -9999 -9999 -9999 -9999 0.59928160905838 0.605630695819855 0.609443783760071 0.605630695819855 0.601820170879364 0.598012924194336 0.598012924194336 0.59928160905838 0.606901407241821 0.59420919418335 0.598012924194336 0.598012924194336 0.403381377458572 0.59420919418335 0.400188505649567 0.398068904876709 0.410893857479095 -9999 -9999 -9999 -9999 -9999 -9999 -9999 -9999 -9999 -9999 -9999 -9999 -9999 -9999 -9999 -9999 -9999 -9999 -9999 -9999 -9999 -9999 -9999 -9999 -9999 -9999 -9999 -9999 -9999 -9999 -9999 -9999 -9999 -9999 -9999 -9999 -9999 -9999 -9999 -9999 -9999 -9999 -9999 -9999 -9999 -9999 -9999 -9999 -9999 -9999 -9999 -9999 -9999 -9999 -9999 -9999 -9999 -9999 -9999 -9999 -9999 -9999 -9999 -9999 -9999 -9999 -9999 -9999 -9999 -9999 -9999 -9999 -9999 -9999 -9999 -9999 -9999 -9999 -9999 -9999 -9999 -9999 -9999 -9999 -9999 -9999 -9999 -9999 -9999 -9999 -9999 -9999 -9999 -9999 -9999 -9999 -9999 -9999 -9999 -9999 -9999 -9999 -9999 -9999 -9999
-9999 -9999 -9999 -9999 -9999 -9999 -9999 -9999 -9999 -9999 -9999 -9999 -9999 -9999 -9999 -9999 -9999 -9999 -9999 -9999 -9999 -9999 -9999 -9999 -9999 -9999 -9999 -9999 -9999 -9999 -9999 -9999 -9999 -9999 -9999 -9999 -9999 -9999 -9999 -9999 -9999 -9999 -9999 -9999 -9999 -9999 -9999 -9999 -9999 -9999 -9999 -9999 -9999 -9999 -9999 -9999 -9999 -9999 -9999 -9999 -9999 -9999 -9999 -9999 -9999 -9999 -9999 -9999 -9999 -9999 -9999 -9999 -9999 -9999 -9999 -9999 -9999 -9999 -9999 -9999 -9999 -9999 -9999 -9999 -9999 -9999 -9999 -9999 -9999 -9999 -9999 -9999 -9999 -9999 -9999 -9999 -9999 -9999 -9999 -9999 -9999 -9999 -9999 -9999 -9999 -9999 -9999 -9999 -9999 -9999 -9999 -9999 -9999 -9999 -9999 -9999 -9999 -9999 -9999 -9999 -9999 -9999 -9999 -9999 -9999 -9999 -9999 -9999 -9999 -9999 -9999 -9999 -9999 -9999 -9999 -9999 -9999 -9999 -9999 -9999 -9999 -9999 -9999 -9999 -9999 -9999 -9999 -9999 -9999 -9999 -9999 -9999 -9999 -9999 -9999 -9999 -9999 -9999 -9999 -9999 -9999 -9999 -9999 -9999 -9999 -9999 -9999 -9999 -9999 -9999 -9999 -9999 -9999 -9999 -9999 -9999 -9999 -9999 -9999 -9999 -9999 -9999 -9999 -9999 -9999 -9999 -9999 -9999 -9999 -9999 -9999 -9999 -9999 -9999 -9999 -9999 -9999 -9999 -9999 -9999 -9999 -9999 -9999 -9999 -9999 -9999 -9999 -9999 -9999 -9999 -9999 -9999 -9999 -9999 -9999 -9999 -9999 -9999 -9999 -9999 -9999 -9999 -9999 -9999 -9999 -9999 -9999 -9999 -9999 -9999 -9999 -9999 -9999 -9999 -9999 -9999 -9999 0.59420919418335 0.59674459695816 0.600550711154938 0.603090107440948 0.604360222816467 0.595476686954498 0.586613535881042 0.570223152637482 0.575255513191223 0.59674459695816 0.585349321365356 0.579036295413971 0.581559777259827 0.585349321365356 0.580297768115997 0.576515138149261 0.579036295413971 0.576515138149261 0.421775162220001 -9999 -9999 -9999 -9999 -9999 -9999 -9999 -9999 -9999 -9999 -9999 -9999 -9999 -9999 -9999 -9999 -9999 -9999 -9999 -9999 -9999 -9999 -9999 -9999 -9999 -9999 -9999 -9999 -9999 -9999 -9999 -9999 -9999 -9999 -9999 -9999 -9999 -9999 -9999 -9999 -9999 -9999 -9999 -9999 -9999 -9999 -9999 -9999 -9999 -9999 -9999 -9999 -9999 -9999 -9999 -9999 -9999 -9999 -9999 -9999 -9999 -9999 -9999 -9999 -9999 -9999 -9999 -9999 -9999 -9999 -9999 -9999 -9999 -9999 -9999 -9999 -9999 -9999 -9999 -9999 -9999 -9999 -9999 -9999 -9999 -9999 -9999 -9999 -9999 -9999 -9999 -9999 -9999 -9999 -9999 -9999 -9999 -9999 -9999 -9999 -9999 -9999 -9999 -9999
-9999 -9999 -9999 -9999 -9999 -9999 -9999 -9999 -9999 0.373203068971634 -9999 -9999 -9999 -9999 -9999 -9999 -9999 -9999 -9999 -9999 -9999 -9999 -9999 -9999 -9999 -9999 -9999 -9999 -9999 -9999 -9999 -9999 -9999 -9999 -9999 -9999 -9999 -9999 -9999 -9999 -9999 -9999 -9999 -9999 -9999 -9999 -9999 -9999 -9999 -9999 -9999 -9999 -9999 -9999 -9999 -9999 -9999 -9999 -9999 -9999 -9999 -9999 -9999 -9999 -9999 -9999 -9999 -9999 -9999 -9999 -9999 -9999 -9999 -9999 -9999 -9999 -9999 -9999 -9999 -9999 -9999 -9999 -9999 -9999 -9999 -9999 -9999 -9999 -9999 -9999 -9999 -9999 -9999 -9999 -9999 -9999 -9999 -9999 -9999 -9999 -9999 -9999 -9999 -9999 -9999 -9999 -9999 -9999 -9999 -9999 -9999 -9999 -9999 -9999 -9999 -9999 -9999 -9999 -9999 -9999 -9999 -9999 -9999 -9999 -9999 -9999 -9999 -9999 -9999 -9999 -9999 -9999 -9999 -9999 -9999 -9999 -9999 -9999 -9999 -9999 -9999 -9999 -9999 -9999 -9999 -9999 -9999 -9999 -9999 -9999 -9999 -9999 -9999 -9999 -9999 -9999 -9999 -9999 -9999 -9999 -9999 -9999 -9999 -9999 -9999 -9999 -9999 -9999 -9999 -9999 -9999 -9999 -9999 -9999 -9999 -9999 -9999 -9999 -9999 -9999 -9999 -9999 -9999 -9999 -9999 -9999 -9999 -9999 -9999 -9999 -9999 -9999 -9999 -9999 -9999 -9999 -9999 -9999 -9999 -9999 -9999 -9999 -9999 -9999 -9999 -9999 -9999 -9999 -9999 -9999 -9999 -9999 -9999 -9999 -9999 -9999 -9999 -9999 -9999 -9999 -9999 -9999 -9999 -9999 -9999 -9999 -9999 -9999 -9999 -9999 -9999 -9999 -9999 -9999 -9999 -9999 -9999 0.589143455028534 0.590409338474274 0.595476686954498 0.600550711154938 0.59674459695816 0.590409159660339 0.580297768115997 0.550209999084473 0.557691514492035 0.582822501659393 0.563948035240173 0.551454842090607 0.551454842090607 0.579036295413971 0.558941304683685 0.542759656906128 0.552700459957123 0.567711055278778 0.407663643360138 -9999 -9999 -9999 -9999 -9999 -9999 -9999 -9999 -9999 -9999 -9999 -9999 -9999 -9999 -9999 -9999 -9999 -9999 -9999 -9999 -9999 -9999 -9999 -9999 -9999 -9999 -9999 -9999 -9999 -9999 -9999 -9999 -9999 -9999 -9999 -9999 -9999 -9999 -9999 -9999 -9999 -9999 -9999 -9999 -9999 -9999 -9999 -9999 -9999 -9999 -9999 -9999 -9999 -9999 -9999 -9999 -9999 -9999 -9999 -9999 -9999 -9999 -9999 -9999 -9999 -9999 -9999 -9999 -9999 -9999 -9999 -9999 -9999 -9999 -9999 -9999 -9999 -9999 -9999 -9999 -9999 -9999 -9999 -9999 -9999 -9999 -9999 -9999 -9999 -9999 -9999 -9999 -9999 -9999 -9999 -9999 -9999 -9999 -9999 -9999 -9999 -9999 -9999 -9999
-9999 -9999 -9999 -9999 -9999 -9999 -9999 -9999 -9999 -9999 -9999 -9999 -9999 -9999 -9999 -9999 -9999 -9999 -9999 -9999 -9999 -9999 -9999 -9999 -9999 -9999 -9999 -9999 -9999 -9999 -9999 -9999 -9999 -9999 -9999 -9999 -9999 -9999 -9999 -9999 -9999 -9999 -9999 -9999 -9999 -9999 -9999 -9999 -9999 -9999 -9999 -9999 -9999 -9999 -9999 -9999 -9999 -9999 -9999 -9999 -9999 -9999 -9999 -9999 -9999 -9999 -9999 -9999 -9999 -9999 -9999 -9999 -9999 -9999 -9999 -9999 -9999 -9999 -9999 -9999 -9999 -9999 -9999 -9999 -9999 -9999 -9999 -9999 -9999 -9999 -9999 -9999 -9999 -9999 -9999 -9999 -9999 -9999 -9999 -9999 -9999 -9999 -9999 -9999 -9999 -9999 -9999 -9999 -9999 -9999 -9999 -9999 -9999 -9999 -9999 -9999 -9999 -9999 -9999 -9999 -9999 -9999 -9999 -9999 -9999 -9999 -9999 -9999 -9999 -9999 -9999 -9999 -9999 -9999 -9999 -9999 -9999 -9999 -9999 -9999 -9999 -9999 -9999 -9999 -9999 -9999 -9999 -9999 -9999 -9999 -9999 -9999 -9999 -9999 -9999 -9999 -9999 -9999 -9999 -9999 -9999 -9999 -9999 -9999 -9999 -9999 -9999 -9999 -9999 -9999 -9999 -9999 -9999 -9999 -9999 -9999 -9999 -9999 -9999 -9999 -9999 -9999 -9999 -9999 -9999 -9999 -9999 -9999 -9999 -9999 -9999 -9999 -9999 -9999 -9999 -9999 -9999 -9999 -9999 -9999 -9999 -9999 -9999 -9999 -9999 -9999 -9999 -9999 -9999 -9999 -9999 -9999 -9999 -9999 -9999 -9999 -9999 -9999 -9999 -9999 -9999 -9999 -9999 -9999 -9999 -9999 -9999 -9999 -9999 -9999 -9999 -9999 -9999 -9999 0.572738111019135 0.573996484279633 0.570223152637482 0.577775418758392 0.587878286838531 0.590409159660339 0.592942118644714 0.589143455028534 0.572738111019135 0.565201759338379 0.525510132312775 0.525510132312775 0.555194437503815 0.558941304683685 0.531647920608521 0.545239567756653 0.570223152637482 0.543999254703522 0.560191810131073 0.582822501659393 0.587878286838531 0.413056284189224 -9999 -9999 -9999 -9999 -9999 -9999 -9999 -9999 -9999 -9999 -9999 -9999 -9999 -9999 -9999 -9999 -9999 -9999 -9999 -9999 -9999 -9999 -9999 -9999 -9999 -9999 -9999 -9999 -9999 -9999 -9999 -9999 -9999 -9999 -9999 -9999 -9999 -9999 -9999 -9999 -9999 -9999 -9999 -9999 -9999 -9999 -9999 -9999 -9999 -9999 -9999 -9999 -9999 -9999 -9999 -9999 -9999 -9999 -9999 -9999 -9999 -9999 -9999 -9999 -9999 -9999 -9999 -9999 -9999 -9999 -9999 -9999 -9999 -9999 -9999 -9999 -9999 -9999 -9999 -9999 -9999 -9999 -9999 -9999 -9999 -9999 -9999 -9999 -9999 -9999 -9999 -9999 -9999 -9999 -9999 -9999 -9999 -9999 -9999 -9999 -9999 -9999 -9999 -9999
-9999 -9999 -9999 -9999 -9999 -9999 -9999 -9999 -9999 -9999 -9999 0.379319876432419 -9999 -9999 -9999 -9999 -9999 -9999 -9999 -9999 -9999 -9999 -9999 -9999 -9999 -9999 -9999 -9999 -9999 -9999 -9999 -9999 -9999 -9999 -9999 -9999 -9999 -9999 -9999 -9999 -9999 -9999 -9999 -9999 -9999 -9999 -9999 -9999 -9999 -9999 -9999 -9999 -9999 -9999 -9999 -9999 -9999 -9999 -9999 -9999 -9999 -9999 -9999 -9999 -9999 -9999 -9999 -9999 -9999 -9999 -9999 -9999 -9999 -9999 -9999 -9999 -9999 -9999 -9999 -9999 -9999 -9999 -9999 -9999 -9999 -9999 -9999 -9999 -9999 -9999 -9999 -9999 -9999 -9999 -9999 -9999 -9999 -9999 -9999 -9999 -9999 -9999 -9999 -9999 -9999 -9999 -9999 -9999 -9999 -9999 -9999 -9999 -9999 -9999 -9999 -9999 -9999 -9999 -9999 -9999 -9999 -9999 -9999 -9999 -9999 -9999 -9999 -9999 -9999 -9999 -9999 -9999 -9999 -9999 -9999 -9999 -9999 -9999 -9999 -9999 -9999 -9999 -9999 -9999 -9999 -9999 -9999 -9999 -9999 -9999 -9999 -9999 -9999 -9999 -9999 -9999 -9999 -9999 -9999 -9999 -9999 -9999 -9999 -9999 -9999 -9999 -9999 -9999 -9999 -9999 -9999 -9999 -9999 -9999 -9999 -9999 -9999 -9999 -9999 -9999 -9999 -9999 -9999 -9999 -9999 -9999 -9999 -9999 -9999 -9999 -9999 -9999 -9999 -9999 -9999 -9999 -9999 -9999 -9999 -9999 -9999 -9999 -9999 -9999 -9999 -9999 -9999 -9999 -9999 -9999 -9999 -9999 -9999 -9999 -9999 -9999 -9999 -9999 -9999 -9999 -9999 -9999 -9999 -9999 -9999 -9999 -9999 -9999 -9999 -9999 -9999 -9999 -9999 -9999 0.568966746330261 0.570223152637482 0.567711055278778 0.570223152637482 0.576515138149261 0.589143455028534 0.585349321365356 0.582822382450104 0.560191810131073 0.540283620357513 0.519399464130402 0.503646492958069 0.52061939239502 0.496445864439011 0.492863059043884 0.534110188484192 0.547723054885864 0.555194437503815 0.562695205211639 0.592942118644714 0.414140045642853 0.429494678974152 -9999 -9999 -9999 -9999 -9999 -9999 -9999 -9999 -9999 -9999 -9999 -9999 -9999 -9999 -9999 -9999 -9999 -9999 -9999 -9999 -9999 -9999 -9999 -9999 -9999 -9999 -9999 -9999 -9999 -9999 -9999 -9999 -9999 -9999 -9999 -9999 -9999 -9999 -9999 -9999 -9999 -9999 -9999 -9999 -9999 -9999 -9999 -9999 -9999 -9999 -9999 -9999 -9999 -9999 -9999 -9999 -9999 -9999 -9999 -9999 -9999 -9999 -9999 -9999 -9999 -9999 -9999 -9999 -9999 -9999 -9999 -9999 -9999 -9999 -9999 -9999 -9999 -9999 -9999 -9999 -9999 -9999 -9999 -9999 -9999 -9999 -9999 -9999 -9999 -9999 -9999 -9999 -9999 -9999 -9999 -9999 -9999 -9999 -9999 -9999 -9999 -9999 -9999 -9999
-9999 -9999 -9999 -9999 -9999 -9999 -9999 -9999 -9999 -9999 -9999 -9999 -9999 -9999 -9999 -9999 -9999 -9999 -9999 -9999 -9999 -9999 -9999 -9999 -9999 -9999 -9999 -9999 -9999 -9999 -9999 -9999 -9999 -9999 -9999 -9999 -9999 -9999 -9999 -9999 -9999 -9999 -9999 -9999 -9999 -9999 -9999 -9999 -9999 -9999 -9999 -9999 -9999 -9999 -9999 -9999 -9999 -9999 -9999 -9999 -9999 -9999 -9999 -9999 -9999 -9999 -9999 -9999 -9999 -9999 -9999 -9999 -9999 -9999 -9999 -9999 -9999 -9999 -9999 -9999 -9999 -9999 -9999 -9999 -9999 -9999 -9999 -9999 -9999 -9999 -9999 -9999 -9999 -9999 -9999 -9999 -9999 -9999 -9999 -9999 -9999 -9999 -9999 -9999 -9999 -9999 -9999 -9999 -9999 -9999 -9999 -9999 -9999 -9999 -9999 -9999 -9999 -9999 -9999 -9999 -9999 -9999 -9999 -9999 -9999 -9999 -9999 -9999 -9999 -9999 -9999 -9999 -9999 -9999 -9999 -9999 -9999 -9999 -9999 -9999 -9999 -9999 -9999 -9999 -9999 -9999 -9999 -9999 -9999 -9999 -9999 -9999 -9999 -9999 -9999 -9999 -9999 -9999 -9999 -9999 -9999 -9999 -9999 -9999 -9999 -9999 -9999 -9999 -9999 -9999 -9999 -9999 -9999 -9999 -9999 -9999 -9999 -9999 -9999 -9999 -9999 -9999 -9999 -9999 -9999 -9999 -9999 -9999 -9999 -9999 -9999 -9999 -9999 -9999 -9999 -9999 -9999 -9999 -9999 -9999 -9999 -9999 -9999 -9999 -9999 -9999 -9999 -9999 -9999 -9999 -9999 -9999 -9999 -9999 -9999 -9999 -9999 -9999 -9999 -9999 -9999 -9999 -9999 -9999 -9999 -9999 -9999 -9999 -9999 -9999 -9999 -9999 -9999 0.566456019878387 0.562695205211639 0.561443150043488 0.558941304683685 0.567711055278778 0.580297768115997 0.576515138149261 0.577775418758392 0.575255513191223 0.567711055278778 0.535343050956726 0.508471965789795 0.490480989217758 0.451998651027679 0.429494678974152 0.430604219436646 0.472791761159897 0.527962148189545 0.572738111019135 0.595476686954498 0.420679241418839 0.430604219436646 0.432828307151794 0.435059070587158 0.431715428829193 -9999 -9999 -9999 -9999 -9999 -9999 -9999 -9999 -9999 -9999 -9999 -9999 -9999 -9999 -9999 -9999 -9999 -9999 -9999 -9999 -9999 -9999 -9999 -9999 -9999 -9999 -9999 -9999 -9999 -9999 -9999 -9999 -9999 -9999 -9999 -9999 -9999 -9999 -9999 -9999 -9999 -9999 -9999 -9999 -9999 -9999 -9999 -9999 -9999 -9999 -9999 -9999 -9999 -9999 -9999 -9999 -9999 -9999 -9999 -9999 -9999 -9999 -9999 -9999 -9999 -9999 -9999 -9999 -9999 -9999 -9999 -9999 -9999 -9999 -9999 -9999 -9999 -9999 -9999 -9999 -9999 -9999 -9999 -9999 -9999 -9999 -9999 -9999 -9999 -9999 -9999 -9999 -9999 -9999 -9999 -9999 -9999 -9999 -9999 -9999 -9999 -9999
-9999 -9999 -9999 -9999 -9999 -9999 -9999 -9999 -9999 -9999 -9999 -9999 -9999 -9999 -9999 -9999 -9999 -9999 -9999 -9999 -9999 -9999 -9999 -9999 -9999 -9999 -9999 -9999 -9999 -9999 -9999 -9999 -9999 -9999 -9999 -9999 -9999 -9999 -9999 -9999 -9999 -9999 -9999 -9999 -9999 -9999 -9999 -9999 -9999 -9999 -9999 -9999 -9999 -9999 -9999 -9999 -9999 -9999 -9999 -9999 -9999 -9999 -9999 -9999 -9999 -9999 -9999 -9999 -9999 -9999 -9999 -9999 -9999 -9999 -9999 -9999 -9999 -9999 -9999 -9999 -9999 -9999 -9999 -9999 -9999 -9999 -9999 -9999 -9999 -9999 -9999 -9999 -9999 -9999 -9999 -9999 -9999 -9999 -9999 -9999 -9999 -9999 -9999 -9999 -9999 -9999 -9999 -9999 -9999 -9999 -9999 -9999 -9999 -9999 -9999 -9999 -9999 -9999 -9999 -9999 -9999 -9999 -9999 -9999 -9999 -9999 -9999 -9999 -9999 -9999 -9999 -9999 -9999 -9999 -9999 -9999 -9999 -9999 -9999 -9999 -9999 -9999 -9999 -9999 -9999 -9999 -9999 -9999 -9999 -9999 -9999 -9999 -9999 -9999 -9999 -9999 -9999 -9999 -9999 -9999 -9999 -9999 -9999 -9999 -9999 -9999 -9999 -9999 -9999 -9999 -9999 -9999 -9999 -9999 -9999 -9999 -9999 -9999 -9999 -9999 -9999 -9999 -9999 -9999 -9999 -9999 -9999 -9999 -9999 -9999 -9999 -9999 -9999 -9999 -9999 -9999 -9999 -9999 -9999 -9999 -9999 -9999 -9999 -9999 -9999 -9999 -9999 -9999 -9999 -9999 -9999 -9999 -9999 -9999 -9999 -9999 -9999 -9999 -9999 -9999 -9999 -9999 -9999 -9999 -9999 -9999 -9999 -9999 -9999 -9999 -9999 -9999 -9999 0.561443150043488 0.560191810131073 0.555194437503815 0.552700638771057 0.558941304683685 0.573996484279633 0.581559777259827 0.568966746330261 0.551454842090607 0.540283620357513 0.547723054885864 0.51089209318161 0.462333798408508 0.418492585420609 0.371179133653641 0.376253128051758 0.441791146993637 0.513316929340363 0.577775418758392 0.416312843561172 0.426176100969315 0.430604219436646 0.431715428829193 0.431715428829193 0.429494678974152 -9999 -9999 -9999 -9999 -9999 -9999 -9999 -9999 -9999 -9999 -9999 -9999 -9999 -9999 -9999 -9999 -9999 -9999 -9999 -9999 -9999 -9999 -9999 -9999 -9999 -9999 -9999 -9999 -9999 -9999 -9999 -9999 -9999 -9999 -9999 -9999 -9999 -9999 -9999 -9999 -9999 -9999 -9999 -9999 -9999 -9999 -9999 -9999 -9999 -9999 -9999 -9999 -9999 -9999 -9999 -9999 -9999 -9999 -9999 -9999 -9999 -9999 -9999 -9999 -9999 -9999 -9999 -9999 -9999 -9999 -9999 -9999 -9999 -9999 -9999 -9999 -9999 -9999 -9999 -9999 -9999 -9999 -9999 -9999 -9999 -9999 -9999 -9999 -9999 -9999 -9999 -9999 -9999 -9999 -9999 -9999 -9999 -9999 -9999 -9999 -9999 -9999
0.372190147638321 -9999 -9999 -9999 -9999 -9999 -9999 -9999 -9999 -9999 -9999 -9999 -9999 -9999 -9999 -9999 -9999 -9999 -9999 -9999 -9999 -9999 -9999 -9999 -9999 -9999 -9999 -9999 -9999 -9999 -9999 -9999 -9999 -9999 -9999 -9999 -9999 -9999 -9999 -9999 -9999 -9999 -9999 -9999 -9999 -9999 -9999 -9999 -9999 -9999 -9999 -9999 -9999 -9999 -9999 -9999 -9999 -9999 -9999 -9999 -9999 -9999 -9999 -9999 -9999 -9999 -9999 -9999 -9999 -9999 -9999 -9999 -9999 -9999 -9999 -9999 -9999 -9999 -9999 -9999 -9999 -9999 -9999 -9999 -9999 -9999 -9999 -9999 -9999 -9999 -9999 -9999 -9999 -9999 -9999 -9999 -9999 -9999 -9999 -9999 -9999 -9999 -9999 -9999 -9999 -9999 -9999 -9999 -9999 -9999 -9999 -9999 -9999 -9999 -9999 -9999 -9999 -9999 -9999 -9999 -9999 -9999 -9999 -9999 -9999 -9999 -9999 -9999 -9999 -9999 -9999 -9999 -9999 -9999 -9999 -9999 -9999 -9999 -9999 -9999 -9999 -9999 -9999 -9999 -9999 -9999 -9999 -9999 -9999 -9999 -9999 -9999 -9999 -9999 -9999 -9999 -9999 -9999 -9999 -9999 -9999 -9999 -9999 -9999 -9999 -9999 -9999 -9999 -9999 -9999 -9999 -9999 -9999 -9999 -9999 -9999 -9999 -9999 -9999 -9999 -9999 -9999 -9999 -9999 -9999 -9999 -9999 -9999 -9999 -9999 -9999 -9999 -9999 -9999 -9999 -9999 -9999 -9999 -9999 -9999 -9999 -9999 -9999 -9999 -9999 -9999 -9999 -9999 -9999 -9999 -9999 -9999 -9999 -9999 -9999 -9999 -9999 -9999 -9999 -9999 -9999 -9999 -9999 -9999 -9999 -9999 -9999 -9999 -9999 -9999 -9999 -9999 0.548966109752655 0.5539470911026 0.557691514492035 0.556442558765411 0.556442558765411 0.565201759338379 0.573996484279633 0.576515138149261 0.570223152637482 0.543999075889587 0.523062586784363 0.512103915214539 0.484549760818481 0.446311861276627 0.382403433322906 0.338876932859421 0.390707194805145 0.479829490184784 0.545239567756653 0.59420919418335 0.603090107440948 0.411974132061005 0.410893857479095 0.426176100969315 0.429494559764862 0.435059070587158 0.431715428829193 -9999 -9999 -9999 -9999 0.438417762517929 -9999 -9999 -9999 -9999 -9999 -9999 -9999 -9999 -9999 -9999 -9999 -9999 -9999 -9999 -9999 -9999 -9999 -9999 -9999 -9999 -9999 -9999 -9999 -9999 -9999 -9999 -9999 -9999 -9999 -9999 -9999 -9999 -9999 -9999 -9999 -9999 -9999 -9999 -9999 -9999 -9999 -9999 -9999 -9999 -9999 -9999 -9999 -9999 -9999 -9999 -9999 -9999 -9999 -9999 -9999 -9999 -9999 -9999 -9999 -9999 -9999 -9999 -9999 -9999 -9999 -9999 -9999 -9999 -9999 -9999 -9999 -9999 -9999 -9999 -9999 -9999 -9999 -9999 -9999 -9999 -9999 -9999 -9999 -9999 -9999 -9999 -9999 -9999 -9999 -9999 -9999 -9999 -9999 -9999 -9999 -9999
0.374217957258224 0.369162678718567 0.365152329206467 -9999 -9999 0.374217957258224 0.372190147638321 0.363158375024796 -9999 -9999 -9999 -9999 -9999 -9999 -9999 -9999 -9999 -9999 -9999 -9999 -9999 -9999 -9999 -9999 -9999 -9999 -9999 -9999 -9999 -9999 -9999 -9999 -9999 -9999 -9999 -9999 -9999 -9999 -9999 -9999 -9999 -9999 -9999 -9999 -9999 -9999 -9999 -9999 -9999 -9999 -9999 -9999 -9999 -9999 -9999 -9999 -9999 -9999 -9999 -9999 -9999 -9999 -9999 -9999 -9999 -9999 -9999 -9999 -9999 -9999 -9999 -9999 -9999 -9999 -9999 -9999 -9999 -9999 -9999 -9999 -9999 -9999 -9999 -9999 -9999 -9999 -9999 -9999 -9999 -9999 -9999 -9999 -9999 -9999 -9999 -9999 -9999 -9999 -9999 -9999 -9999 -9999 -9999 -9999 -9999 -9999 -9999 -9999 -9999 -9999 -9999 -9999 -9999 -9999 -9999 -9999 -9999 -9999 -9999 -9999 -9999 -9999 -9999 -9999 -9999 -9999 -9999 -9999 -9999 -9999 -9999 -9999 -9999 -9999 -9999 -9999 -9999 -9999 -9999 -9999 -9999 -9999 -9999 -9999 -9999 -9999 -9999 -9999 -9999 -9999 -9999 -9999 -9999 -9999 -9999 -9999 -9999 -9999 -9999 -9999 -9999 -9999 -9999 -9999 -9999 -9999 -9999 -9999 -9999 -9999 -9999 -9999 -9999 -9999 -9999 -9999 -9999 -9999 -9999 -9999 -9999 -9999 -9999 -9999 -9999 -9999 -9999 -9999 -9999 -9999 -9999 -9999 -9999 -9999 -9999 -9999 -9999 -9999 -9999 -9999 -9999 -9999 -9999 -9999 -9999 -9999 -9999 -9999 -9999 -9999 -9999 -9999 -9999 -9999 -9999 -9999 -9999 -9999 -9999 -9999 -9999 -9999 -9999 -9999 -9999 -9999 -9999 -9999 -9999 -9999 -9999 0.521840453147888 0.532878518104553 0.541521191596985 0.547723054885864 0.5539470911026 0.556442558765411 0.568966746330261 0.577775418758392 0.568966746330261 0.550209999084473 0.532878518104553 0.508471965789795 0.4658063352108 0.425073355436325 0.40981537103653 0.366152077913284 0.40981537103653 0.446311861276627 0.491671413183212 0.53781133890152 0.563948035240173 0.5464808344841 0.558941304683685 0.573996484279633 0.406590431928635 0.419585049152374 0.429494678974152 0.423972278833389 0.435059070587158 -9999 -9999 0.435059070587158 -9999 -9999 -9999 -9999 -9999 -9999 -9999 -9999 -9999 -9999 -9999 -9999 -9999 -9999 -9999 -9999 -9999 -9999 -9999 -9999 -9999 -9999 -9999 -9999 -9999 -9999 -9999 -9999 -9999 -9999 -9999 -9999 -9999 -9999 -9999 -9999 -9999 -9999 -9999 -9999 -9999 -9999 -9999 -9999 -9999 -9999 -9999 -9999 -9999 -9999 -9999 -9999 -9999 -9999 -9999 -9999 -9999 -9999 -9999 -9999 -9999 -9999 -9999 -9999 -9999 -9999 -9999 -9999 -9999 -9999 -9999 -9999 -9999 -9999 -9999 -9999 -9999 -9999 -9999 -9999 -9999 -9999 -9999 -9999 -9999 -9999 -9999 -9999 -9999 -9999 -9999 -9999 -9999 -9999 -9999 -9999 -9999
0.374217957258224 0.372190147638321 0.366152077913284 0.362164258956909 0.357222110033035 -9999 -9999 -9999 0.382403433322906 -9999 -9999 -9999 -9999 -9999 -9999 -9999 -9999 -9999 -9999 -9999 -9999 -9999 -9999 -9999 -9999 -9999 -9999 -9999 -9999 -9999 -9999 -9999 -9999 -9999 -9999 -9999 -9999 -9999 -9999 -9999 -9999 -9999 -9999 -9999 -9999 -9999 -9999 -9999 -9999 -9999 -9999 -9999 -9999 -9999 -9999 -9999 -9999 -9999 -9999 -9999 -9999 -9999 -9999 -9999 -9999 -9999 -9999 -9999 -9999 -9999 -9999 -9999 -9999 -9999 -9999 -9999 -9999 -9999 -9999 -9999 -9999 -9999 -9999 -9999 -9999 -9999 -9999 -9999 -9999 -9999 -9999 -9999 -9999 -9999 -9999 -9999 -9999 -9999 -9999 -9999 -9999 -9999 -9999 -9999 -9999 -9999 -9999 -9999 -9999 -9999 -9999 -9999 -9999 -9999 -9999 -9999 -9999 -9999 -9999 -9999 -9999 -9999 -9999 -9999 -9999 -9999 -9999 -9999 -9999 -9999 -9999 -9999 -9999 -9999 -9999 -9999 -9999 -9999 -9999 -9999 -9999 -9999 -9999 -9999 -9999 -9999 -9999 -9999 -9999 -9999 -9999 -9999 -9999 -9999 -9999 -9999 -9999 -9999 -9999 -9999 -9999 -9999 -9999 -9999 -9999 -9999 -9999 -9999 -9999 -9999 -9999 -9999 -9999 -9999 -9999 -9999 -9999 -9999 -9999 -9999 -9999 -9999 -9999 -9999 -9999 -9999 -9999 -9999 -9999 -9999 -9999 -9999 -9999 -9999 -9999 -9999 -9999 -9999 -9999 -9999 -9999 -9999 -9999 -9999 -9999 -9999 -9999 -9999 -9999 -9999 -9999 -9999 -9999 -9999 -9999 -9999 -9999 -9999 -9999 -9999 -9999 -9999 -9999 -9999 -9999 -9999 -9999 -9999 -9999 -9999 0.514531075954437 0.515746414661407 0.518180727958679 0.530418276786804 0.5464808344841 0.555194437503815 0.562695205211639 0.580297768115997 0.584085643291473 0.561443150043488 0.519399464130402 0.472791761159897 0.447446018457413 0.414140045642853 0.384468287229538 0.361172080039978 0.400188505649567 0.456576585769653 0.501241266727448 0.521840453147888 0.545239567756653 0.530418276786804 0.513316929340363 0.503646492958069 0.545239567756653 0.572738111019135 0.595476686954498 0.422872930765152 0.416312843561172 0.418492585420609 0.416312843561172 0.419585049152374 0.435059070587158 -9999 -9999 -9999 -9999 -9999 -9999 -9999 -9999 -9999 -9999 -9999 -9999 -9999 -9999 -9999 -9999 -9999 -9999 -9999 -9999 -9999 -9999 -9999 -9999 -9999 -9999 -9999 -9999 -9999 -9999 -9999 -9999 -9999 -9999 -9999 -9999 -9999 -9999 -9999 -9999 -9999 -9999 -9999 -9999 -9999 -9999 -9999 -9999 -9999 -9999 -9999 -9999 -9999 -9999 -9999 -9999 -9999 -9999 -9999 -9999 -9999 -9999 -9999 -9999 -9999 -9999 -9999 -9999 -9999 -9999 -9999 -9999 -9999 -9999 -9999 -9999 -9999 -9999 -9999 -9999 -9999 -9999 -9999 -9999 -9999 -9999 -9999 -9999 -9999 -9999 -9999 -9999 -9999 -9999 -9999 -9999 -9999
0.374217957258224 0.36415433883667 0.367153733968735 0.362164258956909 -9999 -9999 -9999 -9999 -9999 -9999 -9999 -9999 -9999 -9999 -9999 -9999 -9999 -9999 -9999 -9999 -9999 -9999 -9999 -9999 -9999 -9999 -9999 -9999 -9999 -9999 -9999 -9999 -9999 -9999 -9999 -9999 -9999 -9999 -9999 -9999 -9999 -9999 -9999 -9999 -9999 -9999 -9999 -9999 -9999 -9999 -9999 -9999 -9999 -9999 -9999 -9999 -9999 -9999 -9999 -9999 -9999 -9999 -9999 -9999 -9999 -9999 -9999 -9999 -9999 -9999 -9999 -9999 -9999 -9999 -9999 -9999 -9999 -9999 -9999 -9999 -9999 -9999 -9999 -9999 -9999 -9999 -9999 -9999 -9999 -9999 -9999 -9999 -9999 -9999 -9999 -9999 -9999 -9999 -9999 -9999 -9999 -9999 -9999 -9999 -9999 -9999 -9999 -9999 -9999 -9999 -9999 -9999 -9999 -9999 -9999 -9999 -9999 -9999 -9999 -9999 -9999 -9999 -9999 -9999 -9999 -9999 -9999 -9999 -9999 -9999 -9999 -9999 -9999 -9999 -9999 -9999 -9999 -9999 -9999 -9999 -9999 -9999 -9999 -9999 -9999 -9999 -9999 -9999 -9999 -9999 -9999 -9999 -9999 -9999 -9999 -9999 -9999 -9999 -9999 -9999 -9999 -9999 -9999 -9999 -9999 -9999 -9999 -9999 -9999 -9999 -9999 -9999 -9999 -9999 -9999 -9999 -9999 -9999 -9999 -9999 -9999 -9999 -9999 -9999 -9999 -9999 -9999 -9999 -9999 -9999 -9999 -9999 -9999 -9999 -9999 -9999 -9999 -9999 -9999 -9999 -9999 -9999 -9999 -9999 -9999 -9999 -9999 -9999 -9999 -9999 -9999 -9999 -9999 -9999 -9999 -9999 -9999 -9999 -9999 -9999 -9999 -9999 -9999 -9999 -9999 -9999 -9999 -9999 -9999 0.513316929340363 0.519399464130402 0.525510132312775 0.519399464130402 0.526735663414001 0.53781133890152 0.550209999084473 0.562695205211639 0.582822501659393 0.576515138149261 0.542759656906128 0.497642755508423 0.438417762517929 0.382403433322906 0.370169967412949 0.345555335283279 0.359193235635757 0.431715428829193 0.449719160795212 0.482186913490295 0.500040531158447 0.507263720035553 0.469165861606598 0.457350462675095 0.483153730630875 0.508472084999084 0.52061939239502 0.577775418758392 0.590409338474274 0.573996484279633 0.567711055278778 0.581559777259827 0.427280575037003 -9999 -9999 -9999 -9999 -9999 -9999 -9999 -9999 -9999 -9999 -9999 -9999 -9999 -9999 -9999 -9999 -9999 -9999 -9999 -9999 -9999 -9999 -9999 -9999 -9999 -9999 -9999 -9999 -9999 -9999 -9999 -9999 -9999 -9999 -9999 -9999 -9999 -9999 -9999 -9999 -9999 -9999 -9999 -9999 -9999 -9999 -9999 -9999 -9999 -9999 -9999 -9999 -9999 -9999 -9999 -9999 -9999 -9999 -9999 -9999 -9999 -9999 -9999 -9999 -9999 -9999 -9999 -9999 -9999 -9999 -9999 -9999 -9999 -9999 -9999 -9999 -9999 -9999 -9999 -9999 -9999 -9999 -9999 -9999 -9999 -9999 -9999 -9999 -9999 -9999 -9999 -9999 -9999 -9999 -9999 -9999 -9999 -9999
-9999 0.36415433883667 0.361172080039978 0.3513543009758 0.347480654716492 -9999 -9999 -9999 -9999 -9999 -9999 -9999 -9999 -9999 -9999 -9999 -9999 -9999 -9999 -9999 -9999 -9999 -9999 -9999 -9999 -9999 -9999 -9999 -9999 -9999 -9999 -9999 -9999 -9999 -9999 -9999 -9999 -9999 -9999 -9999 -9999 -9999 -9999 -9999 -9999 -9999 -9999 -9999 -9999 -9999 -9999 -9999 -9999 -9999 -9999 -9999 -9999 -9999 -9999 -9999 -9999 -9999 -9999 -9999 -9999 -9999 -9999 -9999 -9999 -9999 -9999 -9999 -9999 -9999 -9999 -9999 -9999 -9999 -9999 -9999 -9999 -9999 -9999 -9999 -9999 -9999 -9999 -9999 -9999 -9999 -9999 -9999 -9999 -9999 -9999 -9999 -9999 -9999 -9999 -9999 -9999 -9999 -9999 -9999 -9999 -9999 -9999 -9999 -9999 -9999 -9999 -9999 -9999 -9999 -9999 -9999 -9999 -9999 -9999 -9999 -9999 -9999 -9999 -9999 -9999 -9999 -9999 -9999 -9999 -9999 -9999 -9999 -9999 -9999 -9999 -9999 -9999 -9999 -9999 -9999 -9999 -9999 -9999 -9999 -9999 -9999 -9999 -9999 -9999 -9999 -9999 -9999 -9999 -9999 -9999 -9999 -9999 -9999 -9999 -9999 -9999 -9999 -9999 -9999 -9999 -9999 -9999 -9999 -9999 -9999 -9999 -9999 -9999 -9999 -9999 -9999 -9999 -9999 -9999 -9999 -9999 -9999 -9999 -9999 -9999 -9999 -9999 -9999 -9999 -9999 -9999 -9999 -9999 -9999 -9999 -9999 -9999 -9999 -9999 -9999 -9999 -9999 -9999 -9999 -9999 -9999 -9999 -9999 -9999 -9999 -9999 -9999 -9999 -9999 -9999 -9999 -9999 -9999 -9999 -9999 -9999 -9999 -9999 -9999 -9999 -9999 -9999 -9999 -9999 -9999 0.525510132312775 0.529189705848694 0.519399464130402 0.519399464130402 0.539047002792358 0.561443150043488 0.557691514492035 0.561443150043488 0.547723054885864 0.458874821662903 0.429494559764862 0.388620138168335 0.423972278833389 0.381373763084412 0.388620138168335 0.37727352976799 0.383434921503067 0.419585049152374 0.439540594816208 0.475131928920746 0.443761736154556 0.402801990509033 0.379788249731064 0.434371620416641 0.486531794071198 0.516962945461273 0.562695205211639 0.568966746330261 0.577775418758392 0.5539470911026 0.540283620357513 0.587878286838531 0.432828307151794 0.438417762517929 -9999 -9999 -9999 -9999 -9999 -9999 -9999 -9999 -9999 -9999 -9999 -9999 -9999 -9999 -9999 -9999 -9999 -9999 -9999 -9999 -9999 -9999 -9999 -9999 -9999 -9999 -9999 -9999 -9999 -9999 -9999 -9999 -9999 -9999 -9999 -9999 -9999 -9999 -9999 -9999 -9999 -9999 -9999 -9999 -9999 -9999 -9999 -9999 -9999 -9999 -9999 -9999 -9999 -9999 -9999 -9999 -9999 -9999 -9999 -9999 -9999 -9999 -9999 -9999 -9999 -9999 -9999 -9999 -9999 -9999 -9999 -9999 -9999 -9999 -9999 -9999 -9999 -9999 -9999 -9999 -9999 -9999 -9999 -9999 -9999 -9999 -9999 -9999 -9999 -9999 -9999 -9999 -9999 -9999 -9999 -9999
-9999 -9999 0.363158375024796 0.348446220159531 0.34941366314888 0.35330268740654 -9999 -9999 -9999 -9999 -9999 -9999 -9999 -9999 -9999 -9999 -9999 -9999 -9999 -9999 -9999 -9999 -9999 -9999 -9999 -9999 -9999 -9999 -9999 -9999 -9999 -9999 -9999 -9999 -9999 -9999 -9999 -9999 -9999 -9999 -9999 -9999 -9999 -9999 -9999 -9999 -9999 -9999 -9999 -9999 -9999 -9999 -9999 -9999 -9999 -9999 -9999 -9999 -9999 -9999 -9999 -9999 -9999 -9999 -9999 -9999 -9999 -9999 -9999 -9999 -9999 -9999 -9999 -9999 -9999 -9999 -9999 -9999 -9999 -9999 -9999 -9999 -9999 -9999 -9999 -9999 -9999 -9999 -9999 -9999 -9999 -9999 -9999 -9999 -9999 -9999 -9999 -9999 -9999 -9999 -9999 -9999 -9999 -9999 -9999 -9999 -9999 -9999 -9999 -9999 -9999 -9999 -9999 -9999 -9999 -9999 -9999 -9999 -9999 -9999 -9999 -9999 -9999 -9999 -9999 -9999 -9999 -9999 -9999 -9999 -9999 -9999 -9999 -9999 -9999 -9999 -9999 -9999 -9999 -9999 -9999 -9999 -9999 -9999 -9999 -9999 -9999 -9999 -9999 -9999 -9999 -9999 -9999 -9999 -9999 -9999 -9999 -9999 -9999 -9999 -9999 -9999 -9999 -9999 -9999 -9999 -9999 -9999 -9999 -9999 -9999 -9999 -9999 -9999 -9999 -9999 -9999 -9999 -9999 -9999 -9999 -9999 -9999 -9999 -9999 -9999 -9999 -9999 -9999 -9999 -9999 -9999 -9999 -9999 -9999 -9999 -9999 -9999 -9999 -9999 -9999 -9999 -9999 -9999 -9999 -9999 -9999 -9999 -9999 -9999 -9999 -9999 -9999 -9999 -9999 -9999 -9999 -9999 -9999 -9999 -9999 -9999 -9999 -9999 -9999 -9999 -9999 -9999 -9999 -9999 0.531647920608521 0.53781133890152 0.530418276786804 0.526735663414001 0.534110188484192 0.548966109752655 0.545239567756653 0.555194437503815 0.529189705848694 0.450858116149902 0.490480989217758 0.469292342662811 0.444048196077347 0.40981537103653 0.415225565433502 0.366151988506317 0.327647596597672 0.376142382621765 0.396744102239609 0.430322766304016 0.420243144035339 0.390139609575272 0.412311524152756 0.4410160779953 0.490179419517517 0.516963064670563 0.536576688289642 0.551454842090607 0.582822501659393 0.581559777259827 0.589143455028534 0.430604219436646 0.418492585420609 0.418492585420609 0.423972278833389 -9999 -9999 -9999 -9999 -9999 -9999 -9999 -9999 -9999 -9999 -9999 -9999 -9999 -9999 -9999 -9999 -9999 -9999 -9999 -9999 -9999 -9999 -9999 -9999 -9999 -9999 -9999 -9999 -9999 -9999 -9999 -9999 -9999 -9999 -9999 -9999 -9999 -9999 -9999 -9999 -9999 -9999 -9999 -9999 -9999 -9999 -9999 -9999 -9999 -9999 -9999 -9999 -9999 -9999 -9999 -9999 -9999 -9999 -9999 -9999 -9999 -9999 -9999 -9999 -9999 -9999 -9999 -9999 -9999 -9999 -9999 -9999 -9999 -9999 -9999 -9999 -9999 -9999 -9999 -9999 -9999 -9999 -9999 -9999 -9999 -9999 -9999 -9999 -9999 -9999 -9999 -9999 -9999 -9999 -9999
-9999 -9999 -9999 -9999 -9999 -9999 -9999 -9999 -9999 -9999 -9999 -9999 -9999 -9999 -9999 -9999 -9999 -9999 -9999 -9999 -9999 -9999 -9999 -9999 -9999 -9999 -9999 -9999 -9999 -9999 -9999 -9999 -9999 -9999 -9999 -9999 -9999 -9999 -9999 -9999 -9999 -9999 -9999 -9999 -9999 -9999 -9999 -9999 -9999 -9999 -9999 -9999 -9999 -9999 -9999 -9999 -9999 -9999 -9999 -9999 -9999 -9999 -9999 -9999 -9999 -9999 -9999 -9999 -9999 -9999 -9999 -9999 -9999 -9999 -9999 -9999 -9999 -9999 -9999 -9999 -9999 -9999 -9999 -9999 -9999 -9999 -9999 -9999 -9999 -9999 -9999 -9999 -9999 -9999 -9999 -9999 -9999 -9999 -9999 -9999 -9999 -9999 -9999 -9999 -9999 -9999 -9999 -9999 -9999 -9999 -9999 -9999 -9999 -9999 -9999 -9999 -9999 -9999 -9999 -9999 -9999 -9999 -9999 -9999 -9999 -9999 -9999 -9999 -9999 -9999 -9999 -9999 -9999 -9999 -9999 -9999 -9999 -9999 -9999 -9999 -9999 -9999 -9999 -9999 -9999 -9999 -9999 -9999 -9999 -9999 -9999 -9999 -9999 -9999 -9999 -9999 -9999 -9999 -9999 -9999 -9999 -9999 -9999 -9999 -9999 -9999 -9999 -9999 -9999 -9999 -9999 -9999 -9999 -9999 -9999 -9999 -9999 -9999 -9999 -9999 -9999 -9999 -9999 -9999 -9999 -9999 -9999 -9999 -9999 -9999 -9999 -9999 -9999 -9999 -9999 -9999 -9999 -9999 -9999 -9999 -9999 -9999 -9999 -9999 -9999 -9999 -9999 -9999 -9999 -9999 -9999 -9999 -9999 -9999 -9999 -9999 -9999 -9999 -9999 -9999 -9999 -9999 -9999 -9999 -9999 -9999 -9999 -9999 -9999 0.525510132312775 0.531647920608521 0.53781133890152 0.535343050956726 0.532878518104553 0.529189705848694 0.529189705848694 0.530418276786804 0.540283620357513 0.534110367298126 0.512103915214539 0.470457285642624 0.451998651027679 0.419585049152374 0.460026234388351 0.464647322893143 0.425073355436325 0.387579411268234 0.390669316053391 0.395765513181686 0.396667629480362 0.38812991976738 0.407080411911011 0.416731148958206 0.452437371015549 0.494947403669357 0.532878518104553 0.542759656906128 0.565201759338379 0.59928160905838 0.416312843561172 0.415225565433502 0.411974251270294 0.413056284189224 0.416312843561172 0.419585049152374 0.419585049152374 0.404449254274368 0.39595639705658 -9999 -9999 -9999 0.394902914762497 -9999 -9999 -9999 -9999 -9999 -9999 -9999 -9999 -9999 -9999 -9999 -9999 -9999 -9999 -9999 -9999 -9999 -9999 -9999 -9999 -9999 -9999 -9999 -9999 -9999 -9999 -9999 -9999 -9999 -9999 -9999 -9999 -9999 -9999 -9999 -9999 -9999 -9999 -9999 -9999 -9999 -9999 -9999 -9999 -9999 -9999 -9999 -9999 -9999 -9999 -9999 -9999 -9999 -9999 -9999 -9999 -9999 -9999 -9999 -9999 -9999 -9999 -9999 -9999 -9999 -9999 -9999 -9999 -9999 -9999 -9999 -9999 -9999 -9999 -9999 -9999 -9999 -9999 -9999 -9999 -9999 -9999 -9999 -9999 -9999 -9999 -9999 -9999
-9999 -9999 -9999 -9999 -9999 -9999 -9999 -9999 -9999 -9999 -9999 -9999 -9999 -9999 -9999 -9999 -9999 -9999 -9999 -9999 -9999 -9999 -9999 -9999 -9999 -9999 -9999 -9999 -9999 -9999 -9999 -9999 -9999 -9999 -9999 -9999 -9999 -9999 -9999 -9999 -9999 -9999 -9999 -9999 -9999 -9999 -9999 -9999 -9999 -9999 -9999 -9999 -9999 -9999 -9999 -9999 -9999 -9999 -9999 -9999 -9999 -9999 -9999 -9999 -9999 -9999 -9999 -9999 -9999 -9999 -9999 -9999 -9999 -9999 -9999 -9999 -9999 -9999 -9999 -9999 -9999 -9999 -9999 -9999 -9999 -9999 -9999 -9999 -9999 -9999 -9999 -9999 -9999 -9999 -9999 -9999 -9999 -9999 -9999 -9999 -9999 -9999 -9999 -9999 -9999 -9999 -9999 -9999 -9999 -9999 -9999 -9999 -9999 -9999 -9999 -9999 -9999 -9999 -9999 -9999 -9999 -9999 -9999 -9999 -9999 -9999 -9999 -9999 -9999 -9999 -9999 -9999 -9999 -9999 -9999 -9999 -9999 -9999 -9999 -9999 -9999 -9999 -9999 -9999 -9999 -9999 -9999 -9999 -9999 -9999 -9999 -9999 -9999 -9999 -9999 -9999 -9999 -9999 -9999 -9999 -9999 -9999 -9999 -9999 -9999 -9999 -9999 -9999 -9999 -9999 -9999 -9999 -9999 -9999 -9999 -9999 -9999 -9999 -9999 -9999 -9999 -9999 -9999 -9999 -9999 -9999 -9999 -9999 -9999 -9999 -9999 -9999 -9999 -9999 -9999 -9999 -9999 -9999 -9999 -9999 -9999 -9999 -9999 -9999 -9999 -9999 -9999 -9999 -9999 -9999 -9999 -9999 -9999 -9999 -9999 -9999 -9999 -9999 -9999 -9999 -9999 -9999 -9999 -9999 -9999 -9999 -9999 0.52061939239502 0.523062586784363 0.525510132312775 0.524285793304443 0.52061939239502 0.526735544204712 0.535342872142792 0.535342872142792 0.523062586784363 0.49884107708931 0.512103915214539 0.5464808344841 0.562695205211639 0.551454842090607 0.513316929340363 0.51089209318161 0.52061939239502 0.509681522846222 0.473961114883423 0.4658063352108 0.441791146993637 0.414022207260132 0.412781804800034 0.400750547647476 0.423454493284225 0.461873561143875 0.487803548574448 0.525510132312775 0.5539470911026 0.561443150043488 0.572738111019135 0.558941304683685 0.560191810131073 0.560191810131073 0.561443150043488 0.589143455028534 0.426176100969315 0.418492585420609 0.411974251270294 0.405518889427185 0.391753375530243 0.384468287229538 0.387579411268234 -9999 0.395956516265869 0.39385125041008 -9999 -9999 -9999 -9999 -9999 -9999 -9999 -9999 -9999 -9999 -9999 -9999 -9999 -9999 -9999 -9999 -9999 -9999 -9999 -9999 -9999 -9999 -9999 -9999 -9999 -9999 -9999 -9999 -9999 -9999 -9999 -9999 -9999 -9999 -9999 -9999 -9999 -9999 -9999 -9999 -9999 -9999 -9999 -9999 -9999 -9999 -9999 -9999 -9999 -9999 -9999 -9999 -9999 -9999 -9999 -9999 -9999 -9999 -9999 -9999 -9999 -9999 -9999 -9999 -9999 -9999 -9999 -9999 -9999 -9999 -9999 -9999 -9999 -9999 -9999 -9999 -9999 -9999 -9999 -9999 -9999 -9999 -9999 -9999 -9999 -9999 -9999
-9999 -9999 -9999 -9999 -9999 -9999 -9999 -9999 -9999 -9999 -9999 -9999 -9999 -9999 -9999 -9999 -9999 -9999 -9999 -9999 -9999 -9999 -9999 -9999 -9999 -9999 -9999 -9999 -9999 -9999 -9999 -9999 -9999 -9999 -9999 -9999 -9999 -9999 -9999 -9999 -9999 -9999 -9999 -9999 -9999 -9999 -9999 -9999 -9999 -9999 -9999 -9999 -9999 -9999 -9999 -9999 -9999 -9999 -9999 -9999 -9999 -9999 -9999 -9999 -9999 -9999 -9999 -9999 -9999 -9999 -9999 -9999 -9999 -9999 -9999 -9999 -9999 -9999 -9999 -9999 -9999 -9999 -9999 -9999 -9999 -9999 -9999 -9999 -9999 -9999 -9999 -9999 -9999 -9999 -9999 -9999 -9999 -9999 -9999 -9999 -9999 -9999 -9999 -9999 -9999 -9999 -9999 -9999 -9999 -9999 -9999 -9999 -9999 -9999 -9999 -9999 -9999 -9999 -9999 -9999 -9999 -9999 -9999 -9999 -9999 -9999 -9999 -9999 -9999 -9999 -9999 -9999 -9999 -9999 -9999 -9999 -9999 -9999 -9999 -9999 -9999 -9999 -9999 -9999 -9999 -9999 -9999 -9999 -9999 -9999 -9999 -9999 -9999 -9999 -9999 -9999 -9999 -9999 -9999 -9999 -9999 -9999 -9999 -9999 -9999 -9999 -9999 -9999 -9999 -9999 -9999 -9999 -9999 -9999 -9999 -9999 -9999 -9999 -9999 -9999 -9999 -9999 -9999 -9999 -9999 -9999 -9999 -9999 -9999 -9999 -9999 -9999 -9999 -9999 -9999 -9999 -9999 -9999 -9999 -9999 -9999 -9999 -9999 -9999 -9999 -9999 -9999 -9999 -9999 -9999 -9999 -9999 -9999 -9999 -9999 -9999 -9999 -9999 -9999 -9999 -9999 -9999 -9999 -9999 -9999 -9999 0.521840453147888 0.521840453147888 0.518180727958679 0.500040531158447 0.49884107708931 0.488104403018951 0.507263720035553 0.531647920608521 0.53781133890152 0.527962148189545 0.51089209318161 0.503646492958069 0.5539470911026 0.604360222816467 0.604360222816467 0.589143455028534 0.577775418758392 0.560191810131073 0.524285793304443 0.490481108427048 0.478652954101562 0.468128859996796 0.4658063352108 0.44854062795639 0.429133385419846 0.420084625482559 0.486789375543594 0.508471965789795 0.509637653827667 0.498276770114899 0.506695330142975 0.526336014270782 0.547723054885864 0.576515138149261 0.580297768115997 0.579036295413971 0.411974132061005 0.426176100969315 0.431715428829193 0.421775162220001 0.411974132061005 0.391753375530243 0.385503500699997 0.385503500699997 -9999 0.389662683010101 0.387579411268234 0.383434921503067 0.40231528878212 0.422872930765152 0.450858116149902 -9999 -9999 -9999 -9999 -9999 -9999 -9999 -9999 -9999 -9999 -9999 -9999 -9999 -9999 -9999 -9999 -9999 -9999 -9999 -9999 -9999 -9999 -9999 -9999 -9999 -9999 -9999 -9999 -9999 -9999 -9999 -9999 -9999 -9999 -9999 -9999 -9999 -9999 -9999 -9999 -9999 -9999 -9999 -9999 -9999 -9999 -9999 -9999 -9999 -9999 -9999 -9999 -9999 -9999 -9999 -9999 -9999 -9999 -9999 -9999 -9999 -9999 -9999 -9999 -9999 -9999 -9999 -9999 -9999 -9999 -9999 -9999 -9999 -9999 -9999 -9999 -9999 -9999 -9999 -9999 -9999 -9999 -9999
-9999 -9999 -9999 -9999 -9999 -9999 -9999 -9999 -9999 -9999 -9999 -9999 -9999 -9999 -9999 -9999 -9999 -9999 -9999 -9999 -9999 -9999 -9999 -9999 -9999 -9999 -9999 -9999 -9999 -9999 -9999 -9999 -9999 -9999 -9999 -9999 -9999 -9999 -9999 -9999 -9999 -9999 -9999 -9999 -9999 -9999 -9999 -9999 -9999 -9999 -9999 -9999 -9999 -9999 -9999 -9999 -9999 -9999 -9999 -9999 -9999 -9999 -9999 -9999 -9999 -9999 -9999 -9999 -9999 -9999 -9999 -9999 -9999 -9999 -9999 -9999 -9999 -9999 -9999 -9999 -9999 -9999 -9999 -9999 -9999 -9999 -9999 -9999 -9999 -9999 -9999 -9999 -9999 -9999 -9999 -9999 -9999 -9999 -9999 -9999 -9999 -9999 -9999 -9999 -9999 -9999 -9999 -9999 -9999 -9999 -9999 -9999 -9999 -9999 -9999 -9999 -9999 -9999 -9999 -9999 -9999 -9999 -9999 -9999 -9999 -9999 -9999 -9999 -9999 -9999 -9999 -9999 -9999 -9999 -9999 -9999 -9999 -9999 -9999 -9999 -9999 -9999 -9999 -9999 -9999 -9999 -9999 -9999 -9999 -9999 -9999 -9999 -9999 -9999 -9999 -9999 -9999 -9999 -9999 -9999 -9999 -9999 -9999 -9999 -9999 -9999 -9999 -9999 -9999 -9999 -9999 -9999 -9999 -9999 -9999 -9999 -9999 -9999 -9999 -9999 -9999 -9999 -9999 -9999 -9999 -9999 -9999 -9999 -9999 -9999 -9999 -9999 -9999 -9999 -9999 -9999 -9999 -9999 -9999 -9999 -9999 -9999 -9999 -9999 -9999 -9999 -9999 -9999 -9999 -9999 -9999 -9999 -9999 -9999 -9999 -9999 -9999 -9999 -9999 -9999 -9999 -9999 -9999 -9999 0.534110367298126 0.514531075954437 0.519399464130402 0.519399464130402 0.514531075954437 0.485733270645142 0.456576585769653 0.458874821662903 0.507263720035553 0.527962148189545 0.542759656906128 0.53781133890152 0.527962148189545 0.531647920608521 0.543999075889587 0.577775418758392 0.603090107440948 0.600550711154938 0.572738111019135 0.584085643291473 0.545239448547363 0.52061939239502 0.492863059043884 0.469292342662811 0.497642755508423 0.477477848529816 0.486918181180954 0.459650754928589 0.452437371015549 0.448853999376297 0.455293446779251 0.478765785694122 0.527828872203827 0.5539470911026 0.575255513191223 0.577775418758392 0.595476686954498 0.589143455028534 0.411974251270294 0.417401850223541 0.422872930765152 0.430604219436646 0.411974132061005 0.398068904876709 0.386540532112122 -9999 0.383434921503067 0.383434921503067 0.381373763084412 0.383434921503067 0.389662802219391 0.418492585420609 -9999 -9999 -9999 -9999 -9999 -9999 -9999 -9999 -9999 -9999 -9999 -9999 -9999 -9999 -9999 -9999 -9999 -9999 -9999 -9999 -9999 -9999 -9999 -9999 -9999 -9999 -9999 -9999 -9999 -9999 -9999 -9999 -9999 -9999 -9999 -9999 -9999 -9999 -9999 -9999 -9999 -9999 -9999 -9999 -9999 -9999 -9999 -9999 -9999 -9999 -9999 -9999 -9999 -9999 -9999 -9999 -9999 -9999 -9999 -9999 -9999 -9999 -9999 -9999 -9999 -9999 -9999 -9999 -9999 -9999 -9999 -9999 -9999 -9999 -9999 -9999 -9999 -9999 -9999 -9999 -9999 -9999 -9999 -9999
-9999 -9999 -9999 -9999 -9999 -9999 -9999 -9999 -9999 -9999 -9999 -9999 -9999 -9999 -9999 -9999 -9999 -9999 -9999 -9999 -9999 -9999 -9999 -9999 -9999 -9999 -9999 -9999 -9999 -9999 -9999 -9999 -9999 -9999 -9999 -9999 -9999 -9999 -9999 -9999 -9999 -9999 -9999 -9999 -9999 -9999 -9999 -9999 -9999 -9999 -9999 -9999 -9999 -9999 -9999 -9999 -9999 -9999 -9999 -9999 -9999 -9999 -9999 -9999 -9999 -9999 -9999 -9999 -9999 -9999 -9999 -9999 -9999 -9999 -9999 -9999 -9999 -9999 -9999 -9999 -9999 -9999 -9999 -9999 -9999 -9999 -9999 -9999 -9999 -9999 -9999 -9999 -9999 -9999 -9999 -9999 -9999 -9999 -9999 -9999 -9999 -9999 -9999 -9999 -9999 -9999 -9999 -9999 -9999 -9999 -9999 -9999 -9999 -9999 -9999 -9999 -9999 -9999 -9999 -9999 -9999 -9999 -9999 -9999 -9999 -9999 -9999 -9999 -9999 -9999 -9999 -9999 -9999 -9999 -9999 -9999 -9999 -9999 -9999 -9999 -9999 -9999 -9999 -9999 -9999 -9999 -9999 -9999 -9999 -9999 -9999 -9999 -9999 -9999 -9999 -9999 -9999 -9999 -9999 -9999 -9999 -9999 -9999 -9999 -9999 -9999 -9999 -9999 -9999 -9999 -9999 -9999 -9999 -9999 -9999 -9999 -9999 -9999 -9999 -9999 -9999 -9999 -9999 -9999 -9999 -9999 -9999 -9999 -9999 -9999 -9999 -9999 -9999 -9999 -9999 -9999 -9999 -9999 -9999 -9999 -9999 -9999 -9999 -9999 -9999 -9999 -9999 -9999 -9999 -9999 -9999 -9999 -9999 -9999 -9999 -9999 -9999 -9999 -9999 -9999 -9999 -9999 0.570223152637482 0.535343050956726 0.512103915214539 0.507263720035553 0.516963064670563 0.514531075954437 0.512103915214539 0.475131928920746 0.4658063352108 0.470457285642624 0.503646492958069 0.539047002792358 0.5539470911026 0.548966109752655 0.555194437503815 0.5539470911026 0.5464808344841 0.541521191596985 0.556442558765411 0.562695205211639 0.573996484279633 0.605630695819855 0.575255513191223 0.532878518104553 0.521840453147888 0.500040531158447 0.512103915214539 0.497642755508423 0.524285793304443 0.485690385103226 0.443189144134521 0.453414440155029 0.505838334560394 0.525510132312775 0.535343050956726 0.566456019878387 0.581559777259827 0.568966746330261 0.589143455028534 0.604360222816467 0.600550711154938 0.419585049152374 0.420679241418839 0.425073355436325 0.417401850223541 0.394902914762497 0.392801403999329 0.389662683010101 0.389662683010101 0.389662683010101 0.384468287229538 0.384468287229538 0.388620138168335 0.40981537103653 0.430604219436646 0.445179164409637 -9999 -9999 -9999 -9999 -9999 -9999 -9999 -9999 -9999 -9999 -9999 -9999 -9999 -9999 -9999 -9999 -9999 -9999 -9999 -9999 -9999 -9999 -9999 -9999 -9999 -9999 -9999 -9999 -9999 -9999 -9999 -9999 -9999 -9999 -9999 -9999 -9999 -9999 -9999 -9999 -9999 -9999 -9999 -9999 -9999 -9999 -9999 -9999 -9999 -9999 -9999 -9999 -9999 -9999 -9999 -9999 -9999 -9999 -9999 -9999 -9999 -9999 -9999 -9999 -9999 -9999 -9999 -9999 -9999 -9999 -9999 -9999 -9999 -9999 -9999 -9999 -9999 -9999 -9999 -9999 -9999 -9999
-9999 -9999 -9999 -9999 -9999 -9999 -9999 -9999 -9999 -9999 -9999 -9999 -9999 -9999 -9999 -9999 -9999 -9999 -9999 -9999 -9999 -9999 -9999 -9999 -9999 -9999 -9999 -9999 -9999 -9999 -9999 -9999 -9999 -9999 -9999 -9999 -9999 -9999 -9999 -9999 -9999 -9999 -9999 -9999 -9999 -9999 -9999 -9999 -9999 -9999 -9999 -9999 -9999 -9999 -9999 -9999 -9999 -9999 -9999 -9999 -9999 -9999 -9999 -9999 -9999 -9999 -9999 -9999 -9999 -9999 -9999 -9999 -9999 -9999 -9999 -9999 -9999 -9999 -9999 -9999 -9999 -9999 -9999 -9999 -9999 -9999 -9999 -9999 -9999 -9999 -9999 -9999 -9999 -9999 -9999 -9999 -9999 -9999 -9999 -9999 -9999 -9999 -9999 -9999 -9999 -9999 -9999 -9999 -9999 -9999 -9999 -9999 -9999 -9999 -9999 -9999 -9999 -9999 -9999 -9999 -9999 -9999 -9999 -9999 -9999 -9999 -9999 -9999 -9999 -9999 -9999 -9999 -9999 -9999 -9999 -9999 -9999 -9999 -9999 -9999 -9999 -9999 -9999 -9999 -9999 -9999 -9999 -9999 -9999 -9999 -9999 -9999 -9999 -9999 -9999 -9999 -9999 -9999 -9999 -9999 -9999 -9999 -9999 -9999 -9999 -9999 -9999 -9999 -9999 -9999 -9999 -9999 -9999 -9999 -9999 -9999 -9999 -9999 -9999 -9999 -9999 -9999 -9999 -9999 -9999 -9999 -9999 -9999 -9999 -9999 -9999 -9999 -9999 -9999 -9999 -9999 -9999 -9999 -9999 -9999 -9999 -9999 -9999 -9999 -9999 -9999 -9999 -9999 -9999 -9999 0.62853741645813 0.609443962574005 -9999 -9999 -9999 0.540283620357513 0.548966109752655 0.555194437503815 0.570223152637482 0.581559896469116 0.589143455028534 0.575255513191223 0.551454842090607 0.525510132312775 0.503646492958069 0.498840928077698 0.507263720035553 0.516962945461273 0.500040531158447 0.494056016206741 0.507263720035553 0.514531075954437 0.52061939239502 0.541521191596985 0.563948035240173 0.575255513191223 0.581559777259827 0.576515138149261 0.567711055278778 0.558941304683685 0.550209999084473 0.540283620357513 0.542759656906128 0.580297768115997 0.605630695819855 0.575255513191223 0.552700459957123 0.539047002792358 0.542759656906128 0.556442558765411 0.5464808344841 0.494012773036957 0.475836992263794 0.51089209318161 0.539047002792358 0.573996484279633 0.577775418758392 0.560191810131073 0.589143455028534 0.605630695819855 0.586613535881042 0.419585049152374 0.600550830364227 0.423972278833389 0.419585049152374 0.42067939043045 0.418492585420609 0.40231528878212 0.386540532112122 0.382403433322906 0.380345821380615 0.384468287229538 0.379319876432419 0.383434921503067 0.391753375530243 0.422872930765152 0.433942854404449 0.431715428829193 0.445179283618927 0.442918866872787 0.418492585420609 0.551752984523773 0.389398336410522 0.430604219436646 0.426176100969315 0.425073355436325 0.433942854404449 0.431715428829193 0.418492585420609 0.422872930765152 -9999 -9999 -9999 -9999 -9999 -9999 -9999 -9999 -9999 -9999 -9999 -9999 -9999 -9999 -9999 -9999 -9999 -9999 -9999 -9999 -9999 -9999 -9999 -9999 -9999 -9999 -9999 -9999 -9999 -9999 -9999 -9999 -9999 -9999 -9999 -9999 -9999 -9999 -9999 -9999 -9999 -9999 -9999 -9999 -9999 -9999 -9999 -9999 -9999 -9999 -9999 -9999 -9999 -9999 -9999 -9999 -9999 -9999 -9999 -9999 -9999 -9999 -9999 -9999 -9999 -9999 -9999 -9999 -9999 -9999
-9999 -9999 -9999 -9999 -9999 -9999 -9999 -9999 -9999 -9999 -9999 -9999 -9999 -9999 -9999 -9999 -9999 -9999 -9999 -9999 -9999 -9999 -9999 -9999 -9999 -9999 -9999 -9999 -9999 -9999 -9999 -9999 -9999 -9999 -9999 -9999 -9999 -9999 -9999 -9999 -9999 -9999 -9999 -9999 -9999 -9999 -9999 -9999 -9999 -9999 -9999 -9999 -9999 -9999 -9999 -9999 -9999 -9999 -9999 -9999 -9999 -9999 -9999 -9999 -9999 -9999 -9999 -9999 -9999 -9999 -9999 -9999 -9999 -9999 -9999 -9999 -9999 -9999 -9999 -9999 -9999 -9999 -9999 -9999 -9999 -9999 -9999 -9999 -9999 -9999 -9999 -9999 -9999 -9999 -9999 -9999 -9999 -9999 -9999 -9999 -9999 -9999 -9999 -9999 -9999 -9999 -9999 -9999 -9999 -9999 -9999 -9999 -9999 -9999 -9999 -9999 -9999 -9999 -9999 -9999 -9999 -9999 -9999 -9999 -9999 -9999 -9999 -9999 -9999 -9999 -9999 -9999 -9999 -9999 -9999 -9999 -9999 -9999 -9999 -9999 -9999 -9999 -9999 -9999 -9999 -9999 -9999 -9999 -9999 -9999 -9999 -9999 -9999 -9999 -9999 -9999 -9999 -9999 -9999 -9999 -9999 -9999 -9999 -9999 -9999 -9999 -9999 -9999 -9999 -9999 -9999 -9999 -9999 -9999 -9999 -9999 -9999 -9999 -9999 -9999 -9999 -9999 -9999 -9999 -9999 -9999 -9999 -9999 -9999 -9999 -9999 -9999 -9999 -9999 -9999 -9999 -9999 -9999 -9999 -9999 -9999 -9999 -9999 -9999 -9999 -9999 -9999 -9999 0.473961114883423 0.479829609394073 0.62726366519928 0.605630695819855 0.580297768115997 0.548966109752655 0.525510132312775 0.525510132312775 0.541521191596985 0.545239448547363 0.548966109752655 0.557691514492035 0.566456019878387 0.563948035240173 0.535343050956726 0.526735663414001 0.506056785583496 0.490481108427048 0.496445864439011 0.513316929340363 0.508472084999084 0.509681522846222 0.531647920608521 0.550209999084473 0.535343050956726 0.566456019878387 0.577775418758392 0.59674459695816 0.601820290088654 0.601820290088654 0.595476686954498 0.589143455028534 0.581559777259827 0.575255513191223 0.566456019878387 0.551454842090607 0.563948035240173 0.577775418758392 0.579036295413971 0.59420919418335 0.581559777259827 0.560191810131073 0.515746593475342 0.499910145998001 0.521840453147888 0.557691514492035 0.587878286838531 0.601820290088654 0.605630695819855 0.592942118644714 0.59928160905838 0.614531695842743 0.592942118644714 0.601820290088654 0.429494678974152 0.423972278833389 0.417401850223541 0.423972278833389 0.417401850223541 0.40981537103653 0.395956516265869 0.383434921503067 0.382403433322906 0.394902914762497 0.392801403999329 0.398068904876709 0.406590431928635 0.432828307151794 0.436176955699921 0.427280575037003 0.429494559764862 0.425073355436325 0.406590431928635 0.552820026874542 0.394788563251495 0.560763299465179 0.556832015514374 0.403381377458572 0.405518889427185 0.406590431928635 0.416312843561172 0.428386718034744 0.442918866872787 -9999 -9999 -9999 -9999 -9999 -9999 -9999 -9999 -9999 -9999 -9999 -9999 -9999 -9999 -9999 -9999 -9999 -9999 -9999 -9999 -9999 -9999 -9999 -9999 -9999 -9999 -9999 -9999 -9999 -9999 -9999 -9999 -9999 -9999 -9999 -9999 -9999 -9999 -9999 -9999 -9999 -9999 -9999 -9999 -9999 -9999 -9999 -9999 -9999 -9999 -9999 -9999 -9999 -9999 -9999 -9999 -9999 -9999 -9999 -9999 -9999 -9999 -9999 -9999 -9999 -9999 -9999 -9999 -9999
-9999 -9999 -9999 -9999 -9999 -9999 -9999 -9999 -9999 -9999 -9999 -9999 -9999 -9999 -9999 -9999 -9999 -9999 -9999 -9999 -9999 -9999 -9999 -9999 -9999 -9999 -9999 -9999 -9999 -9999 -9999 -9999 -9999 -9999 -9999 -9999 -9999 -9999 -9999 -9999 -9999 -9999 -9999 -9999 -9999 -9999 -9999 -9999 -9999 -9999 -9999 -9999 -9999 -9999 -9999 -9999 -9999 -9999 -9999 -9999 -9999 -9999 -9999 -9999 -9999 -9999 -9999 -9999 -9999 -9999 -9999 -9999 -9999 -9999 -9999 -9999 -9999 -9999 -9999 -9999 -9999 -9999 -9999 -9999 -9999 -9999 -9999 -9999 -9999 -9999 -9999 -9999 -9999 -9999 -9999 -9999 -9999 -9999 -9999 -9999 -9999 -9999 -9999 -9999 -9999 -9999 -9999 -9999 -9999 -9999 -9999 -9999 -9999 -9999 -9999 -9999 -9999 -9999 -9999 -9999 -9999 -9999 -9999 -9999 -9999 -9999 -9999 -9999 -9999 -9999 -9999 -9999 -9999 -9999 -9999 -9999 -9999 -9999 -9999 -9999 -9999 -9999 -9999 -9999 -9999 -9999 -9999 -9999 -9999 -9999 -9999 -9999 -9999 -9999 -9999 -9999 -9999 -9999 -9999 -9999 -9999 -9999 -9999 -9999 -9999 -9999 -9999 -9999 -9999 -9999 -9999 -9999 -9999 -9999 -9999 -9999 -9999 -9999 -9999 -9999 -9999 -9999 -9999 -9999 -9999 -9999 -9999 -9999 -9999 -9999 -9999 -9999 -9999 -9999 -9999 -9999 -9999 -9999 -9999 -9999 -9999 -9999 -9999 -9999 -9999 0.247763082385063 0.449719160795212 0.462333679199219 0.472791761159897 0.479829609394073 0.481007546186447 0.604360222816467 0.579036295413971 0.547723054885864 0.516963064670563 0.516962945461273 0.529189705848694 0.542759656906128 0.550209999084473 0.5539470911026 0.545239448547363 0.542759656906128 0.529189705848694 0.515746593475342 0.500040531158447 0.489292174577713 0.489292025566101 0.507263720035553 0.512103915214539 0.53781133890152 0.532878518104553 0.551454842090607 0.573996484279633 0.590409159660339 0.605630695819855 0.617076933383942 0.623442828655243 0.623442828655243 0.620896100997925 0.61834979057312 0.615804195404053 0.614531695842743 0.606901407241821 0.577775418758392 0.545239567756653 0.535343050956726 0.586613535881042 0.581559777259827 0.541521191596985 0.539047002792358 0.548966109752655 0.552700638771057 0.5539470911026 0.589143455028534 0.609443962574005 0.615804195404053 0.59674459695816 0.610715508460999 0.59674459695816 0.622169435024261 0.613259434700012 0.610715508460999 0.425073355436325 0.431715428829193 0.423972278833389 0.428386718034744 0.425073355436325 0.411974132061005 0.404449254274368 0.392801403999329 0.398068904876709 0.407663643360138 0.413056284189224 0.417401850223541 0.422872930765152 0.430604219436646 0.432828307151794 0.431715428829193 0.429494678974152 0.420679241418839 0.546774685382843 0.514638841152191 0.524920225143433 0.502977669239044 0.491432934999466 0.544292628765106 0.545799791812897 0.548818171024323 0.397724151611328 0.403381377458572 0.445179283618927 -9999 -9999 -9999 -9999 -9999 -9999 -9999 -9999 -9999 -9999 -9999 -9999 -9999 -9999 -9999 -9999 -9999 -9999 -9999 -9999 -9999 -9999 -9999 -9999 -9999 -9999 -9999 -9999 -9999 -9999 -9999 -9999 -9999 -9999 -9999 -9999 -9999 -9999 -9999 -9999 -9999 -9999 -9999 -9999 -9999 -9999 -9999 -9999 -9999 -9999 -9999 -9999 -9999 -9999 -9999 -9999 -9999 -9999 -9999 -9999 -9999 -9999 -9999 -9999 -9999 -9999 -9999 -9999 -9999
-9999 -9999 -9999 -9999 -9999 -9999 -9999 -9999 -9999 -9999 -9999 -9999 -9999 -9999 -9999 -9999 -9999 -9999 -9999 -9999 -9999 -9999 -9999 -9999 -9999 -9999 -9999 -9999 -9999 -9999 -9999 -9999 -9999 -9999 -9999 -9999 -9999 -9999 -9999 -9999 -9999 -9999 -9999 -9999 -9999 -9999 -9999 -9999 -9999 -9999 -9999 -9999 -9999 -9999 -9999 -9999 -9999 -9999 -9999 -9999 -9999 -9999 -9999 -9999 -9999 -9999 -9999 -9999 -9999 -9999 -9999 -9999 -9999 -9999 -9999 -9999 -9999 -9999 -9999 -9999 -9999 -9999 -9999 -9999 -9999 -9999 -9999 -9999 -9999 -9999 -9999 -9999 -9999 -9999 -9999 -9999 -9999 -9999 -9999 -9999 -9999 -9999 -9999 -9999 -9999 -9999 -9999 -9999 -9999 -9999 -9999 -9999 -9999 -9999 -9999 -9999 -9999 -9999 -9999 -9999 -9999 -9999 -9999 -9999 -9999 -9999 -9999 -9999 -9999 -9999 -9999 -9999 -9999 -9999 -9999 -9999 -9999 -9999 -9999 -9999 -9999 -9999 -9999 -9999 -9999 -9999 -9999 -9999 -9999 -9999 -9999 -9999 -9999 -9999 -9999 -9999 -9999 -9999 -9999 -9999 -9999 -9999 -9999 -9999 -9999 -9999 -9999 -9999 -9999 -9999 -9999 -9999 -9999 -9999 -9999 -9999 -9999 -9999 -9999 -9999 -9999 -9999 -9999 -9999 -9999 -9999 -9999 -9999 -9999 -9999 -9999 -9999 -9999 -9999 -9999 -9999 -9999 -9999 -9999 -9999 -9999 -9999 -9999 0.23400217294693 0.413056284189224 0.430604219436646 0.449719160795212 0.462333679199219 0.473961114883423 0.478652954101562 0.481007546186447 0.604360222816467 0.579036295413971 0.547723054885864 0.52061939239502 0.521840453147888 0.523062586784363 0.530418276786804 0.531647920608521 0.545239448547363 0.5539470911026 0.542759656906128 0.526735663414001 0.512103915214539 0.496445864439011 0.489292174577713 0.489292025566101 0.501241266727448 0.509681522846222 0.530418276786804 0.565201759338379 0.572738111019135 0.586613535881042 0.601820170879364 0.622169435024261 0.631085157394409 0.638727784156799 0.642548382282257 0.645094752311707 0.645094752311707 0.645094752311707 0.645094752311707 0.641274988651276 0.614531695842743 0.573996484279633 0.552700638771057 0.535343050956726 0.565201759338379 0.570223152637482 0.587878286838531 0.589143455028534 0.600550711154938 0.601820290088654 0.614531695842743 0.614531695842743 0.614531695842743 0.61834979057312 0.620896100997925 0.609443783760071 0.622169435024261 0.629811346530914 0.617076933383942 0.614531695842743 0.432828307151794 0.433942854404449 0.432828307151794 0.421775311231613 0.407663643360138 0.407663643360138 0.403381377458572 0.408738613128662 0.407663643360138 0.400188505649567 0.411974251270294 0.411974251270294 0.415225565433502 0.586201429367065 0.59162962436676 0.405518889427185 0.406590431928635 0.568466424942017 0.506333649158478 0.471303790807724 0.460367619991302 0.467310905456543 0.480937451124191 0.528861820697784 0.388054549694061 0.411974132061005 0.415225565433502 -9999 -9999 -9999 -9999 -9999 -9999 -9999 -9999 -9999 -9999 -9999 -9999 -9999 -9999 -9999 -9999 -9999 -9999 -9999 -9999 -9999 -9999 -9999 -9999 -9999 -9999 -9999 -9999 -9999 -9999 -9999 -9999 -9999 -9999 -9999 -9999 -9999 -9999 -9999 -9999 -9999 -9999 -9999 -9999 -9999 -9999 -9999 -9999 -9999 -9999 -9999 -9999 -9999 -9999 -9999 -9999 -9999 -9999 -9999 -9999 -9999 -9999 -9999 -9999 -9999 -9999 -9999 -9999 -9999 -9999
-9999 -9999 -9999 -9999 -9999 -9999 -9999 -9999 -9999 -9999 -9999 -9999 -9999 -9999 -9999 -9999 -9999 -9999 -9999 -9999 -9999 -9999 -9999 -9999 -9999 -9999 -9999 -9999 -9999 -9999 -9999 -9999 -9999 -9999 -9999 -9999 -9999 -9999 -9999 -9999 -9999 -9999 -9999 -9999 -9999 -9999 -9999 -9999 -9999 -9999 -9999 -9999 -9999 -9999 -9999 -9999 -9999 -9999 -9999 -9999 -9999 -9999 -9999 -9999 -9999 -9999 -9999 -9999 -9999 -9999 -9999 -9999 -9999 -9999 -9999 -9999 -9999 -9999 -9999 -9999 -9999 -9999 -9999 -9999 -9999 -9999 -9999 -9999 -9999 -9999 -9999 -9999 -9999 -9999 -9999 -9999 -9999 -9999 -9999 -9999 -9999 -9999 -9999 -9999 -9999 -9999 -9999 -9999 -9999 -9999 -9999 -9999 -9999 -9999 -9999 -9999 -9999 -9999 -9999 -9999 -9999 -9999 -9999 -9999 -9999 -9999 -9999 -9999 -9999 -9999 -9999 -9999 -9999 -9999 -9999 -9999 -9999 -9999 -9999 -9999 -9999 -9999 -9999 -9999 -9999 -9999 -9999 -9999 -9999 -9999 -9999 -9999 -9999 -9999 -9999 -9999 -9999 -9999 -9999 -9999 -9999 -9999 -9999 -9999 -9999 -9999 -9999 -9999 -9999 -9999 -9999 -9999 -9999 -9999 -9999 -9999 -9999 -9999 -9999 -9999 -9999 -9999 -9999 -9999 -9999 -9999 -9999 -9999 -9999 -9999 -9999 -9999 -9999 -9999 -9999 -9999 -9999 -9999 -9999 -9999 -9999 0.29307159781456 0.23400217294693 0.23400217294693 0.413056284189224 0.431715279817581 0.449719160795212 0.463489800691605 0.472791761159897 0.478652954101562 0.479829609394073 0.472791761159897 0.580297768115997 0.550209999084473 0.527962148189545 0.529189705848694 0.531647920608521 0.530418276786804 0.532878518104553 0.530418276786804 0.53781133890152 0.526735663414001 0.518180727958679 0.506056785583496 0.495250284671783 0.488104403018951 0.489292025566101 0.502443253993988 0.51089209318161 0.53781133890152 0.556442558765411 0.584085643291473 0.608172476291656 0.625989973545074 0.636180400848389 0.642548382282257 0.654001295566559 0.656543791294098 0.660355389118195 0.662894606590271 0.666700661182404 0.667968511581421 0.666700661182404 0.633632838726044 0.600550711154938 0.572738111019135 0.551454842090607 0.556442558765411 0.573996484279633 0.59420919418335 0.617076933383942 0.625989973545074 0.625989973545074 0.620896100997925 0.625989973545074 0.61834979057312 0.624716401100159 0.632359027862549 0.623442828655243 0.622169435024261 0.62853741645813 0.620895981788635 0.433942854404449 0.435059070587158 0.431715428829193 0.422872930765152 0.413056284189224 0.573996484279633 0.406590431928635 0.39595639705658 0.557691514492035 0.557691514492035 0.544475793838501 0.558443307876587 0.554066598415375 0.579703748226166 0.56603729724884 0.537216365337372 0.56801164150238 0.408738613128662 0.561924278736115 0.501258730888367 0.504868686199188 0.508489668369293 0.503405570983887 0.483297526836395 0.520727515220642 0.557990729808807 0.40981537103653 0.439540594816208 -9999 -9999 -9999 -9999 -9999 -9999 -9999 -9999 -9999 -9999 -9999 -9999 -9999 -9999 -9999 -9999 -9999 -9999 -9999 -9999 -9999 -9999 -9999 -9999 -9999 -9999 -9999 -9999 -9999 -9999 -9999 -9999 -9999 -9999 -9999 -9999 -9999 -9999 -9999 -9999 -9999 -9999 -9999 -9999 -9999 -9999 -9999 -9999 -9999 -9999 -9999 -9999 -9999 -9999 -9999 -9999 -9999 -9999 -9999 -9999 -9999 -9999 -9999 -9999 -9999 -9999 -9999 -9999 -9999 -9999
-9999 -9999 -9999 -9999 -9999 -9999 -9999 -9999 -9999 -9999 -9999 -9999 -9999 -9999 -9999 -9999 -9999 -9999 -9999 -9999 -9999 -9999 -9999 -9999 -9999 -9999 -9999 -9999 -9999 -9999 -9999 -9999 -9999 -9999 -9999 -9999 -9999 -9999 -9999 -9999 -9999 -9999 -9999 -9999 -9999 -9999 -9999 -9999 -9999 -9999 -9999 -9999 -9999 -9999 -9999 -9999 -9999 -9999 -9999 -9999 -9999 -9999 -9999 -9999 -9999 -9999 -9999 -9999 -9999 -9999 -9999 -9999 -9999 -9999 -9999 -9999 -9999 -9999 -9999 -9999 -9999 -9999 -9999 -9999 -9999 -9999 -9999 -9999 -9999 -9999 -9999 -9999 -9999 -9999 -9999 -9999 -9999 -9999 -9999 -9999 -9999 -9999 -9999 -9999 -9999 -9999 -9999 -9999 -9999 -9999 -9999 -9999 -9999 -9999 -9999 -9999 -9999 -9999 -9999 -9999 -9999 -9999 -9999 -9999 -9999 -9999 -9999 -9999 -9999 -9999 -9999 -9999 -9999 -9999 -9999 -9999 -9999 -9999 -9999 -9999 -9999 -9999 -9999 -9999 -9999 -9999 -9999 -9999 -9999 -9999 -9999 -9999 -9999 -9999 -9999 -9999 -9999 -9999 -9999 -9999 -9999 -9999 -9999 -9999 -9999 -9999 -9999 -9999 -9999 -9999 -9999 -9999 -9999 -9999 -9999 -9999 -9999 -9999 -9999 -9999 -9999 -9999 -9999 -9999 -9999 -9999 -9999 -9999 -9999 -9999 -9999 -9999 -9999 -9999 -9999 -9999 -9999 -9999 -9999 0.29222360253334 0.288850635290146 0.283021837472916 0.463489800691605 0.451998651027679 0.437296479940414 0.448581784963608 0.461179196834564 0.470457285642624 0.478652954101562 0.483367651700974 0.482186913490295 0.478652954101562 0.470457285642624 0.571480214595795 0.542759656906128 0.52061939239502 0.518180727958679 0.52061939239502 0.521840453147888 0.521840453147888 0.525510132312775 0.51089209318161 0.49884107708931 0.492863059043884 0.486918181180954 0.617076933383942 0.495250284671783 0.508471965789795 0.525510251522064 0.548966109752655 0.563948214054108 0.592942118644714 0.629811346530914 0.640001356601715 0.650185585021973 0.656543791294098 0.660355389118195 0.665432333946228 0.667968511581421 0.670502722263336 0.674300372600555 0.676829516887665 0.675565242767334 0.652729630470276 0.640001356601715 0.613259434700012 0.587878286838531 0.566456019878387 0.562695205211639 0.570223152637482 0.595476686954498 0.613259434700012 0.622169435024261 0.622169435024261 0.625989973545074 0.623442828655243 0.628537595272064 0.634906649589539 0.622169435024261 0.632359027862549 0.638727784156799 0.633632838726044 0.637454152107239 0.629811346530914 0.620895981788635 0.605630695819855 0.573996484279633 0.576515138149261 0.576515138149261 0.56130713224411 0.577775418758392 0.545799791812897 0.520989716053009 0.516548037528992 0.496888875961304 0.522645771503448 0.53149276971817 0.535982191562653 0.587878286838531 0.580160677433014 0.519245564937592 0.538277566432953 0.569631516933441 0.543759942054749 0.512642681598663 0.489221483469009 0.518983721733093 0.570797204971313 0.419585049152374 0.446311861276627 -9999 -9999 -9999 -9999 -9999 -9999 -9999 -9999 -9999 -9999 -9999 -9999 -9999 -9999 -9999 -9999 -9999 -9999 -9999 -9999 -9999 -9999 -9999 -9999 -9999 -9999 -9999 -9999 -9999 -9999 -9999 -9999 -9999 -9999 -9999 -9999 -9999 -9999 -9999 -9999 -9999 -9999 -9999 -9999 -9999 -9999 -9999 -9999 -9999 -9999 -9999 -9999 -9999 -9999 -9999 -9999 -9999 -9999 -9999 -9999 -9999 -9999 -9999 -9999 -9999 -9999 -9999 -9999 -9999 -9999
-9999 -9999 -9999 -9999 -9999 -9999 -9999 -9999 -9999 -9999 -9999 -9999 -9999 -9999 -9999 -9999 -9999 -9999 -9999 -9999 -9999 -9999 -9999 -9999 -9999 -9999 -9999 -9999 -9999 -9999 -9999 -9999 -9999 -9999 -9999 -9999 -9999 -9999 -9999 -9999 -9999 -9999 -9999 -9999 -9999 -9999 -9999 -9999 -9999 -9999 -9999 -9999 -9999 -9999 -9999 -9999 -9999 -9999 -9999 -9999 -9999 -9999 -9999 -9999 -9999 -9999 -9999 -9999 -9999 -9999 -9999 -9999 -9999 -9999 -9999 -9999 -9999 -9999 -9999 -9999 -9999 -9999 -9999 -9999 -9999 -9999 -9999 -9999 -9999 -9999 -9999 -9999 -9999 -9999 -9999 -9999 -9999 -9999 -9999 -9999 -9999 -9999 -9999 -9999 -9999 -9999 -9999 -9999 -9999 -9999 -9999 -9999 -9999 -9999 -9999 -9999 -9999 -9999 -9999 -9999 -9999 -9999 -9999 -9999 -9999 -9999 -9999 -9999 -9999 -9999 -9999 -9999 -9999 -9999 -9999 -9999 -9999 -9999 -9999 -9999 -9999 -9999 -9999 -9999 -9999 -9999 -9999 -9999 -9999 -9999 -9999 -9999 -9999 -9999 -9999 -9999 -9999 -9999 -9999 -9999 -9999 -9999 -9999 -9999 -9999 -9999 -9999 -9999 -9999 -9999 -9999 -9999 -9999 -9999 -9999 -9999 -9999 -9999 -9999 -9999 -9999 -9999 -9999 -9999 -9999 -9999 -9999 -9999 -9999 -9999 -9999 -9999 -9999 -9999 0.293921530246735 0.293921530246735 0.293921530246735 0.29307159781456 0.293921530246735 0.29307159781456 0.483367651700974 0.476304173469543 0.471623867750168 0.464647322893143 0.455429792404175 0.464647322893143 0.470457285642624 0.478652954101562 0.483367651700974 0.486918181180954 0.486918181180954 0.483367651700974 0.478652954101562 0.472791761159897 0.570223152637482 0.53781133890152 0.518180727958679 0.507263720035553 0.503646492958069 0.501241266727448 0.498840928077698 0.496445864439011 0.605630695819855 0.611987352371216 0.622169435024261 0.634906649589539 0.651457726955414 0.526735663414001 0.548966109752655 0.581559777259827 0.604360222816467 0.634906649589539 0.651457726955414 0.656543791294098 0.660355389118195 0.665432333946228 0.669235825538635 0.670502722263336 0.673035025596619 0.675565242767334 0.680619120597839 0.680619120597839 0.680619120597839 0.666700541973114 0.652729630470276 0.631085157394409 0.608172476291656 0.584085643291473 0.571480333805084 0.563948035240173 0.566456019878387 0.589143455028534 0.617076933383942 0.628537595272064 0.631085157394409 0.632359027862549 0.634906649589539 0.636180400848389 0.637454152107239 0.637454152107239 0.632359027862549 0.634906649589539 0.631085157394409 0.61834979057312 0.59420919418335 0.586613535881042 0.580160677433014 0.556294023990631 0.581331193447113 0.539247989654541 0.570524096488953 0.552460134029388 0.480684340000153 0.460120052099228 0.49663183093071 0.526317656040192 0.543934524059296 0.541190624237061 0.577364563941956 0.560043036937714 0.538012206554413 0.569540500640869 0.403381377458572 0.569540500640869 0.541988432407379 0.520203232765198 0.555489659309387 0.408738613128662 0.431715428829193 0.43841764330864 0.449719160795212 -9999 -9999 -9999 -9999 -9999 -9999 -9999 -9999 -9999 -9999 -9999 -9999 -9999 -9999 -9999 -9999 -9999 -9999 -9999 -9999 -9999 -9999 -9999 -9999 -9999 -9999 -9999 -9999 -9999 -9999 -9999 -9999 -9999 -9999 -9999 -9999 -9999 -9999 -9999 -9999 -9999 -9999 -9999 -9999 -9999 -9999 -9999 -9999 -9999 -9999 -9999 -9999 -9999 -9999 -9999 -9999 -9999 -9999 -9999 -9999 -9999 -9999 -9999 -9999 -9999 -9999 -9999 -9999 -9999
-9999 -9999 -9999 -9999 -9999 -9999 -9999 -9999 -9999 -9999 -9999 -9999 -9999 -9999 -9999 -9999 -9999 -9999 -9999 -9999 -9999 -9999 -9999 -9999 -9999 -9999 -9999 -9999 -9999 -9999 -9999 -9999 -9999 -9999 -9999 -9999 -9999 -9999 -9999 -9999 -9999 -9999 -9999 -9999 -9999 -9999 -9999 -9999 -9999 -9999 -9999 -9999 -9999 -9999 -9999 -9999 -9999 -9999 -9999 -9999 -9999 -9999 -9999 -9999 -9999 -9999 -9999 -9999 -9999 -9999 -9999 -9999 -9999 -9999 -9999 -9999 -9999 -9999 -9999 -9999 -9999 -9999 -9999 -9999 -9999 -9999 -9999 -9999 -9999 -9999 -9999 -9999 -9999 -9999 -9999 -9999 -9999 -9999 -9999 -9999 -9999 -9999 -9999 -9999 -9999 -9999 -9999 -9999 -9999 -9999 -9999 -9999 -9999 -9999 -9999 -9999 -9999 -9999 -9999 -9999 -9999 -9999 -9999 -9999 -9999 -9999 -9999 -9999 -9999 -9999 -9999 -9999 -9999 -9999 -9999 -9999 -9999 -9999 -9999 -9999 -9999 -9999 -9999 -9999 -9999 -9999 -9999 -9999 -9999 -9999 -9999 -9999 -9999 -9999 -9999 -9999 -9999 -9999 -9999 -9999 -9999 -9999 -9999 -9999 -9999 -9999 -9999 -9999 -9999 -9999 -9999 -9999 -9999 -9999 -9999 -9999 -9999 -9999 -9999 -9999 -9999 -9999 -9999 -9999 -9999 -9999 -9999 -9999 -9999 -9999 -9999 -9999 0.288850635290146 0.479829490184784 0.479829490184784 0.482186913490295 0.29222360253334 0.29222360253334 0.29307159781456 0.29222360253334 0.481007546186447 0.479829609394073 0.476304173469543 0.472791761159897 0.468128859996796 0.475131928920746 0.481007546186447 0.485733270645142 0.488104403018951 0.492863059043884 0.492863059043884 0.489292025566101 0.485733270645142 0.481007546186447 0.476304173469543 0.571480333805084 0.550209999084473 0.526735663414001 0.512103915214539 0.503646492958069 0.496445864439011 0.615804195404053 0.619622826576233 0.629811346530914 0.638727784156799 0.651457726955414 0.529189705848694 0.557691514492035 0.565201759338379 0.608172476291656 0.636180400848389 0.655272662639618 0.667968511581421 0.670502722263336 0.670502722263336 0.675565242767334 0.678093433380127 0.679356575012207 0.679356575012207 0.680619120597839 0.684402942657471 0.684402942657471 0.684402942657471 0.673035025596619 0.660355389118195 0.64636766910553 0.625989973545074 0.606901407241821 0.587878286838531 0.573996484279633 0.567711055278778 0.572738111019135 0.59928160905838 0.624716401100159 0.631085157394409 0.634906649589539 0.636180400848389 0.632359027862549 0.636180400848389 0.632359027862549 0.622169435024261 0.614531695842743 0.601820290088654 0.610715508460999 0.59674459695816 0.574936270713806 0.519769489765167 0.509009122848511 0.533781349658966 0.5256187915802 0.50969922542572 0.514809846878052 0.495436042547226 0.517242252826691 0.547925055027008 0.557987153530121 0.553974270820618 0.575922012329102 0.586613535881042 0.562995135784149 0.556294023990631 0.404449254274368 0.411974132061005 0.408738613128662 0.573495090007782 0.577364563941956 0.407663643360138 0.418492585420609 0.435059070587158 0.440665066242218 0.440665066242218 0.454284429550171 -9999 -9999 -9999 -9999 -9999 -9999 -9999 -9999 -9999 -9999 -9999 -9999 -9999 -9999 -9999 -9999 -9999 -9999 -9999 -9999 -9999 -9999 -9999 -9999 -9999 -9999 -9999 -9999 -9999 -9999 -9999 -9999 -9999 -9999 -9999 -9999 -9999 -9999 -9999 -9999 -9999 -9999 -9999 -9999 -9999 -9999 -9999 -9999 -9999 -9999 -9999 -9999 -9999 -9999 -9999 -9999 -9999 -9999 -9999 -9999 -9999 -9999 -9999 -9999 -9999 -9999 -9999 -9999
-9999 -9999 -9999 -9999 -9999 -9999 -9999 -9999 -9999 -9999 -9999 -9999 -9999 -9999 -9999 -9999 -9999 -9999 -9999 -9999 -9999 -9999 -9999 -9999 -9999 -9999 -9999 -9999 -9999 -9999 -9999 -9999 -9999 -9999 -9999 -9999 -9999 -9999 -9999 -9999 -9999 -9999 -9999 -9999 -9999 -9999 -9999 -9999 -9999 -9999 -9999 -9999 -9999 -9999 -9999 -9999 -9999 -9999 -9999 -9999 -9999 -9999 -9999 -9999 -9999 -9999 -9999 -9999 -9999 -9999 -9999 -9999 -9999 -9999 -9999 -9999 -9999 -9999 -9999 -9999 -9999 -9999 -9999 -9999 -9999 -9999 -9999 -9999 -9999 -9999 -9999 -9999 -9999 -9999 -9999 -9999 -9999 -9999 -9999 -9999 -9999 -9999 -9999 -9999 -9999 -9999 -9999 -9999 -9999 -9999 -9999 -9999 -9999 -9999 -9999 -9999 -9999 -9999 -9999 -9999 -9999 -9999 -9999 -9999 -9999 -9999 -9999 -9999 -9999 -9999 -9999 -9999 -9999 -9999 -9999 -9999 -9999 -9999 -9999 -9999 -9999 -9999 -9999 -9999 -9999 -9999 -9999 -9999 -9999 -9999 -9999 -9999 -9999 -9999 -9999 -9999 -9999 -9999 -9999 -9999 -9999 -9999 -9999 -9999 -9999 -9999 -9999 -9999 -9999 -9999 -9999 -9999 -9999 -9999 -9999 -9999 -9999 -9999 -9999 -9999 -9999 -9999 -9999 -9999 -9999 -9999 -9999 -9999 -9999 -9999 0.468128859996796 0.472791641950607 0.475131928920746 0.477477848529816 0.479829490184784 0.479829609394073 0.477477848529816 0.481007546186447 0.479829609394073 0.481007546186447 0.479829609394073 0.481007546186447 0.479829609394073 0.479829609394073 0.477477848529816 0.482186913490295 0.484549760818481 0.488104403018951 0.492863059043884 0.496445864439011 0.497642874717712 0.496445864439011 0.490481108427048 0.489292025566101 0.483367651700974 0.478652954101562 0.577775418758392 0.555194437503815 0.534110367298126 0.530418276786804 0.506056785583496 0.634906649589539 0.641274988651276 0.647640466690063 0.656543791294098 0.665432333946228 0.679356575012207 0.567711055278778 0.605630695819855 0.606901407241821 0.631085157394409 0.675565242767334 0.680619120597839 0.680619120597839 0.679356575012207 0.681881010532379 0.683142304420471 0.684402942657471 0.684402942657471 0.685663104057312 0.688180923461914 0.686922371387482 0.686922371387482 0.679356575012207 0.669235825538635 0.655272662639618 0.641274988651276 0.625989973545074 0.608172476291656 0.589143455028534 0.575255513191223 0.568966746330261 0.579036295413971 0.608172476291656 0.619622826576233 0.62726366519928 0.628537595272064 0.624716401100159 0.622169435024261 0.601820170879364 0.567574679851532 0.563539743423462 0.545091986656189 0.567392826080322 0.575255513191223 0.521776795387268 0.505645573139191 0.458559393882751 0.474143028259277 0.481190651655197 0.504868686199188 0.504868686199188 0.54500013589859 0.566938281059265 0.567029178142548 0.574936270713806 0.582822501659393 0.580160677433014 0.577455878257751 0.553263187408447 0.580069243907928 0.405519008636475 0.421775162220001 0.425073355436325 0.422872930765152 0.429494678974152 0.420679241418839 0.430604219436646 0.439540594816208 0.446311742067337 0.451998651027679 0.455429792404175 -9999 -9999 -9999 -9999 -9999 -9999 -9999 -9999 -9999 -9999 -9999 -9999 -9999 -9999 -9999 -9999 -9999 -9999 -9999 -9999 -9999 -9999 -9999 -9999 -9999 -9999 -9999 -9999 -9999 -9999 -9999 -9999 -9999 -9999 -9999 -9999 -9999 -9999 -9999 -9999 -9999 -9999 -9999 -9999 -9999 -9999 -9999 -9999 -9999 -9999 -9999 -9999 -9999 -9999 -9999 -9999 -9999 -9999 -9999 -9999 -9999 -9999 -9999 -9999 -9999 -9999 -9999 -9999
-9999 -9999 -9999 -9999 -9999 -9999 -9999 -9999 -9999 -9999 -9999 -9999 -9999 -9999 -9999 -9999 -9999 -9999 -9999 -9999 -9999 -9999 -9999 -9999 -9999 -9999 -9999 -9999 -9999 -9999 -9999 -9999 -9999 -9999 -9999 -9999 -9999 -9999 -9999 -9999 -9999 -9999 -9999 -9999 -9999 -9999 -9999 -9999 -9999 -9999 -9999 -9999 -9999 -9999 -9999 -9999 -9999 -9999 -9999 -9999 -9999 -9999 -9999 -9999 -9999 -9999 -9999 -9999 -9999 -9999 -9999 -9999 -9999 -9999 -9999 -9999 -9999 -9999 -9999 -9999 -9999 -9999 -9999 -9999 -9999 -9999 -9999 -9999 -9999 -9999 -9999 -9999 -9999 -9999 -9999 -9999 -9999 -9999 -9999 -9999 -9999 -9999 -9999 -9999 -9999 -9999 -9999 -9999 -9999 -9999 -9999 -9999 -9999 -9999 -9999 -9999 -9999 -9999 -9999 -9999 -9999 -9999 -9999 -9999 -9999 -9999 -9999 -9999 -9999 -9999 -9999 -9999 -9999 -9999 -9999 -9999 -9999 -9999 -9999 -9999 -9999 -9999 -9999 -9999 -9999 -9999 -9999 -9999 -9999 -9999 -9999 -9999 -9999 -9999 -9999 -9999 -9999 -9999 -9999 -9999 -9999 -9999 -9999 -9999 -9999 -9999 -9999 -9999 -9999 -9999 -9999 -9999 -9999 -9999 -9999 -9999 -9999 -9999 -9999 -9999 -9999 -9999 -9999 -9999 -9999 -9999 -9999 -9999 -9999 0.458874821662903 0.4658063352108 0.470457285642624 0.475131928920746 0.477477848529816 0.477477848529816 0.478652954101562 0.477477848529816 0.477477848529816 0.478652954101562 0.481007546186447 0.481007546186447 0.483367651700974 0.483367651700974 0.484549760818481 0.484549760818481 0.486918181180954 0.492863059043884 0.495250284671783 0.49884107708931 0.501241266727448 0.501241266727448 0.500040531158447 0.497642755508423 0.496445864439011 0.495250284671783 0.673035025596619 0.660355389118195 0.648913204669952 0.573996484279633 0.5464808344841 0.662894606590271 0.670502722263336 0.659085214138031 0.664163649082184 0.673035025596619 0.679356575012207 0.691952288150787 0.715657114982605 0.600550711154938 0.609443962574005 0.652729630470276 0.685662925243378 0.688180923461914 0.685662925243378 0.686922371387482 0.685663104057312 0.686922371387482 0.686922371387482 0.689438819885254 0.690695941448212 0.688180923461914 0.688180923461914 0.688180923461914 0.683142304420471 0.676829516887665 0.666700541973114 0.655272662639618 0.647640466690063 0.625989973545074 0.605630695819855 0.585349321365356 0.571480214595795 0.568966746330261 0.590409338474274 0.605630695819855 0.619622826576233 0.615804195404053 0.601820170879364 0.577775418758392 0.579036295413971 0.508408963680267 0.492712557315826 0.502808153629303 0.506422936916351 0.526235818862915 0.507370829582214 0.471805185079575 0.484058946371078 0.504440248012543 0.507111430168152 0.530882179737091 0.539073944091797 0.544292628765106 0.570086598396301 0.55942177772522 0.54828405380249 0.550504446029663 0.547750115394592 0.551749587059021 0.56156325340271 0.573495090007782 0.587832450866699 0.587832450866699 0.431715428829193 0.432828307151794 0.426176100969315 0.413056284189224 0.421775311231613 0.426176100969315 0.429494678974152 0.449719160795212 0.456576585769653 -9999 -9999 -9999 -9999 -9999 -9999 -9999 -9999 -9999 -9999 -9999 -9999 -9999 -9999 -9999 -9999 -9999 -9999 -9999 -9999 -9999 -9999 -9999 -9999 -9999 -9999 -9999 -9999 -9999 -9999 -9999 -9999 -9999 -9999 -9999 -9999 -9999 -9999 -9999 -9999 -9999 -9999 -9999 -9999 -9999 -9999 -9999 -9999 -9999 -9999 -9999 -9999 -9999 -9999 -9999 -9999 -9999 -9999 -9999 -9999 -9999 -9999 -9999 -9999 -9999 -9999 -9999 -9999
-9999 -9999 -9999 -9999 -9999 -9999 -9999 -9999 -9999 -9999 -9999 -9999 -9999 -9999 -9999 -9999 -9999 -9999 -9999 -9999 -9999 -9999 -9999 -9999 -9999 -9999 -9999 -9999 -9999 -9999 -9999 -9999 -9999 -9999 -9999 -9999 -9999 -9999 -9999 -9999 -9999 -9999 -9999 -9999 -9999 -9999 -9999 -9999 -9999 -9999 -9999 -9999 -9999 -9999 -9999 -9999 -9999 -9999 -9999 -9999 -9999 -9999 -9999 -9999 -9999 -9999 -9999 -9999 -9999 -9999 -9999 -9999 -9999 -9999 -9999 -9999 -9999 -9999 -9999 -9999 -9999 -9999 -9999 -9999 -9999 -9999 -9999 -9999 -9999 -9999 -9999 -9999 -9999 -9999 -9999 -9999 -9999 -9999 -9999 -9999 -9999 -9999 -9999 -9999 -9999 -9999 -9999 -9999 -9999 -9999 -9999 -9999 -9999 -9999 -9999 -9999 -9999 -9999 -9999 -9999 -9999 -9999 -9999 -9999 -9999 -9999 -9999 -9999 -9999 -9999 -9999 -9999 -9999 -9999 -9999 -9999 -9999 -9999 -9999 -9999 -9999 -9999 -9999 -9999 -9999 -9999 -9999 -9999 -9999 -9999 -9999 -9999 -9999 -9999 -9999 -9999 -9999 -9999 -9999 -9999 -9999 -9999 -9999 -9999 -9999 -9999 -9999 -9999 -9999 -9999 -9999 -9999 -9999 -9999 -9999 -9999 -9999 -9999 -9999 -9999 -9999 -9999 -9999 -9999 -9999 -9999 0.425073355436325 0.43841764330864 0.448581784963608 0.457724928855896 0.466966837644577 0.471623748540878 0.476304173469543 0.478652954101562 0.477477848529816 0.479829490184784 0.479829490184784 0.477477848529816 0.477477848529816 0.479829609394073 0.481007546186447 0.483367651700974 0.486918181180954 0.486918181180954 0.486918181180954 0.489292025566101 0.495250284671783 0.49884107708931 0.502443253993988 0.502443253993988 0.501241266727448 0.501241266727448 0.501241266727448 0.500040531158447 0.49884107708931 0.684402942657471 0.674300372600555 0.657814621925354 0.727980971336365 0.694462716579437 0.684402942657471 0.679356575012207 0.684402942657471 0.68943864107132 0.69822233915329 0.691952288150787 0.699473857879639 0.724296569824219 0.620895981788635 0.642548382282257 0.679356575012207 0.688180923461914 0.688180923461914 0.685662925243378 0.685662925243378 0.688180923461914 0.688180923461914 0.689438819885254 0.689438819885254 0.688180923461914 0.688180923461914 0.689438819885254 0.688180923461914 0.685663104057312 0.679356575012207 0.670502722263336 0.660355389118195 0.651457726955414 0.637454152107239 0.611987352371216 0.586613535881042 0.557691514492035 0.5464808344841 0.582822382450104 0.603090107440948 0.611987352371216 0.600550711154938 0.565201759338379 0.541997015476227 0.545626640319824 0.529216468334198 0.485075265169144 0.493649005889893 0.484821081161499 0.502549767494202 0.485750645399094 0.491688758134842 0.518117129802704 0.523524105548859 0.540136456489563 0.548200666904449 0.552023828029633 0.557284355163574 0.549353957176208 0.509268879890442 0.494754552841187 0.502202570438385 0.530090093612671 0.571070373058319 0.592942118644714 0.411974251270294 0.419585049152374 0.429494559764862 0.435059070587158 0.431715428829193 0.423972278833389 0.410893857479095 0.414140045642853 0.417401850223541 0.425073355436325 0.446311742067337 0.455429792404175 -9999 -9999 -9999 -9999 -9999 -9999 -9999 -9999 -9999 -9999 -9999 -9999 -9999 -9999 -9999 -9999 -9999 -9999 -9999 -9999 -9999 -9999 -9999 -9999 -9999 -9999 -9999 -9999 -9999 -9999 -9999 -9999 -9999 -9999 -9999 -9999 -9999 -9999 -9999 -9999 -9999 -9999 -9999 -9999 -9999 -9999 -9999 -9999 -9999 -9999 -9999 -9999 -9999 -9999 -9999 -9999 -9999 -9999 -9999 -9999 -9999 -9999 -9999 -9999 -9999 -9999 -9999 -9999
-9999 -9999 -9999 -9999 -9999 -9999 -9999 -9999 -9999 -9999 -9999 -9999 -9999 -9999 -9999 -9999 -9999 -9999 -9999 -9999 -9999 -9999 -9999 -9999 -9999 -9999 -9999 -9999 -9999 -9999 -9999 -9999 -9999 -9999 -9999 -9999 -9999 -9999 -9999 -9999 -9999 -9999 -9999 -9999 -9999 -9999 -9999 -9999 -9999 -9999 -9999 -9999 -9999 -9999 -9999 -9999 -9999 -9999 -9999 -9999 -9999 -9999 -9999 -9999 -9999 -9999 -9999 -9999 -9999 -9999 -9999 -9999 -9999 -9999 -9999 -9999 -9999 -9999 -9999 -9999 -9999 -9999 -9999 -9999 -9999 -9999 -9999 -9999 -9999 -9999 -9999 -9999 -9999 -9999 -9999 -9999 -9999 -9999 -9999 -9999 -9999 -9999 -9999 -9999 -9999 -9999 -9999 -9999 -9999 -9999 -9999 -9999 -9999 -9999 -9999 -9999 -9999 -9999 -9999 -9999 -9999 -9999 -9999 -9999 -9999 -9999 -9999 -9999 -9999 -9999 -9999 -9999 -9999 -9999 -9999 -9999 -9999 -9999 -9999 -9999 -9999 -9999 -9999 -9999 -9999 -9999 -9999 -9999 -9999 -9999 -9999 -9999 -9999 -9999 -9999 -9999 -9999 -9999 -9999 -9999 -9999 -9999 -9999 -9999 -9999 -9999 -9999 -9999 -9999 -9999 -9999 -9999 -9999 -9999 -9999 -9999 -9999 -9999 -9999 -9999 -9999 -9999 -9999 -9999 -9999 0.417401850223541 0.429494678974152 0.440665066242218 0.450858116149902 0.460026234388351 0.466966837644577 0.470457285642624 0.473961114883423 0.479829490184784 0.479829490184784 0.479829490184784 0.478652954101562 0.478652954101562 0.478652954101562 0.479829609394073 0.483367651700974 0.482186913490295 0.485733270645142 0.488104403018951 0.488104403018951 0.492863059043884 0.496445864439011 0.497642874717712 0.502443253993988 0.501241266727448 0.500040531158447 0.501241266727448 0.49884107708931 0.49884107708931 0.49884107708931 0.688180923461914 0.681881010532379 0.665432333946228 0.730430901050568 0.701974153518677 0.688180923461914 0.688180923461914 0.694462716579437 0.695716679096222 0.703222930431366 0.689438819885254 0.695716679096222 0.591675460338593 0.625989973545074 0.662894606590271 0.680619120597839 0.688180923461914 0.688180923461914 0.685662925243378 0.685662925243378 0.683142304420471 0.679356575012207 0.809665858745575 0.812934756278992 0.812934756278992 0.814019322395325 0.815101265907288 0.686922371387482 0.681881010532379 0.675565242767334 0.664163649082184 0.655272662639618 0.64636766910553 0.622169435024261 0.586613535881042 0.53781133890152 0.535342872142792 0.556442558765411 0.587878286838531 0.595476686954498 0.591675460338593 0.587878286838531 0.598012924194336 0.577775418758392 0.546868145465851 0.542878389358521 0.519859731197357 0.518640518188477 0.52527391910553 0.487190246582031 0.484312921762466 0.510308682918549 0.537399172782898 0.550868630409241 0.552294492721558 0.549534142017365 0.546868145465851 0.519597768783569 0.53536993265152 0.510739386081696 0.510479271411896 0.523696422576904 0.552999019622803 0.589143455028534 0.418492585420609 0.420679241418839 0.421775162220001 0.420679241418839 0.414140045642853 0.432828307151794 0.429494559764862 0.431715428829193 0.430604219436646 0.423972278833389 0.432828307151794 0.445179164409637 0.450858116149902 -9999 -9999 -9999 -9999 -9999 -9999 -9999 -9999 -9999 -9999 -9999 -9999 -9999 -9999 -9999 -9999 -9999 -9999 -9999 -9999 -9999 -9999 -9999 -9999 -9999 -9999 -9999 -9999 -9999 -9999 -9999 -9999 -9999 -9999 -9999 -9999 -9999 -9999 -9999 -9999 -9999 -9999 -9999 -9999 -9999 -9999 -9999 -9999 -9999 -9999 -9999 -9999 -9999 -9999 -9999 -9999 -9999 -9999 -9999 -9999 -9999 -9999 -9999 -9999 -9999 -9999 -9999 -9999
-9999 -9999 -9999 -9999 -9999 -9999 -9999 -9999 -9999 -9999 -9999 -9999 -9999 -9999 -9999 -9999 -9999 -9999 -9999 -9999 -9999 -9999 -9999 -9999 -9999 -9999 -9999 -9999 -9999 -9999 -9999 -9999 -9999 -9999 -9999 -9999 -9999 -9999 -9999 -9999 -9999 -9999 -9999 -9999 -9999 -9999 -9999 -9999 -9999 -9999 -9999 -9999 -9999 -9999 -9999 -9999 -9999 -9999 -9999 -9999 -9999 -9999 -9999 -9999 -9999 -9999 -9999 -9999 -9999 -9999 -9999 -9999 -9999 -9999 -9999 -9999 -9999 -9999 -9999 -9999 -9999 -9999 -9999 -9999 -9999 -9999 -9999 -9999 -9999 -9999 -9999 -9999 -9999 -9999 -9999 -9999 -9999 -9999 -9999 -9999 -9999 -9999 -9999 -9999 -9999 -9999 -9999 -9999 -9999 -9999 -9999 -9999 -9999 -9999 -9999 -9999 -9999 -9999 -9999 -9999 -9999 -9999 -9999 -9999 -9999 -9999 -9999 -9999 -9999 -9999 -9999 -9999 -9999 -9999 -9999 -9999 -9999 -9999 -9999 -9999 -9999 -9999 -9999 -9999 -9999 -9999 -9999 -9999 -9999 -9999 -9999 -9999 -9999 -9999 -9999 -9999 -9999 -9999 -9999 -9999 -9999 -9999 -9999 -9999 -9999 -9999 -9999 -9999 -9999 -9999 -9999 -9999 -9999 -9999 -9999 -9999 -9999 -9999 -9999 -9999 -9999 -9999 -9999 -9999 0.410893857479095 0.421775311231613 0.432828307151794 0.442918866872787 0.454284429550171 0.460026234388351 0.4658063352108 0.470457285642624 0.472791761159897 0.479829490184784 0.479829490184784 0.478652954101562 0.477477848529816 0.479829490184784 0.477477848529816 0.478652954101562 0.482186913490295 0.484549760818481 0.484549760818481 0.488104403018951 0.488104403018951 0.491671413183212 0.496445864439011 0.497642755508423 0.497642755508423 0.500040531158447 0.498840928077698 0.497642755508423 0.497642755508423 0.49884107708931 0.497642755508423 0.686922371387482 0.686922371387482 0.676829516887665 0.740176498889923 0.70945280790329 0.701974153518677 0.69822233915329 0.699473857879639 0.706963837146759 0.699473857879639 0.683142304420471 0.71317857503891 0.604360222816467 0.633632838726044 0.665432333946228 0.679356575012207 0.686922192573547 0.686922371387482 0.685662925243378 0.679356575012207 0.674300372600555 0.807474195957184 0.806374669075012 0.809665858745575 0.809665858745575 0.815101265907288 0.815101265907288 0.684402942657471 0.676829516887665 0.667968332767487 0.660355389118195 0.651457726955414 0.632359027862549 0.614531695842743 0.567711055278778 0.524285793304443 0.542759656906128 0.552700638771057 0.562695205211639 0.571480333805084 0.571480214595795 0.567711055278778 0.581559777259827 0.571480333805084 0.546958148479462 0.572738111019135 0.554697394371033 0.54305636882782 0.547048091888428 0.522564053535461 0.533698976039886 0.541817605495453 0.538899958133698 0.522564053535461 0.522564053535461 0.530709147453308 0.526499092578888 0.513946056365967 0.512211441993713 0.50031578540802 0.541108012199402 0.5727379322052 0.586613535881042 0.407663643360138 0.405519008636475 0.582822382450104 0.575027465820312 0.5748450756073 0.579977869987488 0.419585049152374 0.433942854404449 0.436176955699921 0.439540594816208 0.442918866872787 0.445179164409637 0.448581784963608 0.448581784963608 0.450858116149902 -9999 0.449719160795212 0.447446018457413 0.426176100969315 0.428386718034744 0.451998651027679 -9999 -9999 -9999 -9999 -9999 -9999 -9999 -9999 -9999 -9999 -9999 -9999 -9999 -9999 -9999 -9999 -9999 -9999 -9999 -9999 -9999 -9999 -9999 -9999 -9999 -9999 -9999 -9999 -9999 -9999 -9999 -9999 -9999 -9999 -9999 -9999 -9999 -9999 -9999 -9999 -9999 -9999 -9999 -9999 -9999 -9999 -9999 -9999 -9999 -9999 -9999 -9999 -9999 -9999 -9999 -9999 -9999 -9999 -9999 -9999 -9999
-9999 -9999 -9999 -9999 -9999 -9999 -9999 -9999 -9999 -9999 -9999 -9999 -9999 -9999 -9999 -9999 -9999 -9999 -9999 -9999 -9999 -9999 -9999 -9999 -9999 -9999 -9999 -9999 -9999 -9999 -9999 -9999 -9999 -9999 -9999 -9999 -9999 -9999 -9999 -9999 -9999 -9999 -9999 -9999 -9999 -9999 -9999 -9999 -9999 -9999 -9999 -9999 -9999 -9999 -9999 -9999 -9999 -9999 -9999 -9999 -9999 -9999 -9999 -9999 -9999 -9999 -9999 -9999 -9999 -9999 -9999 -9999 -9999 -9999 -9999 -9999 -9999 -9999 -9999 -9999 -9999 -9999 -9999 -9999 -9999 -9999 -9999 -9999 -9999 -9999 -9999 -9999 -9999 -9999 -9999 -9999 -9999 -9999 -9999 -9999 -9999 -9999 -9999 -9999 -9999 -9999 -9999 -9999 -9999 -9999 -9999 -9999 -9999 -9999 -9999 -9999 -9999 -9999 -9999 -9999 -9999 -9999 -9999 -9999 -9999 -9999 -9999 -9999 -9999 -9999 -9999 -9999 -9999 -9999 -9999 -9999 -9999 -9999 -9999 -9999 -9999 -9999 -9999 -9999 -9999 -9999 -9999 -9999 -9999 -9999 -9999 -9999 -9999 -9999 -9999 -9999 -9999 -9999 -9999 -9999 -9999 -9999 -9999 -9999 -9999 -9999 -9999 -9999 -9999 -9999 -9999 -9999 -9999 -9999 -9999 -9999 -9999 -9999 -9999 -9999 -9999 -9999 -9999 -9999 0.414140045642853 0.423972278833389 0.435059070587158 0.446311861276627 0.454284429550171 0.463489800691605 0.468128859996796 0.472791761159897 0.472791761159897 0.476304173469543 0.476304173469543 0.478652954101562 0.479829490184784 0.479829490184784 0.478652954101562 0.479829490184784 0.482186913490295 0.484549760818481 0.486918181180954 0.488104403018951 0.488104403018951 0.490480989217758 0.495250284671783 0.497642755508423 0.496445864439011 0.496445864439011 0.497642755508423 0.497642755508423 0.496445864439011 0.496445864439011 0.688180923461914 0.689438819885254 0.685662925243378 0.683142304420471 0.664163649082184 0.721833944320679 0.710695743560791 0.710695743560791 0.711937725543976 0.705717861652374 0.708208799362183 0.719366729259491 0.736532390117645 0.758190512657166 0.771157324314117 0.662894606590271 0.678093433380127 0.686922192573547 0.684402942657471 0.681881010532379 0.673035025596619 0.667968332767487 0.659085094928741 0.801952064037323 0.80857127904892 0.810757994651794 0.811847686767578 0.811847686767578 0.678093254566193 0.673035025596619 0.664163649082184 0.651457726955414 0.631085157394409 0.625989973545074 0.589143455028534 0.552700459957123 0.542759656906128 0.542759656906128 0.582822382450104 0.59674459695816 0.59928160905838 0.610715508460999 0.61834979057312 0.615804195404053 0.589143455028534 0.585349321365356 0.590409338474274 0.580297768115997 0.566456019878387 0.558714926242828 0.543146133422852 0.512993037700653 0.49194461107254 0.490754008293152 0.490498423576355 0.518378794193268 0.529480278491974 0.498174905776978 0.508579134941101 0.484987795352936 0.512471914291382 0.566456019878387 0.5727379322052 0.553179562091827 0.548020601272583 0.562377870082855 0.538542985916138 0.518983721733093 0.543493688106537 0.576195776462555 0.415225565433502 0.57727324962616 0.414140045642853 0.430604219436646 0.439540475606918 0.440665066242218 0.447446018457413 0.440665066242218 0.437296479940414 0.444048196077347 0.444048196077347 0.431715428829193 0.405170172452927 0.409776329994202 0.445179164409637 0.442918866872787 0.454284429550171 -9999 -9999 -9999 -9999 -9999 -9999 -9999 -9999 -9999 -9999 -9999 -9999 -9999 -9999 -9999 -9999 -9999 -9999 -9999 -9999 -9999 -9999 -9999 -9999 -9999 -9999 -9999 -9999 -9999 -9999 -9999 -9999 -9999 -9999 -9999 -9999 -9999 -9999 -9999 -9999 -9999 -9999 -9999 -9999 -9999 -9999 -9999 -9999 -9999 -9999 -9999 -9999 -9999 -9999 -9999 -9999 -9999 -9999 -9999
-9999 -9999 -9999 -9999 -9999 -9999 -9999 -9999 -9999 -9999 -9999 -9999 -9999 -9999 -9999 -9999 -9999 -9999 -9999 -9999 -9999 -9999 -9999 -9999 -9999 -9999 -9999 -9999 -9999 -9999 -9999 -9999 -9999 -9999 -9999 -9999 -9999 -9999 -9999 -9999 -9999 -9999 -9999 -9999 -9999 -9999 -9999 -9999 -9999 -9999 -9999 -9999 -9999 -9999 -9999 -9999 -9999 -9999 -9999 -9999 -9999 -9999 -9999 -9999 -9999 -9999 -9999 -9999 -9999 -9999 -9999 -9999 -9999 -9999 -9999 -9999 -9999 -9999 -9999 -9999 -9999 -9999 -9999 -9999 -9999 -9999 -9999 -9999 -9999 -9999 -9999 -9999 -9999 -9999 -9999 -9999 -9999 -9999 -9999 -9999 -9999 -9999 -9999 -9999 -9999 -9999 -9999 -9999 -9999 -9999 -9999 -9999 -9999 -9999 -9999 -9999 -9999 -9999 -9999 -9999 -9999 -9999 -9999 -9999 -9999 -9999 -9999 -9999 -9999 -9999 -9999 -9999 -9999 -9999 -9999 -9999 -9999 -9999 -9999 -9999 -9999 -9999 -9999 -9999 -9999 -9999 -9999 -9999 -9999 -9999 -9999 -9999 -9999 -9999 -9999 -9999 -9999 -9999 -9999 -9999 -9999 -9999 -9999 -9999 -9999 -9999 -9999 -9999 -9999 -9999 -9999 -9999 -9999 -9999 -9999 -9999 -9999 -9999 -9999 -9999 -9999 -9999 -9999 0.40981537103653 0.417401850223541 0.428386718034744 0.437296479940414 0.446311861276627 0.455429792404175 0.462333798408508 0.468128859996796 0.472791761159897 0.475131928920746 0.476304173469543 0.477477848529816 0.479829490184784 0.479829490184784 0.478652954101562 0.479829490184784 0.479829609394073 0.483367651700974 0.486918181180954 0.488104403018951 0.488104403018951 0.490480989217758 0.492863059043884 0.496445864439011 0.494056016206741 0.495250284671783 0.495250284671783 0.496445864439011 0.498840928077698 0.498840928077698 0.689438819885254 0.689438819885254 0.689438819885254 0.686922371387482 0.685662925243378 0.674300372600555 0.73896324634552 0.716894865036011 0.723065912723541 0.711937725543976 0.701974153518677 0.70945280790329 0.701974153518677 0.701974153518677 0.721833944320679 0.741388320922852 0.794121563434601 0.80857127904892 0.686922192573547 0.683142304420471 0.673035025596619 0.666700541973114 0.801952064037323 0.797491490840912 0.797491490840912 0.801952064037323 0.806374669075012 0.806374669075012 0.669235825538635 0.670502722263336 0.667968511581421 0.657814621925354 0.642548382282257 0.636180400848389 0.617076933383942 0.595476686954498 0.576515138149261 0.563948214054108 0.584085643291473 0.61834979057312 0.617076933383942 0.623442828655243 0.623442828655243 0.598012924194336 0.587878286838531 0.591675460338593 0.573996484279633 0.584085643291473 0.566456019878387 0.562649846076965 0.553631007671356 0.545806407928467 0.495781272649765 0.486680924892426 0.511780381202698 0.523786842823029 0.532203316688538 0.510308682918549 0.467560470104218 0.487612009048462 0.511520028114319 0.546958148479462 0.546958148479462 0.518812119960785 0.512211441993713 0.516115486621857 0.554607093334198 0.522211074829102 0.496374875307083 0.528598129749298 0.556025862693787 0.584085643291473 0.574753820896149 0.422872930765152 0.417401850223541 0.420679241418839 0.417401850223541 0.411974132061005 0.428386718034744 0.408699661493301 0.418492585420609 0.433942854404449 0.428386718034744 0.553263187408447 0.558792591094971 0.429494678974152 0.441791146993637 0.454284429550171 -9999 -9999 -9999 -9999 -9999 -9999 -9999 -9999 -9999 -9999 -9999 -9999 -9999 -9999 -9999 -9999 -9999 -9999 -9999 -9999 -9999 -9999 -9999 -9999 -9999 -9999 -9999 -9999 -9999 -9999 -9999 -9999 -9999 -9999 -9999 -9999 -9999 -9999 -9999 -9999 -9999 -9999 -9999 -9999 -9999 -9999 -9999 -9999 -9999 -9999 -9999 -9999 -9999 -9999 -9999 -9999 -9999 -9999 -9999
-9999 -9999 -9999 -9999 -9999 -9999 -9999 -9999 -9999 -9999 -9999 -9999 -9999 -9999 -9999 -9999 -9999 -9999 -9999 -9999 -9999 -9999 -9999 -9999 -9999 -9999 -9999 -9999 -9999 -9999 -9999 -9999 -9999 -9999 -9999 -9999 -9999 -9999 -9999 -9999 -9999 -9999 -9999 -9999 -9999 -9999 -9999 -9999 -9999 -9999 -9999 -9999 -9999 -9999 -9999 -9999 -9999 -9999 -9999 -9999 -9999 -9999 -9999 -9999 -9999 -9999 -9999 -9999 -9999 -9999 -9999 -9999 -9999 -9999 -9999 -9999 -9999 -9999 -9999 -9999 -9999 -9999 -9999 -9999 -9999 -9999 -9999 -9999 -9999 -9999 -9999 -9999 -9999 -9999 -9999 -9999 -9999 -9999 -9999 -9999 -9999 -9999 -9999 -9999 -9999 -9999 -9999 -9999 -9999 -9999 -9999 -9999 -9999 -9999 -9999 -9999 -9999 -9999 -9999 -9999 -9999 -9999 -9999 -9999 -9999 -9999 -9999 -9999 -9999 -9999 -9999 -9999 -9999 -9999 -9999 -9999 -9999 -9999 -9999 -9999 -9999 -9999 -9999 -9999 -9999 -9999 -9999 -9999 -9999 -9999 -9999 -9999 -9999 -9999 -9999 -9999 -9999 -9999 -9999 -9999 -9999 -9999 -9999 -9999 -9999 -9999 -9999 -9999 -9999 -9999 -9999 -9999 -9999 -9999 -9999 -9999 -9999 -9999 -9999 -9999 -9999 -9999 0.408738613128662 0.413056284189224 0.421775162220001 0.432828307151794 0.441791146993637 0.448581784963608 0.455429792404175 0.464647322893143 0.468128859996796 0.471623748540878 0.476304173469543 0.476304173469543 0.478652954101562 0.479829490184784 0.479829490184784 0.478652954101562 0.482186913490295 0.481007546186447 0.483367651700974 0.486918181180954 0.488104403018951 0.489292025566101 0.490480989217758 0.495250284671783 0.496445864439011 0.494056016206741 0.492863059043884 0.494056016206741 0.497642755508423 0.498840928077698 0.500040531158447 0.690695941448212 0.690695941448212 0.690695941448212 0.688180923461914 0.684402942657471 0.680619120597839 0.666700661182404 0.737748563289642 0.719366729259491 0.706963837146759 0.706963837146759 0.689438819885254 0.652729630470276 0.64636766910553 0.689438819885254 0.742598652839661 0.78503692150116 0.806374669075012 0.809665858745575 0.810758113861084 0.807474195957184 0.803061425685883 0.797491490840912 0.789596855640411 0.789596855640411 0.797491490840912 0.801952064037323 0.806374669075012 0.80857127904892 0.811847686767578 0.66162520647049 0.652729630470276 0.640001535415649 0.623442828655243 0.613259315490723 0.59420919418335 0.571480214595795 0.565201759338379 0.595476686954498 0.615804195404053 0.624716401100159 0.611987352371216 0.59674459695816 0.545986235141754 0.553721308708191 0.587878286838531 0.553540706634521 0.532203316688538 0.515683114528656 0.493136674165726 0.502291440963745 0.537664413452148 0.533434569835663 0.518378794193268 0.511780381202698 0.509098649024963 0.497234553098679 0.499631315469742 0.473640382289886 0.503494679927826 0.514206886291504 0.52203905582428 0.513685286045074 0.494754552841187 0.480431288480759 0.517593860626221 0.538634479045868 0.517332375049591 0.48633861541748 0.527371108531952 0.560672640800476 0.546241223812103 0.560043036937714 0.581514060497284 0.556025862693787 0.551481962203979 0.40981537103653 0.56406831741333 0.414140045642853 0.554242134094238 0.546949565410614 0.409620255231857 0.413017064332962 0.553263187408447 0.414140045642853 -9999 -9999 -9999 -9999 -9999 -9999 -9999 -9999 -9999 -9999 -9999 -9999 -9999 -9999 -9999 -9999 -9999 -9999 -9999 -9999 -9999 -9999 -9999 -9999 -9999 -9999 -9999 -9999 -9999 -9999 -9999 -9999 -9999 -9999 -9999 -9999 -9999 -9999 -9999 -9999 -9999 -9999 -9999 -9999 -9999 -9999 -9999 -9999 -9999 -9999 -9999 -9999 -9999 -9999 -9999 -9999 -9999 -9999 -9999 -9999 -9999 -9999
-9999 -9999 -9999 -9999 -9999 -9999 -9999 -9999 -9999 -9999 -9999 -9999 -9999 -9999 -9999 -9999 -9999 -9999 -9999 -9999 -9999 -9999 -9999 -9999 -9999 -9999 -9999 -9999 -9999 -9999 -9999 -9999 -9999 -9999 -9999 -9999 -9999 -9999 -9999 -9999 -9999 -9999 -9999 -9999 -9999 -9999 -9999 -9999 -9999 -9999 -9999 -9999 -9999 -9999 -9999 -9999 -9999 -9999 -9999 -9999 -9999 -9999 -9999 -9999 -9999 -9999 -9999 -9999 -9999 -9999 -9999 -9999 -9999 -9999 -9999 -9999 -9999 -9999 -9999 -9999 -9999 -9999 -9999 -9999 -9999 -9999 -9999 -9999 -9999 -9999 -9999 -9999 -9999 -9999 -9999 -9999 -9999 -9999 -9999 -9999 -9999 -9999 -9999 -9999 -9999 -9999 -9999 -9999 -9999 -9999 -9999 -9999 -9999 -9999 -9999 -9999 -9999 -9999 -9999 -9999 -9999 -9999 -9999 -9999 -9999 -9999 -9999 -9999 -9999 -9999 -9999 -9999 -9999 -9999 -9999 -9999 -9999 -9999 -9999 -9999 -9999 -9999 -9999 -9999 -9999 -9999 -9999 -9999 -9999 -9999 -9999 -9999 -9999 -9999 -9999 -9999 -9999 -9999 -9999 -9999 -9999 -9999 -9999 -9999 -9999 -9999 -9999 -9999 -9999 -9999 -9999 -9999 -9999 -9999 -9999 -9999 -9999 -9999 -9999 -9999 -9999 -9999 0.414140045642853 0.418492585420609 0.427280575037003 0.436176955699921 0.444048196077347 0.450858116149902 0.457724928855896 0.464647322893143 0.469292342662811 0.469292342662811 0.472791641950607 0.475131928920746 0.476304173469543 0.478652954101562 0.477477848529816 0.478652954101562 0.478652954101562 0.478652954101562 0.481007546186447 0.484549760818481 0.484549760818481 0.489292025566101 0.491671413183212 0.494056016206741 0.495250284671783 0.494056016206741 0.492863059043884 0.491671413183212 0.494056016206741 0.497642755508423 0.686922192573547 0.688180923461914 0.688180923461914 0.688180923461914 0.685662925243378 0.681881010532379 0.679356575012207 0.669235825538635 0.729206562042236 0.724296569824219 0.726754069328308 0.714418411254883 0.699473857879639 0.684402942657471 0.678093254566193 0.721833944320679 0.751028180122375 0.778133511543274 0.795247256755829 0.803061246871948 0.800840437412262 0.792993724346161 0.783891558647156 0.776975750923157 0.766467750072479 0.766467750072479 0.774654269218445 0.773490607738495 0.787321150302887 0.796370506286621 0.79972642660141 0.797491490840912 0.629811346530914 0.617076933383942 0.606901407241821 0.595476686954498 0.580297768115997 0.568966746330261 0.568966746330261 0.581559777259827 0.589143455028534 0.570223152637482 0.589143455028534 0.557691514492035 0.548470735549927 0.561443150043488 0.567711055278778 0.576515138149261 0.541639804840088 0.53317004442215 0.503236174583435 0.511259734630585 0.513946056365967 0.476234555244446 0.463832408189774 0.471053212881088 0.494073510169983 0.469887495040894 0.495267808437347 0.474810779094696 0.455030739307404 0.452497571706772 0.480937451124191 0.465402603149414 0.4556844830513 0.463086992502213 0.466811954975128 0.48160994052887 0.477573484182358 0.477321237325668 0.496117949485779 0.518721878528595 0.531756997108459 0.562546372413635 0.586613535881042 0.548459053039551 0.540219008922577 0.539687693119049 0.540924787521362 0.546682775020599 0.53421950340271 0.523343145847321 0.578716576099396 0.412938624620438 0.435059070587158 -9999 -9999 -9999 -9999 -9999 -9999 -9999 -9999 -9999 -9999 -9999 -9999 -9999 -9999 -9999 -9999 -9999 -9999 -9999 -9999 -9999 -9999 -9999 -9999 -9999 -9999 -9999 -9999 -9999 -9999 -9999 -9999 -9999 -9999 -9999 -9999 -9999 -9999 -9999 -9999 -9999 -9999 -9999 -9999 -9999 -9999 -9999 -9999 -9999 -9999 -9999 -9999 -9999 -9999 -9999 -9999 -9999 -9999 -9999 -9999 -9999 -9999 -9999
-9999 -9999 -9999 -9999 -9999 -9999 -9999 -9999 -9999 -9999 -9999 -9999 -9999 -9999 -9999 -9999 -9999 -9999 -9999 -9999 -9999 -9999 -9999 -9999 -9999 -9999 -9999 -9999 -9999 -9999 -9999 -9999 -9999 -9999 -9999 -9999 -9999 -9999 -9999 -9999 -9999 -9999 -9999 -9999 -9999 -9999 -9999 -9999 -9999 -9999 -9999 -9999 -9999 -9999 -9999 -9999 -9999 -9999 -9999 -9999 -9999 -9999 -9999 -9999 -9999 -9999 -9999 -9999 -9999 -9999 -9999 -9999 -9999 -9999 -9999 -9999 -9999 -9999 -9999 -9999 -9999 -9999 -9999 -9999 -9999 -9999 -9999 -9999 -9999 -9999 -9999 -9999 -9999 -9999 -9999 -9999 -9999 -9999 -9999 -9999 -9999 -9999 -9999 -9999 -9999 -9999 -9999 -9999 -9999 -9999 -9999 -9999 -9999 -9999 -9999 -9999 -9999 -9999 -9999 -9999 -9999 -9999 -9999 -9999 -9999 -9999 -9999 -9999 -9999 -9999 -9999 -9999 -9999 -9999 -9999 -9999 -9999 -9999 -9999 -9999 -9999 -9999 -9999 -9999 -9999 -9999 -9999 -9999 -9999 -9999 -9999 -9999 -9999 -9999 -9999 -9999 -9999 -9999 -9999 -9999 -9999 -9999 -9999 -9999 -9999 -9999 -9999 -9999 -9999 -9999 -9999 -9999 -9999 -9999 -9999 -9999 -9999 -9999 -9999 -9999 -9999 -9999 0.416312843561172 0.422872930765152 0.431715428829193 0.440665066242218 0.449719160795212 0.456576585769653 0.461179196834564 0.4658063352108 0.468128859996796 0.470457285642624 0.472791641950607 0.472791641950607 0.473961114883423 0.476304173469543 0.475131928920746 0.477477848529816 0.477477848529816 0.478652954101562 0.478652954101562 0.482186913490295 0.484549760818481 0.486918181180954 0.491671413183212 0.491671413183212 0.492863059043884 0.492863059043884 0.491671413183212 0.490480989217758 0.489292025566101 0.683142304420471 0.684402942657471 0.685662925243378 0.686922371387482 0.686922371387482 0.683142304420471 0.683142304420471 0.678093254566193 0.670502722263336 0.73896324634552 0.736532390117645 0.727980971336365 0.69822233915329 0.674300372600555 0.685662925243378 0.70945280790329 0.724296569824219 0.752226054668427 0.766467869281769 0.772324919700623 0.781594634056091 0.774654269218445 0.768816351890564 0.76056444644928 0.753422379493713 0.740176498889923 0.732875525951385 0.729206562042236 0.746220707893372 0.762931168079376 0.768816351890564 0.782744169235229 0.775816023349762 0.768816351890564 0.762931168079376 0.755809843540192 0.746220707893372 0.695716679096222 0.566456019878387 0.575255513191223 0.538823187351227 0.524578869342804 0.524140238761902 0.546166121959686 0.523614645004272 0.513775169849396 0.53273218870163 0.566456019878387 0.566456019878387 0.553360104560852 0.552114009857178 0.505645573139191 0.482370227575302 0.449567377567291 0.44139888882637 0.413296818733215 0.456177115440369 0.45135635137558 0.454784721136093 0.463335394859314 0.439548909664154 0.440673381090164 0.449972122907639 0.449727594852448 0.448590219020844 0.46424412727356 0.4792540371418 0.476903796195984 0.484225541353226 0.481356620788574 0.47355380654335 0.471883118152618 0.477738857269287 0.535982191562653 0.565502047538757 0.5667564868927 0.547658145427704 0.506673455238342 0.491001129150391 0.509609699249268 0.553438663482666 0.571872413158417 0.432828307151794 -9999 -9999 -9999 -9999 -9999 -9999 -9999 -9999 -9999 -9999 -9999 -9999 -9999 -9999 -9999 -9999 -9999 -9999 -9999 -9999 -9999 -9999 -9999 -9999 -9999 -9999 -9999 -9999 -9999 -9999 -9999 -9999 -9999 -9999 -9999 -9999 -9999 -9999 -9999 -9999 -9999 -9999 -9999 -9999 -9999 -9999 -9999 -9999 -9999 -9999 -9999 -9999 -9999 -9999 -9999 -9999 -9999 -9999 -9999 -9999 -9999 -9999 -9999 -9999 -9999 -9999
-9999 -9999 -9999 -9999 -9999 -9999 -9999 -9999 -9999 -9999 -9999 -9999 -9999 -9999 -9999 -9999 -9999 -9999 -9999 -9999 -9999 -9999 -9999 -9999 -9999 -9999 -9999 -9999 -9999 -9999 -9999 -9999 -9999 -9999 -9999 -9999 -9999 -9999 -9999 -9999 -9999 -9999 -9999 -9999 -9999 -9999 -9999 -9999 -9999 -9999 -9999 -9999 -9999 -9999 -9999 -9999 -9999 -9999 -9999 -9999 -9999 -9999 -9999 -9999 -9999 -9999 -9999 -9999 -9999 -9999 -9999 -9999 -9999 -9999 -9999 -9999 -9999 -9999 -9999 -9999 -9999 -9999 -9999 -9999 -9999 -9999 -9999 -9999 -9999 -9999 -9999 -9999 -9999 -9999 -9999 -9999 -9999 -9999 -9999 -9999 -9999 -9999 -9999 -9999 -9999 -9999 -9999 -9999 -9999 -9999 -9999 -9999 -9999 -9999 -9999 -9999 -9999 -9999 -9999 -9999 -9999 -9999 -9999 -9999 -9999 -9999 -9999 -9999 -9999 -9999 -9999 -9999 -9999 -9999 -9999 -9999 -9999 -9999 -9999 -9999 -9999 -9999 -9999 -9999 -9999 -9999 -9999 -9999 -9999 -9999 -9999 -9999 -9999 -9999 -9999 -9999 -9999 -9999 -9999 -9999 -9999 -9999 -9999 -9999 -9999 -9999 -9999 -9999 -9999 -9999 -9999 -9999 -9999 -9999 -9999 -9999 -9999 -9999 -9999 -9999 -9999 -9999 0.419585049152374 0.423972278833389 0.433942854404449 0.441791146993637 0.450858116149902 0.458874821662903 0.463489800691605 0.468128859996796 0.468128859996796 0.471623748540878 0.470457285642624 0.471623748540878 0.472791641950607 0.473961114883423 0.473961114883423 0.475131928920746 0.476304173469543 0.475131928920746 0.476304173469543 0.479829609394073 0.483367651700974 0.486918181180954 0.490480989217758 0.492863059043884 0.492863059043884 0.491671413183212 0.491671413183212 0.489292025566101 0.676829516887665 0.679356575012207 0.681881010532379 0.681881010532379 0.684402942657471 0.683142304420471 0.683142304420471 0.681881010532379 0.676829516887665 0.76056444644928 0.752226054668427 0.746220707893372 0.736532390117645 0.714418411254883 0.699473857879639 0.720600962638855 0.735314846038818 0.74380761384964 0.749828696250916 0.751028180122375 0.752226054668427 0.752226054668427 0.745014905929565 0.740176498889923 0.730430901050568 0.716894865036011 0.683142304420471 0.651457726955414 0.674300372600555 0.675565242767334 0.691952288150787 0.745014905929565 0.76056444644928 0.755809843540192 0.745014905929565 0.737748563289642 0.683142304420471 0.671769082546234 0.548966109752655 0.5539470911026 0.573996484279633 0.562695205211639 0.524403095245361 0.502897202968597 0.490842074155807 0.5152508020401 0.549804449081421 0.566456019878387 0.568966746330261 0.546868145465851 0.507111430168152 0.538369059562683 0.502719283103943 0.448186159133911 0.420063138008118 0.411133766174316 0.410054862499237 0.464492827653885 0.475479036569595 0.475479036569595 0.46797376871109 0.471969693899155 0.478078186511993 0.483551174402237 0.471053212881088 0.452252298593521 0.474559277296066 0.485917389392853 0.487102478742599 0.485662996768951 0.479925334453583 0.466975450515747 0.461846202611923 0.466476678848267 0.532987713813782 0.52308052778244 0.527016878128052 0.506673455238342 0.515935480594635 0.527016878128052 0.591675460338593 0.444048196077347 -9999 -9999 -9999 -9999 -9999 -9999 -9999 -9999 -9999 -9999 -9999 -9999 -9999 -9999 -9999 -9999 -9999 -9999 -9999 -9999 -9999 -9999 -9999 -9999 -9999 -9999 -9999 -9999 -9999 -9999 -9999 -9999 -9999 -9999 -9999 -9999 -9999 -9999 -9999 -9999 -9999 -9999 -9999 -9999 -9999 -9999 -9999 -9999 -9999 -9999 -9999 -9999 -9999 -9999 -9999 -9999 -9999 -9999 -9999 -9999 -9999 -9999 -9999 -9999 -9999 -9999 -9999 -9999
-9999 -9999 -9999 -9999 -9999 -9999 -9999 -9999 -9999 -9999 -9999 -9999 -9999 -9999 -9999 -9999 -9999 -9999 -9999 -9999 -9999 -9999 -9999 -9999 -9999 -9999 -9999 -9999 -9999 -9999 -9999 -9999 -9999 -9999 -9999 -9999 -9999 -9999 -9999 -9999 -9999 -9999 -9999 -9999 -9999 -9999 -9999 -9999 -9999 -9999 -9999 -9999 -9999 -9999 -9999 -9999 -9999 -9999 -9999 -9999 -9999 -9999 -9999 -9999 -9999 -9999 -9999 -9999 -9999 -9999 -9999 -9999 -9999 -9999 -9999 -9999 -9999 -9999 -9999 -9999 -9999 -9999 -9999 -9999 -9999 -9999 -9999 -9999 -9999 -9999 -9999 -9999 -9999 -9999 -9999 -9999 -9999 -9999 -9999 -9999 -9999 -9999 -9999 -9999 -9999 -9999 -9999 -9999 -9999 -9999 -9999 -9999 -9999 -9999 -9999 -9999 -9999 -9999 -9999 -9999 -9999 -9999 -9999 -9999 -9999 -9999 -9999 -9999 -9999 -9999 -9999 -9999 -9999 -9999 -9999 -9999 -9999 -9999 -9999 -9999 -9999 -9999 -9999 -9999 -9999 -9999 -9999 -9999 -9999 -9999 -9999 -9999 -9999 -9999 -9999 -9999 -9999 -9999 -9999 -9999 -9999 -9999 -9999 -9999 -9999 -9999 -9999 -9999 -9999 -9999 -9999 -9999 -9999 -9999 -9999 -9999 -9999 -9999 -9999 -9999 -9999 0.418492585420609 0.421775162220001 0.428386718034744 0.437296479940414 0.447446018457413 0.453140735626221 0.460026234388351 0.463489800691605 0.4658063352108 0.468128859996796 0.469292342662811 0.469292342662811 0.470457285642624 0.471623748540878 0.472791641950607 0.472791641950607 0.472791641950607 0.473961114883423 0.475131928920746 0.473961114883423 0.478652954101562 0.482186913490295 0.486918181180954 0.490480989217758 0.490480989217758 0.489292025566101 0.674300372600555 0.676829516887665 0.676829516887665 0.676829516887665 0.675565242767334 0.681881010532379 0.683142304420471 0.683142304420471 0.680619120597839 0.680619120597839 0.679356575012207 0.767642915248871 0.761748731136322 0.758190512657166 0.748627603054047 0.736532390117645 0.724296569824219 0.731653869152069 0.746220707893372 0.747424960136414 0.741388440132141 0.736532390117645 0.732875525951385 0.723065793514252 0.718131363391876 0.714418411254883 0.710695743560791 0.695716679096222 0.690695941448212 0.641274988651276 0.632359027862549 0.642548382282257 0.690695941448212 0.710695743560791 0.729206562042236 0.735314846038818 0.730430901050568 0.724296569824219 0.705717861652374 0.660355389118195 0.558941304683685 0.572738111019135 0.563948214054108 0.532298982143402 0.516295552253723 0.505565047264099 0.496383547782898 0.487023323774338 0.522129476070404 0.536872267723083 0.544475674629211 0.520817875862122 0.520555675029755 0.486171841621399 0.509009122848511 0.470802664756775 0.470552235841751 0.455030858516693 0.466811954975128 0.442927211523056 0.47614774107933 0.506074488162994 0.518812119960785 0.505645573139191 0.502977669239044 0.503236174583435 0.484987795352936 0.471053212881088 0.468723237514496 0.471969693899155 0.449483156204224 0.467724084854126 0.460034757852554 0.451271921396255 0.433389574289322 0.455599635839462 0.482702732086182 0.492704033851624 0.500138103961945 0.501339077949524 0.535187363624573 0.557718813419342 0.581239759922028 0.447446018457413 -9999 -9999 -9999 -9999 -9999 -9999 -9999 -9999 -9999 -9999 -9999 -9999 -9999 -9999 -9999 -9999 -9999 -9999 -9999 -9999 -9999 -9999 -9999 -9999 -9999 -9999 -9999 -9999 -9999 -9999 -9999 -9999 -9999 -9999 -9999 -9999 -9999 -9999 -9999 -9999 -9999 -9999 -9999 -9999 -9999 -9999 -9999 -9999 -9999 -9999 -9999 -9999 -9999 -9999 -9999 -9999 -9999 -9999 -9999 -9999 -9999 -9999 -9999 -9999 -9999 -9999 -9999 -9999 -9999
-9999 -9999 -9999 -9999 -9999 -9999 -9999 -9999 -9999 -9999 -9999 -9999 -9999 -9999 -9999 -9999 -9999 -9999 -9999 -9999 -9999 -9999 -9999 -9999 -9999 -9999 -9999 -9999 -9999 -9999 -9999 -9999 -9999 -9999 -9999 -9999 -9999 -9999 -9999 -9999 -9999 -9999 -9999 -9999 -9999 -9999 -9999 -9999 -9999 -9999 -9999 -9999 -9999 -9999 -9999 -9999 -9999 -9999 -9999 -9999 -9999 -9999 -9999 -9999 -9999 -9999 -9999 -9999 -9999 -9999 -9999 -9999 -9999 -9999 -9999 -9999 -9999 -9999 -9999 -9999 -9999 -9999 -9999 -9999 -9999 -9999 -9999 -9999 -9999 -9999 -9999 -9999 -9999 -9999 -9999 -9999 -9999 -9999 -9999 -9999 -9999 -9999 -9999 -9999 -9999 -9999 -9999 -9999 -9999 -9999 -9999 -9999 -9999 -9999 -9999 -9999 -9999 -9999 -9999 -9999 -9999 -9999 -9999 -9999 -9999 -9999 -9999 -9999 -9999 -9999 -9999 -9999 -9999 -9999 -9999 -9999 -9999 -9999 -9999 -9999 -9999 -9999 -9999 -9999 -9999 -9999 -9999 -9999 -9999 -9999 -9999 -9999 -9999 -9999 -9999 -9999 -9999 -9999 -9999 -9999 -9999 -9999 -9999 -9999 -9999 -9999 -9999 -9999 -9999 -9999 -9999 -9999 -9999 -9999 -9999 -9999 -9999 -9999 -9999 -9999 0.417401850223541 0.421775162220001 0.428386718034744 0.432828307151794 0.439540594816208 0.448581784963608 0.455429792404175 0.460026234388351 0.4658063352108 0.4658063352108 0.4658063352108 0.469292342662811 0.469292342662811 0.470457285642624 0.470457285642624 0.471623748540878 0.472791641950607 0.472791641950607 0.471623748540878 0.469292342662811 0.470457285642624 0.473961114883423 0.478652954101562 0.485733270645142 0.488104403018951 0.488104403018951 0.486918181180954 0.486918181180954 0.486918181180954 0.673035025596619 0.673035025596619 0.673035025596619 0.676829516887665 0.679356575012207 0.679356575012207 0.678093254566193 0.675565242767334 0.771157324314117 0.7652907371521 0.761748731136322 0.762931168079376 0.762931168079376 0.76056444644928 0.759378433227539 0.757001042366028 0.752226054668427 0.747424960136414 0.732875525951385 0.723065793514252 0.711937725543976 0.700724422931671 0.708208799362183 0.705717861652374 0.703222930431366 0.66162520647049 0.664163649082184 0.659085094928741 0.689438819885254 0.718131363391876 0.727980971336365 0.726754069328308 0.71317857503891 0.714418411254883 0.719366729259491 0.736532390117645 0.730430901050568 0.735314846038818 0.734095811843872 0.719366729259491 0.572738111019135 0.551454842090607 0.540059626102448 0.530890703201294 0.504100918769836 0.494418323040009 0.503066599369049 0.492456644773483 0.486935555934906 0.469473332166672 0.464329689741135 0.464081019163132 0.456670016050339 0.477825820446014 0.520727515220642 0.499284893274307 0.497828930616379 0.51238214969635 0.500484824180603 0.519507467746735 0.523959219455719 0.51195102930069 0.481863290071487 0.466811954975128 0.443813860416412 0.477660417556763 0.476234555244446 0.437462627887726 0.415773093700409 0.443086117506027 0.443972915410995 0.431163817644119 0.448506087064743 0.502371907234192 0.544467210769653 0.555489659309387 0.565321922302246 0.535187363624573 0.545174837112427 0.591675460338593 0.439540594816208 -9999 -9999 -9999 -9999 -9999 -9999 -9999 -9999 -9999 -9999 -9999 -9999 -9999 -9999 -9999 -9999 -9999 -9999 -9999 -9999 -9999 -9999 -9999 -9999 -9999 -9999 -9999 -9999 -9999 -9999 -9999 -9999 -9999 -9999 -9999 -9999 -9999 -9999 -9999 -9999 -9999 -9999 -9999 -9999 -9999 -9999 -9999 -9999 -9999 -9999 -9999 -9999 -9999 -9999 -9999 -9999 -9999 -9999 -9999 -9999 -9999 -9999 -9999 -9999 -9999 -9999 -9999 -9999 -9999 -9999
-9999 -9999 -9999 -9999 -9999 -9999 -9999 -9999 -9999 -9999 -9999 -9999 -9999 -9999 -9999 -9999 -9999 -9999 -9999 -9999 -9999 -9999 -9999 -9999 -9999 -9999 -9999 -9999 -9999 -9999 -9999 -9999 -9999 -9999 -9999 -9999 -9999 -9999 -9999 -9999 -9999 -9999 -9999 -9999 -9999 -9999 -9999 -9999 -9999 -9999 -9999 -9999 -9999 -9999 -9999 -9999 -9999 -9999 -9999 -9999 -9999 -9999 -9999 -9999 -9999 -9999 -9999 -9999 -9999 -9999 -9999 -9999 -9999 -9999 -9999 -9999 -9999 -9999 -9999 -9999 -9999 -9999 -9999 -9999 -9999 -9999 -9999 -9999 -9999 -9999 -9999 -9999 -9999 -9999 -9999 -9999 -9999 -9999 -9999 -9999 -9999 -9999 -9999 -9999 -9999 -9999 -9999 -9999 -9999 -9999 -9999 -9999 -9999 -9999 -9999 -9999 -9999 -9999 -9999 -9999 -9999 -9999 -9999 -9999 -9999 -9999 -9999 -9999 -9999 -9999 -9999 -9999 -9999 -9999 -9999 -9999 -9999 -9999 -9999 -9999 -9999 -9999 -9999 -9999 -9999 -9999 -9999 -9999 -9999 -9999 -9999 -9999 -9999 -9999 -9999 -9999 -9999 -9999 -9999 -9999 -9999 -9999 -9999 -9999 -9999 -9999 -9999 -9999 -9999 -9999 -9999 -9999 -9999 -9999 -9999 -9999 -9999 -9999 -9999 0.417401850223541 0.423972278833389 0.431715428829193 0.438417762517929 0.446311861276627 0.453140735626221 0.457724928855896 0.462333679199219 0.4658063352108 0.468128859996796 0.466966837644577 0.466966837644577 0.466966837644577 0.466966837644577 0.4658063352108 0.468128859996796 0.469292342662811 0.471623748540878 0.468128859996796 0.468128859996796 0.4658063352108 0.468128859996796 0.470457285642624 0.476304173469543 0.483367651700974 0.486918181180954 0.486918181180954 0.486918181180954 0.485733270645142 0.670502722263336 0.669235825538635 0.669235825538635 0.669235825538635 0.673035025596619 0.673035025596619 0.671769082546234 0.670502722263336 0.762931168079376 0.757001042366028 0.754616975784302 0.752226054668427 0.754616975784302 0.754616975784302 0.752226054668427 0.747424960136414 0.74259877204895 0.741388440132141 0.730430901050568 0.719366729259491 0.704470992088318 0.701974153518677 0.691952288150787 0.684402942657471 0.673035025596619 0.666700541973114 0.657814621925354 0.671769082546234 0.705717861652374 0.727980971336365 0.727980971336365 0.721833944320679 0.711937725543976 0.684402942657471 0.715657114982605 0.73896324634552 0.74380761384964 0.73896324634552 0.714418411254883 0.571480333805084 0.704470992088318 0.572738111019135 0.555194437503815 0.501694738864899 0.495188027620316 0.51091855764389 0.513343393802643 0.518207252025604 0.523089230060577 0.494842976331711 0.477912783622742 0.496720403432846 0.496206492185593 0.496206492185593 0.483043789863586 0.496888875961304 0.528598129749298 0.542786836624146 0.542786836624146 0.536073505878448 0.513856172561646 0.511690676212311 0.471217572689056 0.446966975927353 0.436583250761032 0.445833474397659 0.428312987089157 0.456831604242325 0.44583335518837 0.40368989109993 0.412286758422852 0.455845892429352 0.442601352930069 0.494409650564194 0.533516764640808 0.535717189311981 0.527016878128052 0.556201636791229 0.587878286838531 0.592942118644714 0.445179283618927 -9999 -9999 -9999 -9999 -9999 -9999 -9999 -9999 -9999 -9999 -9999 -9999 -9999 -9999 -9999 -9999 -9999 -9999 -9999 -9999 -9999 -9999 -9999 -9999 -9999 -9999 -9999 -9999 -9999 -9999 -9999 -9999 -9999 -9999 -9999 -9999 -9999 -9999 -9999 -9999 -9999 -9999 -9999 -9999 -9999 -9999 -9999 -9999 -9999 -9999 -9999 -9999 -9999 -9999 -9999 -9999 -9999 -9999 -9999 -9999 -9999 -9999 -9999 -9999 -9999 -9999 -9999 -9999 -9999 -9999 -9999
-9999 -9999 -9999 -9999 -9999 -9999 -9999 -9999 -9999 -9999 -9999 -9999 -9999 -9999 -9999 -9999 -9999 -9999 -9999 -9999 -9999 -9999 -9999 -9999 -9999 -9999 -9999 -9999 -9999 -9999 -9999 -9999 -9999 -9999 -9999 -9999 -9999 -9999 -9999 -9999 -9999 -9999 -9999 -9999 -9999 -9999 -9999 -9999 -9999 -9999 -9999 -9999 -9999 -9999 -9999 -9999 -9999 -9999 -9999 -9999 -9999 -9999 -9999 -9999 -9999 -9999 -9999 -9999 -9999 -9999 -9999 -9999 -9999 -9999 -9999 -9999 -9999 -9999 -9999 -9999 -9999 -9999 -9999 -9999 -9999 -9999 -9999 -9999 -9999 -9999 -9999 -9999 -9999 -9999 -9999 -9999 -9999 -9999 -9999 -9999 -9999 -9999 -9999 -9999 -9999 -9999 -9999 -9999 -9999 -9999 -9999 -9999 -9999 -9999 -9999 -9999 -9999 -9999 -9999 -9999 -9999 -9999 -9999 -9999 -9999 -9999 -9999 -9999 -9999 -9999 -9999 -9999 -9999 -9999 -9999 -9999 -9999 -9999 -9999 -9999 -9999 -9999 -9999 -9999 -9999 -9999 -9999 -9999 -9999 -9999 -9999 -9999 -9999 -9999 -9999 -9999 -9999 -9999 -9999 -9999 -9999 -9999 -9999 -9999 -9999 -9999 -9999 -9999 -9999 -9999 -9999 -9999 -9999 -9999 -9999 -9999 -9999 -9999 0.421775311231613 0.429494678974152 0.435059070587158 0.444048196077347 0.453140735626221 0.460026234388351 0.463489800691605 0.464647322893143 0.466966837644577 0.468128859996796 0.463489800691605 0.464647322893143 0.4658063352108 0.462333679199219 0.4658063352108 0.4658063352108 0.4658063352108 0.4658063352108 0.466966837644577 0.464647322893143 0.466966837644577 0.464647322893143 0.464647322893143 0.641274988651276 0.650185585021973 0.659085214138031 0.664163649082184 0.665432333946228 0.665432333946228 0.666700541973114 0.666700541973114 0.664163649082184 0.664163649082184 0.666700541973114 0.667968511581421 0.665432333946228 0.66162520647049 0.748627603054047 0.741388320922852 0.737748563289642 0.659085214138031 0.660355389118195 0.736532390117645 0.737748563289642 0.725525975227356 0.719366729259491 0.718131363391876 0.716894865036011 0.70945280790329 0.708208799362183 0.704470813274384 0.70945280790329 0.690695941448212 0.684402942657471 0.664163649082184 0.665432333946228 0.690695941448212 0.705717742443085 0.714418411254883 0.700724422931671 0.700724422931671 0.680619120597839 0.650185585021973 0.636180400848389 0.695716679096222 0.74380761384964 0.740176498889923 0.731653869152069 0.714418411254883 0.547723054885864 0.519779860973358 0.512651324272156 0.542759656906128 0.497580349445343 0.494931399822235 0.533530354499817 0.565201759338379 0.558941304683685 0.5539470911026 0.518902361392975 0.539342999458313 0.533699154853821 0.523524224758148 0.549444019794464 0.542346179485321 0.549085259437561 0.55433601140976 0.557012915611267 0.530618131160736 0.506074488162994 0.50874936580658 0.457733422517776 0.462590426206589 0.411902248859406 0.392506301403046 0.412519127130508 0.392056047916412 0.421231269836426 0.458883345127106 0.433629035949707 0.427600175142288 0.455599635839462 0.468800932168961 0.474637418985367 0.479585349559784 0.453716844320297 0.480510056018829 0.543135702610016 0.608172476291656 -9999 -9999 -9999 -9999 -9999 -9999 -9999 -9999 -9999 -9999 -9999 -9999 -9999 -9999 -9999 -9999 -9999 -9999 -9999 -9999 -9999 -9999 -9999 -9999 -9999 -9999 -9999 -9999 -9999 -9999 -9999 -9999 -9999 -9999 -9999 -9999 -9999 -9999 -9999 -9999 -9999 -9999 -9999 -9999 -9999 -9999 -9999 -9999 -9999 -9999 -9999 -9999 -9999 -9999 -9999 -9999 -9999 -9999 -9999 -9999 -9999 -9999 -9999 -9999 -9999 -9999 -9999 -9999 -9999 -9999 -9999 -9999 -9999
-9999 -9999 -9999 -9999 -9999 -9999 -9999 -9999 -9999 -9999 -9999 -9999 -9999 -9999 -9999 -9999 -9999 -9999 -9999 -9999 -9999 -9999 -9999 -9999 -9999 -9999 -9999 -9999 -9999 -9999 -9999 -9999 -9999 -9999 -9999 -9999 -9999 -9999 -9999 -9999 -9999 -9999 -9999 -9999 -9999 -9999 -9999 -9999 -9999 -9999 -9999 -9999 -9999 -9999 -9999 -9999 -9999 -9999 -9999 -9999 -9999 -9999 -9999 -9999 -9999 -9999 -9999 -9999 -9999 -9999 -9999 -9999 -9999 -9999 -9999 -9999 -9999 -9999 -9999 -9999 -9999 -9999 -9999 -9999 -9999 -9999 -9999 -9999 -9999 -9999 -9999 -9999 -9999 -9999 -9999 -9999 -9999 -9999 -9999 -9999 -9999 -9999 -9999 -9999 -9999 -9999 -9999 -9999 -9999 -9999 -9999 -9999 -9999 -9999 -9999 -9999 -9999 -9999 -9999 -9999 -9999 -9999 -9999 -9999 -9999 -9999 -9999 -9999 -9999 -9999 -9999 -9999 -9999 -9999 -9999 -9999 -9999 -9999 -9999 -9999 -9999 -9999 -9999 -9999 -9999 -9999 -9999 -9999 -9999 -9999 -9999 -9999 -9999 -9999 -9999 -9999 -9999 -9999 -9999 -9999 -9999 -9999 -9999 -9999 -9999 -9999 -9999 -9999 -9999 -9999 -9999 -9999 -9999 -9999 -9999 -9999 -9999 0.421775311231613 0.428386718034744 0.437296479940414 0.446311861276627 0.455429643392563 0.464647322893143 0.466966837644577 0.468128859996796 0.469292342662811 0.469292342662811 0.469292342662811 0.4658063352108 0.462333798408508 0.460026234388351 0.461179196834564 0.458874821662903 0.460026234388351 0.461179196834564 0.462333679199219 0.460026234388351 0.460026234388351 0.461179196834564 0.631085157394409 0.62853741645813 0.632359027862549 0.638727784156799 0.651457726955414 0.660355389118195 0.66162520647049 0.66162520647049 0.66162520647049 0.662894606590271 0.664163649082184 0.662894606590271 0.662894606590271 0.660355389118195 0.655272662639618 0.735314846038818 0.726754069328308 0.723065793514252 0.654001295566559 0.654001295566559 0.651457726955414 0.713178753852844 0.681881010532379 0.664163649082184 0.681881010532379 0.703222930431366 0.706963837146759 0.700724422931671 0.70945280790329 0.726754069328308 0.726754069328308 0.718131363391876 0.700724422931671 0.686922371387482 0.703222930431366 0.700724422931671 0.691952288150787 0.690695941448212 0.647640585899353 0.641274988651276 0.631085157394409 0.619622826576233 0.675565242767334 0.704470992088318 0.732875525951385 0.718131363391876 0.725525975227356 0.686922371387482 0.659085094928741 0.499808937311172 0.461529403924942 0.476408064365387 0.481111943721771 0.5464808344841 0.524578869342804 0.557691514492035 0.572738111019135 0.568966746330261 0.54607617855072 0.565201759338379 0.560191810131073 0.565201759338379 0.554697394371033 0.558624386787415 0.554516732692719 0.558443307876587 0.52544629573822 0.487779051065445 0.454292893409729 0.465153634548187 0.444701611995697 0.395886301994324 0.38936921954155 0.366085439920425 0.384989559650421 0.380642771720886 0.399206399917603 0.439465761184692 0.473302602767944 0.467887729406357 0.474637418985367 0.460854560136795 0.437139064073563 0.434902101755142 0.454615324735641 0.516890704631805 0.592942118644714 -9999 -9999 -9999 -9999 -9999 -9999 -9999 -9999 -9999 -9999 -9999 -9999 -9999 -9999 -9999 -9999 -9999 -9999 -9999 -9999 -9999 -9999 -9999 -9999 -9999 -9999 -9999 -9999 -9999 -9999 -9999 -9999 -9999 -9999 -9999 -9999 -9999 -9999 -9999 -9999 -9999 -9999 -9999 -9999 -9999 -9999 -9999 -9999 -9999 -9999 -9999 -9999 -9999 -9999 -9999 -9999 -9999 -9999 -9999 -9999 -9999 -9999 -9999 -9999 -9999 -9999 -9999 -9999 -9999 -9999 -9999 -9999 -9999 -9999
-9999 -9999 -9999 -9999 -9999 -9999 -9999 -9999 -9999 -9999 -9999 -9999 -9999 -9999 -9999 -9999 -9999 -9999 -9999 -9999 -9999 -9999 -9999 -9999 -9999 -9999 -9999 -9999 -9999 -9999 -9999 -9999 -9999 -9999 -9999 -9999 -9999 -9999 -9999 -9999 -9999 -9999 -9999 -9999 -9999 -9999 -9999 -9999 -9999 -9999 -9999 -9999 -9999 -9999 -9999 -9999 -9999 -9999 -9999 -9999 -9999 -9999 -9999 -9999 -9999 -9999 -9999 -9999 -9999 -9999 -9999 -9999 -9999 -9999 -9999 -9999 -9999 -9999 -9999 -9999 -9999 -9999 -9999 -9999 -9999 -9999 -9999 -9999 -9999 -9999 -9999 -9999 -9999 -9999 -9999 -9999 -9999 -9999 -9999 -9999 -9999 -9999 -9999 -9999 -9999 -9999 -9999 -9999 -9999 -9999 -9999 -9999 -9999 -9999 -9999 -9999 -9999 -9999 -9999 -9999 -9999 -9999 -9999 -9999 -9999 -9999 -9999 -9999 -9999 -9999 -9999 -9999 -9999 -9999 -9999 -9999 -9999 -9999 -9999 -9999 -9999 -9999 -9999 -9999 -9999 -9999 -9999 -9999 -9999 -9999 -9999 -9999 -9999 -9999 -9999 -9999 -9999 -9999 -9999 -9999 -9999 -9999 -9999 -9999 -9999 -9999 -9999 -9999 -9999 -9999 -9999 -9999 -9999 -9999 -9999 -9999 0.428386718034744 0.427280575037003 0.436176955699921 0.449719160795212 0.461179196834564 0.468128859996796 0.473961114883423 0.476304173469543 0.473961114883423 0.471623748540878 0.471623748540878 0.471623748540878 0.469292342662811 0.463489800691605 0.460026234388351 0.455429792404175 0.455429792404175 0.449719160795212 0.450858116149902 0.455429792404175 0.458874821662903 0.458874821662903 0.61834979057312 0.620895981788635 0.625989973545074 0.629811346530914 0.638727784156799 0.647640466690063 0.651457726955414 0.654001295566559 0.656543791294098 0.657814621925354 0.66162520647049 0.662894606590271 0.659085094928741 0.659085214138031 0.651457726955414 0.729206562042236 0.718131363391876 0.71317857503891 0.643821656703949 0.642548382282257 0.637454152107239 0.691952288150787 0.655272662639618 0.662894606590271 0.691952288150787 0.710695743560791 0.716894865036011 0.70945280790329 0.701974153518677 0.690695941448212 0.696969866752625 0.694462716579437 0.705717861652374 0.714418411254883 0.703222930431366 0.693207919597626 0.690695941448212 0.675565242767334 0.655272662639618 0.631085157394409 0.577775418758392 0.583948373794556 0.645094752311707 0.688180923461914 0.680619120597839 0.71317857503891 0.720600962638855 0.730430901050568 0.676829516887665 0.48855260014534 0.460623621940613 0.508498430252075 0.517774164676666 0.531068861484528 0.567711055278778 0.570223152637482 0.573996484279633 0.561443150043488 0.562695205211639 0.555194437503815 0.562695205211639 0.525800108909607 0.509098649024963 0.523786842823029 0.530445098876953 0.534401953220367 0.550778448581696 0.486593186855316 0.42657682299614 0.405677676200867 0.400117784738541 0.389593303203583 0.364302098751068 0.390188723802567 0.38189223408699 0.393929183483124 0.417951107025146 0.437221974134445 0.447614222764969 0.448262006044388 0.45510733127594 0.458304017782211 0.471546113491058 0.459207385778427 0.471295475959778 0.514198124408722 0.555933475494385 0.600550711154938 -9999 -9999 -9999 -9999 -9999 -9999 -9999 -9999 -9999 -9999 -9999 -9999 -9999 -9999 -9999 -9999 -9999 -9999 -9999 -9999 -9999 -9999 -9999 -9999 -9999 -9999 -9999 -9999 -9999 -9999 -9999 -9999 -9999 -9999 -9999 -9999 -9999 -9999 -9999 -9999 -9999 -9999 -9999 -9999 -9999 -9999 -9999 -9999 -9999 -9999 -9999 -9999 -9999 -9999 -9999 -9999 -9999 -9999 -9999 -9999 -9999 -9999 -9999 -9999 -9999 -9999 -9999 -9999 -9999 -9999 -9999 -9999 -9999 -9999
-9999 -9999 -9999 -9999 -9999 -9999 -9999 -9999 -9999 -9999 -9999 -9999 -9999 -9999 -9999 -9999 -9999 -9999 -9999 -9999 -9999 -9999 -9999 -9999 -9999 -9999 -9999 -9999 -9999 -9999 -9999 -9999 -9999 -9999 -9999 -9999 -9999 -9999 -9999 -9999 -9999 -9999 -9999 -9999 -9999 -9999 -9999 -9999 -9999 -9999 -9999 -9999 -9999 -9999 -9999 -9999 -9999 -9999 -9999 -9999 -9999 -9999 -9999 -9999 -9999 -9999 -9999 -9999 -9999 -9999 -9999 -9999 -9999 -9999 -9999 -9999 -9999 -9999 -9999 -9999 -9999 -9999 -9999 -9999 -9999 -9999 -9999 -9999 -9999 -9999 -9999 -9999 -9999 -9999 -9999 -9999 -9999 -9999 -9999 -9999 -9999 -9999 -9999 -9999 -9999 -9999 -9999 -9999 -9999 -9999 -9999 -9999 -9999 -9999 -9999 -9999 -9999 -9999 -9999 -9999 -9999 -9999 -9999 -9999 -9999 -9999 -9999 -9999 -9999 -9999 -9999 -9999 -9999 -9999 -9999 -9999 -9999 -9999 -9999 -9999 -9999 -9999 -9999 -9999 -9999 -9999 -9999 -9999 -9999 -9999 -9999 -9999 -9999 -9999 -9999 -9999 -9999 -9999 -9999 -9999 -9999 -9999 -9999 -9999 -9999 -9999 -9999 -9999 -9999 -9999 -9999 -9999 -9999 -9999 -9999 -9999 0.433942854404449 0.435059070587158 0.447446018457413 0.460026234388351 0.469292342662811 0.475131928920746 0.479829609394073 0.479829609394073 0.478652954101562 0.478652954101562 0.477477848529816 0.471623748540878 0.471623748540878 0.468128859996796 0.462333679199219 0.455429792404175 0.451998651027679 0.444048196077347 0.608172476291656 0.605630695819855 0.611987352371216 0.622169435024261 0.622169435024261 0.625989973545074 0.625989973545074 0.625989973545074 0.629811346530914 0.640001356601715 0.642548382282257 0.645094752311707 0.650185585021973 0.654001295566559 0.656543791294098 0.659085214138031 0.751028180122375 0.74259877204895 0.727980971336365 0.71317857503891 0.700724422931671 0.634906649589539 0.634906649589539 0.623442828655243 0.667968511581421 0.664163649082184 0.688180923461914 0.703222930431366 0.706963837146759 0.718131363391876 0.719366729259491 0.70945280790329 0.706963837146759 0.699473857879639 0.688180923461914 0.690695941448212 0.688180923461914 0.688180923461914 0.686922371387482 0.643821656703949 0.619622826576233 0.652729630470276 0.647640585899353 0.608172476291656 0.556397378444672 0.57367742061615 0.629811227321625 0.62853741645813 0.66162520647049 0.695716679096222 0.723065912723541 0.714418411254883 0.689438819885254 0.504877328872681 0.656543791294098 0.684402942657471 0.688180923461914 0.688180923461914 0.565201759338379 0.565201759338379 0.571480333805084 0.543774604797363 0.550164937973022 0.533173382282257 0.543595016002655 0.493392884731293 0.505216836929321 0.53273206949234 0.496463418006897 0.482116848230362 0.522301554679871 0.52203905582428 0.464904725551605 0.415153205394745 0.389593303203583 0.409512162208557 0.394380837678909 0.421466708183289 0.415539592504501 0.423426538705826 0.405368477106094 0.422092318534851 0.404069602489471 0.402773350477219 0.425783932209015 0.441390693187714 0.472212046384811 0.527453124523163 0.554149866104126 0.578351259231567 0.59674459695816 -9999 -9999 -9999 -9999 -9999 -9999 -9999 -9999 -9999 -9999 -9999 -9999 -9999 -9999 -9999 -9999 -9999 -9999 -9999 -9999 -9999 -9999 -9999 -9999 -9999 -9999 -9999 -9999 -9999 -9999 -9999 -9999 -9999 -9999 -9999 -9999 -9999 -9999 -9999 -9999 -9999 -9999 -9999 -9999 -9999 -9999 -9999 -9999 -9999 -9999 -9999 -9999 -9999 -9999 -9999 -9999 -9999 -9999 -9999 -9999 -9999 -9999 -9999 -9999 -9999 -9999 -9999 -9999 -9999 -9999 -9999 -9999 -9999 -9999 -9999
-9999 -9999 -9999 -9999 -9999 -9999 -9999 -9999 -9999 -9999 -9999 -9999 -9999 -9999 -9999 -9999 -9999 -9999 -9999 -9999 -9999 -9999 -9999 -9999 -9999 -9999 -9999 -9999 -9999 -9999 -9999 -9999 -9999 -9999 -9999 -9999 -9999 -9999 -9999 -9999 -9999 -9999 -9999 -9999 -9999 -9999 -9999 -9999 -9999 -9999 -9999 -9999 -9999 -9999 -9999 -9999 -9999 -9999 -9999 -9999 -9999 -9999 -9999 -9999 -9999 -9999 -9999 -9999 -9999 -9999 -9999 -9999 -9999 -9999 -9999 -9999 -9999 -9999 -9999 -9999 -9999 -9999 -9999 -9999 -9999 -9999 -9999 -9999 -9999 -9999 -9999 -9999 -9999 -9999 -9999 -9999 -9999 -9999 -9999 -9999 -9999 -9999 -9999 -9999 -9999 -9999 -9999 -9999 -9999 -9999 -9999 -9999 -9999 -9999 -9999 -9999 -9999 -9999 -9999 -9999 -9999 -9999 -9999 -9999 -9999 -9999 -9999 -9999 -9999 -9999 -9999 -9999 -9999 -9999 -9999 -9999 -9999 -9999 -9999 -9999 -9999 -9999 -9999 -9999 -9999 -9999 -9999 -9999 -9999 -9999 -9999 -9999 -9999 -9999 -9999 -9999 -9999 -9999 -9999 -9999 -9999 -9999 -9999 -9999 -9999 -9999 -9999 -9999 -9999 -9999 -9999 -9999 -9999 -9999 -9999 -9999 0.454284429550171 0.448581784963608 0.460026234388351 0.469292342662811 0.479829609394073 0.482186913490295 0.485733270645142 0.484549760818481 0.482186913490295 0.479829609394073 0.478652954101562 0.478652954101562 0.475131928920746 0.468128859996796 0.463489800691605 0.455429792404175 0.447446018457413 0.598012924194336 0.590409338474274 0.600550711154938 0.609443783760071 0.609443783760071 0.609443783760071 0.608172476291656 0.610715508460999 0.611987352371216 0.617076933383942 0.629811346530914 0.62726366519928 0.633632838726044 0.640001356601715 0.645094752311707 0.741388440132141 0.746220707893372 0.74380761384964 0.727980971336365 0.711937725543976 0.695716679096222 0.690695941448212 0.619622826576233 0.608172476291656 0.671769082546234 0.673035025596619 0.691952288150787 0.700724422931671 0.705717742443085 0.714418411254883 0.719366729259491 0.721833944320679 0.70945280790329 0.689438819885254 0.670502722263336 0.645094752311707 0.622169435024261 0.622169435024261 0.656543791294098 0.671769082546234 0.642548382282257 0.576515138149261 0.566456019878387 0.595476686954498 0.555194437503815 0.512060046195984 0.520310044288635 0.555764436721802 0.548110604286194 0.599677383899689 0.66162520647049 0.691952288150787 0.667968332767487 0.71317857503891 0.703222930431366 0.701974153518677 0.651457726955414 0.531246960163116 0.681881010532379 0.557691514492035 0.560191810131073 0.568966746330261 0.542445600032806 0.510138213634491 0.517945647239685 0.50040465593338 0.479088395833969 0.501347661018372 0.514989733695984 0.477155923843384 0.447698265314102 0.505904614925385 0.523786962032318 0.492624312639236 0.437462627887726 0.430530250072479 0.44785812497139 0.452658355236053 0.458883345127106 0.444458544254303 0.405368477106094 0.366011381149292 0.363018453121185 0.376691430807114 0.388026565313339 0.429971307516098 0.47104486823082 0.514630019664764 0.582136511802673 0.605630695819855 0.633632838726044 0.641274988651276 -9999 -9999 -9999 -9999 -9999 -9999 -9999 -9999 -9999 -9999 -9999 -9999 -9999 -9999 -9999 -9999 -9999 -9999 -9999 -9999 -9999 -9999 -9999 -9999 -9999 -9999 -9999 -9999 -9999 -9999 -9999 -9999 -9999 -9999 -9999 -9999 -9999 -9999 -9999 -9999 -9999 -9999 -9999 -9999 -9999 -9999 -9999 -9999 -9999 -9999 -9999 -9999 -9999 -9999 -9999 -9999 -9999 -9999 -9999 -9999 -9999 -9999 -9999 -9999 -9999 -9999 -9999 -9999 -9999 -9999 -9999 -9999 -9999 -9999 -9999
-9999 -9999 -9999 -9999 -9999 -9999 -9999 -9999 -9999 -9999 -9999 -9999 -9999 -9999 -9999 -9999 -9999 -9999 -9999 -9999 -9999 -9999 -9999 -9999 -9999 -9999 -9999 -9999 -9999 -9999 -9999 -9999 -9999 -9999 -9999 -9999 -9999 -9999 -9999 -9999 -9999 -9999 -9999 -9999 -9999 -9999 -9999 -9999 -9999 -9999 -9999 -9999 -9999 -9999 -9999 -9999 -9999 -9999 -9999 -9999 -9999 -9999 -9999 -9999 -9999 -9999 -9999 -9999 -9999 -9999 -9999 -9999 -9999 -9999 -9999 -9999 -9999 -9999 -9999 -9999 -9999 -9999 -9999 -9999 -9999 -9999 -9999 -9999 -9999 -9999 -9999 -9999 -9999 -9999 -9999 -9999 -9999 -9999 -9999 -9999 -9999 -9999 -9999 -9999 -9999 -9999 -9999 -9999 -9999 -9999 -9999 -9999 -9999 -9999 -9999 -9999 -9999 -9999 -9999 -9999 -9999 -9999 -9999 -9999 -9999 -9999 -9999 -9999 -9999 -9999 -9999 -9999 -9999 -9999 -9999 -9999 -9999 -9999 -9999 -9999 -9999 -9999 -9999 -9999 -9999 -9999 -9999 -9999 -9999 -9999 -9999 -9999 -9999 -9999 -9999 -9999 -9999 -9999 -9999 -9999 -9999 -9999 -9999 -9999 -9999 -9999 -9999 -9999 -9999 -9999 -9999 -9999 -9999 -9999 -9999 0.466966837644577 0.463489800691605 0.462333798408508 0.471623748540878 0.478652954101562 0.484549760818481 0.486918181180954 0.488104403018951 0.488104403018951 0.486918181180954 0.482186913490295 0.478652954101562 0.476304173469543 0.471623748540878 0.464647322893143 0.619622826576233 0.604360222816467 0.595476686954498 0.585349321365356 0.587878286838531 0.590409159660339 0.591675460338593 0.586613535881042 0.585349321365356 0.650185585021973 0.651457726955414 0.669235825538635 0.681881010532379 0.615804195404053 0.695716679096222 0.699473857879639 0.710695743560791 0.714418530464172 0.719366729259491 0.725525975227356 0.724296569824219 0.708208799362183 0.694462716579437 0.685662925243378 0.688180923461914 0.606901407241821 0.688180923461914 0.689438819885254 0.695716679096222 0.690695941448212 0.699473857879639 0.704470813274384 0.705717861652374 0.705717742443085 0.711937725543976 0.691952288150787 0.625989973545074 0.604360222816467 0.585349321365356 0.556397378444672 0.615804195404053 0.638727784156799 0.62853741645813 0.637454152107239 0.59928160905838 0.522841155529022 0.551409721374512 0.516830861568451 0.515614449977875 0.555945217609406 0.571963667869568 0.590895712375641 0.645094752311707 0.684402942657471 0.641274988651276 0.694462716579437 0.689438819885254 0.650185585021973 0.660355389118195 0.493737488985062 0.648913204669952 0.670502722263336 0.517774164676666 0.531068861484528 0.556442558765411 0.502122163772583 0.496808975934982 0.455769330263138 0.455769330263138 0.479341119527817 0.494842976331711 0.480265468358994 0.453640341758728 0.449972122907639 0.482623904943466 0.506682157516479 0.514467835426331 0.488799065351486 0.489987462759018 0.482116848230362 0.462590426206589 0.436981379985809 0.407512605190277 0.400873154401779 0.354352235794067 0.364797443151474 0.408969908952713 0.455514788627625 0.452980160713196 0.520284831523895 0.562184691429138 0.592804491519928 0.613259434700012 -9999 -9999 -9999 -9999 -9999 -9999 -9999 -9999 -9999 -9999 -9999 -9999 -9999 -9999 -9999 -9999 -9999 -9999 -9999 -9999 -9999 -9999 -9999 -9999 -9999 -9999 -9999 -9999 -9999 -9999 -9999 -9999 -9999 -9999 -9999 -9999 -9999 -9999 -9999 -9999 -9999 -9999 -9999 -9999 -9999 -9999 -9999 -9999 -9999 -9999 -9999 -9999 -9999 -9999 -9999 -9999 -9999 -9999 -9999 -9999 -9999 -9999 -9999 -9999 -9999 -9999 -9999 -9999 -9999 -9999 -9999 -9999 -9999 -9999 -9999 -9999 -9999
-9999 -9999 -9999 -9999 -9999 -9999 -9999 -9999 -9999 -9999 -9999 -9999 -9999 -9999 -9999 -9999 -9999 -9999 -9999 -9999 -9999 -9999 -9999 -9999 -9999 -9999 -9999 -9999 -9999 -9999 -9999 -9999 -9999 -9999 -9999 -9999 -9999 -9999 -9999 -9999 -9999 -9999 -9999 -9999 -9999 -9999 -9999 -9999 -9999 -9999 -9999 -9999 -9999 -9999 -9999 -9999 -9999 -9999 -9999 -9999 -9999 -9999 -9999 -9999 -9999 -9999 -9999 -9999 -9999 -9999 -9999 -9999 -9999 -9999 -9999 -9999 -9999 -9999 -9999 -9999 -9999 -9999 -9999 -9999 -9999 -9999 -9999 -9999 -9999 -9999 -9999 -9999 -9999 -9999 -9999 -9999 -9999 -9999 -9999 -9999 -9999 -9999 -9999 -9999 -9999 -9999 -9999 -9999 -9999 -9999 -9999 -9999 -9999 -9999 -9999 -9999 -9999 -9999 -9999 -9999 -9999 -9999 -9999 -9999 -9999 -9999 -9999 -9999 -9999 -9999 -9999 -9999 -9999 -9999 -9999 -9999 -9999 -9999 -9999 -9999 -9999 -9999 -9999 -9999 -9999 -9999 -9999 -9999 -9999 -9999 -9999 -9999 -9999 -9999 -9999 -9999 -9999 -9999 -9999 -9999 -9999 -9999 -9999 -9999 -9999 -9999 -9999 -9999 -9999 -9999 -9999 -9999 -9999 -9999 0.475131928920746 0.463489800691605 0.4658063352108 0.469292342662811 0.478652954101562 0.482186913490295 0.486918181180954 0.488104403018951 0.490480989217758 0.492863059043884 0.486918181180954 0.483367651700974 0.478652954101562 0.475131928920746 0.466966837644577 0.623442828655243 0.613259434700012 0.59674459695816 0.570223152637482 0.633632838726044 0.560191810131073 0.636180400848389 0.636180400848389 0.636180400848389 0.62726366519928 0.634906649589539 0.623442828655243 0.642548382282257 0.665432333946228 0.605630695819855 0.680619120597839 0.686922371387482 0.691952288150787 0.696969866752625 0.703222930431366 0.704470813274384 0.705717861652374 0.690695941448212 0.675565242767334 0.683142304420471 0.603090107440948 0.700724422931671 0.693207919597626 0.69822233915329 0.691952288150787 0.691952288150787 0.689438819885254 0.696970045566559 0.684402942657471 0.655272662639618 0.667968511581421 0.674300372600555 0.609443783760071 0.575255513191223 0.552565097808838 0.539880454540253 0.573768556118011 0.561125874519348 0.554878115653992 0.566228866577148 0.595476686954498 0.514135181903839 0.50807797908783 0.499736309051514 0.543684780597687 0.59420919418335 0.638727784156799 0.647640585899353 0.633632838726044 0.59714013338089 0.656543791294098 0.679356575012207 0.671769082546234 0.580680668354034 0.603842198848724 0.473562151193619 0.495188027620316 0.648913204669952 0.507549643516541 0.499977856874466 0.535030424594879 0.527384579181671 0.516295552253723 0.47581759095192 0.449567377567291 0.47439444065094 0.486005067825317 0.453886032104492 0.410438299179077 0.427681893110275 0.438185095787048 0.473640382289886 0.486680924892426 0.461931526660919 0.4556844830513 0.475730806589127 0.422092318534851 0.384544998407364 0.369237303733826 0.373857051134109 0.383878797292709 0.429100722074509 0.495090931653976 0.520112931728363 0.504690289497375 0.54109913110733 0.575105667114258 0.613259434700012 -9999 -9999 -9999 -9999 -9999 -9999 -9999 -9999 -9999 -9999 -9999 -9999 -9999 -9999 -9999 -9999 -9999 -9999 -9999 -9999 -9999 -9999 -9999 -9999 -9999 -9999 -9999 -9999 -9999 -9999 -9999 -9999 -9999 -9999 -9999 -9999 -9999 -9999 -9999 -9999 -9999 -9999 -9999 -9999 -9999 -9999 -9999 -9999 -9999 -9999 -9999 -9999 -9999 -9999 -9999 -9999 -9999 -9999 -9999 -9999 -9999 -9999 -9999 -9999 -9999 -9999 -9999 -9999 -9999 -9999 -9999 -9999 -9999 -9999 -9999 -9999 -9999 -9999
-9999 -9999 -9999 -9999 -9999 -9999 -9999 -9999 -9999 -9999 -9999 -9999 -9999 -9999 -9999 -9999 -9999 -9999 -9999 -9999 -9999 -9999 -9999 -9999 -9999 -9999 -9999 -9999 -9999 -9999 -9999 -9999 -9999 -9999 -9999 -9999 -9999 -9999 -9999 -9999 -9999 -9999 -9999 -9999 -9999 -9999 -9999 -9999 -9999 -9999 -9999 -9999 -9999 -9999 -9999 -9999 -9999 -9999 -9999 -9999 -9999 -9999 -9999 -9999 -9999 -9999 -9999 -9999 -9999 -9999 -9999 -9999 -9999 -9999 -9999 -9999 -9999 -9999 -9999 -9999 -9999 -9999 -9999 -9999 -9999 -9999 -9999 -9999 -9999 -9999 -9999 -9999 -9999 -9999 -9999 -9999 -9999 -9999 -9999 -9999 -9999 -9999 -9999 -9999 -9999 -9999 -9999 -9999 -9999 -9999 -9999 -9999 -9999 -9999 -9999 -9999 -9999 -9999 -9999 -9999 -9999 -9999 -9999 -9999 -9999 -9999 -9999 -9999 -9999 -9999 -9999 -9999 -9999 -9999 -9999 -9999 -9999 -9999 -9999 -9999 -9999 -9999 -9999 -9999 -9999 -9999 -9999 -9999 -9999 -9999 -9999 -9999 -9999 -9999 -9999 -9999 -9999 -9999 -9999 -9999 -9999 -9999 -9999 -9999 -9999 -9999 -9999 -9999 -9999 -9999 -9999 -9999 -9999 -9999 0.477477848529816 0.464647322893143 0.464647322893143 0.469292342662811 0.482186913490295 0.482186913490295 0.659085094928741 0.489292025566101 0.486918181180954 0.494056016206741 0.489292025566101 0.657814621925354 0.477477848529816 0.469292342662811 0.613259434700012 0.603090107440948 0.590409338474274 0.5727379322052 0.567711055278778 0.5539470911026 0.619622826576233 0.62853741645813 0.636180400848389 0.633632838726044 0.623442828655243 0.622169435024261 0.61834979057312 0.625989973545074 0.647640466690063 0.659085094928741 0.665432333946228 0.671769082546234 0.676829516887665 0.679356575012207 0.683142304420471 0.688180923461914 0.686922371387482 0.673035025596619 0.664163649082184 0.603090107440948 0.699473857879639 0.696970045566559 0.685663104057312 0.699473857879639 0.694462716579437 0.684402942657471 0.666700541973114 0.648913204669952 0.609443783760071 0.59928160905838 0.622169435024261 0.674300372600555 0.634906649589539 0.625989973545074 0.613259434700012 0.592896223068237 0.603044092655182 0.566047132015228 0.522487044334412 0.518825531005859 0.527473390102386 0.488560676574707 0.448690712451935 0.494774341583252 0.551048994064331 0.601820290088654 0.574753820896149 0.562277376651764 0.593796133995056 0.633632838726044 0.648913204669952 0.660355389118195 0.607205748558044 0.41711089015007 0.410989612340927 0.426666587591171 0.46070060133934 0.615926146507263 0.45880651473999 0.450300991535187 0.509017884731293 0.494931399822235 0.476321369409561 0.454623639583588 0.420922756195068 0.456916600465775 0.44454225897789 0.424844831228256 0.422409296035767 0.443169683218002 0.460615247488022 0.460367619991302 0.424999952316284 0.422563880681992 0.41468670964241 0.451761960983276 0.451516926288605 0.441232144832611 0.427125245332718 0.424445271492004 0.455761015415192 0.465231001377106 0.505208075046539 0.558255612850189 0.555933475494385 0.575739502906799 0.605630695819855 -9999 -9999 -9999 -9999 -9999 -9999 -9999 -9999 -9999 -9999 -9999 -9999 -9999 -9999 -9999 -9999 -9999 -9999 -9999 -9999 -9999 -9999 -9999 -9999 -9999 -9999 -9999 -9999 -9999 -9999 -9999 -9999 -9999 -9999 -9999 -9999 -9999 -9999 -9999 -9999 -9999 -9999 -9999 -9999 -9999 -9999 -9999 -9999 -9999 -9999 -9999 -9999 -9999 -9999 -9999 -9999 -9999 -9999 -9999 -9999 -9999 -9999 -9999 -9999 -9999 -9999 -9999 -9999 -9999 -9999 -9999 -9999 -9999 -9999 -9999 -9999 -9999 -9999 -9999
-9999 -9999 -9999 -9999 -9999 -9999 -9999 -9999 -9999 -9999 -9999 -9999 -9999 -9999 -9999 -9999 -9999 -9999 -9999 -9999 -9999 -9999 -9999 -9999 -9999 -9999 -9999 -9999 -9999 -9999 -9999 -9999 -9999 -9999 -9999 -9999 -9999 -9999 -9999 -9999 -9999 -9999 -9999 -9999 -9999 -9999 -9999 -9999 -9999 -9999 -9999 -9999 -9999 -9999 -9999 -9999 -9999 -9999 -9999 -9999 -9999 -9999 -9999 -9999 -9999 -9999 -9999 -9999 -9999 -9999 -9999 -9999 -9999 -9999 -9999 -9999 -9999 -9999 -9999 -9999 -9999 -9999 -9999 -9999 -9999 -9999 -9999 -9999 -9999 -9999 -9999 -9999 -9999 -9999 -9999 -9999 -9999 -9999 -9999 -9999 -9999 -9999 -9999 -9999 -9999 -9999 -9999 -9999 -9999 -9999 -9999 -9999 -9999 -9999 -9999 -9999 -9999 -9999 -9999 -9999 -9999 -9999 -9999 -9999 -9999 -9999 -9999 -9999 -9999 -9999 -9999 -9999 -9999 -9999 -9999 -9999 -9999 -9999 -9999 -9999 -9999 -9999 -9999 -9999 -9999 -9999 -9999 -9999 -9999 -9999 -9999 -9999 -9999 -9999 -9999 -9999 -9999 -9999 -9999 -9999 -9999 -9999 -9999 -9999 -9999 -9999 -9999 -9999 -9999 -9999 -9999 -9999 -9999 0.481007426977158 0.484549760818481 0.484549760818481 0.478652954101562 0.471623748540878 0.483367651700974 0.659085094928741 0.669235825538635 0.680619120597839 0.686922371387482 0.685662925243378 0.671769082546234 0.64636766910553 0.634906649589539 0.61834979057312 0.595476686954498 0.650185585021973 0.641274988651276 0.631085157394409 0.625989973545074 0.550209999084473 0.5539470911026 0.558941304683685 0.566456019878387 0.557691514492035 0.632359027862549 0.624716401100159 0.617076933383942 0.610715508460999 0.625989973545074 0.641274988651276 0.652729630470276 0.659085214138031 0.660355389118195 0.662894606590271 0.667968332767487 0.670502722263336 0.670502722263336 0.665432333946228 0.689438819885254 0.703222930431366 0.696970045566559 0.685663104057312 0.685663104057312 0.690695941448212 0.671769082546234 0.631085157394409 0.606901407241821 0.592942118644714 0.582822501659393 0.610715508460999 0.655272662639618 0.659085214138031 0.657814621925354 0.657814621925354 0.656543791294098 0.657814621925354 0.632359027862549 0.588730990886688 0.558262288570404 0.519868195056915 0.45988917350769 0.441415101289749 0.455704241991043 0.462777882814407 0.518913805484772 0.518648982048035 0.538899958133698 0.576013267040253 0.554953634738922 0.574564754962921 0.594971656799316 0.660355389118195 0.608845353126526 0.417732685804367 0.406685411930084 0.402788698673248 0.420225024223328 0.453072905540466 0.426977604627609 0.439873516559601 0.453725010156631 0.458559393882751 0.418112605810165 0.40065261721611 0.413064301013947 0.438667148351669 0.403998285531998 0.415853589773178 0.442041605710983 0.42902660369873 0.443169683218002 0.406288743019104 0.389145225286484 0.367659062147141 0.395207166671753 0.435224622488022 0.434504956007004 0.449643343687057 0.45143249630928 0.443889409303665 0.477904230356216 0.533954799175262 0.547925055027008 0.583948373794556 0.59420919418335 0.610715508460999 0.624716401100159 -9999 -9999 -9999 -9999 -9999 -9999 -9999 -9999 -9999 -9999 -9999 -9999 -9999 -9999 -9999 -9999 -9999 -9999 -9999 -9999 -9999 -9999 -9999 -9999 -9999 -9999 -9999 -9999 -9999 -9999 -9999 -9999 -9999 -9999 -9999 -9999 -9999 -9999 -9999 -9999 -9999 -9999 -9999 -9999 -9999 -9999 -9999 -9999 -9999 -9999 -9999 -9999 -9999 -9999 -9999 -9999 -9999 -9999 -9999 -9999 -9999 -9999 -9999 -9999 -9999 -9999 -9999 -9999 -9999 -9999 -9999 -9999 -9999 -9999 -9999 -9999 -9999 -9999 -9999
-9999 -9999 -9999 -9999 -9999 -9999 -9999 -9999 -9999 -9999 -9999 -9999 -9999 -9999 -9999 -9999 -9999 -9999 -9999 -9999 -9999 -9999 -9999 -9999 -9999 -9999 -9999 -9999 -9999 -9999 -9999 -9999 -9999 -9999 -9999 -9999 -9999 -9999 -9999 -9999 -9999 -9999 -9999 -9999 -9999 -9999 -9999 -9999 -9999 -9999 -9999 -9999 -9999 -9999 -9999 -9999 -9999 -9999 -9999 -9999 -9999 -9999 -9999 -9999 -9999 -9999 -9999 -9999 -9999 -9999 -9999 -9999 -9999 -9999 -9999 -9999 -9999 -9999 -9999 -9999 -9999 -9999 -9999 -9999 -9999 -9999 -9999 -9999 -9999 -9999 -9999 -9999 -9999 -9999 -9999 -9999 -9999 -9999 -9999 -9999 -9999 -9999 -9999 -9999 -9999 -9999 -9999 -9999 -9999 -9999 -9999 -9999 -9999 -9999 -9999 -9999 -9999 -9999 -9999 -9999 -9999 -9999 -9999 -9999 -9999 -9999 -9999 -9999 -9999 -9999 -9999 -9999 -9999 -9999 -9999 -9999 -9999 -9999 -9999 -9999 -9999 -9999 -9999 -9999 -9999 -9999 -9999 -9999 -9999 -9999 -9999 -9999 -9999 -9999 -9999 -9999 -9999 -9999 -9999 -9999 -9999 -9999 -9999 -9999 -9999 -9999 -9999 -9999 -9999 -9999 -9999 -9999 -9999 0.484549760818481 0.486918181180954 0.491671413183212 0.491671413183212 0.490481108427048 0.485733270645142 0.492863059043884 0.495250284671783 0.502443253993988 0.500040531158447 0.684402942657471 0.670502722263336 0.647640466690063 0.623442828655243 0.604360222816467 0.581559777259827 0.641274988651276 0.563948214054108 0.563948214054108 0.560191810131073 0.561443150043488 0.563948214054108 0.571480214595795 0.556442558765411 0.655272662639618 0.652729630470276 0.657814621925354 0.641274988651276 0.62726366519928 0.622169435024261 0.632359027862549 0.650185585021973 0.651457726955414 0.652729630470276 0.654001295566559 0.654001295566559 0.659085214138031 0.657814621925354 0.671769082546234 0.701974153518677 0.703222930431366 0.689438819885254 0.678093433380127 0.685662925243378 0.660355389118195 0.629811346530914 0.591675460338593 0.577775418758392 0.590409159660339 0.624716401100159 0.652729630470276 0.637454152107239 0.59674459695816 0.59674459695816 0.582685172557831 0.604360222816467 0.631085157394409 0.633632838726044 0.624716401100159 0.60657924413681 0.516125857830048 0.445447117090225 0.469571143388748 0.469655513763428 0.42557093501091 0.434926182031631 0.483993023633957 0.524140238761902 0.488218158483505 0.46682870388031 0.503414213657379 0.538451552391052 0.623442828655243 0.655272662639618 0.583299160003662 0.454301208257675 0.438833296298981 0.455607831478119 0.412142217159271 0.373578578233719 0.395667403936386 0.39626881480217 0.389747768640518 0.378379076719284 0.362031817436218 0.402094423770905 0.412599235773087 0.397622376680374 0.405907720327377 0.39905720949173 0.38130521774292 0.417563378810883 0.40843591094017 0.375747501850128 0.339558154344559 0.390560209751129 0.389516085386276 0.394528925418854 0.426020920276642 0.447774082422256 0.480510056018829 0.50710266828537 0.57178145647049 0.603090107440948 0.61834979057312 0.62853741645813 0.632359027862549 -9999 -9999 -9999 -9999 -9999 -9999 -9999 -9999 -9999 -9999 -9999 -9999 -9999 -9999 -9999 -9999 -9999 -9999 -9999 -9999 -9999 -9999 -9999 -9999 -9999 -9999 -9999 -9999 -9999 -9999 -9999 -9999 -9999 -9999 -9999 -9999 -9999 -9999 -9999 -9999 -9999 -9999 -9999 -9999 -9999 -9999 -9999 -9999 -9999 -9999 -9999 -9999 -9999 -9999 -9999 -9999 -9999 -9999 -9999 -9999 -9999 -9999 -9999 -9999 -9999 -9999 -9999 -9999 -9999 -9999 -9999 -9999 -9999 -9999 -9999 -9999 -9999 -9999 -9999 -9999
-9999 -9999 -9999 -9999 -9999 -9999 -9999 -9999 -9999 -9999 -9999 -9999 -9999 -9999 -9999 -9999 -9999 -9999 -9999 -9999 -9999 -9999 -9999 -9999 -9999 -9999 -9999 -9999 -9999 -9999 -9999 -9999 -9999 -9999 -9999 -9999 -9999 -9999 -9999 -9999 -9999 -9999 -9999 -9999 -9999 -9999 -9999 -9999 -9999 -9999 -9999 -9999 -9999 -9999 -9999 -9999 -9999 -9999 -9999 -9999 -9999 -9999 -9999 -9999 -9999 -9999 -9999 -9999 -9999 -9999 -9999 -9999 -9999 -9999 -9999 -9999 -9999 -9999 -9999 -9999 -9999 -9999 -9999 -9999 -9999 -9999 -9999 -9999 -9999 -9999 -9999 -9999 -9999 -9999 -9999 -9999 -9999 -9999 -9999 -9999 -9999 -9999 -9999 -9999 -9999 -9999 -9999 -9999 -9999 -9999 -9999 -9999 -9999 -9999 -9999 -9999 -9999 -9999 -9999 -9999 -9999 -9999 -9999 -9999 -9999 -9999 -9999 -9999 -9999 -9999 -9999 -9999 -9999 -9999 -9999 -9999 -9999 -9999 -9999 -9999 -9999 -9999 -9999 -9999 -9999 -9999 -9999 -9999 -9999 -9999 -9999 -9999 -9999 -9999 -9999 -9999 -9999 -9999 -9999 -9999 -9999 -9999 -9999 -9999 -9999 -9999 -9999 -9999 -9999 -9999 -9999 -9999 0.483367651700974 0.488104403018951 0.492863059043884 0.495250284671783 0.496445864439011 0.500040531158447 0.502443253993988 0.506056785583496 0.512103915214539 0.51089209318161 0.501241266727448 0.688180923461914 0.675565242767334 0.652729630470276 0.634906649589539 0.615804195404053 0.601820290088654 0.598012924194336 0.585349321365356 0.575255513191223 0.575255513191223 0.571480333805084 0.575255513191223 0.562695205211639 0.660355389118195 0.66162520647049 0.665432333946228 0.655272662639618 0.655272662639618 0.650185585021973 0.640001535415649 0.632359027862549 0.645094752311707 0.652729630470276 0.651457726955414 0.650185585021973 0.648913204669952 0.654001295566559 0.659085214138031 0.695716679096222 0.70945280790329 0.701974153518677 0.680619120597839 0.679356575012207 0.660355389118195 0.606901407241821 0.577775418758392 0.586613535881042 0.605630695819855 0.631085157394409 0.654001295566559 0.636180400848389 0.613259434700012 0.557103395462036 0.525981068611145 0.56577455997467 0.586109817028046 0.535727679729462 0.53203159570694 0.558081209659576 0.606763362884521 0.552552342414856 0.496732354164124 0.529043614864349 0.508761584758759 0.480282157659531 0.446583300828934 0.406383514404297 0.431344330310822 0.404931992292404 0.41750630736351 0.450233101844788 0.490674555301666 0.579338312149048 0.609443962574005 0.605584681034088 0.611987352371216 0.597323834896088 0.605216503143311 0.441724270582199 0.423434525728226 0.429584830999374 0.448026239871979 0.412446767091751 0.37998840212822 0.371620714664459 0.350807249546051 0.337398558855057 0.351152807474136 0.339628398418427 0.33396989107132 0.349557191133499 0.389145225286484 0.369669884443283 0.352818578481674 0.355331271886826 0.376109778881073 0.371037185192108 0.397692978382111 0.430209636688232 0.47104486823082 0.519065260887146 0.560395359992981 0.606901407241821 0.640001535415649 0.64636766910553 0.651457726955414 0.655272662639618 -9999 -9999 -9999 -9999 -9999 -9999 -9999 -9999 -9999 -9999 -9999 -9999 -9999 -9999 -9999 -9999 -9999 -9999 -9999 -9999 -9999 -9999 -9999 -9999 -9999 -9999 -9999 -9999 -9999 -9999 -9999 -9999 -9999 -9999 -9999 -9999 -9999 -9999 -9999 -9999 -9999 -9999 -9999 -9999 -9999 -9999 -9999 -9999 -9999 -9999 -9999 -9999 -9999 -9999 -9999 -9999 -9999 -9999 -9999 -9999 -9999 -9999 -9999 -9999 -9999 -9999 -9999 -9999 -9999 -9999 -9999 -9999 -9999 -9999 -9999 -9999 -9999 -9999 -9999 -9999
-9999 -9999 -9999 -9999 -9999 -9999 -9999 -9999 -9999 -9999 -9999 -9999 -9999 -9999 -9999 -9999 -9999 -9999 -9999 -9999 -9999 -9999 -9999 -9999 -9999 -9999 -9999 -9999 -9999 -9999 -9999 -9999 -9999 -9999 -9999 -9999 -9999 -9999 -9999 -9999 -9999 -9999 -9999 -9999 -9999 -9999 -9999 -9999 -9999 -9999 -9999 -9999 -9999 -9999 -9999 -9999 -9999 -9999 -9999 -9999 -9999 -9999 -9999 -9999 -9999 -9999 -9999 -9999 -9999 -9999 -9999 -9999 -9999 -9999 -9999 -9999 -9999 -9999 -9999 -9999 -9999 -9999 -9999 -9999 -9999 -9999 -9999 -9999 -9999 -9999 -9999 -9999 -9999 -9999 -9999 -9999 -9999 -9999 -9999 -9999 -9999 -9999 -9999 -9999 -9999 -9999 -9999 -9999 -9999 -9999 -9999 -9999 -9999 -9999 -9999 -9999 -9999 -9999 -9999 -9999 -9999 -9999 -9999 -9999 -9999 -9999 -9999 -9999 -9999 -9999 -9999 -9999 -9999 -9999 -9999 -9999 -9999 -9999 -9999 -9999 -9999 -9999 -9999 -9999 -9999 -9999 -9999 -9999 -9999 -9999 -9999 -9999 -9999 -9999 -9999 -9999 -9999 -9999 -9999 -9999 -9999 -9999 -9999 -9999 -9999 -9999 -9999 -9999 -9999 -9999 -9999 0.486918181180954 -9999 0.492863059043884 0.494056016206741 0.667968332767487 0.676829516887665 0.686922371387482 0.695716679096222 0.703222930431366 0.708208799362183 0.705717861652374 0.706963837146759 0.705717861652374 0.693207919597626 0.492863059043884 0.641274988651276 0.632359027862549 0.4658063352108 0.601820290088654 0.585349321365356 0.581559777259827 0.587878286838531 0.585349321365356 0.580297768115997 0.575255513191223 0.575255513191223 0.571480214595795 0.572738111019135 0.669235825538635 0.664163649082184 0.648913204669952 0.640001535415649 0.633632838726044 0.634906649589539 0.647640585899353 0.655272662639618 0.656543791294098 0.657814621925354 0.670502722263336 0.685662925243378 0.705717861652374 0.705717861652374 0.690695941448212 0.671769082546234 0.655272662639618 0.638727784156799 0.606901407241821 0.608172476291656 0.617076933383942 0.61834979057312 0.625989973545074 0.625989973545074 0.608172476291656 0.563267529010773 0.538286149501801 0.499897748231888 0.497243255376816 0.482466161251068 0.473068326711655 0.520736336708069 0.548551082611084 0.556294023990631 0.565502047538757 0.560311734676361 0.509537518024445 0.445287764072418 0.410302013158798 0.405772358179092 0.358717799186707 0.397864758968353 0.461289882659912 0.514728784561157 0.528334438800812 0.535452246665955 0.59162962436676 0.563706338405609 0.502719104290009 0.529908359050751 0.558876037597656 0.588456094264984 0.569710850715637 0.460785955190659 0.46193990111351 0.426895827054977 0.442125052213669 0.417409926652908 0.37241518497467 0.35470724105835 0.348661005496979 0.341529905796051 0.334908127784729 0.308861404657364 0.323579490184784 0.333567380905151 0.328710108995438 0.341254830360413 0.413521826267242 0.443889409303665 0.423345178365707 0.424445271492004 0.464733213186264 0.51142156124115 0.57249528169632 0.619622826576233 0.64636766910553 0.650185585021973 0.652729630470276 0.655272662639618 -9999 -9999 -9999 -9999 -9999 -9999 -9999 -9999 -9999 -9999 -9999 -9999 -9999 -9999 0.673035025596619 0.650185585021973 -9999 -9999 -9999 -9999 -9999 -9999 -9999 -9999 -9999 -9999 -9999 -9999 -9999 -9999 -9999 -9999 -9999 -9999 -9999 -9999 -9999 -9999 -9999 -9999 -9999 -9999 -9999 -9999 -9999 -9999 -9999 -9999 -9999 -9999 -9999 -9999 -9999 -9999 -9999 -9999 -9999 -9999 -9999 -9999 -9999 -9999 -9999 -9999 -9999 -9999 -9999 -9999 -9999 -9999 -9999 -9999 -9999 -9999 -9999 -9999 -9999 -9999 -9999 -9999 -9999
-9999 -9999 -9999 -9999 -9999 -9999 -9999 -9999 -9999 -9999 -9999 -9999 -9999 -9999 -9999 -9999 -9999 -9999 -9999 -9999 -9999 -9999 -9999 -9999 -9999 -9999 -9999 -9999 -9999 -9999 -9999 -9999 -9999 -9999 -9999 -9999 -9999 -9999 -9999 -9999 -9999 -9999 -9999 -9999 -9999 -9999 -9999 -9999 -9999 -9999 -9999 -9999 -9999 -9999 -9999 -9999 -9999 -9999 -9999 -9999 -9999 -9999 -9999 -9999 -9999 -9999 -9999 -9999 -9999 -9999 -9999 -9999 -9999 -9999 -9999 -9999 -9999 -9999 -9999 -9999 -9999 -9999 -9999 -9999 -9999 -9999 -9999 -9999 -9999 -9999 -9999 -9999 -9999 -9999 -9999 -9999 -9999 -9999 -9999 -9999 -9999 -9999 -9999 -9999 -9999 -9999 -9999 -9999 -9999 -9999 -9999 -9999 -9999 -9999 -9999 -9999 -9999 -9999 -9999 -9999 -9999 -9999 -9999 -9999 -9999 -9999 -9999 -9999 -9999 -9999 -9999 -9999 -9999 -9999 -9999 -9999 -9999 -9999 -9999 -9999 -9999 -9999 -9999 -9999 -9999 -9999 -9999 -9999 -9999 -9999 -9999 -9999 -9999 -9999 -9999 -9999 -9999 -9999 -9999 -9999 -9999 -9999 -9999 -9999 -9999 -9999 -9999 -9999 -9999 -9999 0.489292025566101 0.490481108427048 0.491671413183212 0.494056016206741 0.666700541973114 0.678093433380127 0.690695941448212 0.704470813274384 0.708208799362183 0.706963837146759 0.705717861652374 0.703222930431366 0.704470813274384 0.706963837146759 0.704470813274384 0.504851043224335 0.66162520647049 0.645094752311707 0.61834979057312 0.604360222816467 0.590409159660339 0.598012924194336 0.590409338474274 0.575255513191223 0.563948214054108 0.66162520647049 0.656543791294098 0.650185585021973 0.654001295566559 0.66162520647049 0.652729630470276 0.645094752311707 0.640001535415649 0.636180400848389 0.634906649589539 0.640001535415649 0.656543791294098 0.662894606590271 0.666700661182404 0.680619120597839 0.69822233915329 0.708208799362183 0.699473857879639 0.669235825538635 0.66162520647049 0.637454152107239 0.640001356601715 0.620896100997925 0.629811346530914 0.624716401100159 0.622169435024261 0.605630695819855 0.57727324962616 0.55059814453125 0.505395174026489 0.450553953647614 0.454470634460449 0.484829694032669 0.457009762525558 0.413152188062668 0.456108719110489 0.433009415864944 0.467241644859314 0.540310561656952 0.490339577198029 0.487031787633896 0.412694931030273 0.342426747083664 0.309503465890884 0.331843048334122 0.418362736701965 0.494082033634186 0.560491383075714 0.58981317281723 0.565956294536591 0.484654545783997 0.439240634441376 0.358505934476852 0.381830871105194 0.544641852378845 0.413842618465424 0.358783662319183 0.354641914367676 0.369677186012268 0.365448176860809 0.381015568971634 0.420922756195068 0.422881066799164 0.411285787820816 0.404607772827148 0.393781274557114 0.362311452627182 0.307978302240372 0.296857506036758 0.307788878679276 0.339558154344559 0.408356338739395 0.464570164680481 0.520899474620819 0.508570492267609 0.515845417976379 0.524648368358612 0.589264750480652 0.636180400848389 0.654001295566559 0.656543791294098 0.657814621925354 0.659085094928741 0.659085094928741 -9999 -9999 -9999 -9999 -9999 -9999 -9999 -9999 -9999 -9999 -9999 -9999 -9999 -9999 0.669235825538635 0.664163649082184 0.684402942657471 -9999 -9999 -9999 -9999 -9999 -9999 -9999 -9999 -9999 -9999 -9999 -9999 -9999 -9999 -9999 -9999 -9999 -9999 -9999 -9999 -9999 -9999 -9999 -9999 -9999 -9999 -9999 -9999 -9999 -9999 -9999 -9999 -9999 -9999 -9999 -9999 -9999 -9999 -9999 -9999 -9999 -9999 -9999 -9999 -9999 -9999 -9999 -9999 -9999 -9999 -9999 -9999 -9999 -9999 -9999 -9999 -9999 -9999 -9999 -9999 -9999 -9999 -9999 -9999
-9999 -9999 -9999 -9999 -9999 -9999 -9999 -9999 -9999 -9999 -9999 -9999 -9999 -9999 -9999 -9999 -9999 -9999 -9999 -9999 -9999 -9999 -9999 -9999 -9999 -9999 -9999 -9999 -9999 -9999 -9999 -9999 -9999 -9999 -9999 -9999 -9999 -9999 -9999 -9999 -9999 -9999 -9999 -9999 -9999 -9999 -9999 -9999 -9999 -9999 -9999 -9999 -9999 -9999 -9999 -9999 -9999 -9999 -9999 -9999 -9999 -9999 -9999 -9999 -9999 -9999 -9999 -9999 -9999 -9999 -9999 -9999 -9999 -9999 -9999 -9999 -9999 -9999 -9999 -9999 -9999 -9999 -9999 -9999 -9999 -9999 -9999 -9999 -9999 -9999 -9999 -9999 -9999 -9999 -9999 -9999 -9999 -9999 -9999 -9999 -9999 -9999 -9999 -9999 -9999 -9999 -9999 -9999 -9999 -9999 -9999 -9999 -9999 -9999 -9999 -9999 -9999 -9999 -9999 -9999 -9999 -9999 -9999 -9999 -9999 -9999 -9999 -9999 -9999 -9999 -9999 -9999 -9999 -9999 -9999 -9999 -9999 -9999 -9999 -9999 -9999 -9999 -9999 -9999 -9999 -9999 -9999 -9999 -9999 -9999 -9999 -9999 -9999 -9999 -9999 -9999 -9999 -9999 -9999 -9999 -9999 -9999 -9999 -9999 -9999 -9999 -9999 -9999 -9999 0.492863059043884 0.492863059043884 0.494056016206741 0.495250284671783 0.666700541973114 0.678093433380127 0.693207919597626 0.705717861652374 0.705717861652374 0.706963837146759 0.703222930431366 0.704470992088318 0.704470992088318 0.704470813274384 0.705717861652374 0.700724422931671 0.683142304420471 0.666700661182404 0.652729630470276 0.634906649589539 0.622169435024261 0.617076933383942 0.598012924194336 0.570223152637482 0.567711055278778 0.572738111019135 0.66162520647049 0.651457548141479 0.642548382282257 0.640001535415649 0.640001535415649 0.640001535415649 0.642548382282257 0.641274988651276 0.640001535415649 0.641274988651276 0.645094752311707 0.651457726955414 0.669235825538635 0.675565242767334 0.688180923461914 0.699473857879639 0.703222930431366 0.681881010532379 0.636180400848389 0.62726366519928 0.62853741645813 0.64636766910553 0.640001356601715 0.632359027862549 0.631085157394409 0.608172476291656 0.569540500640869 0.560672640800476 0.55050802230835 0.494082033634186 0.467405200004578 0.496472090482712 0.502727866172791 0.452429622411728 0.380140334367752 0.374014616012573 0.390126436948776 0.471649318933487 0.512561559677124 0.43556347489357 0.404243141412735 0.393648624420166 0.318971216678619 0.309503465890884 0.3615463078022 0.388866782188416 0.445287764072418 0.536777377128601 0.555764436721802 0.453326731920242 0.395300418138504 0.363320291042328 0.366886079311371 0.336867094039917 0.482116729021072 0.409288644790649 0.327462643384933 0.305847138166428 0.296984374523163 0.305282086133957 0.338954091072083 0.392583906650543 0.375023603439331 0.385657072067261 0.339628398418427 0.347830921411514 0.375966310501099 0.347416400909424 0.324299037456512 0.346246212720871 0.403002351522446 0.462008625268936 0.516196727752686 0.562991738319397 0.588730990886688 0.611987352371216 0.613259434700012 0.64636766910553 0.655272662639618 0.659085094928741 0.660355389118195 0.66162520647049 0.662894606590271 0.660355389118195 -9999 -9999 -9999 -9999 -9999 -9999 -9999 -9999 -9999 -9999 -9999 -9999 -9999 -9999 -9999 -9999 -9999 -9999 -9999 -9999 -9999 -9999 -9999 -9999 -9999 -9999 -9999 -9999 -9999 -9999 -9999 -9999 -9999 -9999 -9999 -9999 -9999 -9999 -9999 -9999 -9999 -9999 -9999 -9999 -9999 -9999 -9999 -9999 -9999 -9999 -9999 -9999 -9999 -9999 -9999 -9999 -9999 -9999 -9999 -9999 -9999 -9999 -9999 -9999 -9999 -9999 -9999 -9999 -9999 -9999 -9999 -9999 -9999 -9999 -9999 -9999 -9999 -9999 -9999 -9999 -9999
-9999 -9999 -9999 -9999 -9999 -9999 -9999 -9999 -9999 -9999 -9999 -9999 -9999 -9999 -9999 -9999 -9999 -9999 -9999 -9999 -9999 -9999 -9999 -9999 -9999 -9999 -9999 -9999 -9999 -9999 -9999 -9999 -9999 -9999 -9999 -9999 -9999 -9999 -9999 -9999 -9999 -9999 -9999 -9999 -9999 -9999 -9999 -9999 -9999 -9999 -9999 -9999 -9999 -9999 -9999 -9999 -9999 -9999 -9999 -9999 -9999 -9999 -9999 -9999 -9999 -9999 -9999 -9999 -9999 -9999 -9999 -9999 -9999 -9999 -9999 -9999 -9999 -9999 -9999 -9999 -9999 -9999 -9999 -9999 -9999 -9999 -9999 -9999 -9999 -9999 -9999 -9999 -9999 -9999 -9999 -9999 -9999 -9999 -9999 -9999 -9999 -9999 -9999 -9999 -9999 -9999 -9999 -9999 -9999 -9999 -9999 -9999 -9999 -9999 -9999 -9999 -9999 -9999 -9999 -9999 -9999 -9999 -9999 -9999 -9999 -9999 -9999 -9999 -9999 -9999 -9999 -9999 -9999 -9999 -9999 -9999 -9999 -9999 -9999 -9999 -9999 -9999 -9999 -9999 -9999 -9999 -9999 -9999 -9999 -9999 -9999 -9999 -9999 -9999 -9999 -9999 -9999 -9999 -9999 -9999 -9999 -9999 -9999 -9999 -9999 -9999 -9999 -9999 -9999 0.494056016206741 0.495250284671783 0.496445864439011 0.665432333946228 0.676829516887665 0.688180804252625 0.701974153518677 0.703222930431366 0.704470992088318 0.705717861652374 0.704470992088318 0.705717861652374 0.703222930431366 0.704470813274384 0.705717861652374 0.703222930431366 0.671769082546234 0.647640466690063 0.643821656703949 0.640001356601715 0.632359027862549 0.624716401100159 0.609443783760071 0.59420919418335 0.591675460338593 0.579036295413971 0.571480333805084 0.657814621925354 0.648913025856018 0.656543791294098 0.655272662639618 0.640001535415649 0.638727784156799 0.640001535415649 0.645094752311707 0.648913025856018 0.650185585021973 0.659085214138031 0.664163649082184 0.669235825538635 0.693207919597626 0.691952288150787 0.648913204669952 0.622169435024261 0.619622826576233 0.647640466690063 0.637454152107239 0.636180400848389 0.647640466690063 0.64636766910553 0.62726366519928 0.609397888183594 0.594971656799316 0.576999425888062 0.525101482868195 0.489318072795868 0.523352026939392 0.55023717880249 0.484575569629669 0.412687063217163 0.360973715782166 0.366166651248932 0.379995852708817 0.418904811143875 0.448606580495834 0.437561720609665 0.362465769052505 0.313186556100845 0.274354875087738 0.281391590833664 0.339775651693344 0.415485769510269 0.485504776239395 0.555583596229553 0.483305960893631 0.471061676740646 0.432770162820816 0.369110137224197 0.329650849103928 0.317484200000763 0.366737753152847 0.400731265544891 0.388928771018982 0.32686772942543 0.280388206243515 0.276138424873352 0.339698642492294 0.35941281914711 0.315290153026581 0.347073584794998 0.322143822908401 0.300302892923355 0.340169906616211 0.369669884443283 0.383511513471603 0.412903994321823 0.454861283302307 0.469879150390625 0.525700569152832 0.577354669570923 0.613259434700012 0.641274988651276 0.651457726955414 0.656543791294098 0.657814621925354 0.647640466690063 0.654001295566559 0.66162520647049 0.66162520647049 0.66162520647049 -9999 -9999 -9999 -9999 -9999 -9999 -9999 -9999 -9999 -9999 -9999 -9999 -9999 -9999 -9999 -9999 -9999 -9999 -9999 -9999 -9999 -9999 -9999 -9999 -9999 -9999 -9999 -9999 -9999 -9999 -9999 -9999 -9999 -9999 -9999 -9999 -9999 -9999 -9999 -9999 -9999 -9999 -9999 -9999 -9999 -9999 -9999 -9999 -9999 -9999 -9999 -9999 -9999 -9999 -9999 -9999 -9999 -9999 -9999 -9999 -9999 -9999 -9999 -9999 -9999 -9999 -9999 -9999 -9999 -9999 -9999 -9999 -9999 -9999 -9999 -9999 -9999 -9999 -9999 -9999 -9999
-9999 -9999 -9999 -9999 -9999 -9999 -9999 -9999 -9999 -9999 -9999 -9999 -9999 -9999 -9999 -9999 -9999 -9999 -9999 -9999 -9999 -9999 -9999 -9999 -9999 -9999 -9999 -9999 -9999 -9999 -9999 -9999 -9999 -9999 -9999 -9999 -9999 -9999 -9999 -9999 -9999 -9999 -9999 -9999 -9999 -9999 -9999 -9999 -9999 -9999 -9999 -9999 -9999 -9999 -9999 -9999 -9999 -9999 -9999 -9999 -9999 -9999 -9999 -9999 -9999 -9999 -9999 -9999 -9999 -9999 -9999 -9999 -9999 -9999 -9999 -9999 -9999 -9999 -9999 -9999 -9999 -9999 -9999 -9999 -9999 -9999 -9999 -9999 -9999 -9999 -9999 -9999 -9999 -9999 -9999 -9999 -9999 -9999 -9999 -9999 -9999 -9999 -9999 -9999 -9999 -9999 -9999 -9999 -9999 -9999 -9999 -9999 -9999 -9999 -9999 -9999 -9999 -9999 -9999 -9999 -9999 -9999 -9999 -9999 -9999 -9999 -9999 -9999 -9999 -9999 -9999 -9999 -9999 -9999 -9999 -9999 -9999 -9999 -9999 -9999 -9999 -9999 -9999 -9999 -9999 -9999 -9999 -9999 -9999 -9999 -9999 -9999 -9999 -9999 -9999 -9999 -9999 -9999 -9999 -9999 -9999 -9999 -9999 -9999 -9999 -9999 -9999 -9999 -9999 0.485733270645142 0.491671413183212 0.655272662639618 0.665432333946228 0.675565242767334 0.686922192573547 0.704470813274384 0.703222930431366 0.704470992088318 0.705717861652374 0.703222930431366 0.704470992088318 0.704470813274384 0.703222930431366 0.704470992088318 0.703222930431366 0.681881010532379 0.660355389118195 0.631085157394409 0.615804195404053 0.625989973545074 0.615804195404053 0.609443783760071 0.606901407241821 0.600550830364227 0.59928160905838 0.595476686954498 0.585349321365356 0.671769082546234 0.673035025596619 0.665432333946228 0.654001295566559 0.654001295566559 0.656543791294098 0.655272662639618 0.651457726955414 0.652729630470276 0.654001295566559 0.619622826576233 0.638727784156799 0.678093254566193 0.648913204669952 0.640001535415649 0.647640466690063 0.647640466690063 0.655272662639618 0.651457726955414 0.654001295566559 0.642548382282257 0.595247149467468 0.579886496067047 0.57583075761795 0.627033054828644 0.587007939815521 0.543851613998413 0.551039218902588 0.571060717105865 0.548017084598541 0.480780124664307 0.470232337713242 0.44108983874321 0.424151182174683 0.361612647771835 0.341198176145554 0.406153291463852 0.372932553291321 0.308553576469421 0.260156154632568 0.279399454593658 0.326280206441879 0.362966477870941 0.415564477443695 0.515160858631134 0.493056923151016 0.396206051111221 0.352139621973038 0.388789653778076 0.39567506313324 0.341268658638 0.318454831838608 0.297722101211548 0.371912777423859 0.377576142549515 0.368239045143127 0.315549582242966 0.265489280223846 0.290964394807816 0.31369012594223 0.287243753671646 0.300302892923355 0.30098283290863 0.317410916090012 0.347416400909424 0.396034717559814 0.438742071390152 0.485575348138809 0.530791342258453 0.521767914295197 0.562629997730255 0.601314544677734 0.636180400848389 0.651457726955414 0.656543791294098 0.651457726955414 0.643821656703949 0.631085157394409 0.62726366519928 0.62853741645813 0.629811346530914 0.629811346530914 -9999 -9999 -9999 -9999 -9999 -9999 -9999 -9999 -9999 -9999 -9999 -9999 -9999 -9999 -9999 -9999 -9999 -9999 -9999 -9999 -9999 -9999 -9999 -9999 -9999 -9999 -9999 -9999 -9999 -9999 -9999 -9999 -9999 -9999 -9999 -9999 -9999 -9999 -9999 -9999 -9999 -9999 -9999 -9999 -9999 -9999 -9999 -9999 -9999 -9999 -9999 -9999 -9999 -9999 -9999 -9999 -9999 -9999 -9999 -9999 -9999 -9999 -9999 -9999 -9999 -9999 -9999 -9999 -9999 -9999 -9999 -9999 -9999 -9999 -9999 -9999 -9999 -9999 -9999 -9999 -9999
-9999 -9999 -9999 -9999 -9999 -9999 -9999 -9999 -9999 -9999 -9999 -9999 -9999 -9999 -9999 -9999 -9999 -9999 -9999 -9999 -9999 -9999 -9999 -9999 -9999 -9999 -9999 -9999 -9999 -9999 -9999 -9999 -9999 -9999 -9999 -9999 -9999 -9999 -9999 -9999 -9999 -9999 -9999 -9999 -9999 -9999 -9999 -9999 -9999 -9999 -9999 -9999 -9999 -9999 -9999 -9999 -9999 -9999 -9999 -9999 -9999 -9999 -9999 -9999 -9999 -9999 -9999 -9999 -9999 -9999 -9999 -9999 -9999 -9999 -9999 -9999 -9999 -9999 -9999 -9999 -9999 -9999 -9999 -9999 -9999 -9999 -9999 -9999 -9999 -9999 -9999 -9999 -9999 -9999 -9999 -9999 -9999 -9999 -9999 -9999 -9999 -9999 -9999 -9999 -9999 -9999 -9999 -9999 -9999 -9999 -9999 -9999 -9999 -9999 -9999 -9999 -9999 -9999 -9999 -9999 -9999 -9999 -9999 -9999 -9999 -9999 -9999 -9999 -9999 -9999 -9999 -9999 -9999 -9999 -9999 -9999 -9999 -9999 -9999 -9999 -9999 -9999 -9999 -9999 -9999 -9999 -9999 -9999 -9999 -9999 -9999 -9999 -9999 -9999 -9999 -9999 -9999 -9999 -9999 -9999 -9999 -9999 -9999 -9999 -9999 -9999 -9999 -9999 -9999 -9999 0.486918181180954 0.650185585021973 0.655272662639618 0.66162520647049 0.674300372600555 0.685662925243378 0.704470992088318 0.701974153518677 0.701974153518677 0.703222930431366 0.703222930431366 0.704470992088318 0.705717861652374 0.706963837146759 0.691952288150787 0.676829516887665 0.664163649082184 0.650185585021973 0.611987352371216 0.610715508460999 0.601820290088654 0.591675460338593 0.586613535881042 0.582822382450104 0.580297768115997 0.589143455028534 0.592942118644714 0.595476686954498 0.590409338474274 0.693207919597626 0.679356575012207 0.660355389118195 0.675565242767334 0.673035025596619 0.669235825538635 0.659085214138031 0.620896100997925 0.605630695819855 0.638727784156799 0.643821656703949 0.641274988651276 0.642548382282257 0.61834979057312 0.611987352371216 0.636180400848389 0.628537595272064 0.634906649589539 0.632359027862549 0.622169435024261 0.623396754264832 0.615389406681061 0.610208928585052 0.610024690628052 0.610024690628052 0.58799946308136 0.516556918621063 0.487198859453201 0.495019823312759 0.453817963600159 0.420857459306717 0.394396096467972 0.360834240913391 0.318904280662537 0.337608277797699 0.297111392021179 0.269895613193512 0.283689051866531 0.341473132371902 0.418833136558533 0.444400876760483 0.498352289199829 0.544559061527252 0.466742753982544 0.399378627538681 0.302423298358917 0.336601585149765 0.336936891078949 0.291276961565018 0.306920886039734 0.303597986698151 0.340380907058716 0.304970622062683 0.334108650684357 0.320975810289383 0.285459071397781 0.295696765184402 0.35997661948204 0.358564734458923 0.373135656118393 0.344943702220917 0.360115855932236 0.390784710645676 0.448262006044388 0.495861113071442 0.530791342258453 0.573221623897552 0.568724513053894 0.587456047534943 0.613259434700012 0.615804195404053 0.64636766910553 0.651457726955414 0.642548382282257 0.633632838726044 0.625989973545074 0.625989973545074 0.62726366519928 0.629811346530914 -9999 -9999 -9999 -9999 -9999 -9999 -9999 -9999 -9999 -9999 -9999 -9999 -9999 -9999 -9999 -9999 -9999 -9999 -9999 -9999 -9999 -9999 -9999 -9999 -9999 -9999 -9999 -9999 -9999 -9999 -9999 -9999 -9999 -9999 -9999 -9999 -9999 -9999 -9999 -9999 -9999 -9999 -9999 -9999 -9999 -9999 -9999 -9999 -9999 -9999 -9999 -9999 -9999 -9999 -9999 -9999 -9999 -9999 -9999 -9999 -9999 -9999 -9999 -9999 -9999 -9999 -9999 -9999 -9999 -9999 -9999 -9999 -9999 -9999 -9999 -9999 -9999 -9999 -9999 -9999 -9999 -9999
-9999 -9999 -9999 -9999 -9999 -9999 -9999 -9999 -9999 -9999 -9999 -9999 -9999 -9999 -9999 -9999 -9999 -9999 -9999 -9999 -9999 -9999 -9999 -9999 -9999 -9999 -9999 -9999 -9999 -9999 -9999 -9999 -9999 -9999 -9999 -9999 -9999 -9999 -9999 -9999 -9999 -9999 -9999 -9999 -9999 -9999 -9999 -9999 -9999 -9999 -9999 -9999 -9999 -9999 -9999 -9999 -9999 -9999 -9999 -9999 -9999 -9999 -9999 -9999 -9999 -9999 -9999 -9999 -9999 -9999 -9999 -9999 -9999 -9999 -9999 -9999 -9999 -9999 -9999 -9999 -9999 -9999 -9999 -9999 -9999 -9999 -9999 -9999 -9999 -9999 -9999 -9999 -9999 -9999 -9999 -9999 -9999 -9999 -9999 -9999 -9999 -9999 -9999 -9999 -9999 -9999 -9999 -9999 -9999 -9999 -9999 -9999 -9999 -9999 -9999 -9999 -9999 -9999 -9999 -9999 -9999 -9999 -9999 -9999 -9999 -9999 -9999 -9999 -9999 -9999 -9999 -9999 -9999 -9999 -9999 -9999 -9999 -9999 -9999 -9999 -9999 -9999 -9999 -9999 -9999 -9999 -9999 -9999 -9999 -9999 -9999 -9999 -9999 -9999 -9999 -9999 -9999 -9999 -9999 -9999 -9999 -9999 -9999 -9999 -9999 -9999 -9999 -9999 -9999 -9999 0.632359027862549 0.640001535415649 0.642548382282257 0.651457726955414 0.657814741134644 0.670502722263336 0.683142304420471 0.69822233915329 0.696969866752625 0.69822233915329 0.699473857879639 0.699473857879639 0.703222930431366 0.700724422931671 0.685663104057312 0.673035025596619 0.662894606590271 0.652729630470276 0.640001535415649 0.619622826576233 0.600550711154938 0.657814621925354 0.651457726955414 0.655272662639618 0.657814621925354 0.683142304420471 0.676829516887665 0.690695941448212 0.684402942657471 0.700724422931671 0.700724422931671 0.689438819885254 0.690695941448212 0.684402942657471 0.671769082546234 0.643821656703949 0.631085157394409 0.632359027862549 0.620896100997925 0.59674459695816 0.558941304683685 0.575255513191223 0.598012924194336 0.613259434700012 0.595476686954498 0.572738111019135 0.578990638256073 0.562377870082855 0.558533847332001 0.575922012329102 0.609029352664948 0.55433601140976 0.546778202056885 0.5882728099823 0.596866130828857 0.516989588737488 0.481959193944931 0.476999044418335 0.44763058423996 0.415168851613998 0.362819224596024 0.302416980266571 0.281330734491348 0.269554227590561 0.232857257127762 0.279575109481812 0.3697589635849 0.424315512180328 0.480111539363861 0.518207252025604 0.521867096424103 0.493569374084473 0.445447117090225 0.367963433265686 0.298097759485245 0.298958986997604 0.304853647947311 0.289051681756973 0.28995344042778 0.328455954790115 0.290364503860474 0.26582658290863 0.270857363939285 0.273717015981674 0.286946684122086 0.325482726097107 0.394006997346878 0.440031796693802 0.453479379415512 0.426732301712036 0.427600175142288 0.439623951911926 0.456908255815506 0.484050512313843 0.502968966960907 0.544283628463745 0.613259434700012 0.632359027862549 0.637454152107239 0.619622826576233 0.633632838726044 0.633632838726044 0.62853741645813 0.62726366519928 0.625989973545074 0.625989973545074 0.625989973545074 0.629811346530914 -9999 -9999 -9999 -9999 -9999 -9999 -9999 -9999 -9999 -9999 -9999 -9999 -9999 -9999 -9999 -9999 -9999 -9999 -9999 -9999 -9999 -9999 -9999 -9999 -9999 -9999 -9999 -9999 -9999 -9999 -9999 -9999 -9999 -9999 -9999 -9999 -9999 -9999 -9999 -9999 -9999 -9999 -9999 -9999 -9999 -9999 -9999 -9999 -9999 -9999 -9999 -9999 -9999 -9999 -9999 -9999 -9999 -9999 -9999 -9999 -9999 -9999 -9999 -9999 -9999 -9999 -9999 -9999 -9999 -9999 -9999 -9999 -9999 -9999 -9999 -9999 -9999 -9999 -9999 -9999 -9999 -9999
-9999 -9999 -9999 -9999 -9999 -9999 -9999 -9999 -9999 -9999 -9999 -9999 -9999 -9999 -9999 -9999 -9999 -9999 -9999 -9999 -9999 -9999 -9999 -9999 -9999 -9999 -9999 -9999 -9999 -9999 -9999 -9999 -9999 -9999 -9999 -9999 -9999 -9999 -9999 -9999 -9999 -9999 -9999 -9999 -9999 -9999 -9999 -9999 -9999 -9999 -9999 -9999 -9999 -9999 -9999 -9999 -9999 -9999 -9999 -9999 -9999 -9999 -9999 -9999 -9999 -9999 -9999 -9999 -9999 -9999 -9999 -9999 -9999 -9999 -9999 -9999 -9999 -9999 -9999 -9999 -9999 -9999 -9999 -9999 -9999 -9999 -9999 -9999 -9999 -9999 -9999 -9999 -9999 -9999 -9999 -9999 -9999 -9999 -9999 -9999 -9999 -9999 -9999 -9999 -9999 -9999 -9999 -9999 -9999 -9999 -9999 -9999 -9999 -9999 -9999 -9999 -9999 -9999 -9999 -9999 -9999 -9999 -9999 -9999 -9999 -9999 -9999 -9999 -9999 -9999 -9999 -9999 -9999 -9999 -9999 -9999 -9999 -9999 -9999 -9999 -9999 -9999 -9999 -9999 -9999 -9999 -9999 -9999 -9999 -9999 -9999 -9999 -9999 -9999 -9999 -9999 -9999 -9999 -9999 -9999 -9999 -9999 -9999 -9999 -9999 -9999 -9999 -9999 -9999 -9999 0.62726366519928 0.62726366519928 0.623442828655243 0.629811346530914 0.636180400848389 0.651457726955414 0.659085214138031 0.667968511581421 0.667968511581421 0.673035025596619 0.679356575012207 0.683142304420471 0.688180923461914 0.686922371387482 0.676829516887665 0.666700661182404 0.659085094928741 0.652729630470276 0.642548382282257 0.623442828655243 0.606901407241821 0.59674459695816 0.665432333946228 0.666700661182404 0.679356575012207 0.688180923461914 0.684402942657471 0.688180923461914 0.680619120597839 0.678093254566193 0.696969866752625 0.699473857879639 0.696969866752625 0.693207919597626 0.678093254566193 0.671769082546234 0.648913204669952 0.603090107440948 0.591675460338593 0.595476686954498 0.589143455028534 0.585349321365356 0.586613535881042 0.577775418758392 0.542266130447388 0.508587956428528 0.505913257598877 0.459718763828278 0.505654156208038 0.564248263835907 0.562995135784149 0.507379472255707 0.495364785194397 0.550504446029663 0.549969851970673 0.511869966983795 0.49118584394455 0.468817681074142 0.447227001190186 0.394022256135941 0.348324328660965 0.317999511957169 0.28004202246666 0.238548055291176 0.237268164753914 0.267068266868591 0.328126847743988 0.367175608873367 0.459483921527863 0.519688010215759 0.477338135242462 0.433095037937164 0.380003303289413 0.325495988130569 0.320012480020523 0.345298856496811 0.340317368507385 0.336127042770386 0.320982426404953 0.288024485111237 0.30204975605011 0.287678718566895 0.297728359699249 0.293505698442459 0.301728248596191 0.304154396057129 0.337195843458176 0.364730685949326 0.427444368600845 0.50040465593338 0.521604716777802 0.536603629589081 0.559240639209747 0.575922012329102 0.570790648460388 0.605584681034088 0.624716401100159 0.641274988651276 0.62726366519928 0.614531695842743 0.620896100997925 0.622169435024261 0.622169435024261 0.624716401100159 0.625989973545074 0.62726366519928 0.62853741645813 0.629811346530914 -9999 -9999 -9999 -9999 -9999 -9999 -9999 -9999 -9999 -9999 -9999 -9999 -9999 -9999 -9999 -9999 -9999 -9999 -9999 -9999 -9999 -9999 -9999 -9999 -9999 -9999 -9999 -9999 -9999 -9999 -9999 -9999 -9999 -9999 -9999 -9999 -9999 -9999 -9999 -9999 -9999 -9999 -9999 -9999 -9999 -9999 -9999 -9999 -9999 -9999 -9999 -9999 -9999 -9999 -9999 -9999 -9999 -9999 -9999 -9999 -9999 -9999 -9999 -9999 -9999 -9999 -9999 -9999 -9999 -9999 -9999 -9999 -9999 -9999 -9999 -9999 -9999 -9999 -9999 -9999 -9999 -9999
-9999 -9999 -9999 -9999 -9999 -9999 -9999 -9999 -9999 -9999 -9999 -9999 -9999 -9999 -9999 -9999 -9999 -9999 -9999 -9999 -9999 -9999 -9999 -9999 -9999 -9999 -9999 -9999 -9999 -9999 -9999 -9999 -9999 -9999 -9999 -9999 -9999 -9999 -9999 -9999 -9999 -9999 -9999 -9999 -9999 -9999 -9999 -9999 -9999 -9999 -9999 -9999 -9999 -9999 -9999 -9999 -9999 -9999 -9999 -9999 -9999 -9999 -9999 -9999 -9999 -9999 -9999 -9999 -9999 -9999 -9999 -9999 -9999 -9999 -9999 -9999 -9999 -9999 -9999 -9999 -9999 -9999 -9999 -9999 -9999 -9999 -9999 -9999 -9999 -9999 -9999 -9999 -9999 -9999 -9999 -9999 -9999 -9999 -9999 -9999 -9999 -9999 -9999 -9999 -9999 -9999 -9999 -9999 -9999 -9999 -9999 -9999 -9999 -9999 -9999 -9999 -9999 -9999 -9999 -9999 -9999 -9999 -9999 -9999 -9999 -9999 -9999 -9999 -9999 -9999 -9999 -9999 -9999 -9999 -9999 -9999 -9999 -9999 -9999 -9999 -9999 -9999 -9999 -9999 -9999 -9999 -9999 -9999 -9999 -9999 -9999 -9999 -9999 -9999 -9999 -9999 -9999 -9999 -9999 -9999 -9999 -9999 -9999 -9999 -9999 -9999 -9999 -9999 -9999 -9999 0.462333798408508 0.611987352371216 0.613259434700012 0.61834979057312 0.622169435024261 0.633632838726044 0.647640466690063 0.640001356601715 0.642548382282257 0.647640585899353 0.656543791294098 0.665432333946228 0.667968511581421 0.670502722263336 0.662894606590271 0.654001295566559 0.651457726955414 0.652729630470276 0.647640585899353 0.631085157394409 0.614531695842743 0.604360222816467 0.673035025596619 0.673035025596619 0.675565242767334 0.678093254566193 0.676829516887665 0.681881010532379 0.680619120597839 0.679356575012207 0.684402942657471 0.69822233915329 0.684402942657471 0.685662925243378 0.684402942657471 0.659085094928741 0.613259434700012 0.623442828655243 0.625989973545074 0.623442828655243 0.598012924194336 0.571480214595795 0.544924914836884 0.513433218002319 0.491953253746033 0.469481647014618 0.415394484996796 0.442291975021362 0.517251074314117 0.497926265001297 0.471148014068604 0.427616089582443 0.484155058860779 0.562722682952881 0.498183608055115 0.457996875047684 0.396729856729507 0.38397017121315 0.373728781938553 0.354156255722046 0.334782749414444 0.283450126647949 0.251349180936813 0.2338657528162 0.26487934589386 0.322414129972458 0.397715866565704 0.435569435358047 0.467581570148468 0.495108127593994 0.531237363815308 0.477085947990417 0.415949732065201 0.393874287605286 0.397410541772842 0.420387029647827 0.401573807001114 0.31478476524353 0.288384467363358 0.319421231746674 0.282856464385986 0.282501965761185 0.282147794961929 0.315163731575012 0.351015895605087 0.330835551023483 0.345768868923187 0.370752811431885 0.373353451490402 0.420136213302612 0.478914260864258 0.525092601776123 0.55192494392395 0.604360222816467 0.624716401100159 0.638727962970734 0.642548382282257 0.624716401100159 0.610715508460999 0.614531695842743 0.614531695842743 0.619622826576233 0.620895981788635 0.624716401100159 0.62853741645813 0.632359027862549 0.629811346530914 0.631085157394409 -9999 -9999 -9999 -9999 -9999 -9999 -9999 -9999 -9999 -9999 -9999 -9999 -9999 -9999 -9999 -9999 -9999 -9999 -9999 -9999 -9999 -9999 -9999 -9999 -9999 -9999 -9999 -9999 -9999 -9999 -9999 -9999 -9999 -9999 -9999 -9999 -9999 -9999 -9999 -9999 -9999 -9999 -9999 -9999 -9999 -9999 -9999 -9999 -9999 -9999 -9999 -9999 -9999 -9999 -9999 -9999 -9999 -9999 -9999 -9999 -9999 -9999 -9999 -9999 -9999 -9999 -9999 -9999 -9999 -9999 -9999 -9999 -9999 -9999 -9999 -9999 -9999 -9999 -9999 -9999 -9999 -9999
-9999 -9999 -9999 -9999 -9999 -9999 -9999 -9999 -9999 -9999 -9999 -9999 -9999 -9999 -9999 -9999 -9999 -9999 -9999 -9999 -9999 -9999 -9999 -9999 -9999 -9999 -9999 -9999 -9999 -9999 -9999 -9999 -9999 -9999 -9999 -9999 -9999 -9999 -9999 -9999 -9999 -9999 -9999 -9999 -9999 -9999 -9999 -9999 -9999 -9999 -9999 -9999 -9999 -9999 -9999 -9999 -9999 -9999 -9999 -9999 -9999 -9999 -9999 -9999 -9999 -9999 -9999 -9999 -9999 -9999 -9999 -9999 -9999 -9999 -9999 -9999 -9999 -9999 -9999 -9999 -9999 -9999 -9999 -9999 -9999 -9999 -9999 -9999 -9999 -9999 -9999 -9999 -9999 -9999 -9999 -9999 -9999 -9999 -9999 -9999 -9999 -9999 -9999 -9999 -9999 -9999 -9999 -9999 -9999 -9999 -9999 -9999 -9999 -9999 -9999 -9999 -9999 -9999 -9999 -9999 -9999 -9999 -9999 -9999 -9999 -9999 -9999 -9999 -9999 -9999 -9999 -9999 -9999 -9999 -9999 -9999 -9999 -9999 -9999 -9999 -9999 -9999 -9999 -9999 -9999 -9999 -9999 -9999 -9999 -9999 -9999 -9999 -9999 -9999 -9999 -9999 -9999 -9999 -9999 -9999 -9999 -9999 -9999 -9999 -9999 -9999 -9999 -9999 -9999 -9999 0.609443783760071 0.601820290088654 0.603090107440948 0.610715508460999 0.617076933383942 0.625989973545074 0.637454152107239 0.643821656703949 0.642548382282257 0.643821656703949 0.64636766910553 0.650185585021973 0.727980971336365 0.654001295566559 0.720600962638855 0.714418530464172 0.718131363391876 0.647640466690063 0.648913204669952 0.636180400848389 0.622169435024261 0.673035025596619 0.665432333946228 0.654001295566559 0.650185585021973 0.652729630470276 0.654001295566559 0.64636766910553 0.66162520647049 0.666700661182404 0.691952288150787 0.696969866752625 0.685663104057312 0.689438819885254 0.680619120597839 0.66162520647049 0.659085094928741 0.652729630470276 0.62726366519928 0.592942118644714 0.555194437503815 0.537408828735352 0.508587956428528 0.46202540397644 0.392063647508621 0.377137333154678 0.348045319318771 0.425089508295059 0.451204091310501 0.418508589267731 0.406375735998154 0.454470634460449 0.501783728599548 0.554953634738922 0.475660920143127 0.392296344041824 0.37004280090332 0.302294552326202 0.258343011140823 0.25664758682251 0.253608852624893 0.220998853445053 0.228962540626526 0.27603018283844 0.340521514415741 0.380588978528976 0.443352699279785 0.454890251159668 0.455056190490723 0.493148595094681 0.503244757652283 0.509447991847992 0.495958298444748 0.496126621961594 0.495356261730194 0.480858772993088 0.347773492336273 0.360621482133865 0.339094281196594 0.342695593833923 0.326341837644577 0.321171373128891 0.32977494597435 0.337062895298004 0.382632464170456 0.373210579156876 0.391311466693878 0.39423280954361 0.410590171813965 0.460444569587708 0.517242252826691 0.521071374416351 0.530609369277954 0.580147624015808 0.609443783760071 0.637454152107239 0.619622826576233 0.609443783760071 0.613259434700012 0.619622826576233 0.61834979057312 0.61834979057312 0.619622826576233 0.622169435024261 0.62853741645813 0.629811346530914 0.632359027862549 0.634906649589539 -9999 -9999 -9999 -9999 -9999 -9999 -9999 -9999 -9999 -9999 -9999 -9999 -9999 -9999 -9999 -9999 -9999 -9999 -9999 -9999 -9999 -9999 -9999 -9999 -9999 -9999 -9999 -9999 -9999 -9999 -9999 -9999 -9999 -9999 -9999 -9999 -9999 -9999 -9999 -9999 -9999 -9999 -9999 -9999 -9999 -9999 -9999 -9999 -9999 -9999 -9999 -9999 -9999 -9999 -9999 -9999 -9999 -9999 -9999 -9999 -9999 -9999 -9999 -9999 -9999 -9999 -9999 -9999 -9999 -9999 -9999 -9999 -9999 -9999 -9999 -9999 -9999 -9999 -9999 -9999 -9999 -9999
-9999 -9999 -9999 -9999 -9999 -9999 -9999 -9999 -9999 -9999 -9999 -9999 -9999 -9999 -9999 -9999 -9999 -9999 -9999 -9999 -9999 -9999 -9999 -9999 -9999 -9999 -9999 -9999 -9999 -9999 -9999 -9999 -9999 -9999 -9999 -9999 -9999 -9999 -9999 -9999 -9999 -9999 -9999 -9999 -9999 -9999 -9999 -9999 -9999 -9999 -9999 -9999 -9999 -9999 -9999 -9999 -9999 -9999 -9999 -9999 -9999 -9999 -9999 -9999 -9999 -9999 -9999 -9999 -9999 -9999 -9999 -9999 -9999 -9999 -9999 -9999 -9999 -9999 -9999 -9999 -9999 -9999 -9999 -9999 -9999 -9999 -9999 -9999 -9999 -9999 -9999 -9999 -9999 -9999 -9999 -9999 -9999 -9999 -9999 -9999 -9999 -9999 -9999 -9999 -9999 -9999 -9999 -9999 -9999 -9999 -9999 -9999 -9999 -9999 -9999 -9999 -9999 -9999 -9999 -9999 -9999 -9999 -9999 -9999 -9999 -9999 -9999 -9999 -9999 -9999 -9999 -9999 -9999 -9999 -9999 -9999 -9999 -9999 -9999 -9999 -9999 -9999 -9999 -9999 -9999 -9999 -9999 -9999 -9999 -9999 -9999 -9999 -9999 -9999 -9999 -9999 -9999 -9999 -9999 -9999 -9999 -9999 -9999 -9999 -9999 -9999 -9999 -9999 -9999 0.4658063352108 0.458874821662903 0.610715508460999 0.605630695819855 0.608172476291656 0.614531695842743 0.620896100997925 0.625989973545074 0.638727784156799 0.640001535415649 0.642548382282257 0.643821656703949 0.637454152107239 0.701974153518677 0.701974153518677 0.701974153518677 0.694462716579437 0.69822233915329 0.701974153518677 0.634906649589539 0.631085157394409 0.620896100997925 0.676829695701599 0.66162520647049 0.623442828655243 0.623442828655243 0.628537595272064 0.624716401100159 0.62726366519928 0.641274988651276 0.665432333946228 0.691952288150787 0.688180923461914 0.674300372600555 0.679356575012207 0.664163649082184 0.660355389118195 0.648913204669952 0.636180400848389 0.605630695819855 0.579036295413971 0.511182188987732 0.46690621972084 0.436193346977234 0.406066328287125 0.353382170200348 0.316262274980545 0.319360584020615 0.360122919082642 0.378454834222794 0.412839472293854 0.479349672794342 0.51360410451889 0.56245368719101 0.497926265001297 0.399905115365982 0.328654885292053 0.287732779979706 0.281744927167892 0.223707497119904 0.187858760356903 0.188359797000885 0.195123806595802 0.258672922849655 0.306100636720657 0.3722123503685 0.390582829713821 0.392901927232742 0.350195914506912 0.394407570362091 0.413708090782166 0.479942440986633 0.473319441080093 0.394325882196426 0.417425602674484 0.473397523164749 0.448034346103668 0.470975339412689 0.466983735561371 0.365166872739792 0.360760927200317 0.368097513914108 0.357936590909958 0.358498871326447 0.37691804766655 0.403618514537811 0.397019624710083 0.418031871318817 0.436823725700378 0.45037704706192 0.484138011932373 0.557990729808807 0.579886496067047 0.596698641777039 0.586916327476501 0.597415685653687 0.634906649589539 0.623442828655243 0.613259434700012 0.614531695842743 0.617076933383942 0.615804195404053 0.61834979057312 0.620896100997925 0.625989973545074 0.629811346530914 0.631085157394409 0.634906649589539 0.636180400848389 -9999 -9999 -9999 -9999 -9999 -9999 -9999 -9999 -9999 -9999 -9999 -9999 -9999 -9999 -9999 -9999 -9999 -9999 -9999 -9999 -9999 -9999 -9999 -9999 -9999 -9999 -9999 -9999 -9999 -9999 -9999 -9999 -9999 -9999 -9999 -9999 -9999 -9999 -9999 -9999 -9999 -9999 -9999 -9999 -9999 -9999 -9999 -9999 -9999 -9999 -9999 -9999 -9999 -9999 -9999 -9999 -9999 -9999 -9999 -9999 -9999 -9999 -9999 -9999 -9999 -9999 -9999 -9999 -9999 -9999 -9999 -9999 -9999 -9999 -9999 -9999 -9999 -9999 -9999 -9999 -9999 -9999
-9999 -9999 -9999 -9999 -9999 -9999 -9999 -9999 -9999 -9999 -9999 -9999 -9999 -9999 -9999 -9999 -9999 -9999 -9999 -9999 -9999 -9999 -9999 -9999 -9999 -9999 -9999 -9999 -9999 -9999 -9999 -9999 -9999 -9999 -9999 -9999 -9999 -9999 -9999 -9999 -9999 -9999 -9999 -9999 -9999 -9999 -9999 -9999 -9999 -9999 -9999 -9999 -9999 -9999 -9999 -9999 -9999 -9999 -9999 -9999 -9999 -9999 -9999 -9999 -9999 -9999 -9999 -9999 -9999 -9999 -9999 -9999 -9999 -9999 -9999 -9999 -9999 -9999 -9999 -9999 -9999 -9999 -9999 -9999 -9999 -9999 -9999 -9999 -9999 -9999 -9999 -9999 -9999 -9999 -9999 -9999 -9999 -9999 -9999 -9999 -9999 -9999 -9999 -9999 -9999 -9999 -9999 -9999 -9999 -9999 -9999 -9999 -9999 -9999 -9999 -9999 -9999 -9999 -9999 -9999 -9999 -9999 -9999 -9999 -9999 -9999 -9999 -9999 -9999 -9999 -9999 -9999 -9999 -9999 -9999 -9999 -9999 -9999 -9999 -9999 -9999 -9999 -9999 -9999 -9999 -9999 -9999 -9999 -9999 -9999 -9999 -9999 -9999 -9999 -9999 -9999 -9999 -9999 -9999 -9999 -9999 -9999 -9999 -9999 -9999 -9999 -9999 -9999 -9999 0.470457285642624 0.615804195404053 0.614531695842743 0.615804195404053 0.615804195404053 0.615804195404053 0.615804195404053 0.622169435024261 0.62853741645813 0.629811346530914 0.633632838726044 0.634906649589539 0.631085157394409 0.62726366519928 0.685662925243378 0.686922371387482 0.675565242767334 0.674300372600555 0.678093254566193 0.680619120597839 0.689438819885254 0.686922192573547 0.683142304420471 0.656543791294098 0.638727784156799 0.651457726955414 0.640001535415649 0.645094752311707 0.648913204669952 0.64636766910553 0.676829516887665 0.694462716579437 0.681881010532379 0.686922371387482 0.666700541973114 0.655272662639618 0.655272662639618 0.62726366519928 0.579036295413971 0.548650860786438 0.50444883108139 0.479602456092834 0.410366296768188 0.409057408571243 0.385956466197968 0.358849555253983 0.319488346576691 0.27625834941864 0.306041926145554 0.336936891078949 0.383006691932678 0.412222266197205 0.467654794454575 0.540044844150543 0.4945949614048 0.36545541882515 0.308370292186737 0.289892584085464 0.249746903777122 0.201080843806267 0.202146261930466 0.216090828180313 0.197556868195534 0.251404732465744 0.309628158807755 0.356610178947449 0.301798820495605 0.29705411195755 0.326348423957825 0.365248054265976 0.436769157648087 0.484409064054489 0.415329694747925 0.34943488240242 0.351930499076843 0.418904691934586 0.399072468280792 0.440764844417572 0.466983735561371 0.378091037273407 0.373578578233719 0.373360693454742 0.383962780237198 0.408595144748688 0.412679225206375 0.429108768701553 0.43331515789032 0.455276936292648 0.484312921762466 0.511780381202698 0.554607093334198 0.581559777259827 0.622169435024261 0.636180400848389 0.64636766910553 0.631085157394409 0.642548382282257 0.625989973545074 0.617076933383942 0.615804195404053 0.617076933383942 0.617076933383942 0.619622826576233 0.623442828655243 0.62726366519928 0.634906649589539 0.636180400848389 0.637454152107239 0.638727784156799 -9999 -9999 -9999 -9999 -9999 -9999 -9999 -9999 -9999 -9999 -9999 -9999 -9999 -9999 -9999 -9999 -9999 -9999 -9999 -9999 -9999 -9999 -9999 -9999 -9999 -9999 -9999 -9999 -9999 -9999 -9999 -9999 -9999 -9999 -9999 -9999 -9999 -9999 -9999 -9999 -9999 -9999 -9999 -9999 -9999 -9999 -9999 -9999 -9999 -9999 -9999 -9999 -9999 -9999 -9999 -9999 -9999 -9999 -9999 -9999 -9999 -9999 -9999 -9999 -9999 -9999 -9999 -9999 -9999 -9999 -9999 -9999 -9999 -9999 -9999 -9999 -9999 -9999 -9999 -9999 -9999 -9999
-9999 -9999 -9999 -9999 -9999 -9999 -9999 -9999 -9999 -9999 -9999 -9999 -9999 -9999 -9999 -9999 -9999 -9999 -9999 -9999 -9999 -9999 -9999 -9999 -9999 -9999 -9999 -9999 -9999 -9999 -9999 -9999 -9999 -9999 -9999 -9999 -9999 -9999 -9999 -9999 -9999 -9999 -9999 -9999 -9999 -9999 -9999 -9999 -9999 -9999 -9999 -9999 -9999 -9999 -9999 -9999 -9999 -9999 -9999 -9999 -9999 -9999 -9999 -9999 -9999 -9999 -9999 -9999 -9999 -9999 -9999 -9999 -9999 -9999 -9999 -9999 -9999 -9999 -9999 -9999 -9999 -9999 -9999 -9999 -9999 -9999 -9999 -9999 -9999 -9999 -9999 -9999 -9999 -9999 -9999 -9999 -9999 -9999 -9999 -9999 -9999 -9999 -9999 -9999 -9999 -9999 -9999 -9999 -9999 -9999 -9999 -9999 -9999 -9999 -9999 -9999 -9999 -9999 -9999 -9999 -9999 -9999 -9999 -9999 -9999 -9999 -9999 -9999 -9999 -9999 -9999 -9999 -9999 -9999 -9999 -9999 -9999 -9999 -9999 -9999 -9999 -9999 -9999 -9999 -9999 -9999 -9999 -9999 -9999 -9999 -9999 -9999 -9999 -9999 -9999 -9999 -9999 -9999 -9999 -9999 -9999 -9999 -9999 -9999 -9999 -9999 -9999 -9999 0.478652954101562 0.625989973545074 0.473961114883423 0.620895981788635 0.620895981788635 0.619622826576233 0.622169435024261 0.619622945785522 0.619622945785522 0.625989973545074 0.619622945785522 0.620896100997925 0.619622945785522 0.623442828655243 0.623442828655243 0.615804195404053 0.673035025596619 0.673035025596619 0.666700541973114 0.657814621925354 0.665432333946228 0.678093433380127 0.686922192573547 0.688180923461914 0.678093433380127 0.659085094928741 0.650185585021973 0.651457726955414 0.666700541973114 0.648913204669952 0.660355389118195 0.685663104057312 0.686922371387482 0.670502722263336 0.670502722263336 0.642548382282257 0.656543791294098 0.623442828655243 0.580297768115997 0.518730759620667 0.484488159418106 0.45503905415535 0.460623621940613 0.480527013540268 0.436674118041992 0.36459019780159 0.34010648727417 0.287014484405518 0.252580314874649 0.341402739286423 0.402330905199051 0.440123051404953 0.471398621797562 0.482212632894516 0.523351907730103 0.507809162139893 0.449828237295151 0.406232625246048 0.388866782188416 0.328524500131607 0.256435573101044 0.250337600708008 0.257088601589203 0.205783694982529 0.243991017341614 0.287429362535477 0.272806465625763 0.261652886867523 0.314147382974625 0.368826866149902 0.421259105205536 0.465008616447449 0.416652292013168 0.380444347858429 0.332112580537796 0.310837090015411 0.357170879840851 0.374962985515594 0.386855632066727 0.339705407619476 0.371987670660019 0.368745148181915 0.340380907058716 0.342830061912537 0.389747768640518 0.419204473495483 0.448270112276077 0.448430210351944 0.439548909664154 0.453394740819931 0.474724113941193 0.498512297868729 0.59420919418335 0.62726366519928 0.642548382282257 0.651457726955414 0.647640466690063 0.638727784156799 0.623442828655243 0.61834979057312 0.615804195404053 0.615804195404053 0.619622826576233 0.620896100997925 0.62726366519928 0.633632838726044 0.637454152107239 0.637454152107239 0.638727784156799 0.640001356601715 0.641274988651276 -9999 -9999 -9999 -9999 -9999 -9999 -9999 -9999 -9999 -9999 -9999 -9999 -9999 -9999 -9999 -9999 -9999 -9999 -9999 -9999 -9999 -9999 -9999 -9999 -9999 -9999 -9999 -9999 -9999 -9999 -9999 -9999 -9999 -9999 -9999 -9999 -9999 -9999 -9999 -9999 -9999 -9999 -9999 -9999 -9999 -9999 -9999 -9999 -9999 -9999 -9999 -9999 -9999 -9999 -9999 -9999 -9999 -9999 -9999 -9999 -9999 -9999 -9999 -9999 -9999 -9999 -9999 -9999 -9999 -9999 -9999 -9999 -9999 -9999 -9999 -9999 -9999 -9999 -9999 -9999 -9999
-9999 -9999 -9999 -9999 -9999 -9999 -9999 -9999 -9999 -9999 -9999 -9999 -9999 -9999 -9999 -9999 -9999 -9999 -9999 -9999 -9999 -9999 -9999 -9999 -9999 -9999 -9999 -9999 -9999 -9999 -9999 -9999 -9999 -9999 -9999 -9999 -9999 -9999 -9999 -9999 -9999 -9999 -9999 -9999 -9999 -9999 -9999 -9999 -9999 -9999 -9999 -9999 -9999 -9999 -9999 -9999 -9999 -9999 -9999 -9999 -9999 -9999 -9999 -9999 -9999 -9999 -9999 -9999 -9999 -9999 -9999 -9999 -9999 -9999 -9999 -9999 -9999 -9999 -9999 -9999 -9999 -9999 -9999 -9999 -9999 -9999 -9999 -9999 -9999 -9999 -9999 -9999 -9999 -9999 -9999 -9999 -9999 -9999 -9999 -9999 -9999 -9999 -9999 -9999 -9999 -9999 -9999 -9999 -9999 -9999 -9999 -9999 -9999 -9999 -9999 -9999 -9999 -9999 -9999 -9999 -9999 -9999 -9999 -9999 -9999 -9999 -9999 -9999 -9999 -9999 -9999 -9999 -9999 -9999 -9999 -9999 -9999 -9999 -9999 -9999 -9999 -9999 -9999 -9999 -9999 -9999 -9999 -9999 -9999 -9999 -9999 -9999 -9999 -9999 -9999 -9999 -9999 -9999 -9999 -9999 -9999 -9999 -9999 -9999 -9999 -9999 0.484549760818481 0.479829490184784 0.483367651700974 0.629811346530914 0.624716401100159 0.620895981788635 0.622169435024261 0.623442828655243 0.622169435024261 0.619622826576233 0.623442828655243 0.622169435024261 0.611987352371216 0.614531695842743 0.610715508460999 0.609443962574005 0.608172476291656 0.683142304420471 0.680619120597839 0.675565242767334 0.669235825538635 0.666700541973114 0.670502722263336 0.673035025596619 0.680619120597839 0.685662925243378 0.686922371387482 0.679356575012207 0.671769082546234 0.673035025596619 0.656543791294098 0.642548382282257 0.670502722263336 0.688180923461914 0.678093433380127 0.66162520647049 0.657814621925354 0.643821656703949 0.625989973545074 0.569904565811157 0.527552664279938 0.509967863559723 0.500324547290802 0.494338482618332 0.504707634449005 0.465496718883514 0.399669647216797 0.341261744499207 0.288030475378036 0.232700943946838 0.274701237678528 0.343857169151306 0.367740511894226 0.401723623275757 0.406455099582672 0.485338091850281 0.493914008140564 0.417659759521484 0.413778126239777 0.39748877286911 0.38471308350563 0.355069518089294 0.347087472677231 0.309884071350098 0.254265010356903 0.197340279817581 0.193704053759575 0.215997815132141 0.247940793633461 0.295095473527908 0.359851628541946 0.421338498592377 0.432384759187698 0.38812991976738 0.335729509592056 0.301740735769272 0.273963451385498 0.270020306110382 0.31664913892746 0.371702909469604 0.339501619338989 0.305723607540131 0.362178832292557 0.361752331256866 0.340380907058716 0.315037369728088 0.363667100667953 0.376117199659348 0.456508457660675 0.595682799816132 0.440673381090164 0.411749958992004 0.44785812497139 0.483630210161209 0.537655472755432 0.592896223068237 0.619622826576233 0.645094752311707 0.642548382282257 0.633632838726044 0.623442828655243 0.619622826576233 0.617076933383942 0.620895981788635 0.622169435024261 0.625989973545074 0.628537595272064 0.636180400848389 0.638727784156799 0.640001535415649 0.640001356601715 0.641274988651276 0.641274988651276 -9999 -9999 -9999 -9999 -9999 -9999 -9999 -9999 -9999 -9999 -9999 -9999 -9999 -9999 -9999 -9999 -9999 -9999 -9999 -9999 -9999 -9999 -9999 -9999 -9999 -9999 -9999 -9999 -9999 -9999 -9999 -9999 -9999 -9999 -9999 -9999 -9999 -9999 -9999 -9999 -9999 -9999 -9999 -9999 -9999 -9999 -9999 -9999 -9999 -9999 -9999 -9999 -9999 -9999 -9999 -9999 -9999 -9999 -9999 -9999 -9999 -9999 -9999 -9999 -9999 -9999 -9999 -9999 -9999 -9999 -9999 -9999 -9999 -9999 -9999 -9999 -9999 -9999 -9999 -9999 -9999
-9999 -9999 -9999 -9999 -9999 -9999 -9999 -9999 -9999 -9999 -9999 -9999 -9999 -9999 -9999 -9999 -9999 -9999 -9999 -9999 -9999 -9999 -9999 -9999 -9999 -9999 -9999 -9999 -9999 -9999 -9999 -9999 -9999 -9999 -9999 -9999 -9999 -9999 -9999 -9999 -9999 -9999 -9999 -9999 -9999 -9999 -9999 -9999 -9999 -9999 -9999 -9999 -9999 -9999 -9999 -9999 -9999 -9999 -9999 -9999 -9999 -9999 -9999 -9999 -9999 -9999 -9999 -9999 -9999 -9999 -9999 -9999 -9999 -9999 -9999 -9999 -9999 -9999 -9999 -9999 -9999 -9999 -9999 -9999 -9999 -9999 -9999 -9999 -9999 -9999 -9999 -9999 -9999 -9999 -9999 -9999 -9999 -9999 -9999 -9999 -9999 -9999 -9999 -9999 -9999 -9999 -9999 -9999 -9999 -9999 -9999 -9999 -9999 -9999 -9999 -9999 -9999 -9999 -9999 -9999 -9999 -9999 -9999 -9999 -9999 -9999 -9999 -9999 -9999 -9999 -9999 -9999 -9999 -9999 -9999 -9999 -9999 -9999 -9999 -9999 -9999 -9999 -9999 -9999 -9999 -9999 -9999 -9999 -9999 -9999 -9999 -9999 -9999 -9999 -9999 -9999 -9999 -9999 -9999 -9999 -9999 -9999 -9999 -9999 -9999 0.477477848529816 0.61834979057312 0.622169435024261 0.631085157394409 0.633632838726044 0.631085157394409 0.629811346530914 0.631085157394409 0.628537595272064 0.624716401100159 0.620895981788635 0.61834979057312 0.614531695842743 0.608172476291656 0.601820290088654 0.600550711154938 0.688180804252625 0.688180804252625 0.691952288150787 0.690695941448212 0.688180804252625 0.685662925243378 0.676829695701599 0.667968511581421 0.669235825538635 0.680619120597839 0.685662925243378 0.685662925243378 0.685662925243378 0.681881010532379 0.674300372600555 0.665432333946228 0.664163649082184 0.679356575012207 0.683142304420471 0.667968511581421 0.659085094928741 0.641274988651276 0.611987352371216 0.563539743423462 0.537664413452148 0.580297768115997 0.576515138149261 0.552474856376648 0.527206897735596 0.503503322601318 0.44917094707489 0.404845058917999 0.367019921541214 0.294792085886002 0.226439386606216 0.250810533761978 0.262146443128586 0.282923579216003 0.307239860296249 0.336337387561798 0.387078762054443 0.472652733325958 0.460136651992798 0.343247592449188 0.287145435810089 0.292794972658157 0.267584949731827 0.266066133975983 0.276786386966705 0.235136911273003 0.168628245592117 0.166513606905937 0.217039242386818 0.27603018283844 0.311977177858353 0.360841304063797 0.375552088022232 0.378837466239929 0.388205319643021 0.327140867710114 0.318521797657013 0.259864956140518 0.263744384050369 0.301490128040314 0.335924804210663 0.343106061220169 0.319098889827728 0.353316903114319 0.334914952516556 0.324305593967438 0.311080932617188 0.341261744499207 0.382265865802765 0.589077532291412 0.597674369812012 0.454784840345383 0.467474460601807 0.486760050058365 0.542961239814758 0.575922012329102 0.596698641777039 0.624716401100159 0.636180400848389 0.633632838726044 0.62853741645813 0.622169435024261 0.619622826576233 0.619622826576233 0.620895981788635 0.624716401100159 0.62726366519928 0.632359027862549 0.636180400848389 0.638727784156799 0.641274988651276 0.641274988651276 0.642548382282257 0.642548382282257 -9999 -9999 -9999 -9999 -9999 -9999 -9999 -9999 -9999 -9999 -9999 -9999 -9999 -9999 -9999 -9999 -9999 -9999 -9999 -9999 -9999 -9999 -9999 -9999 -9999 -9999 -9999 -9999 -9999 -9999 -9999 -9999 -9999 -9999 -9999 -9999 -9999 -9999 -9999 -9999 -9999 -9999 -9999 -9999 -9999 -9999 -9999 -9999 -9999 -9999 -9999 -9999 -9999 -9999 -9999 -9999 -9999 -9999 -9999 -9999 -9999 -9999 -9999 -9999 -9999 -9999 -9999 -9999 -9999 -9999 -9999 -9999 -9999 -9999 -9999 -9999 -9999 -9999 -9999 -9999 -9999
-9999 -9999 -9999 -9999 -9999 -9999 -9999 -9999 -9999 -9999 -9999 -9999 -9999 -9999 -9999 -9999 -9999 -9999 -9999 -9999 -9999 -9999 -9999 -9999 -9999 -9999 -9999 -9999 -9999 -9999 -9999 -9999 -9999 -9999 -9999 -9999 -9999 -9999 -9999 -9999 -9999 -9999 -9999 -9999 -9999 -9999 -9999 -9999 -9999 -9999 -9999 -9999 -9999 -9999 -9999 -9999 -9999 -9999 -9999 -9999 -9999 -9999 -9999 -9999 -9999 -9999 -9999 -9999 -9999 -9999 -9999 -9999 -9999 -9999 -9999 -9999 -9999 -9999 -9999 -9999 -9999 -9999 -9999 -9999 -9999 -9999 -9999 -9999 -9999 -9999 -9999 -9999 -9999 -9999 -9999 -9999 -9999 -9999 -9999 -9999 -9999 -9999 -9999 -9999 -9999 -9999 -9999 -9999 -9999 -9999 -9999 -9999 -9999 -9999 -9999 -9999 -9999 -9999 -9999 -9999 -9999 -9999 -9999 -9999 -9999 -9999 -9999 -9999 -9999 -9999 -9999 -9999 -9999 -9999 -9999 -9999 -9999 -9999 -9999 -9999 -9999 -9999 -9999 -9999 -9999 -9999 -9999 -9999 -9999 -9999 -9999 -9999 -9999 -9999 -9999 -9999 -9999 -9999 -9999 -9999 -9999 -9999 -9999 -9999 0.485733270645142 0.631085157394409 0.62853741645813 0.631085157394409 0.632359027862549 0.634906649589539 0.634906649589539 0.634906649589539 0.62726366519928 0.62726366519928 0.622169435024261 0.61834979057312 0.615804195404053 0.613259434700012 0.608172476291656 0.681881010532379 0.685662925243378 0.688180923461914 0.695716679096222 0.690695941448212 0.694462716579437 0.691952288150787 0.688180923461914 0.686922371387482 0.670502722263336 0.674300372600555 0.675565242767334 0.684402942657471 0.686922192573547 0.681881010532379 0.680619120597839 0.685662925243378 0.686922371387482 0.680619120597839 0.676829516887665 0.671769082546234 0.660355389118195 0.634906649589539 0.600550711154938 0.557012915611267 0.538634479045868 0.592942118644714 0.591675460338593 0.528255999088287 0.515601933002472 0.424852848052979 0.432687729597092 0.453326731920242 0.440123051404953 0.384406894445419 0.354149281978607 0.317611306905746 0.270408451557159 0.267237663269043 0.312622427940369 0.362819224596024 0.414935559034348 0.444072991609573 0.510487914085388 0.450967341661453 0.336266487836838 0.274856954813004 0.283021748065948 0.234982684254646 0.193516656756401 0.204298183321953 0.191528037190437 0.183477491140366 0.185656756162643 0.194997116923332 0.207967564463615 0.246674358844757 0.313444703817368 0.306542992591858 0.347921431064606 0.388205319643021 0.376645058393478 0.33835756778717 0.282692849636078 0.282752633094788 0.330711185932159 0.350677609443665 0.373292982578278 0.322021991014481 0.33364349603653 0.322150439023972 0.331705093383789 0.3357854783535 0.370468705892563 0.418112605810165 0.46317258477211 0.619924187660217 0.66162520647049 0.532641112804413 0.551574170589447 0.568284511566162 0.58629298210144 0.637454152107239 0.643821656703949 0.632359027862549 0.623442828655243 0.622169435024261 0.622169435024261 0.620896100997925 0.622169435024261 0.623442828655243 0.625989973545074 0.629811346530914 0.632359027862549 0.637454152107239 0.640001535415649 0.640001535415649 0.640001535415649 0.638727784156799 0.637454152107239 0.637454152107239 -9999 -9999 -9999 -9999 -9999 -9999 -9999 -9999 -9999 -9999 -9999 -9999 -9999 -9999 -9999 -9999 -9999 -9999 -9999 -9999 -9999 -9999 -9999 -9999 -9999 -9999 -9999 -9999 -9999 -9999 -9999 -9999 -9999 -9999 -9999 -9999 -9999 -9999 -9999 -9999 -9999 -9999 -9999 -9999 -9999 -9999 -9999 -9999 -9999 -9999 -9999 -9999 -9999 -9999 -9999 -9999 -9999 -9999 -9999 -9999 -9999 -9999 -9999 -9999 -9999 -9999 -9999 -9999 -9999 -9999 -9999 -9999 -9999 -9999 -9999 -9999 -9999 -9999 -9999 -9999
-9999 -9999 -9999 -9999 -9999 -9999 -9999 -9999 -9999 -9999 -9999 -9999 -9999 -9999 -9999 -9999 -9999 -9999 -9999 -9999 -9999 -9999 -9999 -9999 -9999 -9999 -9999 -9999 -9999 -9999 -9999 -9999 -9999 -9999 -9999 -9999 -9999 -9999 -9999 -9999 -9999 -9999 -9999 -9999 -9999 -9999 -9999 -9999 -9999 -9999 -9999 -9999 -9999 -9999 -9999 -9999 -9999 -9999 -9999 -9999 -9999 -9999 -9999 -9999 -9999 -9999 -9999 -9999 -9999 -9999 -9999 -9999 -9999 -9999 -9999 -9999 -9999 -9999 -9999 -9999 -9999 -9999 -9999 -9999 -9999 -9999 -9999 -9999 -9999 -9999 -9999 -9999 -9999 -9999 -9999 -9999 -9999 -9999 -9999 -9999 -9999 -9999 -9999 -9999 -9999 -9999 -9999 -9999 -9999 -9999 -9999 -9999 -9999 -9999 -9999 -9999 -9999 -9999 -9999 -9999 -9999 -9999 -9999 -9999 -9999 -9999 -9999 -9999 -9999 -9999 -9999 -9999 -9999 -9999 -9999 -9999 -9999 -9999 -9999 -9999 -9999 -9999 -9999 -9999 -9999 -9999 -9999 -9999 -9999 -9999 -9999 -9999 -9999 -9999 -9999 -9999 -9999 -9999 -9999 -9999 -9999 -9999 -9999 -9999 0.495250284671783 0.647640585899353 0.648913204669952 0.648913204669952 0.642548382282257 0.640001535415649 0.634906649589539 0.632359027862549 0.62726366519928 0.624716401100159 0.622169435024261 0.61834979057312 0.609443783760071 0.685663104057312 0.685663104057312 0.680619120597839 0.689438819885254 0.696969866752625 0.694462716579437 0.695716679096222 0.690695941448212 0.690695941448212 0.693207919597626 0.689438819885254 0.680619120597839 0.670502722263336 0.670502722263336 0.679356575012207 0.688180923461914 0.680619120597839 0.680619120597839 0.684402942657471 0.691952288150787 0.676829516887665 0.664163649082184 0.676829516887665 0.662894606590271 0.617076933383942 0.59928160905838 0.548020601272583 0.590409338474274 0.606901407241821 0.514557719230652 0.432283937931061 0.42990517616272 0.35807541012764 0.356668621301651 0.371837913990021 0.417030274868011 0.369677186012268 0.331304579973221 0.293637633323669 0.261152565479279 0.297060817480087 0.348947405815125 0.349987596273422 0.37011730670929 0.421799212694168 0.450967341661453 0.494170397520065 0.407305240631104 0.359990864992142 0.341543644666672 0.280552357435226 0.206286698579788 0.226009041070938 0.238917589187622 0.216568529605865 0.190890669822693 0.158794343471527 0.171305269002914 0.215295433998108 0.274360448122025 0.26444086432457 0.28487640619278 0.331650644540787 0.362474113702774 0.302172124385834 0.256794959306717 0.301612317562103 0.305600136518478 0.282991945743561 0.320719629526138 0.305535227060318 0.301483809947968 0.319031804800034 0.386478930711746 0.421003729104996 0.437628567218781 0.448674350976944 0.45896852016449 0.476903796195984 0.66637921333313 0.71317857503891 0.608172476291656 0.620896100997925 0.632359027862549 0.638727784156799 0.638727784156799 0.625989973545074 0.61834979057312 0.619622826576233 0.61834979057312 0.620896100997925 0.623442828655243 0.625989973545074 0.629811346530914 0.632359027862549 0.632359027862549 0.634906649589539 0.637454152107239 0.638727784156799 0.636180400848389 0.634906649589539 0.637454152107239 0.637454152107239 -9999 -9999 -9999 -9999 -9999 -9999 -9999 -9999 -9999 -9999 -9999 -9999 -9999 -9999 -9999 -9999 -9999 -9999 -9999 -9999 -9999 -9999 -9999 -9999 -9999 -9999 -9999 -9999 -9999 -9999 -9999 -9999 -9999 -9999 -9999 -9999 -9999 -9999 -9999 -9999 -9999 -9999 -9999 -9999 -9999 -9999 -9999 -9999 -9999 -9999 -9999 -9999 -9999 -9999 -9999 -9999 -9999 -9999 -9999 -9999 -9999 -9999 -9999 -9999 -9999 -9999 -9999 -9999 -9999 -9999 -9999 -9999 -9999 -9999 -9999 -9999 -9999 -9999 -9999 -9999
-9999 -9999 -9999 -9999 -9999 -9999 -9999 -9999 -9999 -9999 -9999 -9999 -9999 -9999 -9999 -9999 -9999 -9999 -9999 -9999 -9999 -9999 -9999 -9999 -9999 -9999 -9999 -9999 -9999 -9999 -9999 -9999 -9999 -9999 -9999 -9999 -9999 -9999 -9999 -9999 -9999 -9999 -9999 -9999 -9999 -9999 -9999 -9999 -9999 -9999 -9999 -9999 -9999 -9999 -9999 -9999 -9999 -9999 -9999 -9999 -9999 -9999 -9999 -9999 -9999 -9999 -9999 -9999 -9999 -9999 -9999 -9999 -9999 -9999 -9999 -9999 -9999 -9999 -9999 -9999 -9999 -9999 -9999 -9999 -9999 -9999 -9999 -9999 -9999 -9999 -9999 -9999 -9999 -9999 -9999 -9999 -9999 -9999 -9999 -9999 -9999 -9999 -9999 -9999 -9999 -9999 -9999 -9999 -9999 -9999 -9999 -9999 -9999 -9999 -9999 -9999 -9999 -9999 -9999 -9999 -9999 -9999 -9999 -9999 -9999 -9999 -9999 -9999 -9999 -9999 -9999 -9999 -9999 -9999 -9999 -9999 -9999 -9999 -9999 -9999 -9999 -9999 -9999 -9999 -9999 -9999 -9999 -9999 -9999 -9999 -9999 -9999 -9999 -9999 -9999 -9999 -9999 -9999 -9999 -9999 -9999 -9999 -9999 0.502443253993988 0.655272662639618 0.729206562042236 0.731653869152069 0.732875645160675 0.725525975227356 0.720600962638855 0.715657234191895 0.708208799362183 0.69822233915329 0.688180923461914 0.688180923461914 0.686922371387482 0.684402942657471 0.685662925243378 0.686922371387482 0.693207919597626 0.695716679096222 0.694462716579437 0.69822233915329 0.693207919597626 0.691952288150787 0.701974153518677 0.696970045566559 0.691952288150787 0.684402942657471 0.681881010532379 0.674300372600555 0.680619120597839 0.690695941448212 0.680619120597839 0.662894606590271 0.642548382282257 0.650185585021973 0.665432333946228 0.671769082546234 0.633632838726044 0.632359027862549 0.652729630470276 0.613259434700012 0.595476686954498 0.622169435024261 0.59674459695816 0.49425008893013 0.397395312786102 0.356879740953445 0.334914952516556 0.305164992809296 0.327462643384933 0.371044397354126 0.329444766044617 0.272694557905197 0.250173002481461 0.229554623365402 0.241851150989532 0.277893543243408 0.255885124206543 0.295627266168594 0.359214901924133 0.401045799255371 0.469739884138107 0.477929294109344 0.443434476852417 0.397264778614044 0.286341100931168 0.263744384050369 0.266094505786896 0.25149405002594 0.192808374762535 0.164943307638168 0.145245343446732 0.149005085229874 0.189878091216087 0.233874171972275 0.200819820165634 0.23471012711525 0.305541485548019 0.348747730255127 0.286717623472214 0.244811460375786 0.282633066177368 0.254512041807175 0.261411100625992 0.304102301597595 0.391171753406525 0.350605726242065 0.341332226991653 0.394840449094772 0.429190665483475 0.610017895698547 0.624291300773621 0.491433084011078 0.662388920783997 0.681881010532379 0.724296391010284 0.620895981788635 0.634906649589539 0.640001535415649 0.638727784156799 0.631085157394409 0.61834979057312 0.61834979057312 0.61834979057312 0.619622826576233 0.622169435024261 0.624716401100159 0.62726366519928 0.629811346530914 0.628537595272064 0.628537595272064 0.631085157394409 0.631085157394409 0.631085157394409 0.633632838726044 0.634906649589539 0.634906649589539 0.637454152107239 -9999 -9999 -9999 -9999 -9999 -9999 -9999 -9999 -9999 -9999 -9999 -9999 -9999 -9999 -9999 -9999 -9999 -9999 -9999 -9999 -9999 -9999 -9999 -9999 -9999 -9999 -9999 -9999 -9999 -9999 -9999 -9999 -9999 -9999 -9999 -9999 -9999 -9999 -9999 -9999 -9999 -9999 -9999 -9999 -9999 -9999 -9999 -9999 -9999 -9999 -9999 -9999 -9999 -9999 -9999 -9999 -9999 -9999 -9999 -9999 -9999 -9999 -9999 -9999 -9999 -9999 -9999 -9999 -9999 -9999 -9999 -9999 -9999 -9999 -9999 -9999 -9999 -9999 -9999 -9999
-9999 -9999 -9999 -9999 -9999 -9999 -9999 -9999 -9999 -9999 -9999 -9999 -9999 -9999 -9999 -9999 -9999 -9999 -9999 -9999 -9999 -9999 -9999 -9999 -9999 -9999 -9999 -9999 -9999 -9999 -9999 -9999 -9999 -9999 -9999 -9999 -9999 -9999 -9999 -9999 -9999 -9999 -9999 -9999 -9999 -9999 -9999 -9999 -9999 -9999 -9999 -9999 -9999 -9999 -9999 -9999 -9999 -9999 -9999 -9999 -9999 -9999 -9999 -9999 -9999 -9999 -9999 -9999 -9999 -9999 -9999 -9999 -9999 -9999 -9999 -9999 -9999 -9999 -9999 -9999 -9999 -9999 -9999 -9999 -9999 -9999 -9999 -9999 -9999 -9999 -9999 -9999 -9999 -9999 -9999 -9999 -9999 -9999 -9999 -9999 -9999 -9999 -9999 -9999 -9999 -9999 -9999 -9999 -9999 -9999 -9999 -9999 -9999 -9999 -9999 -9999 -9999 -9999 -9999 -9999 -9999 -9999 -9999 -9999 -9999 -9999 -9999 -9999 -9999 -9999 -9999 -9999 -9999 -9999 -9999 -9999 -9999 -9999 -9999 -9999 -9999 -9999 -9999 -9999 -9999 -9999 -9999 -9999 -9999 -9999 -9999 -9999 -9999 -9999 -9999 -9999 -9999 -9999 -9999 -9999 -9999 -9999 0.502443253993988 0.660355389118195 0.736532390117645 0.746220707893372 0.757001042366028 0.753422379493713 0.74259877204895 0.732875525951385 0.725525975227356 0.719366729259491 0.705717861652374 0.685663104057312 0.680619120597839 0.688180923461914 0.680619120597839 0.684402942657471 0.695716679096222 0.69822233915329 0.701974153518677 0.700724422931671 0.694462716579437 0.699473857879639 0.704470813274384 0.696970045566559 0.700724422931671 0.691952288150787 0.691952288150787 0.685662925243378 0.679356575012207 0.681881010532379 0.684402942657471 0.645094752311707 0.61834979057312 0.564974725246429 0.595476686954498 0.640001535415649 0.634906649589539 0.575255513191223 0.557374835014343 0.579036295413971 0.603090107440948 0.606901407241821 0.543325662612915 0.509017884731293 0.552474856376648 0.492632955312729 0.420614272356033 0.344261795282364 0.350735366344452 0.315296649932861 0.296685695648193 0.283279538154602 0.246879786252975 0.207644954323769 0.195084720849991 0.211694523692131 0.228813469409943 0.243048846721649 0.29307159781456 0.334062457084656 0.363393843173981 0.387232452630997 0.431111544370651 0.494601339101791 0.451709359884262 0.372579216957092 0.351728200912476 0.314280986785889 0.233296006917953 0.209622606635094 0.182967275381088 0.174020260572433 0.180693134665489 0.18239638209343 0.182967275381088 0.194096267223358 0.246283605694771 0.307488143444061 0.290189623832703 0.250744193792343 0.231888994574547 0.270049124956131 0.275664865970612 0.312994688749313 0.362392216920853 0.447950303554535 0.492880523204803 0.389229863882065 0.436831742525101 0.438592195510864 0.583383500576019 0.664163649082184 0.686922192573547 0.695716679096222 0.730430901050568 0.73896324634552 0.745014905929565 0.747424960136414 0.634906649589539 0.629811227321625 0.619622945785522 0.614531695842743 0.614531695842743 0.61834979057312 0.622169435024261 0.623442828655243 0.624716401100159 0.625989973545074 0.62726366519928 0.62726366519928 0.628537595272064 0.628537595272064 0.631085157394409 0.631085157394409 0.633632838726044 0.633632838726044 0.634906649589539 0.637454152107239 -9999 -9999 -9999 -9999 -9999 -9999 -9999 -9999 -9999 -9999 -9999 -9999 -9999 -9999 -9999 -9999 -9999 -9999 -9999 -9999 -9999 -9999 -9999 -9999 -9999 -9999 -9999 -9999 -9999 -9999 -9999 -9999 -9999 -9999 -9999 -9999 -9999 -9999 -9999 -9999 -9999 -9999 -9999 -9999 -9999 -9999 -9999 -9999 -9999 -9999 -9999 -9999 -9999 -9999 -9999 -9999 -9999 -9999 -9999 -9999 -9999 -9999 -9999 -9999 -9999 -9999 -9999 -9999 -9999 -9999 -9999 -9999 -9999 -9999 -9999 -9999 -9999 -9999 -9999 -9999
-9999 -9999 -9999 -9999 -9999 -9999 -9999 -9999 -9999 -9999 -9999 -9999 -9999 -9999 -9999 -9999 -9999 -9999 -9999 -9999 -9999 -9999 -9999 -9999 -9999 -9999 -9999 -9999 -9999 -9999 -9999 -9999 -9999 -9999 -9999 -9999 -9999 -9999 -9999 -9999 -9999 -9999 -9999 -9999 -9999 -9999 -9999 -9999 -9999 -9999 -9999 -9999 -9999 -9999 -9999 -9999 -9999 -9999 -9999 -9999 -9999 -9999 -9999 -9999 -9999 -9999 -9999 -9999 -9999 -9999 -9999 -9999 -9999 -9999 -9999 -9999 -9999 -9999 -9999 -9999 -9999 -9999 -9999 -9999 -9999 -9999 -9999 -9999 -9999 -9999 -9999 -9999 -9999 -9999 -9999 -9999 -9999 -9999 -9999 -9999 -9999 -9999 -9999 -9999 -9999 -9999 -9999 -9999 -9999 -9999 -9999 -9999 -9999 -9999 -9999 -9999 -9999 -9999 -9999 -9999 -9999 -9999 -9999 -9999 -9999 -9999 -9999 -9999 -9999 -9999 -9999 -9999 -9999 -9999 -9999 -9999 -9999 -9999 -9999 -9999 -9999 -9999 -9999 -9999 -9999 -9999 -9999 -9999 -9999 -9999 -9999 -9999 -9999 -9999 -9999 -9999 -9999 -9999 -9999 -9999 -9999 0.501241266727448 0.503646492958069 0.670502722263336 0.753422379493713 0.768816232681274 0.781594634056091 0.779289364814758 0.761748731136322 0.747424960136414 0.734095811843872 0.724296569824219 0.71317857503891 0.688180923461914 0.690695941448212 0.690695941448212 0.685662925243378 0.683142304420471 0.69822233915329 0.694462716579437 0.695716679096222 0.705717861652374 0.703222930431366 0.705717861652374 0.700724422931671 0.689438819885254 0.688180923461914 0.679356575012207 0.679356575012207 0.665432333946228 0.632359027862549 0.631085157394409 0.667968511581421 0.59420919418335 0.562468409538269 0.577775418758392 0.606901407241821 0.609443962574005 0.567711055278778 0.529744148254395 0.528779864311218 0.51429682970047 0.523877561092377 0.499293595552444 0.468895494937897 0.513433218002319 0.542535305023193 0.493401408195496 0.390567779541016 0.373428523540497 0.393788903951645 0.322671324014664 0.266282916069031 0.255017578601837 0.230949699878693 0.204879596829414 0.219129294157028 0.253234684467316 0.285508424043655 0.277286380529404 0.298200100660324 0.271383762359619 0.304270952939987 0.317598164081573 0.372069776058197 0.478184640407562 0.4147929251194 0.351798683404922 0.320862770080566 0.285508424043655 0.254512041807175 0.274050921201706 0.211632236838341 0.218209758400917 0.25149405002594 0.227020919322968 0.181259304285049 0.195932149887085 0.246283605694771 0.252245754003525 0.209692567586899 0.184113889932632 0.220889270305634 0.259864956140518 0.292060136795044 0.352969944477081 0.388265132904053 0.348875790834427 0.522645771503448 0.558607518672943 0.579241514205933 0.622658789157867 0.647317826747894 0.661487221717834 0.710695743560791 0.729206562042236 0.737748563289642 0.741388320922852 0.73896324634552 0.735314846038818 0.625989973545074 0.61834979057312 0.615804195404053 0.611987352371216 0.614531695842743 0.61834979057312 0.620895981788635 0.624716401100159 0.624716401100159 0.62726366519928 0.62726366519928 0.62726366519928 0.62726366519928 0.629811346530914 0.629811346530914 0.629811346530914 0.631085157394409 0.633632838726044 0.634906649589539 0.636180400848389 -9999 -9999 -9999 -9999 -9999 -9999 -9999 -9999 -9999 -9999 -9999 -9999 -9999 -9999 -9999 -9999 -9999 -9999 -9999 -9999 -9999 -9999 -9999 -9999 -9999 -9999 -9999 -9999 -9999 -9999 -9999 -9999 -9999 -9999 -9999 -9999 -9999 -9999 -9999 -9999 -9999 -9999 -9999 -9999 -9999 -9999 -9999 -9999 -9999 -9999 -9999 -9999 -9999 -9999 -9999 -9999 -9999 -9999 -9999 -9999 -9999 -9999 -9999 -9999 -9999 -9999 -9999 -9999 -9999 -9999 -9999 -9999 -9999 -9999 -9999 -9999 -9999 -9999 -9999 -9999
-9999 -9999 -9999 -9999 -9999 -9999 -9999 -9999 -9999 -9999 -9999 -9999 -9999 -9999 -9999 -9999 -9999 -9999 -9999 -9999 -9999 -9999 -9999 -9999 -9999 -9999 -9999 -9999 -9999 -9999 -9999 -9999 -9999 -9999 -9999 -9999 -9999 -9999 -9999 -9999 -9999 -9999 -9999 -9999 -9999 -9999 -9999 -9999 -9999 -9999 -9999 -9999 -9999 -9999 -9999 -9999 -9999 -9999 -9999 -9999 -9999 -9999 -9999 -9999 -9999 -9999 -9999 -9999 -9999 -9999 -9999 -9999 -9999 -9999 -9999 -9999 -9999 -9999 -9999 -9999 -9999 -9999 -9999 -9999 -9999 -9999 -9999 -9999 -9999 -9999 -9999 -9999 -9999 -9999 -9999 -9999 -9999 -9999 -9999 -9999 -9999 -9999 -9999 -9999 -9999 -9999 -9999 -9999 -9999 -9999 -9999 -9999 -9999 -9999 -9999 -9999 -9999 -9999 -9999 -9999 -9999 -9999 -9999 -9999 -9999 -9999 -9999 -9999 -9999 -9999 -9999 -9999 -9999 -9999 -9999 -9999 -9999 -9999 -9999 -9999 -9999 -9999 -9999 -9999 -9999 -9999 -9999 -9999 -9999 -9999 -9999 -9999 -9999 -9999 -9999 -9999 -9999 -9999 -9999 -9999 0.501241266727448 0.503646492958069 0.669235825538635 0.754616975784302 0.767642915248871 0.696969866752625 0.791863679885864 0.789596855640411 0.772324919700623 0.753422379493713 0.73896324634552 0.727980971336365 0.716894865036011 0.705717742443085 0.704470813274384 0.703222930431366 0.686922371387482 0.693207919597626 0.700724422931671 0.699473857879639 0.694462716579437 0.694462716579437 0.701974153518677 0.694462716579437 0.681881010532379 0.673035025596619 0.673035025596619 0.670502722263336 0.641274988651276 0.61834979057312 0.572738111019135 0.632359027862549 0.647640466690063 0.585349321365356 0.59420919418335 0.608172476291656 0.584085643291473 0.540669500827789 0.495356261730194 0.484821230173111 0.448430210351944 0.451440751552582 0.443495810031891 0.43291899561882 0.488297551870346 0.539880454540253 0.46806812286377 0.424697786569595 0.464672565460205 0.450638175010681 0.415788769721985 0.325094372034073 0.316775977611542 0.267642140388489 0.220948994159698 0.242326691746712 0.287175714969635 0.262964755296707 0.328794568777084 0.305145889520645 0.348538845777512 0.325803071260452 0.389314621686935 0.410997450351715 0.436769157648087 0.49468782544136 0.454077214002609 0.378837466239929 0.404333114624023 0.361840665340424 0.320862770080566 0.304733723402023 0.252999305725098 0.280047684907913 0.228402897715569 0.194118082523346 0.172929719090462 0.163386270403862 0.175116926431656 0.183539763092995 0.174020260572433 0.200842291116714 0.249996170401573 0.290970504283905 0.339705407619476 0.419058591127396 0.452996611595154 0.371845275163651 0.412222266197205 0.558339059352875 0.62457799911499 0.64636766910553 0.681881010532379 0.704470992088318 0.724296569824219 0.732875645160675 0.736532390117645 0.737748563289642 0.623442828655243 0.623442828655243 0.619622826576233 0.614531695842743 0.613259434700012 0.613259434700012 0.615804195404053 0.619622826576233 0.620896100997925 0.624716401100159 0.625989973545074 0.628537595272064 0.629811346530914 0.62726366519928 0.625989973545074 0.62726366519928 0.632359027862549 0.629811346530914 0.629811346530914 0.631085157394409 0.632359027862549 0.632359027862549 -9999 -9999 -9999 -9999 -9999 -9999 -9999 -9999 -9999 -9999 -9999 -9999 -9999 -9999 -9999 -9999 -9999 -9999 -9999 -9999 -9999 -9999 -9999 -9999 -9999 -9999 -9999 -9999 -9999 -9999 -9999 -9999 -9999 -9999 -9999 -9999 -9999 -9999 -9999 -9999 -9999 -9999 -9999 -9999 -9999 -9999 -9999 -9999 -9999 -9999 -9999 -9999 -9999 -9999 -9999 -9999 -9999 -9999 -9999 -9999 -9999 -9999 -9999 -9999 -9999 -9999 -9999 -9999 -9999 -9999 -9999 -9999 -9999 -9999 -9999 -9999 -9999 -9999 -9999 -9999
-9999 -9999 -9999 -9999 -9999 -9999 -9999 -9999 -9999 -9999 -9999 -9999 -9999 -9999 -9999 -9999 -9999 -9999 -9999 -9999 -9999 -9999 -9999 -9999 -9999 -9999 -9999 -9999 -9999 -9999 -9999 -9999 -9999 -9999 -9999 -9999 -9999 -9999 -9999 -9999 -9999 -9999 -9999 -9999 -9999 -9999 -9999 -9999 -9999 -9999 -9999 -9999 -9999 -9999 -9999 -9999 -9999 -9999 -9999 -9999 -9999 -9999 -9999 -9999 -9999 -9999 -9999 -9999 -9999 -9999 -9999 -9999 -9999 -9999 -9999 -9999 -9999 -9999 -9999 -9999 -9999 -9999 -9999 -9999 -9999 -9999 -9999 -9999 -9999 -9999 -9999 -9999 -9999 -9999 -9999 -9999 -9999 -9999 -9999 -9999 -9999 -9999 -9999 -9999 -9999 -9999 -9999 -9999 -9999 -9999 -9999 -9999 -9999 -9999 -9999 -9999 -9999 -9999 -9999 -9999 -9999 -9999 -9999 -9999 -9999 -9999 -9999 -9999 -9999 -9999 -9999 -9999 -9999 -9999 -9999 -9999 -9999 -9999 -9999 -9999 -9999 -9999 -9999 -9999 -9999 -9999 -9999 -9999 -9999 -9999 -9999 -9999 -9999 -9999 -9999 -9999 -9999 -9999 -9999 -9999 0.504851043224335 0.66162520647049 0.735314846038818 0.741388440132141 0.748627603054047 0.758190512657166 0.769987821578979 0.762931168079376 0.670502722263336 0.659085214138031 0.716894865036011 0.701974153518677 0.700724422931671 0.703222930431366 0.696970045566559 0.700724422931671 0.695716679096222 0.699473857879639 0.703222930431366 0.694462716579437 0.696969866752625 0.699473857879639 0.690695941448212 0.669235825538635 0.662894606590271 0.675565242767334 0.674300372600555 0.664163649082184 0.659085214138031 0.601820170879364 0.563948214054108 0.601820170879364 0.652729630470276 0.650185585021973 0.645094752311707 0.608172476291656 0.538286149501801 0.467147380113602 0.433472096920013 0.400723546743393 0.389446437358856 0.434670239686966 0.457001566886902 0.470310300588608 0.504877328872681 0.486434817314148 0.391164153814316 0.401416331529617 0.403167873620987 0.360474914312363 0.392669141292572 0.377288490533829 0.324244379997253 0.259864956140518 0.249223008751869 0.302306175231934 0.311034917831421 0.268461644649506 0.323601305484772 0.371995002031326 0.412927448749542 0.426440417766571 0.437808483839035 0.459567338228226 0.472326189279556 0.422514975070953 0.387090057134628 0.418374001979828 0.421775311231613 0.326423853635788 0.31454062461853 0.311860173940659 0.301186174154282 0.256794959306717 0.187008038163185 0.175667569041252 0.159298732876778 0.148056909441948 0.172929719090462 0.187591671943665 0.209049418568611 0.270049124956131 0.315875768661499 0.30018737912178 0.400361150503159 0.476243078708649 0.527461886405945 0.559505701065063 0.530263245105743 0.582307577133179 0.642548382282257 0.673035025596619 0.701974153518677 0.720600962638855 0.724296569824219 0.730430901050568 0.735314846038818 0.737748563289642 0.742598652839661 0.741388320922852 0.62853741645813 0.624716401100159 0.620895981788635 0.61834979057312 0.617076933383942 0.620896100997925 0.623442828655243 0.625989973545074 0.62853741645813 0.62853741645813 0.631085157394409 0.629811346530914 0.629811346530914 0.629811346530914 0.631085157394409 0.631085157394409 0.631085157394409 0.631085157394409 0.631085157394409 0.633632838726044 0.641274988651276 -9999 -9999 -9999 -9999 -9999 -9999 -9999 -9999 -9999 -9999 -9999 -9999 -9999 -9999 -9999 -9999 -9999 -9999 -9999 -9999 -9999 -9999 -9999 -9999 -9999 -9999 -9999 -9999 -9999 -9999 -9999 -9999 -9999 -9999 -9999 -9999 -9999 -9999 -9999 -9999 -9999 -9999 -9999 -9999 -9999 -9999 -9999 -9999 -9999 -9999 -9999 -9999 -9999 -9999 -9999 -9999 -9999 -9999 -9999 -9999 -9999 -9999 -9999 -9999 -9999 -9999 -9999 -9999 -9999 -9999 -9999 -9999 -9999 -9999 -9999 -9999 -9999 -9999 -9999
-9999 -9999 -9999 -9999 -9999 -9999 -9999 -9999 -9999 -9999 -9999 -9999 -9999 -9999 -9999 -9999 -9999 -9999 -9999 -9999 -9999 -9999 -9999 -9999 -9999 -9999 -9999 -9999 -9999 -9999 -9999 -9999 -9999 -9999 -9999 -9999 -9999 -9999 -9999 -9999 -9999 -9999 -9999 -9999 -9999 -9999 -9999 -9999 -9999 -9999 -9999 -9999 -9999 -9999 -9999 -9999 -9999 -9999 -9999 -9999 -9999 -9999 -9999 -9999 -9999 -9999 -9999 -9999 -9999 -9999 -9999 -9999 -9999 -9999 -9999 -9999 -9999 -9999 -9999 -9999 -9999 -9999 -9999 -9999 -9999 -9999 -9999 -9999 -9999 -9999 -9999 -9999 -9999 -9999 -9999 -9999 -9999 -9999 -9999 -9999 -9999 -9999 -9999 -9999 -9999 -9999 -9999 -9999 -9999 -9999 -9999 -9999 -9999 -9999 -9999 -9999 -9999 -9999 -9999 -9999 -9999 -9999 -9999 -9999 -9999 -9999 -9999 -9999 -9999 -9999 -9999 -9999 -9999 -9999 -9999 -9999 -9999 -9999 -9999 -9999 -9999 -9999 -9999 -9999 -9999 -9999 -9999 -9999 -9999 -9999 -9999 -9999 -9999 -9999 0.502443253993988 0.501241266727448 0.501241266727448 0.501241266727448 0.501241266727448 0.720600962638855 0.502443253993988 0.659085214138031 0.731653869152069 0.732875525951385 0.737748563289642 0.737748563289642 0.734095811843872 0.724296569824219 0.71317857503891 0.704470813274384 0.705717742443085 0.695716857910156 0.686922371387482 0.684402942657471 0.690695941448212 0.699473857879639 0.696970045566559 0.69822233915329 0.701974153518677 0.704470992088318 0.693207919597626 0.681881010532379 0.694462716579437 0.685662925243378 0.678093254566193 0.660355389118195 0.652729630470276 0.609443962574005 0.638727784156799 0.605630695819855 0.553811609745026 0.608172476291656 0.636180400848389 0.637454152107239 0.648913204669952 0.59928160905838 0.517251074314117 0.463918060064316 0.424371749162674 0.39671465754509 0.400267243385315 0.412366837263107 0.418969810009003 0.391683638095856 0.468731701374054 0.420849502086639 0.340993732213974 0.343375265598297 0.325557380914688 0.305482655763626 0.322610318660736 0.309761822223663 0.259864956140518 0.269254446029663 0.302495211362839 0.351512521505356 0.345369935035706 0.313969284296036 0.36417618393898 0.414399832487106 0.410073459148407 0.37308257818222 0.414714276790619 0.385901838541031 0.368543416261673 0.359644562005997 0.291377484798431 0.333058148622513 0.400188505649567 0.29648295044899 0.232591643929482 0.227711021900177 0.232591643929482 0.201463520526886 0.200842291116714 0.222239509224892 0.188176885247231 0.1989885866642 0.229096561670303 0.250744193792343 0.25755962729454 0.325952708721161 0.358016669750214 0.325291782617569 0.387748628854752 0.430546253919601 0.486347079277039 0.592620968818665 0.623442828655243 0.632359027862549 0.674300372600555 0.701974153518677 0.71317857503891 0.715657234191895 0.724296569824219 0.729206562042236 0.731653869152069 0.737748563289642 0.741388320922852 0.740176498889923 0.631085157394409 0.634906649589539 0.623442828655243 0.610715508460999 0.622169435024261 0.622169435024261 0.624716401100159 0.625989973545074 0.62853741645813 0.633632838726044 0.631085157394409 0.632359027862549 0.632359027862549 0.629811346530914 0.631085157394409 0.629811346530914 0.631085157394409 0.631085157394409 0.632359027862549 0.633632838726044 0.641274988651276 -9999 -9999 -9999 -9999 -9999 -9999 -9999 -9999 -9999 -9999 -9999 -9999 -9999 -9999 -9999 -9999 -9999 -9999 -9999 -9999 -9999 -9999 -9999 -9999 -9999 -9999 -9999 -9999 -9999 -9999 -9999 -9999 -9999 -9999 -9999 -9999 -9999 -9999 -9999 -9999 -9999 -9999 -9999 -9999 -9999 -9999 -9999 -9999 -9999 -9999 -9999 -9999 -9999 -9999 -9999 -9999 -9999 -9999 -9999 -9999 -9999 -9999 -9999 -9999 -9999 -9999 -9999 -9999 -9999 -9999 -9999 -9999 -9999 -9999 -9999 -9999 -9999 -9999 -9999
-9999 -9999 -9999 -9999 -9999 -9999 -9999 -9999 -9999 -9999 -9999 -9999 -9999 -9999 -9999 -9999 -9999 -9999 -9999 -9999 -9999 -9999 -9999 -9999 -9999 -9999 -9999 -9999 -9999 -9999 -9999 -9999 -9999 -9999 -9999 -9999 -9999 -9999 -9999 -9999 -9999 -9999 -9999 -9999 -9999 -9999 -9999 -9999 -9999 -9999 -9999 -9999 -9999 -9999 -9999 -9999 -9999 -9999 -9999 -9999 -9999 -9999 -9999 -9999 -9999 -9999 -9999 -9999 -9999 -9999 -9999 -9999 -9999 -9999 -9999 -9999 -9999 -9999 -9999 -9999 -9999 -9999 -9999 -9999 -9999 -9999 -9999 -9999 -9999 -9999 -9999 -9999 -9999 -9999 -9999 -9999 -9999 -9999 -9999 -9999 -9999 -9999 -9999 -9999 -9999 -9999 -9999 -9999 -9999 -9999 -9999 -9999 -9999 -9999 -9999 -9999 -9999 -9999 -9999 -9999 -9999 -9999 -9999 -9999 -9999 -9999 -9999 -9999 -9999 -9999 -9999 -9999 -9999 -9999 -9999 -9999 -9999 -9999 -9999 -9999 -9999 -9999 -9999 -9999 -9999 -9999 -9999 -9999 -9999 -9999 -9999 -9999 -9999 0.503646492958069 0.501241266727448 0.501241266727448 0.501241266727448 0.501241266727448 0.716894865036011 0.647640585899353 0.652729630470276 0.716894865036011 0.721833944320679 0.721833944320679 0.726754069328308 0.726754069328308 0.721833944320679 0.716894865036011 0.705717742443085 0.696970045566559 0.699473857879639 0.694462716579437 0.684402942657471 0.686922192573547 0.69822233915329 0.689438819885254 0.695716679096222 0.696970045566559 0.69822233915329 0.693207919597626 0.680619120597839 0.671769082546234 0.681881010532379 0.671769082546234 0.64636766910553 0.641274988651276 0.611987352371216 0.568966746330261 0.609443783760071 0.613259434700012 0.567711055278778 0.591675460338593 0.592942118644714 0.589143455028534 0.605630695819855 0.625989973545074 0.572738111019135 0.533262550830841 0.477077543735504 0.422881066799164 0.390188723802567 0.363881081342697 0.344680458307266 0.368090361356735 0.441165149211884 0.353939294815063 0.280107021331787 0.267974495887756 0.265724658966064 0.254045605659485 0.253508269786835 0.238755658268929 0.231504410505295 0.283848792314529 0.356821238994598 0.365174114704132 0.388720095157623 0.399381637573242 0.398322284221649 0.379418104887009 0.338225543498993 0.298200100660324 0.350826531648636 0.299924969673157 0.267670750617981 0.265309244394302 0.269254446029663 0.345242261886597 0.399127811193466 0.305990993976593 0.253754705190659 0.244811460375786 0.224278122186661 0.218209758400917 0.227020919322968 0.25149405002594 0.262187004089355 0.266881734132767 0.277080416679382 0.29864627122879 0.326348423957825 0.401352912187576 0.377515226602554 0.375618785619736 0.449255138635635 0.49425008893013 0.488042593002319 0.552903234958649 0.62457799911499 0.675565242767334 0.694462716579437 0.705717861652374 0.695716679096222 0.696969866752625 0.711937725543976 0.719366729259491 0.695716679096222 0.718131363391876 0.70945280790329 0.583856880664825 0.622169435024261 0.624716401100159 0.600550711154938 0.600550711154938 0.614531695842743 0.625989973545074 0.625989973545074 0.629811346530914 0.631085157394409 0.633632838726044 0.634906649589539 0.634906649589539 0.634906649589539 0.632359027862549 0.632359027862549 0.632359027862549 0.632359027862549 0.633632838726044 0.633632838726044 0.633632838726044 0.634906649589539 -9999 -9999 -9999 -9999 -9999 -9999 -9999 -9999 -9999 -9999 -9999 -9999 -9999 -9999 -9999 -9999 -9999 -9999 -9999 -9999 -9999 -9999 -9999 -9999 -9999 -9999 -9999 -9999 -9999 -9999 -9999 -9999 -9999 -9999 -9999 -9999 -9999 -9999 -9999 -9999 -9999 -9999 -9999 -9999 -9999 -9999 -9999 -9999 -9999 -9999 -9999 -9999 -9999 -9999 -9999 -9999 -9999 -9999 -9999 -9999 -9999 -9999 -9999 -9999 -9999 -9999 -9999 -9999 -9999 -9999 -9999 -9999 -9999 -9999 -9999 -9999 -9999 -9999 -9999
-9999 -9999 -9999 -9999 -9999 -9999 -9999 -9999 -9999 -9999 -9999 -9999 -9999 -9999 -9999 -9999 -9999 -9999 -9999 -9999 -9999 -9999 -9999 -9999 -9999 -9999 -9999 -9999 -9999 -9999 -9999 -9999 -9999 -9999 -9999 -9999 -9999 -9999 -9999 -9999 -9999 -9999 -9999 -9999 -9999 -9999 -9999 -9999 -9999 -9999 -9999 -9999 -9999 -9999 -9999 -9999 -9999 -9999 -9999 -9999 -9999 -9999 -9999 -9999 -9999 -9999 -9999 -9999 -9999 -9999 -9999 -9999 -9999 -9999 -9999 -9999 -9999 -9999 -9999 -9999 -9999 -9999 -9999 -9999 -9999 -9999 -9999 -9999 -9999 -9999 -9999 -9999 -9999 -9999 -9999 -9999 -9999 -9999 -9999 -9999 -9999 -9999 -9999 -9999 -9999 -9999 -9999 -9999 -9999 -9999 -9999 -9999 -9999 -9999 -9999 -9999 -9999 -9999 -9999 -9999 -9999 -9999 -9999 -9999 -9999 -9999 -9999 -9999 -9999 -9999 -9999 -9999 -9999 -9999 -9999 -9999 -9999 -9999 -9999 -9999 -9999 -9999 -9999 -9999 -9999 -9999 -9999 -9999 -9999 -9999 -9999 -9999 0.504851043224335 0.504851043224335 0.504851043224335 0.504851043224335 0.720600962638855 0.719366729259491 0.716894865036011 0.716894865036011 0.715657234191895 0.647640585899353 0.71317857503891 0.71317857503891 0.718131363391876 0.721833944320679 0.71317857503891 0.705717861652374 0.703222930431366 0.696970045566559 0.694462716579437 0.693207919597626 0.684402942657471 0.693207919597626 0.701974153518677 0.693207919597626 0.699473857879639 0.690695941448212 0.681881010532379 0.686922371387482 0.655272662639618 0.628537595272064 0.64636766910553 0.654001295566559 0.637454152107239 0.59420919418335 0.553946971893311 0.563948214054108 0.589143455028534 0.573996484279633 0.551409721374512 0.513343513011932 0.506771504878998 0.539790868759155 0.601820170879364 0.591675460338593 0.507290244102478 0.516556918621063 0.514125823974609 0.433158278465271 0.36189204454422 0.308940798044205 0.276378214359283 0.318910747766495 0.397778779268265 0.366589486598969 0.335318624973297 0.293767482042313 0.233410701155663 0.20064015686512 0.215104639530182 0.223759815096855 0.259864956140518 0.280552357435226 0.345782697200775 0.301657527685165 0.298200100660324 0.307782351970673 0.326290339231491 0.328136920928955 0.298200100660324 0.256794959306717 0.29222360253334 0.250744193792343 0.212282299995422 0.206493750214577 0.270845681428909 0.318403780460358 0.352151244878769 0.365152329206467 0.326724350452423 0.317598164081573 0.296203821897507 0.276474684476852 0.264525860548019 0.285230904817581 0.265309244394302 0.286835134029388 0.314406007528305 0.336873918771744 0.385976940393448 0.465176492929459 0.408610641956329 0.394699931144714 0.49527633190155 0.570979356765747 0.560487866401672 0.632359027862549 0.675565242767334 0.691952288150787 0.700724422931671 0.705717861652374 0.704470813274384 0.694462716579437 0.664743185043335 0.550329267978668 0.547308325767517 0.542520701885223 0.519941210746765 0.52360588312149 0.5786252617836 0.570524096488953 0.583673894405365 0.59674459695816 0.611987352371216 0.631085157394409 0.629811346530914 0.628537595272064 0.620896100997925 0.634906649589539 0.640001356601715 0.638727784156799 0.636180400848389 0.634906649589539 0.633632838726044 0.633632838726044 0.633632838726044 0.633632838726044 0.633632838726044 0.633632838726044 0.634906649589539 -9999 -9999 -9999 -9999 -9999 -9999 -9999 -9999 -9999 -9999 -9999 -9999 -9999 -9999 -9999 -9999 -9999 -9999 -9999 -9999 -9999 -9999 -9999 -9999 -9999 -9999 -9999 -9999 -9999 -9999 -9999 -9999 -9999 -9999 -9999 -9999 -9999 -9999 -9999 -9999 -9999 -9999 -9999 -9999 -9999 -9999 -9999 -9999 -9999 -9999 -9999 -9999 -9999 -9999 -9999 -9999 -9999 -9999 -9999 -9999 -9999 -9999 -9999 -9999 -9999 -9999 -9999 -9999 -9999 -9999 -9999 -9999 -9999 -9999 -9999 -9999 -9999 -9999 -9999
-9999 -9999 -9999 -9999 -9999 -9999 -9999 -9999 -9999 -9999 -9999 -9999 -9999 -9999 -9999 -9999 -9999 -9999 -9999 -9999 -9999 -9999 -9999 -9999 -9999 -9999 -9999 -9999 -9999 -9999 -9999 -9999 -9999 -9999 -9999 -9999 -9999 -9999 -9999 -9999 -9999 -9999 -9999 -9999 -9999 -9999 -9999 -9999 -9999 -9999 -9999 -9999 -9999 -9999 -9999 -9999 -9999 -9999 -9999 -9999 -9999 -9999 -9999 -9999 -9999 -9999 -9999 -9999 -9999 -9999 -9999 -9999 -9999 -9999 -9999 -9999 -9999 -9999 -9999 -9999 -9999 -9999 -9999 -9999 -9999 -9999 -9999 -9999 -9999 -9999 -9999 -9999 -9999 -9999 -9999 -9999 -9999 -9999 -9999 -9999 -9999 -9999 -9999 -9999 -9999 -9999 -9999 -9999 -9999 -9999 -9999 -9999 -9999 -9999 -9999 -9999 -9999 -9999 -9999 -9999 -9999 -9999 -9999 -9999 -9999 -9999 -9999 -9999 -9999 -9999 -9999 -9999 -9999 -9999 -9999 -9999 -9999 -9999 -9999 -9999 -9999 -9999 -9999 -9999 -9999 -9999 -9999 -9999 -9999 -9999 -9999 0.504851043224335 0.504851043224335 0.504851043224335 0.727980971336365 0.727980971336365 0.720600962638855 0.715657234191895 0.715657234191895 0.715657234191895 0.710695743560791 0.706963837146759 0.70945280790329 0.714418411254883 0.71317857503891 0.719366729259491 0.714418411254883 0.633632838726044 0.703222930431366 0.704470992088318 0.705717861652374 0.701974153518677 0.710695743560791 0.704470992088318 0.701974153518677 0.704470992088318 0.703222930431366 0.701974153518677 0.696969866752625 0.694462716579437 0.683142304420471 0.660355389118195 0.651457726955414 0.633632838726044 0.606901407241821 0.547588050365448 0.548921048641205 0.577775418758392 0.551454842090607 0.527295708656311 0.464166700839996 0.432679772377014 0.480605691671371 0.521957635879517 0.585349321365356 0.580297768115997 0.480439841747284 0.452912032604218 0.418112605810165 0.3846215903759 0.33808434009552 0.266787976026535 0.23376627266407 0.286903440952301 0.327729552984238 0.307993501424789 0.279733031988144 0.288850635290146 0.264525860548019 0.199604824185371 0.235744655132294 0.274050921201706 0.314001709222794 0.353323966264725 0.362612783908844 0.29053321480751 0.22557145357132 0.218209758400917 0.231888994574547 0.23684486746788 0.243346631526947 0.199604824185371 0.191722124814987 0.185845598578453 0.172929719090462 0.172929719090462 0.210337415337563 0.241889014840126 0.299061596393585 0.360181778669357 0.340775430202484 0.310436248779297 0.299831062555313 0.30417600274086 0.289112508296967 0.276474684476852 0.274050921201706 0.274050921201706 0.347096532583237 0.389398336410522 0.439174443483353 0.492474496364594 0.40753585100174 0.44706729054451 0.484829694032669 0.58764922618866 0.648913025856018 0.662894606590271 0.678093254566193 0.691952288150787 0.678093433380127 0.670502722263336 0.708208799362183 0.704470813274384 0.653850018978119 0.483297526836395 0.462427735328674 0.45987257361412 0.45135635137558 0.493216305971146 0.500653862953186 0.513505578041077 0.574297904968262 0.615804195404053 0.632359027862549 0.634906649589539 0.634906649589539 0.610715389251709 0.59928160905838 0.629811346530914 0.640001356601715 0.637454152107239 0.640001535415649 0.638727784156799 0.634906649589539 0.633632838726044 0.633632838726044 0.636180400848389 0.636180400848389 0.633632838726044 0.634906649589539 0.634906649589539 -9999 -9999 -9999 -9999 -9999 -9999 -9999 -9999 -9999 -9999 -9999 -9999 -9999 -9999 -9999 -9999 -9999 -9999 -9999 -9999 -9999 -9999 -9999 -9999 -9999 -9999 -9999 -9999 -9999 -9999 -9999 -9999 -9999 -9999 -9999 -9999 -9999 -9999 -9999 -9999 -9999 -9999 -9999 -9999 -9999 -9999 -9999 -9999 -9999 -9999 -9999 -9999 -9999 -9999 -9999 -9999 -9999 -9999 -9999 -9999 -9999 -9999 -9999 -9999 -9999 -9999 -9999 -9999 -9999 -9999 -9999 -9999 -9999 -9999 -9999 -9999 -9999 -9999
-9999 -9999 -9999 -9999 -9999 -9999 -9999 -9999 -9999 -9999 -9999 -9999 -9999 -9999 -9999 -9999 -9999 -9999 -9999 -9999 -9999 -9999 -9999 -9999 -9999 -9999 -9999 -9999 -9999 -9999 -9999 -9999 -9999 -9999 -9999 -9999 -9999 -9999 -9999 -9999 -9999 -9999 -9999 -9999 -9999 -9999 -9999 -9999 -9999 -9999 -9999 -9999 -9999 -9999 -9999 -9999 -9999 -9999 -9999 -9999 -9999 -9999 -9999 -9999 -9999 -9999 -9999 -9999 -9999 -9999 -9999 -9999 -9999 -9999 -9999 -9999 -9999 -9999 -9999 -9999 -9999 -9999 -9999 -9999 -9999 -9999 -9999 -9999 -9999 -9999 -9999 -9999 -9999 -9999 -9999 -9999 -9999 -9999 -9999 -9999 -9999 -9999 -9999 -9999 -9999 -9999 -9999 -9999 -9999 -9999 -9999 -9999 -9999 -9999 -9999 -9999 -9999 -9999 -9999 -9999 -9999 -9999 -9999 -9999 -9999 -9999 -9999 -9999 -9999 -9999 -9999 -9999 -9999 -9999 -9999 -9999 -9999 -9999 -9999 -9999 -9999 -9999 -9999 -9999 -9999 -9999 -9999 -9999 -9999 -9999 -9999 0.504851043224335 0.727980971336365 0.727980971336365 0.727980971336365 0.726754069328308 0.719366729259491 0.710695743560791 0.711937725543976 0.706963837146759 0.701974153518677 0.701974153518677 0.706963837146759 0.640001356601715 0.711937725543976 0.715657114982605 0.718131363391876 0.71317857503891 0.70945280790329 0.714418411254883 0.711937725543976 0.719366729259491 0.720600962638855 0.706963837146759 0.69822233915329 0.69822233915329 0.693207919597626 0.689438819885254 0.686922371387482 0.666700541973114 0.676829516887665 0.678093254566193 0.643821656703949 0.614531695842743 0.547588050365448 0.511869966983795 0.541117668151855 0.537408828735352 0.490163505077362 0.475652545690536 0.451930910348892 0.488974928855896 0.551454842090607 0.572738111019135 0.590409338474274 0.49501970410347 0.467069685459137 0.433876663446426 0.397849529981613 0.35450404882431 0.277775645256042 0.239220321178436 0.229363605380058 0.209482744336128 0.250337600708008 0.296203821897507 0.277286380529404 0.222401708364487 0.244625389575958 0.202711060643196 0.194721132516861 0.229464337229729 0.262187004089355 0.31579601764679 0.359287977218628 0.293921530246735 0.25755962729454 0.205226123332977 0.177885621786118 0.158794343471527 0.171305328607559 0.177328795194626 0.164943307638168 0.145245343446732 0.169160634279251 0.203337296843529 0.23471012711525 0.291377484798431 0.3369520008564 0.325803071260452 0.249996170401573 0.229791983962059 0.216880455613136 0.278100103139877 0.265309244394302 0.244078144431114 0.236131429672241 0.250744193792343 0.302172124385834 0.384206146001816 0.478525221347809 0.52061939239502 0.453497260808945 0.488218158483505 0.570086598396301 0.623442828655243 0.636180400848389 0.640001356601715 0.643821656703949 0.655272662639618 0.646137177944183 0.667968511581421 0.688180923461914 0.689438819885254 0.685662925243378 0.53536993265152 0.498601019382477 0.476903796195984 0.453640341758728 0.505297303199768 0.518198430538177 0.53421950340271 0.56379908323288 0.604360222816467 0.628537595272064 0.620896100997925 0.615804195404053 0.615804195404053 0.637454152107239 0.643821656703949 0.636180400848389 0.634906649589539 0.643821656703949 0.642548382282257 0.641274988651276 0.641274988651276 0.637454152107239 0.634906649589539 0.634906649589539 0.634906649589539 0.634906649589539 0.638727784156799 -9999 -9999 -9999 -9999 -9999 -9999 -9999 -9999 -9999 -9999 -9999 -9999 -9999 -9999 -9999 -9999 -9999 -9999 -9999 -9999 -9999 -9999 -9999 -9999 -9999 -9999 -9999 -9999 -9999 -9999 -9999 -9999 -9999 -9999 -9999 -9999 -9999 -9999 -9999 -9999 -9999 -9999 -9999 -9999 -9999 -9999 -9999 -9999 -9999 -9999 -9999 -9999 -9999 -9999 -9999 -9999 -9999 -9999 -9999 -9999 -9999 -9999 -9999 -9999 -9999 -9999 -9999 -9999 -9999 -9999 -9999 -9999 -9999 -9999 -9999 -9999 -9999 -9999
-9999 -9999 -9999 -9999 -9999 -9999 -9999 -9999 -9999 -9999 -9999 -9999 -9999 -9999 -9999 -9999 -9999 -9999 -9999 -9999 -9999 -9999 -9999 -9999 -9999 -9999 -9999 -9999 -9999 -9999 -9999 -9999 -9999 -9999 -9999 -9999 -9999 -9999 -9999 -9999 -9999 -9999 -9999 -9999 -9999 -9999 -9999 -9999 -9999 -9999 -9999 -9999 -9999 -9999 -9999 -9999 -9999 -9999 -9999 -9999 -9999 -9999 -9999 -9999 -9999 -9999 -9999 -9999 -9999 -9999 -9999 -9999 -9999 -9999 -9999 -9999 -9999 -9999 -9999 -9999 -9999 -9999 -9999 -9999 -9999 -9999 -9999 -9999 -9999 -9999 -9999 -9999 -9999 -9999 -9999 -9999 -9999 -9999 -9999 -9999 -9999 -9999 -9999 -9999 -9999 -9999 -9999 -9999 -9999 -9999 -9999 -9999 -9999 -9999 -9999 -9999 -9999 -9999 -9999 -9999 -9999 -9999 -9999 -9999 -9999 -9999 -9999 -9999 -9999 -9999 -9999 -9999 -9999 -9999 -9999 -9999 -9999 -9999 -9999 -9999 -9999 -9999 -9999 -9999 -9999 -9999 -9999 -9999 -9999 -9999 0.504851043224335 -9999 0.726754069328308 0.727980971336365 0.729206562042236 0.727980971336365 0.725525975227356 0.719366729259491 0.714418411254883 0.706963837146759 0.704470813274384 0.705717861652374 0.701974153518677 0.711937725543976 0.70945280790329 0.708208799362183 0.716894865036011 0.718131363391876 0.71317857503891 0.721833944320679 0.721833944320679 0.718131363391876 0.715657234191895 0.71317857503891 0.711937725543976 0.703222930431366 0.690695941448212 0.680619120597839 0.664163649082184 0.636180400848389 0.680619120597839 0.66162520647049 0.619622826576233 0.547498047351837 0.518730759620667 0.534583985805511 0.498778462409973 0.457656711339951 0.424453258514404 0.39326000213623 0.398531436920166 0.472393304109573 0.555194437503815 0.517342686653137 0.514910161495209 0.485250473022461 0.40217325091362 0.390118986368179 0.419520169496536 0.364878445863724 0.30592742562294 0.306742310523987 0.285508424043655 0.21543861925602 0.198966309428215 0.224441513419151 0.231406569480896 0.200819820165634 0.197149753570557 0.181827053427696 0.209692567586899 0.229665920138359 0.240438774228096 0.288850635290146 0.357529103755951 0.336610466241837 0.306022793054581 0.25149405002594 0.219546034932137 0.152853146195412 0.122383184731007 0.13233245909214 0.136222392320633 0.127702280879021 0.156293928623199 0.202086418867111 0.259864956140518 0.303397923707962 0.264525860548019 0.271644204854965 0.229096561670303 0.189352229237556 0.188763782382011 0.25149405002594 0.271644204854965 0.225645944476128 0.227020919322968 0.266881734132767 0.29648295044899 0.37482938170433 0.420322418212891 0.518136620521545 0.548966109752655 0.553811609745026 0.624716401100159 0.622169435024261 0.580874085426331 0.593520760536194 0.595780253410339 0.584833920001984 0.464749902486801 0.605112552642822 0.652591466903687 0.654950380325317 0.644218683242798 0.664117693901062 0.519597768783569 0.45298832654953 0.463335543870926 0.52640837430954 0.573950886726379 0.591675460338593 0.59674459695816 0.615804195404053 0.61834979057312 0.601820170879364 0.600550711154938 0.628537595272064 0.608172476291656 0.629811346530914 0.634906649589539 0.625989973545074 0.628537595272064 0.638727784156799 0.64636766910553 0.648913204669952 0.643821656703949 0.642548382282257 0.638727784156799 0.636180400848389 0.637454152107239 0.638727784156799 0.640001535415649 -9999 -9999 -9999 -9999 -9999 -9999 -9999 -9999 -9999 -9999 -9999 -9999 -9999 -9999 -9999 -9999 -9999 -9999 -9999 -9999 -9999 -9999 -9999 -9999 -9999 -9999 -9999 -9999 -9999 -9999 -9999 -9999 -9999 -9999 -9999 -9999 -9999 -9999 -9999 -9999 -9999 -9999 -9999 -9999 -9999 -9999 -9999 -9999 -9999 -9999 -9999 -9999 -9999 -9999 -9999 -9999 -9999 -9999 -9999 -9999 -9999 -9999 -9999 -9999 -9999 -9999 -9999 -9999 -9999 -9999 -9999 -9999 -9999 -9999 -9999 -9999 -9999
-9999 -9999 -9999 -9999 -9999 -9999 -9999 -9999 -9999 -9999 -9999 -9999 -9999 -9999 -9999 -9999 -9999 -9999 -9999 -9999 -9999 -9999 -9999 -9999 -9999 -9999 -9999 -9999 -9999 -9999 -9999 -9999 -9999 -9999 -9999 -9999 -9999 -9999 -9999 -9999 -9999 -9999 -9999 -9999 -9999 -9999 -9999 -9999 -9999 -9999 -9999 -9999 -9999 -9999 -9999 -9999 -9999 -9999 -9999 -9999 -9999 -9999 -9999 -9999 -9999 -9999 -9999 -9999 -9999 -9999 -9999 -9999 -9999 -9999 -9999 -9999 -9999 -9999 -9999 -9999 -9999 -9999 -9999 -9999 -9999 -9999 -9999 -9999 -9999 -9999 -9999 -9999 -9999 -9999 -9999 -9999 -9999 -9999 -9999 -9999 -9999 -9999 -9999 -9999 -9999 -9999 -9999 -9999 -9999 -9999 -9999 -9999 -9999 -9999 -9999 -9999 -9999 -9999 -9999 -9999 -9999 -9999 -9999 -9999 -9999 -9999 -9999 -9999 -9999 -9999 -9999 -9999 -9999 -9999 -9999 -9999 -9999 -9999 -9999 -9999 -9999 -9999 -9999 -9999 -9999 -9999 -9999 -9999 -9999 -9999 0.501241266727448 -9999 -9999 0.727980971336365 0.727980971336365 0.730430901050568 0.730430901050568 0.726754069328308 0.721833944320679 0.715657114982605 0.711937725543976 0.708208799362183 0.703222930431366 0.70945280790329 0.70945280790329 0.705717861652374 0.714418411254883 0.71317857503891 0.715657114982605 0.726754069328308 0.721833944320679 0.718131363391876 0.720600962638855 0.714418411254883 0.710695743560791 0.710695743560791 0.699473857879639 0.671769082546234 0.614531695842743 0.622169435024261 0.674300372600555 0.64636766910553 0.571480214595795 0.533351898193359 0.566456019878387 0.53203159570694 0.494674831628799 0.420063018798828 0.329719573259354 0.305546164512634 0.368529170751572 0.434992760419846 0.504966497421265 0.51005893945694 0.423043727874756 0.421945810317993 0.365381449460983 0.417337149381638 0.396495461463928 0.340591877698898 0.328462570905685 0.301657527685165 0.258326172828674 0.260637104511261 0.203896924853325 0.172386735677719 0.195325821638107 0.179003924131393 0.165465265512466 0.173474222421646 0.210337415337563 0.256032139062881 0.294773370027542 0.337554126977921 0.320315718650818 0.258326172828674 0.294773370027542 0.294773370027542 0.214242562651634 0.153829127550125 0.149958744645119 0.142026856541634 0.139768064022064 0.127717226743698 0.165465265512466 0.185266777873039 0.220216780900955 0.265309244394302 0.2084079682827 0.191722124814987 0.197149753570557 0.177885621786118 0.20585909485817 0.262187004089355 0.240438774228096 0.235419884324074 0.286341100931168 0.337554126977921 0.363901674747467 0.383098512887955 0.434775918722153 0.50093674659729 0.581559777259827 0.622169435024261 0.632359027862549 0.603090107440948 0.58638459444046 0.423051565885544 0.377583563327789 0.383526384830475 0.460623621940613 0.589621245861053 0.612561583518982 0.468145906925201 0.446244448423386 0.494161874055862 0.543684780597687 0.477912783622742 0.491688758134842 0.5413738489151 0.543585419654846 0.577775418758392 0.605630695819855 0.582685172557831 0.589143455028534 0.603090107440948 0.568277835845947 0.594071507453918 0.570250689983368 0.619622826576233 0.603044092655182 0.570967614650726 0.592162191867828 0.614531695842743 0.609397888183594 0.634906649589539 0.622169435024261 0.643821656703949 0.634906649589539 0.636180400848389 0.636180400848389 0.638727784156799 0.640001356601715 0.642548382282257 -9999 -9999 -9999 -9999 -9999 -9999 -9999 -9999 -9999 -9999 -9999 -9999 -9999 -9999 -9999 -9999 -9999 -9999 -9999 -9999 -9999 -9999 -9999 -9999 -9999 -9999 -9999 -9999 -9999 -9999 -9999 -9999 -9999 -9999 -9999 -9999 -9999 -9999 -9999 -9999 -9999 -9999 -9999 -9999 -9999 -9999 -9999 -9999 -9999 -9999 -9999 -9999 -9999 -9999 -9999 -9999 -9999 -9999 -9999 -9999 -9999 -9999 -9999 -9999 -9999 -9999 -9999 -9999 -9999 -9999 -9999 -9999 -9999 -9999 -9999 -9999
-9999 -9999 -9999 -9999 -9999 -9999 -9999 -9999 -9999 -9999 -9999 -9999 -9999 -9999 -9999 -9999 -9999 -9999 -9999 -9999 -9999 -9999 -9999 -9999 -9999 -9999 -9999 -9999 -9999 -9999 -9999 -9999 -9999 -9999 -9999 -9999 -9999 -9999 -9999 -9999 -9999 -9999 -9999 -9999 -9999 -9999 -9999 -9999 -9999 -9999 -9999 -9999 -9999 -9999 -9999 -9999 -9999 -9999 -9999 -9999 -9999 -9999 -9999 -9999 -9999 -9999 -9999 -9999 -9999 -9999 -9999 -9999 -9999 -9999 -9999 -9999 -9999 -9999 -9999 -9999 -9999 -9999 -9999 -9999 -9999 -9999 -9999 -9999 -9999 -9999 -9999 -9999 -9999 -9999 -9999 -9999 -9999 -9999 -9999 -9999 -9999 -9999 -9999 -9999 -9999 -9999 -9999 -9999 -9999 -9999 -9999 -9999 -9999 -9999 -9999 -9999 -9999 -9999 -9999 -9999 -9999 -9999 -9999 -9999 -9999 -9999 -9999 -9999 -9999 -9999 -9999 -9999 -9999 -9999 -9999 -9999 -9999 -9999 -9999 -9999 -9999 -9999 -9999 -9999 -9999 -9999 -9999 0.715657234191895 0.483367651700974 0.494056016206741 0.494056016206741 0.706963837146759 0.718131363391876 0.727980971336365 0.725525975227356 0.730430901050568 0.732875525951385 0.727980971336365 0.725525975227356 0.720600962638855 0.715657114982605 0.704470992088318 0.700724422931671 0.701974153518677 0.705717861652374 0.703222930431366 0.70945280790329 0.708208799362183 0.719366729259491 0.723065793514252 0.724296569824219 0.71317857503891 0.708208799362183 0.688180923461914 0.695716679096222 0.694462716579437 0.665432333946228 0.609443783760071 0.59674459695816 0.659085214138031 0.657814621925354 0.613259434700012 0.585349321365356 0.595476686954498 0.590409338474274 0.567711055278778 0.509017884731293 0.416167736053467 0.326218694448471 0.280403852462769 0.334587812423706 0.402630925178528 0.488640487194061 0.520310044288635 0.504109263420105 0.496560513973236 0.469481766223907 0.430858910083771 0.360548198223114 0.295627146959305 0.24321436882019 0.230413362383842 0.200842291116714 0.231888994574547 0.203314587473869 0.156791150569916 0.150437653064728 0.169694527983665 0.215534135699272 0.223596855998039 0.256794959306717 0.310436248779297 0.325703084468842 0.302526712417603 0.260637104511261 0.227711021900177 0.2905333340168 0.266094595193863 0.200842291116714 0.187591671943665 0.189942270517349 0.184689477086067 0.162870228290558 0.126484632492065 0.132759556174278 0.150917947292328 0.195325821638107 0.210983976721764 0.183539763092995 0.148530274629593 0.161330878734589 0.18239638209343 0.224961146712303 0.249996170401573 0.226332500576973 0.253754705190659 0.317107915878296 0.365152209997177 0.432828307151794 0.485733270645142 0.541521191596985 0.558941304683685 0.613259434700012 0.629811346530914 0.606901407241821 0.545626640319824 0.533434391021729 0.360130101442337 0.322738975286484 0.380436897277832 0.411605656147003 0.441407054662704 0.447950303554535 0.422181367874146 0.47498419880867 0.501952946186066 0.531157910823822 0.514818668365479 0.447538316249847 0.454131782054901 0.518812119960785 0.570223152637482 0.568557381629944 0.568284511566162 0.53149276971817 0.584039926528931 0.5403932929039 0.504431486129761 0.525700569152832 0.594071507453918 0.550320386886597 0.499791651964188 0.526399612426758 0.541273415088654 0.553789734840393 0.596055746078491 0.601222574710846 0.645094752311707 0.631085157394409 0.625989973545074 0.629811346530914 0.605630695819855 0.617076933383942 -9999 0.634906649589539 0.645094752311707 -9999 -9999 -9999 -9999 -9999 -9999 -9999 -9999 -9999 -9999 -9999 -9999 -9999 -9999 -9999 -9999 -9999 -9999 -9999 -9999 -9999 -9999 -9999 -9999 -9999 -9999 -9999 -9999 -9999 -9999 -9999 -9999 -9999 -9999 -9999 -9999 -9999 -9999 -9999 -9999 -9999 -9999 -9999 -9999 -9999 -9999 -9999 -9999 -9999 -9999 -9999 -9999 -9999 -9999 -9999 -9999 -9999 -9999 -9999 -9999 -9999 -9999 -9999 -9999 -9999 -9999 -9999 -9999 -9999 -9999 -9999 -9999 -9999 -9999
-9999 -9999 -9999 -9999 -9999 -9999 -9999 -9999 -9999 -9999 -9999 -9999 -9999 -9999 -9999 -9999 -9999 -9999 -9999 -9999 -9999 -9999 -9999 -9999 -9999 -9999 -9999 -9999 -9999 -9999 -9999 -9999 -9999 -9999 -9999 -9999 -9999 -9999 -9999 -9999 -9999 -9999 -9999 -9999 -9999 -9999 -9999 -9999 -9999 -9999 -9999 -9999 -9999 -9999 -9999 -9999 -9999 -9999 -9999 -9999 -9999 -9999 -9999 -9999 -9999 -9999 -9999 -9999 -9999 -9999 -9999 -9999 -9999 -9999 -9999 -9999 -9999 -9999 -9999 -9999 -9999 -9999 -9999 -9999 -9999 -9999 -9999 -9999 -9999 -9999 -9999 -9999 -9999 -9999 -9999 -9999 -9999 -9999 -9999 -9999 -9999 -9999 -9999 -9999 -9999 -9999 -9999 -9999 -9999 -9999 -9999 -9999 -9999 -9999 -9999 -9999 -9999 -9999 -9999 -9999 -9999 -9999 -9999 -9999 -9999 -9999 -9999 -9999 -9999 -9999 -9999 -9999 -9999 -9999 -9999 -9999 -9999 -9999 -9999 -9999 -9999 -9999 -9999 -9999 -9999 -9999 0.718131363391876 0.701974153518677 0.708208799362183 0.490480989217758 0.495250284671783 0.708208799362183 0.710695743560791 0.721833944320679 0.724296569824219 0.720600962638855 0.720600962638855 0.724296569824219 0.723065912723541 0.721833944320679 0.719366729259491 0.711937725543976 0.700724422931671 0.705717861652374 0.700724422931671 0.703222930431366 0.706963837146759 0.70945280790329 0.715657114982605 0.710695743560791 0.708208799362183 0.690695941448212 0.675565242767334 0.674300372600555 0.69822233915329 0.678093254566193 0.632359027862549 0.563948035240173 0.601820170879364 0.660355389118195 0.654001295566559 0.640001356601715 0.624716401100159 0.601820290088654 0.584085643291473 0.579036295413971 0.508587956428528 0.447462528944016 0.37633615732193 0.30906879901886 0.308249205350876 0.363032877445221 0.436674118041992 0.515614449977875 0.445522725582123 0.392964482307434 0.413690000772476 0.398005992174149 0.299061596393585 0.248424902558327 0.191722124814987 0.160311937332153 0.169694527983665 0.201463520526886 0.172929719090462 0.146177113056183 0.136581495404243 0.182967275381088 0.23400217294693 0.270845681428909 0.297340571880341 0.318502068519592 0.275664865970612 0.228402897715569 0.216218411922455 0.203337296843529 0.240438774228096 0.285508424043655 0.260637104511261 0.233296006917953 0.195325821638107 0.17677353322506 0.16756796836853 0.136661022901535 0.0863839536905289 0.126076221466064 0.133187919855118 0.165988698601723 0.137100964784622 0.150917947292328 0.165465265512466 0.18239638209343 0.197761088609695 0.23400217294693 0.266094595193863 0.283021748065948 0.311666667461395 0.350347995758057 0.391753375530243 0.446311861276627 0.514531075954437 0.613259434700012 0.637454152107239 0.608172476291656 0.590409338474274 0.487453490495682 0.353114366531372 0.343793272972107 0.309437930583954 0.350469082593918 0.385150253772736 0.401495069265366 0.439157485961914 0.39529275894165 0.407599896192551 0.422571837902069 0.474732607603073 0.501952946186066 0.455115526914597 0.413296818733215 0.452497571706772 0.53413724899292 0.540310561656952 0.525355637073517 0.467638075351715 0.535982191562653 0.566847383975983 0.48955625295639 0.498423606157303 0.481182247400284 0.454369425773621 0.500307202339172 0.531401693820953 0.550855100154877 0.590180099010468 0.601774334907532 0.620896100997925 0.631085157394409 0.585198938846588 0.614531695842743 0.637454152107239 0.638727784156799 0.642548382282257 -9999 -9999 -9999 -9999 -9999 -9999 -9999 -9999 -9999 -9999 -9999 -9999 -9999 -9999 -9999 -9999 -9999 -9999 -9999 -9999 -9999 -9999 -9999 -9999 -9999 -9999 -9999 -9999 -9999 -9999 -9999 -9999 -9999 -9999 -9999 -9999 -9999 -9999 -9999 -9999 -9999 -9999 -9999 -9999 -9999 -9999 -9999 -9999 -9999 -9999 -9999 -9999 -9999 -9999 -9999 -9999 -9999 -9999 -9999 -9999 -9999 -9999 -9999 -9999 -9999 -9999 -9999 -9999 -9999 -9999 -9999 -9999 -9999 -9999 -9999 -9999 -9999
-9999 -9999 -9999 -9999 -9999 -9999 -9999 -9999 -9999 -9999 -9999 -9999 -9999 -9999 -9999 -9999 -9999 -9999 -9999 -9999 -9999 -9999 -9999 -9999 -9999 -9999 -9999 -9999 -9999 -9999 -9999 -9999 -9999 -9999 -9999 -9999 -9999 -9999 -9999 -9999 -9999 -9999 -9999 -9999 -9999 -9999 -9999 -9999 -9999 -9999 -9999 -9999 -9999 -9999 -9999 -9999 -9999 -9999 -9999 -9999 -9999 -9999 -9999 -9999 -9999 -9999 -9999 -9999 -9999 -9999 -9999 -9999 -9999 -9999 -9999 -9999 -9999 -9999 -9999 -9999 -9999 -9999 -9999 -9999 -9999 -9999 -9999 -9999 -9999 -9999 -9999 -9999 -9999 -9999 -9999 -9999 -9999 -9999 -9999 -9999 -9999 -9999 -9999 -9999 -9999 -9999 -9999 -9999 -9999 -9999 -9999 -9999 -9999 -9999 -9999 -9999 -9999 -9999 -9999 -9999 -9999 -9999 -9999 -9999 -9999 -9999 -9999 -9999 -9999 -9999 -9999 -9999 -9999 -9999 -9999 -9999 -9999 -9999 -9999 -9999 -9999 -9999 -9999 -9999 -9999 0.458874821662903 0.711937725543976 0.701974153518677 0.699473857879639 0.485733270645142 0.494056016206741 0.706963837146759 0.710695743560791 0.710695743560791 0.716894865036011 0.724296569824219 0.715657234191895 0.71317857503891 0.721833944320679 0.720600962638855 0.719366729259491 0.716894865036011 0.703222930431366 0.710695743560791 0.70945280790329 0.715657114982605 0.719366729259491 0.720600962638855 0.715657234191895 0.715657234191895 0.704470813274384 0.689438819885254 0.660355389118195 0.680619120597839 0.675565242767334 0.655272662639618 0.603090107440948 0.562695205211639 0.617076933383942 0.64636766910553 0.606901407241821 0.568966746330261 0.563948035240173 0.514818668365479 0.47498419880867 0.551454842090607 0.461281508207321 0.361399590969086 0.343722403049469 0.290380567312241 0.31454062461853 0.376192629337311 0.466244131326675 0.506870210170746 0.396346926689148 0.314897894859314 0.358644783496857 0.390869706869125 0.301657527685165 0.246283605694771 0.194118082523346 0.155303716659546 0.146177113056183 0.155303716659546 0.141119360923767 0.139768064022064 0.158291384577751 0.182967275381088 0.225645944476128 0.284677654504776 0.262964755296707 0.249249994754791 0.249249994754791 0.20585909485817 0.163386270403862 0.181259304285049 0.229791983962059 0.278100103139877 0.225645944476128 0.187591671943665 0.147114276885986 0.137984752655029 0.13361756503582 0.112463660538197 0.116633854806423 0.116972431540489 0.0884696170687675 0.126894265413284 0.136661022901535 0.179565399885178 0.202711060643196 0.203337296843529 0.211632236838341 0.270049124956131 0.337930589914322 0.362164258956909 0.389662802219391 0.441791146993637 0.476304173469543 0.496445864439011 0.580297768115997 0.613259434700012 0.590409338474274 0.523621141910553 0.557374835014343 0.493657678365707 0.361193686723709 0.299323409795761 0.334921777248383 0.292600095272064 0.317805409431458 0.356464743614197 0.403167873620987 0.353664100170135 0.329444766044617 0.367881953716278 0.435232728719711 0.453809678554535 0.40491658449173 0.373864442110062 0.451846420764923 0.527289211750031 0.489476770162582 0.45037704706192 0.445346891880035 0.510649740695953 0.52807080745697 0.530527293682098 0.469715029001236 0.390188723802567 0.393929183483124 0.461760610342026 0.531228542327881 0.562815368175507 0.548459053039551 0.582319319248199 0.606901407241821 0.606763362884521 0.558783650398254 0.608172476291656 0.628537595272064 0.657814621925354 0.655272662639618 0.659085214138031 0.671769082546234 -9999 -9999 -9999 -9999 -9999 -9999 -9999 -9999 -9999 -9999 -9999 -9999 -9999 -9999 -9999 -9999 -9999 -9999 -9999 -9999 -9999 -9999 -9999 -9999 -9999 -9999 -9999 -9999 -9999 -9999 -9999 -9999 -9999 -9999 -9999 -9999 -9999 -9999 -9999 -9999 -9999 -9999 -9999 -9999 -9999 -9999 -9999 -9999 -9999 -9999 -9999 -9999 -9999 -9999 -9999 -9999 -9999 -9999 -9999 -9999 -9999 -9999 -9999 -9999 -9999 -9999 -9999 -9999 -9999 -9999 -9999 -9999 -9999 -9999 -9999
-9999 -9999 -9999 -9999 -9999 -9999 -9999 -9999 -9999 -9999 -9999 -9999 -9999 -9999 -9999 -9999 -9999 -9999 -9999 -9999 -9999 -9999 -9999 -9999 -9999 -9999 -9999 -9999 -9999 -9999 -9999 -9999 -9999 -9999 -9999 -9999 -9999 -9999 -9999 -9999 -9999 -9999 -9999 -9999 -9999 -9999 -9999 -9999 -9999 -9999 -9999 -9999 -9999 -9999 -9999 -9999 -9999 -9999 -9999 -9999 -9999 -9999 -9999 -9999 -9999 -9999 -9999 -9999 -9999 -9999 -9999 -9999 -9999 -9999 -9999 -9999 -9999 -9999 -9999 -9999 -9999 -9999 -9999 -9999 -9999 -9999 -9999 -9999 -9999 -9999 -9999 -9999 -9999 -9999 -9999 -9999 -9999 -9999 -9999 -9999 -9999 -9999 -9999 -9999 -9999 -9999 -9999 -9999 -9999 -9999 -9999 -9999 -9999 -9999 -9999 -9999 -9999 -9999 -9999 -9999 -9999 -9999 -9999 -9999 -9999 -9999 -9999 -9999 -9999 -9999 -9999 -9999 -9999 -9999 -9999 -9999 -9999 -9999 -9999 -9999 -9999 -9999 -9999 -9999 -9999 0.460026234388351 0.715657114982605 0.706963837146759 0.700724422931671 0.71317857503891 0.491671413183212 0.711937725543976 0.703222930431366 0.700724422931671 0.705717742443085 0.70945280790329 0.71317857503891 0.710695743560791 0.718131363391876 0.716894865036011 0.716894865036011 0.716894865036011 0.715657234191895 0.718131363391876 0.719366729259491 0.715657114982605 0.716894865036011 0.715657234191895 0.708208799362183 0.688180923461914 0.669235825538635 0.683142304420471 0.696970045566559 0.683142304420471 0.656543791294098 0.620895981788635 0.549984693527222 0.570223152637482 0.625989973545074 0.622169435024261 0.572738111019135 0.499720126390457 0.473978281021118 0.460452944040298 0.428952664136887 0.521442294120789 0.460623621940613 0.377212911844254 0.301311820745468 0.293829083442688 0.341677904129028 0.392513900995255 0.485846757888794 0.44917094707489 0.35248601436615 0.271644204854965 0.303397804498672 0.353736400604248 0.315503060817719 0.261411100625992 0.23471012711525 0.180128514766693 0.162870228290558 0.131737276911736 0.143857941031456 0.165465265512466 0.194721132516861 0.207130178809166 0.261411100625992 0.266881734132767 0.213587418198586 0.171305269002914 0.203965231776237 0.194118082523346 0.145245343446732 0.155798077583313 0.194118082523346 0.236844792962074 0.254512041807175 0.220889270305634 0.174020260572433 0.179565399885178 0.141119360923767 0.131058692932129 0.151882722973824 0.119317598640919 0.128545120358467 0.151882722973824 0.169160634279251 0.181827053427696 0.229791983962059 0.266881734132767 0.29307159781456 0.275664865970612 0.299061596393585 0.385503500699997 0.4658063352108 0.530418276786804 0.534110188484192 0.568966746330261 0.586613535881042 0.551454842090607 0.479445964097977 0.445614367723465 0.505314290523529 0.51239424943924 0.385748714208603 0.289285928010941 0.327469348907471 0.316076517105103 0.312802910804749 0.361612647771835 0.366952985525131 0.315230190753937 0.339972794055939 0.384184807538986 0.404995769262314 0.367235362529755 0.372850179672241 0.359837412834167 0.445514500141144 0.490842074155807 0.433711558580399 0.380939453840256 0.396339386701584 0.427206933498383 0.433868557214737 0.457239896059036 0.455599635839462 0.386025816202164 0.418339222669601 0.473718494176865 0.497314482927322 0.494666159152985 0.486760050058365 0.521858334541321 0.583582401275635 0.557089686393738 0.584927499294281 0.609397768974304 0.625989973545074 0.652729630470276 0.652729630470276 0.645094752311707 0.666700541973114 -9999 -9999 -9999 -9999 -9999 -9999 -9999 -9999 -9999 -9999 -9999 -9999 -9999 -9999 -9999 -9999 -9999 -9999 -9999 -9999 -9999 -9999 -9999 -9999 -9999 -9999 -9999 -9999 -9999 -9999 -9999 -9999 -9999 -9999 -9999 -9999 -9999 -9999 -9999 -9999 -9999 -9999 -9999 -9999 -9999 -9999 -9999 -9999 -9999 -9999 -9999 -9999 -9999 -9999 -9999 -9999 -9999 -9999 -9999 -9999 -9999 -9999 -9999 -9999 -9999 -9999 -9999 -9999 -9999 -9999 -9999 -9999 -9999 -9999 -9999
-9999 -9999 -9999 -9999 -9999 -9999 -9999 -9999 -9999 -9999 -9999 -9999 -9999 -9999 -9999 -9999 -9999 -9999 -9999 -9999 -9999 -9999 -9999 -9999 -9999 -9999 -9999 -9999 -9999 -9999 -9999 -9999 -9999 -9999 -9999 -9999 -9999 -9999 -9999 -9999 -9999 -9999 -9999 -9999 -9999 -9999 -9999 -9999 -9999 -9999 -9999 -9999 -9999 -9999 -9999 -9999 -9999 -9999 -9999 -9999 -9999 -9999 -9999 -9999 -9999 -9999 -9999 -9999 -9999 -9999 -9999 -9999 -9999 -9999 -9999 -9999 -9999 -9999 -9999 -9999 -9999 -9999 -9999 -9999 -9999 -9999 -9999 -9999 -9999 -9999 -9999 -9999 -9999 -9999 -9999 -9999 -9999 -9999 -9999 -9999 -9999 -9999 -9999 -9999 -9999 -9999 -9999 -9999 -9999 -9999 -9999 -9999 -9999 -9999 -9999 -9999 -9999 -9999 -9999 -9999 -9999 -9999 -9999 -9999 -9999 -9999 -9999 -9999 -9999 -9999 -9999 -9999 -9999 -9999 -9999 -9999 -9999 -9999 -9999 -9999 -9999 -9999 -9999 -9999 -9999 0.724296391010284 0.715657114982605 0.699473857879639 0.699473857879639 0.71317857503891 0.720600962638855 0.710695743560791 0.699473857879639 0.690695941448212 0.691952288150787 0.69822233915329 0.711937725543976 0.714418411254883 0.715657234191895 0.71317857503891 0.715657114982605 0.716894865036011 0.708208799362183 0.70945280790329 0.70945280790329 0.71317857503891 0.710695743560791 0.705717861652374 0.690695941448212 0.651457726955414 0.655272662639618 0.659085214138031 0.694462716579437 0.664163649082184 0.631085157394409 0.595476686954498 0.53053605556488 0.59420919418335 0.620896100997925 0.581559777259827 0.552700638771057 0.441724270582199 0.391094326972961 0.383817195892334 0.479262560606003 0.475574165582657 0.384406894445419 0.36931911110878 0.294618993997574 0.315177798271179 0.361752331256866 0.431336253881454 0.473319441080093 0.402330905199051 0.320315718650818 0.249249994754791 0.230489209294319 0.269254446029663 0.245546624064445 0.254512041807175 0.210983976721764 0.187008038163185 0.168628245592117 0.139320284128189 0.152367249131203 0.178443983197212 0.209692567586899 0.246283605694771 0.243346631526947 0.213587418198586 0.167040005326271 0.131482005119324 0.157789871096611 0.141572445631027 0.148530334234238 0.176219806075096 0.203337296843529 0.2084079682827 0.241162985563278 0.230489209294319 0.241162985563278 0.210337415337563 0.169694527983665 0.173474222421646 0.152367249131203 0.151882722973824 0.169694527983665 0.166513606905937 0.157789871096611 0.168628245592117 0.187591671943665 0.241889014840126 0.326724350452423 0.376253128051758 0.350383132696152 0.376253128051758 0.501241266727448 0.477477848529816 0.481007546186447 0.557691514492035 0.558941304683685 0.514531075954437 0.432384759187698 0.385971397161484 0.424235761165619 0.419455111026764 0.368610888719559 0.331912130117416 0.265436887741089 0.29307159781456 0.291934907436371 0.331974416971207 0.290545582771301 0.271028727293015 0.308298528194427 0.308108925819397 0.349148243665695 0.299010396003723 0.314266979694366 0.377720028162003 0.430933207273483 0.408977717161179 0.35470724105835 0.402094423770905 0.42154785990715 0.382999211549759 0.378667294979095 0.385657072067261 0.39671465754509 0.368090361356735 0.401558369398117 0.4549460709095 0.433389574289322 0.385580360889435 0.407281994819641 0.462505012750626 0.551214635372162 0.478574633598328 0.534566521644592 0.624716401100159 0.636180400848389 0.654001295566559 0.636180400848389 0.632359027862549 -9999 -9999 -9999 -9999 -9999 -9999 -9999 -9999 -9999 -9999 -9999 -9999 -9999 -9999 -9999 -9999 -9999 -9999 -9999 -9999 -9999 -9999 -9999 -9999 -9999 -9999 -9999 -9999 -9999 -9999 -9999 -9999 -9999 -9999 -9999 -9999 -9999 -9999 -9999 -9999 -9999 -9999 -9999 -9999 -9999 -9999 -9999 -9999 -9999 -9999 -9999 -9999 -9999 -9999 -9999 -9999 -9999 -9999 -9999 -9999 -9999 -9999 -9999 -9999 -9999 -9999 -9999 -9999 -9999 -9999 -9999 -9999 -9999 -9999 -9999 -9999
-9999 -9999 -9999 -9999 -9999 -9999 -9999 -9999 -9999 -9999 -9999 -9999 -9999 -9999 -9999 -9999 -9999 -9999 -9999 -9999 -9999 -9999 -9999 -9999 -9999 -9999 -9999 -9999 -9999 -9999 -9999 -9999 -9999 -9999 -9999 -9999 -9999 -9999 -9999 -9999 -9999 -9999 -9999 -9999 -9999 -9999 -9999 -9999 -9999 -9999 -9999 -9999 -9999 -9999 -9999 -9999 -9999 -9999 -9999 -9999 -9999 -9999 -9999 -9999 -9999 -9999 -9999 -9999 -9999 -9999 -9999 -9999 -9999 -9999 -9999 -9999 -9999 -9999 -9999 -9999 -9999 -9999 -9999 -9999 -9999 -9999 -9999 -9999 -9999 -9999 -9999 -9999 -9999 -9999 -9999 -9999 -9999 -9999 -9999 -9999 -9999 -9999 -9999 -9999 -9999 -9999 -9999 -9999 -9999 -9999 -9999 -9999 -9999 -9999 -9999 -9999 -9999 -9999 -9999 -9999 -9999 -9999 -9999 -9999 -9999 -9999 -9999 -9999 -9999 -9999 -9999 -9999 -9999 -9999 -9999 -9999 -9999 -9999 -9999 -9999 -9999 -9999 -9999 -9999 0.727980971336365 0.719366729259491 0.703222930431366 0.693207919597626 0.701974153518677 0.715657114982605 0.719366729259491 0.708208799362183 0.703222930431366 0.693207919597626 0.689438819885254 0.69822233915329 0.706963837146759 0.710695743560791 0.714418411254883 0.71317857503891 0.715657114982605 0.711937725543976 0.70945280790329 0.708208799362183 0.706963837146759 0.711937725543976 0.711937725543976 0.696969866752625 0.667968511581421 0.633632838726044 0.623442828655243 0.676829516887665 0.675565242767334 0.643821656703949 0.598012924194336 0.534494698047638 0.552565217018127 0.598012924194336 0.579036295413971 0.506342232227325 0.507290244102478 0.447622358798981 0.367027193307877 0.382563531398773 0.492465168237686 0.386701911687851 0.303240031003952 0.287175714969635 0.267670750617981 0.325495988130569 0.38796454668045 0.400203943252563 0.439481943845749 0.383082956075668 0.293921530246735 0.25149405002594 0.250744193792343 0.228402897715569 0.212282299995422 0.212934002280235 0.187008038163185 0.179565399885178 0.160820677876472 0.123659990727901 0.146177113056183 0.174567818641663 0.202086418867111 0.237560033798218 0.212282299995422 0.188763782382011 0.170766845345497 0.134048491716385 0.121307328343391 0.126410573720932 0.166513606905937 0.20585909485817 0.220889270305634 0.209049418568611 0.193516656756401 0.174567818641663 0.204594835639 0.243346631526947 0.225645944476128 0.191127225756645 0.17677353322506 0.171845272183418 0.145710527896881 0.147114276885986 0.165465265512466 0.203337296843529 0.227020844817162 0.231188207864761 0.2905333340168 0.351354420185089 0.411974132061005 0.458874821662903 0.523062586784363 0.466966837644577 0.464647322893143 0.550209999084473 0.516963064670563 0.545239567756653 0.480794161558151 0.399381637573242 0.344275593757629 0.338154345750809 0.312234550714493 0.318327456712723 0.266671359539032 0.283021748065948 0.270119696855545 0.261479765176773 0.260871708393097 0.262187004089355 0.271644204854965 0.258724212646484 0.263645946979523 0.288012206554413 0.259990364313126 0.316062420606613 0.351224631071091 0.359837412834167 0.372632592916489 0.397019624710083 0.435787528753281 0.397622376680374 0.402702182531357 0.377644389867783 0.370319396257401 0.341529905796051 0.332299709320068 0.407974094152451 0.374511569738388 0.337125986814499 0.386394709348679 0.471468210220337 0.489388793706894 0.447774082422256 0.515152037143707 0.58836442232132 0.58799946308136 0.633632838726044 0.597415685653687 0.615804195404053 0.651457726955414 -9999 -9999 -9999 -9999 -9999 -9999 -9999 -9999 -9999 -9999 -9999 -9999 -9999 -9999 -9999 -9999 -9999 -9999 -9999 -9999 -9999 -9999 -9999 -9999 -9999 -9999 -9999 -9999 -9999 -9999 -9999 -9999 -9999 -9999 -9999 -9999 -9999 -9999 -9999 -9999 -9999 -9999 -9999 -9999 -9999 -9999 -9999 -9999 -9999 -9999 -9999 -9999 -9999 -9999 -9999 -9999 -9999 -9999 -9999 -9999 -9999 -9999 -9999 -9999 -9999 -9999 -9999 -9999 -9999 -9999 -9999 -9999 -9999 -9999 -9999
-9999 -9999 -9999 -9999 -9999 -9999 -9999 -9999 -9999 -9999 -9999 -9999 -9999 -9999 -9999 -9999 -9999 -9999 -9999 -9999 -9999 -9999 -9999 -9999 -9999 -9999 -9999 -9999 -9999 -9999 -9999 -9999 -9999 -9999 -9999 -9999 -9999 -9999 -9999 -9999 -9999 -9999 -9999 -9999 -9999 -9999 -9999 -9999 -9999 -9999 -9999 -9999 -9999 -9999 -9999 -9999 -9999 -9999 -9999 -9999 -9999 -9999 -9999 -9999 -9999 -9999 -9999 -9999 -9999 -9999 -9999 -9999 -9999 -9999 -9999 -9999 -9999 -9999 -9999 -9999 -9999 -9999 -9999 -9999 -9999 -9999 -9999 -9999 -9999 -9999 -9999 -9999 -9999 -9999 -9999 -9999 -9999 -9999 -9999 -9999 -9999 -9999 -9999 -9999 -9999 -9999 -9999 -9999 -9999 -9999 -9999 -9999 -9999 -9999 -9999 -9999 -9999 -9999 -9999 -9999 -9999 -9999 -9999 -9999 -9999 -9999 -9999 -9999 -9999 -9999 -9999 -9999 -9999 -9999 -9999 -9999 -9999 -9999 -9999 -9999 -9999 -9999 -9999 -9999 0.725525975227356 0.718131363391876 0.703222930431366 0.689438819885254 0.69822233915329 0.714418411254883 0.716894865036011 0.711937725543976 0.701974153518677 0.695716679096222 0.689438819885254 0.685663104057312 0.69822233915329 0.703222930431366 0.71317857503891 0.71317857503891 0.716894865036011 0.700724422931671 0.710695743560791 0.705717861652374 0.715657114982605 0.710695743560791 0.693207919597626 0.670502722263336 0.633632838726044 0.634906649589539 0.648913204669952 0.678093254566193 0.654001295566559 0.614531695842743 0.531942486763 0.511869966983795 0.580297768115997 0.584085643291473 0.5539470911026 0.470059961080551 0.414927661418915 0.390869706869125 0.323336064815521 0.405455350875854 0.458814740180969 0.35012412071228 0.288012206554413 0.252245754003525 0.269254446029663 0.324054092168808 0.316467702388763 0.325569808483124 0.420622199773788 0.379631042480469 0.358790814876556 0.3435238301754 0.308665007352829 0.302526712417603 0.285508424043655 0.281373590230942 0.240438774228096 0.195932149887085 0.152853146195412 0.128409847617149 0.152367204427719 0.177885621786118 0.196540132164955 0.21489942073822 0.157289788126945 0.137100964784622 0.149481222033501 0.136222392320633 0.0857111439108849 0.0876782163977623 0.145710572600365 0.197761088609695 0.169694527983665 0.142939746379852 0.141572445631027 0.145245343446732 0.200842291116714 0.237559944391251 0.210983976721764 0.185266777873039 0.167567908763885 0.156791150569916 0.147114276885986 0.141572490334511 0.185266777873039 0.23827700316906 0.283021837472916 0.323050737380981 0.352327585220337 0.361172080039978 0.463489800691605 0.507263720035553 0.532878518104553 0.489292025566101 0.419585049152374 0.514531075954437 0.515746593475342 0.501241266727448 0.512103915214539 0.406008154153824 0.334254175424576 0.311292499303818 0.305800288915634 0.304543614387512 0.288850635290146 0.237560033798218 0.291763722896576 0.258326172828674 0.224961146712303 0.202711060643196 0.216880455613136 0.259864956140518 0.281343787908554 0.251938968896866 0.287485212087631 0.330904453992844 0.353382170200348 0.378963083028793 0.367807626724243 0.369386345148087 0.39049044251442 0.422254770994186 0.430217564105988 0.431089609861374 0.400345832109451 0.372340261936188 0.304529935121536 0.35344734787941 0.325612217187881 0.295880436897278 0.354562371969223 0.3773492872715 0.396863281726837 0.398147374391556 0.445506393909454 0.496711701154709 0.548809230327606 0.600412786006927 0.529116809368134 0.575553476810455 0.650185585021973 -9999 -9999 -9999 -9999 -9999 -9999 -9999 -9999 -9999 -9999 -9999 -9999 -9999 -9999 -9999 -9999 -9999 -9999 -9999 -9999 -9999 -9999 -9999 -9999 -9999 -9999 -9999 -9999 -9999 -9999 -9999 -9999 -9999 -9999 -9999 -9999 -9999 -9999 -9999 -9999 -9999 -9999 -9999 -9999 -9999 -9999 -9999 -9999 -9999 -9999 -9999 -9999 -9999 -9999 -9999 -9999 -9999 -9999 -9999 -9999 -9999 -9999 -9999 -9999 -9999 -9999 -9999 -9999 -9999 -9999 -9999 -9999 -9999 -9999 -9999
-9999 -9999 -9999 -9999 -9999 -9999 -9999 -9999 -9999 -9999 -9999 -9999 -9999 -9999 -9999 -9999 -9999 -9999 -9999 -9999 -9999 -9999 -9999 -9999 -9999 -9999 -9999 -9999 -9999 -9999 -9999 -9999 -9999 -9999 -9999 -9999 -9999 -9999 -9999 -9999 -9999 -9999 -9999 -9999 -9999 -9999 -9999 -9999 -9999 -9999 -9999 -9999 -9999 -9999 -9999 -9999 -9999 -9999 -9999 -9999 -9999 -9999 -9999 -9999 -9999 -9999 -9999 -9999 -9999 -9999 -9999 -9999 -9999 -9999 -9999 -9999 -9999 -9999 -9999 -9999 -9999 -9999 -9999 -9999 -9999 -9999 -9999 -9999 -9999 -9999 -9999 -9999 -9999 -9999 -9999 -9999 -9999 -9999 -9999 -9999 -9999 -9999 -9999 -9999 -9999 -9999 -9999 -9999 -9999 -9999 -9999 -9999 -9999 -9999 -9999 -9999 -9999 -9999 -9999 -9999 -9999 -9999 -9999 -9999 -9999 -9999 -9999 -9999 -9999 -9999 -9999 -9999 -9999 -9999 -9999 -9999 -9999 -9999 -9999 -9999 -9999 -9999 -9999 0.729206562042236 0.716894865036011 0.705717861652374 0.70945280790329 0.701974153518677 0.701974153518677 0.719366729259491 0.708208799362183 0.708208799362183 0.706963837146759 0.700724422931671 0.686922371387482 0.684402942657471 0.688180923461914 0.700724422931671 0.711937725543976 0.71317857503891 0.710695743560791 0.699473857879639 0.708208799362183 0.706963837146759 0.71317857503891 0.703222930431366 0.662894606590271 0.632359027862549 0.606901407241821 0.624716401100159 0.667968511581421 0.654001295566559 0.608172476291656 0.543505191802979 0.491097748279572 0.528255999088287 0.580297768115997 0.53608512878418 0.468395709991455 0.441966354846954 0.37991988658905 0.330118656158447 0.361825793981552 0.426666587591171 0.4216368496418 0.383671790361404 0.359844475984573 0.320402801036835 0.259094595909119 0.232591643929482 0.259094685316086 0.350958108901978 0.389608323574066 0.377878785133362 0.375837564468384 0.359214901924133 0.359002828598022 0.317598164081573 0.302526712417603 0.274856954813004 0.218209758400917 0.192318648099899 0.156791150569916 0.123805269598961 0.118637271225452 0.141572490334511 0.170229941606522 0.194721132516861 0.167040005326271 0.134048491716385 0.10986951738596 0.0834700167179108 0.0827415883541107 0.0874916091561317 0.147114276885986 0.168628245592117 0.135785043239594 0.115214370191097 0.128130555152893 0.154319241642952 0.184689536690712 0.206493824720383 0.214242562651634 0.181827053427696 0.135785043239594 0.116255097091198 0.119317598640919 0.132759556174278 0.170229941606522 0.184113830327988 0.235419884324074 0.344595432281494 0.399127811193466 0.445179164409637 0.508471965789795 0.447446018457413 0.478652954101562 0.422872930765152 0.391753375530243 0.455429792404175 0.502443253993988 0.471623748540878 0.485733270645142 0.453911453485489 0.379639655351639 0.365818172693253 0.334921777248383 0.291224479675293 0.220216780900955 0.227020919322968 0.262964755296707 0.215558007359505 0.180693134665489 0.218877017498016 0.250744193792343 0.245824635028839 0.278286963701248 0.301483809947968 0.320456981658936 0.295272648334503 0.322082906961441 0.353382170200348 0.287187963724136 0.294419676065445 0.345427185297012 0.363379508256912 0.42296239733696 0.427370578050613 0.347695052623749 0.323647260665894 0.273663222789764 0.289161533117294 0.288800805807114 0.274062633514404 0.295329660177231 0.359478771686554 0.423426538705826 0.426495224237442 0.460197001695633 0.512031972408295 0.503485977649689 0.537390172481537 0.526490211486816 0.497483044862747 0.617076933383942 -9999 -9999 -9999 -9999 -9999 -9999 -9999 -9999 -9999 -9999 -9999 -9999 -9999 -9999 -9999 -9999 -9999 -9999 -9999 -9999 -9999 -9999 -9999 -9999 -9999 -9999 -9999 -9999 -9999 -9999 -9999 -9999 -9999 -9999 -9999 -9999 -9999 -9999 -9999 -9999 -9999 -9999 -9999 -9999 -9999 -9999 -9999 -9999 -9999 -9999 -9999 -9999 -9999 -9999 -9999 -9999 -9999 -9999 -9999 -9999 -9999 -9999 -9999 -9999 -9999 -9999 -9999 -9999 -9999 -9999 -9999 -9999 -9999 -9999 -9999
-9999 -9999 -9999 -9999 -9999 -9999 -9999 -9999 -9999 -9999 -9999 -9999 -9999 -9999 -9999 -9999 -9999 -9999 -9999 -9999 -9999 -9999 -9999 -9999 -9999 -9999 -9999 -9999 -9999 -9999 -9999 -9999 -9999 -9999 -9999 -9999 -9999 -9999 -9999 -9999 -9999 -9999 -9999 -9999 -9999 -9999 -9999 -9999 -9999 -9999 -9999 -9999 -9999 -9999 -9999 -9999 -9999 -9999 -9999 -9999 -9999 -9999 -9999 -9999 -9999 -9999 -9999 -9999 -9999 -9999 -9999 -9999 -9999 -9999 -9999 -9999 -9999 -9999 -9999 -9999 -9999 -9999 -9999 -9999 -9999 -9999 -9999 -9999 -9999 -9999 -9999 -9999 -9999 -9999 -9999 -9999 -9999 -9999 -9999 -9999 -9999 -9999 -9999 -9999 -9999 -9999 -9999 -9999 -9999 -9999 -9999 -9999 -9999 -9999 -9999 -9999 -9999 -9999 -9999 -9999 -9999 -9999 -9999 -9999 -9999 -9999 -9999 -9999 -9999 -9999 -9999 -9999 -9999 -9999 -9999 -9999 -9999 -9999 -9999 -9999 -9999 -9999 -9999 0.727980971336365 0.708208799362183 0.705717861652374 0.711937725543976 0.711937725543976 0.706963837146759 0.716894865036011 0.704470992088318 0.694462716579437 0.700724422931671 0.696970045566559 0.678093433380127 0.685663104057312 0.684402942657471 0.701974153518677 0.710695743560791 0.70945280790329 0.711937725543976 0.699473857879639 0.714418411254883 0.710695743560791 0.704470813274384 0.679356575012207 0.662894606590271 0.623442828655243 0.603090107440948 0.637454152107239 0.667968511581421 0.642548382282257 0.605630695819855 0.540848731994629 0.490674555301666 0.53767716884613 0.538733661174774 0.471978038549423 0.427452385425568 0.361825793981552 0.308313131332397 0.320533365011215 0.33808434009552 0.374232739210129 0.364028632640839 0.325693577528 0.293921530246735 0.296327859163284 0.239716365933418 0.191722124814987 0.256032139062881 0.331048965454102 0.320315718650818 0.276474684476852 0.261411100625992 0.272444546222687 0.307782351970673 0.281373590230942 0.231888994574547 0.244811460375786 0.241889014840126 0.180693134665489 0.135348990559578 0.111779563128948 0.111728250980377 0.134914174675941 0.128960967063904 0.157289788126945 0.181259304285049 0.14664500951767 0.113885514438152 0.117298118770123 0.110639996826649 0.084064207971096 0.113934867084026 0.128545120358467 0.0854886695742607 0.0899848490953445 0.125668972730637 0.116077169775963 0.128545165061951 0.177885621786118 0.203965231776237 0.166513606905937 0.159804582595825 0.135785043239594 0.114629738032818 0.12979631125927 0.180693134665489 0.222917348146439 0.267670750617981 0.2905333340168 0.337930589914322 0.449719160795212 0.476304173469543 0.400188505649567 0.375234633684158 0.374217867851257 0.359193354845047 0.447446018457413 0.429494678974152 0.403381377458572 0.372006922960281 0.411778390407562 0.416967809200287 0.31607660651207 0.304354697465897 0.253754794597626 0.192916810512543 0.225645944476128 0.203337296843529 0.179003924131393 0.186426028609276 0.232591643929482 0.227235957980156 0.226696535944939 0.25474214553833 0.257792085409164 0.303036123514175 0.247197598218918 0.275042176246643 0.316449105739594 0.276024401187897 0.25307160615921 0.311970710754395 0.398531436920166 0.410749912261963 0.362171620130539 0.358002364635468 0.319481760263443 0.278812557458878 0.250923573970795 0.323972940444946 0.32633513212204 0.325414657592773 0.418889075517654 0.499462425708771 0.529480278491974 0.499027281999588 0.587878286838531 0.562991738319397 0.47321605682373 0.464570164680481 0.493384212255478 0.610715508460999 -9999 -9999 -9999 -9999 -9999 -9999 -9999 -9999 -9999 -9999 -9999 -9999 -9999 -9999 -9999 -9999 -9999 -9999 -9999 -9999 -9999 -9999 -9999 -9999 -9999 -9999 -9999 -9999 -9999 -9999 -9999 -9999 -9999 -9999 -9999 -9999 -9999 -9999 -9999 -9999 -9999 -9999 -9999 -9999 -9999 -9999 -9999 -9999 -9999 -9999 -9999 -9999 -9999 -9999 -9999 -9999 -9999 -9999 -9999 -9999 -9999 -9999 -9999 -9999 -9999 -9999 -9999 -9999 -9999 -9999 -9999 -9999 -9999 -9999 -9999
-9999 -9999 -9999 -9999 -9999 -9999 -9999 -9999 -9999 -9999 -9999 -9999 -9999 -9999 -9999 -9999 -9999 -9999 -9999 -9999 -9999 -9999 -9999 -9999 -9999 -9999 -9999 -9999 -9999 -9999 -9999 -9999 -9999 -9999 -9999 -9999 -9999 -9999 -9999 -9999 -9999 -9999 -9999 -9999 -9999 -9999 -9999 -9999 -9999 -9999 -9999 -9999 -9999 -9999 -9999 -9999 -9999 -9999 -9999 -9999 -9999 -9999 -9999 -9999 -9999 -9999 -9999 -9999 -9999 -9999 -9999 -9999 -9999 -9999 -9999 -9999 -9999 -9999 -9999 -9999 -9999 -9999 -9999 -9999 -9999 -9999 -9999 -9999 -9999 -9999 -9999 -9999 -9999 -9999 -9999 -9999 -9999 -9999 -9999 -9999 -9999 -9999 -9999 -9999 -9999 -9999 -9999 -9999 -9999 -9999 -9999 -9999 -9999 -9999 -9999 -9999 -9999 -9999 -9999 -9999 -9999 -9999 -9999 -9999 -9999 -9999 -9999 -9999 -9999 -9999 -9999 -9999 -9999 -9999 -9999 -9999 -9999 -9999 -9999 -9999 -9999 -9999 -9999 0.723065793514252 0.715657234191895 0.71317857503891 0.719366729259491 0.715657234191895 0.708208799362183 0.710695743560791 0.711937725543976 0.710695743560791 0.703222930431366 0.693207919597626 0.681881010532379 0.684402942657471 0.690695941448212 0.710695743560791 0.708208799362183 0.70945280790329 0.710695743560791 0.69822233915329 0.71317857503891 0.703222930431366 0.678093433380127 0.656543791294098 0.604360222816467 0.622169435024261 0.592942118644714 0.645094752311707 0.650185585021973 0.633632838726044 0.579036295413971 0.490930169820786 0.485925853252411 0.51005893945694 0.45782670378685 0.43395921587944 0.38116779923439 0.324380159378052 0.255271166563034 0.276474684476852 0.281373590230942 0.304543614387512 0.296936541795731 0.310330659151077 0.235419884324074 0.203337296843529 0.188763782382011 0.175116926431656 0.227711021900177 0.279733031988144 0.244078144431114 0.1989885866642 0.194118082523346 0.240438774228096 0.242616876959801 0.23400217294693 0.2084079682827 0.187008038163185 0.214242562651634 0.197761088609695 0.16442283987999 0.121929787099361 0.107911720871925 0.11688981205225 0.102451801300049 0.134048491716385 0.129378020763397 0.154319241642952 0.147114276885986 0.135785043239594 0.114629738032818 0.0833123847842216 0.0807849019765854 0.0744993835687637 0.080727331340313 0.0787037834525108 0.0897518396377563 0.131482005119324 0.141572445631027 0.172386735677719 0.200222730636597 0.147114276885986 0.154810771346092 0.161330878734589 0.152367249131203 0.154319241642952 0.188176959753036 0.270845681428909 0.333227574825287 0.367153733968735 0.404449254274368 0.471623748540878 0.427280575037003 0.350383013486862 0.299061596393585 0.313107430934906 0.343637555837631 0.399127811193466 0.341727554798126 0.323966264724731 0.29648295044899 0.351107984781265 0.378985852003098 0.310777485370636 0.294310361146927 0.227020919322968 0.161842525005341 0.187008038163185 0.154319241642952 0.161842525005341 0.179565399885178 0.212282299995422 0.222239509224892 0.222239583730698 0.22086489200592 0.269777983427048 0.26582658290863 0.242373809218407 0.27423569560051 0.271999448537827 0.271999448537827 0.236612156033516 0.305593758821487 0.356457620859146 0.431492775678635 0.422336012125015 0.395737767219543 0.366730600595474 0.349420845508575 0.283860832452774 0.36330583691597 0.344943702220917 0.29931715130806 0.37778827548027 0.488631874322891 0.565201759338379 0.553089261054993 0.61834979057312 0.603090107440948 0.52850741147995 0.56379908323288 0.603090107440948 -9999 -9999 -9999 -9999 -9999 -9999 -9999 -9999 -9999 -9999 -9999 -9999 -9999 -9999 -9999 -9999 -9999 -9999 -9999 -9999 -9999 -9999 -9999 -9999 -9999 -9999 -9999 -9999 -9999 -9999 -9999 -9999 -9999 -9999 -9999 -9999 -9999 -9999 -9999 -9999 -9999 -9999 -9999 -9999 -9999 -9999 -9999 -9999 -9999 -9999 -9999 -9999 -9999 -9999 -9999 -9999 -9999 -9999 -9999 -9999 -9999 -9999 -9999 -9999 -9999 -9999 -9999 -9999 -9999 -9999 -9999 -9999 -9999 -9999 -9999 -9999
-9999 -9999 -9999 -9999 -9999 -9999 -9999 -9999 -9999 -9999 -9999 -9999 -9999 -9999 -9999 -9999 -9999 -9999 -9999 -9999 -9999 -9999 -9999 -9999 -9999 -9999 -9999 -9999 -9999 -9999 -9999 -9999 -9999 -9999 -9999 -9999 -9999 -9999 -9999 -9999 -9999 -9999 -9999 -9999 -9999 -9999 -9999 -9999 -9999 -9999 -9999 -9999 -9999 -9999 -9999 -9999 -9999 -9999 -9999 -9999 -9999 -9999 -9999 -9999 -9999 -9999 -9999 -9999 -9999 -9999 -9999 -9999 -9999 -9999 -9999 -9999 -9999 -9999 -9999 -9999 -9999 -9999 -9999 -9999 -9999 -9999 -9999 -9999 -9999 -9999 -9999 -9999 -9999 -9999 -9999 -9999 -9999 -9999 -9999 -9999 -9999 -9999 -9999 -9999 -9999 -9999 -9999 -9999 -9999 -9999 -9999 -9999 -9999 -9999 -9999 -9999 -9999 -9999 -9999 -9999 -9999 -9999 -9999 -9999 -9999 -9999 -9999 -9999 -9999 -9999 -9999 -9999 -9999 -9999 -9999 -9999 -9999 -9999 -9999 -9999 -9999 -9999 0.734095931053162 0.721833944320679 0.721833944320679 0.718131363391876 0.721833944320679 0.718131363391876 0.710695743560791 0.699473857879639 0.699473857879639 0.703222930431366 0.705717861652374 0.696970045566559 0.684402942657471 0.693207919597626 0.70945280790329 0.708208799362183 0.706963837146759 0.708208799362183 0.708208799362183 0.694462716579437 0.706963837146759 0.689438819885254 0.654001295566559 0.606901407241821 0.569267511367798 0.570706307888031 0.609443962574005 0.64636766910553 0.623442828655243 0.576515138149261 0.572738111019135 0.523179769515991 0.458976864814758 0.462932616472244 0.409599721431732 0.363032877445221 0.33472004532814 0.286310911178589 0.229096561670303 0.203337296843529 0.224961146712303 0.218209758400917 0.225645944476128 0.265309244394302 0.23400217294693 0.172929719090462 0.155250087380409 0.187008038163185 0.212282299995422 0.212934002280235 0.228402897715569 0.180693134665489 0.162870228290558 0.188176885247231 0.218209758400917 0.185845598578453 0.187591671943665 0.162355646491051 0.170766845345497 0.158291384577751 0.149481222033501 0.117513917386532 0.084583505988121 0.0793982222676277 0.0790784806013107 0.084324486553669 0.0854488387703896 0.13361756503582 0.122852608561516 0.107637524604797 0.116633854806423 0.103975273668766 0.0791914165019989 0.0655741095542908 0.0641315281391144 0.0775535255670547 0.118475273251534 0.172929719090462 0.190533936023712 0.188176959753036 0.174567818641663 0.131482005119324 0.122058711946011 0.138428598642349 0.134480684995651 0.183539763092995 0.225645944476128 0.280552357435226 0.29222360253334 0.367153733968735 0.449719160795212 0.455429792404175 0.387579411268234 0.299924969673157 0.25755962729454 0.270845770835876 0.333227574825287 0.330428868532181 0.310436248779297 0.253754705190659 0.220216780900955 0.268461644649506 0.315503060817719 0.28875944018364 0.219546034932137 0.162355646491051 0.131482005119324 0.137100964784622 0.131906569004059 0.138873815536499 0.156293928623199 0.161842525005341 0.203965231776237 0.247763082385063 0.24143685400486 0.249796748161316 0.222917348146439 0.224961146712303 0.255828768014908 0.240612015128136 0.224961146712303 0.223596855998039 0.316963046789169 0.352544099092484 0.38160240650177 0.43395921587944 0.444550454616547 0.439956724643707 0.427608072757721 0.33531180024147 0.403998285531998 0.406137853860855 0.327852994203568 0.341325312852859 0.446563750505447 0.565201759338379 0.608172476291656 0.632359027862549 0.638727784156799 -9999 -9999 -9999 -9999 -9999 -9999 -9999 -9999 -9999 -9999 -9999 -9999 -9999 -9999 -9999 -9999 -9999 -9999 -9999 -9999 -9999 -9999 -9999 -9999 -9999 -9999 -9999 -9999 -9999 -9999 -9999 -9999 -9999 -9999 -9999 -9999 -9999 -9999 -9999 -9999 -9999 -9999 -9999 -9999 -9999 -9999 -9999 -9999 -9999 -9999 -9999 -9999 -9999 -9999 -9999 -9999 -9999 -9999 -9999 -9999 -9999 -9999 -9999 -9999 -9999 -9999 -9999 -9999 -9999 -9999 -9999 -9999 -9999 -9999 -9999 -9999 -9999 -9999 -9999
-9999 -9999 -9999 -9999 -9999 -9999 -9999 -9999 -9999 -9999 -9999 -9999 -9999 -9999 -9999 -9999 -9999 -9999 -9999 -9999 -9999 -9999 -9999 -9999 -9999 -9999 -9999 -9999 -9999 -9999 -9999 -9999 -9999 -9999 -9999 -9999 -9999 -9999 -9999 -9999 -9999 -9999 -9999 -9999 -9999 -9999 -9999 -9999 -9999 -9999 -9999 -9999 -9999 -9999 -9999 -9999 -9999 -9999 -9999 -9999 -9999 -9999 -9999 -9999 -9999 -9999 -9999 -9999 -9999 -9999 -9999 -9999 -9999 -9999 -9999 -9999 -9999 -9999 -9999 -9999 -9999 -9999 -9999 -9999 -9999 -9999 -9999 -9999 -9999 -9999 -9999 -9999 -9999 -9999 -9999 -9999 -9999 -9999 -9999 -9999 -9999 -9999 -9999 -9999 -9999 -9999 -9999 -9999 -9999 -9999 -9999 -9999 -9999 -9999 -9999 -9999 -9999 -9999 -9999 -9999 -9999 -9999 -9999 -9999 -9999 -9999 -9999 -9999 -9999 -9999 -9999 -9999 -9999 -9999 -9999 -9999 -9999 -9999 -9999 -9999 -9999 -9999 0.732875525951385 0.723065793514252 0.726754069328308 0.725525975227356 0.720600962638855 0.715657234191895 0.711937725543976 0.706963837146759 0.691952288150787 0.689438819885254 0.700724422931671 0.699473857879639 0.688180923461914 0.704470813274384 0.70945280790329 0.705717861652374 0.705717861652374 0.706963837146759 0.705717861652374 0.684402942657471 0.691952288150787 0.66162520647049 0.622169435024261 0.579338312149048 0.529999315738678 0.562008380889893 0.625989973545074 0.62853741645813 0.598012924194336 0.558714926242828 0.493313103914261 0.501009404659271 0.450959056615829 0.396800339221954 0.364028632640839 0.305546164512634 0.272444546222687 0.229791983962059 0.174349501729012 0.148572325706482 0.179565474390984 0.183539763092995 0.170229941606522 0.212934002280235 0.185845598578453 0.141972780227661 0.112139418721199 0.139811053872108 0.136859461665154 0.162355646491051 0.191127225756645 0.160820677876472 0.124807290732861 0.13962197303772 0.155798077583313 0.131947368383408 0.121783368289471 0.128911435604095 0.128349781036377 0.0897079706192017 0.115375615656376 0.0815349519252777 0.0699586197733879 0.0644552707672119 0.0633847787976265 0.0591998696327209 0.0724018514156342 0.118160456418991 0.116633854806423 0.0781650692224503 0.0715961456298828 0.0683419108390808 0.0560725703835487 0.0626900196075439 0.0794548913836479 0.122852563858032 0.155303716659546 0.183539763092995 0.156791150569916 0.129378020763397 0.152853146195412 0.131058692932129 0.0956244617700577 0.119705647230148 0.119317598640919 0.172386735677719 0.21489942073822 0.237560033798218 0.30954971909523 0.404449254274368 0.453140735626221 0.382403433322906 0.351354420185089 0.29053321480751 0.239716365933418 0.274856954813004 0.286341100931168 0.284677654504776 0.302526712417603 0.259094595909119 0.197761088609695 0.220889270305634 0.23827700316906 0.239716365933418 0.175116926431656 0.119705647230148 0.137542203068733 0.133187919855118 0.127305120229721 0.134914219379425 0.149481222033501 0.147114276885986 0.169160634279251 0.215558007359505 0.245546624064445 0.250744193792343 0.205226123332977 0.229791983962059 0.23471012711525 0.250744193792343 0.223596855998039 0.24050809442997 0.290664315223694 0.292537331581116 0.291690438985825 0.358214020729065 0.386325299739838 0.471148014068604 0.44998037815094 0.422726422548294 0.470146209001541 0.369311809539795 0.320908457040787 0.349004954099655 0.455276936292648 0.543595135211945 0.59674459695816 0.606901407241821 0.642548382282257 -9999 -9999 -9999 -9999 -9999 -9999 -9999 -9999 -9999 -9999 -9999 -9999 -9999 -9999 -9999 -9999 -9999 -9999 -9999 -9999 -9999 -9999 -9999 -9999 -9999 -9999 -9999 -9999 -9999 -9999 -9999 -9999 -9999 -9999 -9999 -9999 -9999 -9999 -9999 -9999 -9999 -9999 -9999 -9999 -9999 -9999 -9999 -9999 -9999 -9999 -9999 -9999 -9999 -9999 -9999 -9999 -9999 -9999 -9999 -9999 -9999 -9999 -9999 -9999 -9999 -9999 -9999 -9999 -9999 -9999 -9999 -9999 -9999 -9999 -9999 -9999 -9999 -9999 -9999
-9999 -9999 -9999 -9999 -9999 -9999 -9999 -9999 -9999 -9999 -9999 -9999 -9999 -9999 -9999 -9999 -9999 -9999 -9999 -9999 -9999 -9999 -9999 -9999 -9999 -9999 -9999 -9999 -9999 -9999 -9999 -9999 -9999 -9999 -9999 -9999 -9999 -9999 -9999 -9999 -9999 -9999 -9999 -9999 -9999 -9999 -9999 -9999 -9999 -9999 -9999 -9999 -9999 -9999 -9999 -9999 -9999 -9999 -9999 -9999 -9999 -9999 -9999 -9999 -9999 -9999 -9999 -9999 -9999 -9999 -9999 -9999 -9999 -9999 -9999 -9999 -9999 -9999 -9999 -9999 -9999 -9999 -9999 -9999 -9999 -9999 -9999 -9999 -9999 -9999 -9999 -9999 -9999 -9999 -9999 -9999 -9999 -9999 -9999 -9999 -9999 -9999 -9999 -9999 -9999 -9999 -9999 -9999 -9999 -9999 -9999 -9999 -9999 -9999 -9999 -9999 -9999 -9999 -9999 -9999 -9999 -9999 -9999 -9999 -9999 -9999 -9999 -9999 -9999 -9999 -9999 -9999 -9999 -9999 -9999 -9999 -9999 -9999 -9999 -9999 -9999 0.736532390117645 0.729206562042236 0.729206562042236 0.723065793514252 0.723065793514252 0.721833944320679 0.715657234191895 0.711937725543976 0.705717861652374 0.693207919597626 0.681881010532379 0.690695941448212 0.69822233915329 0.686922371387482 0.704470992088318 0.705717861652374 0.703222930431366 0.703222930431366 0.703222930431366 0.701974153518677 0.683142304420471 0.666700541973114 0.634906649589539 0.592437446117401 0.526490211486816 0.554417729377747 0.59420919418335 0.617076933383942 0.59674459695816 0.541817605495453 0.511609613895416 0.478086709976196 0.424461245536804 0.419835984706879 0.361259877681732 0.30812132358551 0.246283605694771 0.219546034932137 0.180026441812515 0.159853130578995 0.182967275381088 0.166513606905937 0.177328795194626 0.166513606905937 0.148410141468048 0.138089701533318 0.0900443941354752 0.0729871243238449 0.0889887809753418 0.083802692592144 0.12861268222332 0.133720636367798 0.129149079322815 0.126493543386459 0.124550081789494 0.117893278598785 0.083349272608757 0.0824657306075096 0.0855474323034286 0.0781439691781998 0.0773322805762291 0.080995686352253 0.0797192007303238 0.0705788880586624 0.062286589294672 0.0486724823713303 0.0549519062042236 0.0725056156516075 0.105941690504551 0.103806748986244 0.0687847808003426 0.0522693358361721 0.0484031029045582 0.0570375546813011 0.0816712900996208 0.11475146561861 0.138428598642349 0.169694527983665 0.1443190574646 0.13233245909214 0.0844051837921143 0.120876871049404 0.0813048183917999 0.0841054320335388 0.137542203068733 0.164943307638168 0.184689536690712 0.188763782382011 0.262187004089355 0.325803071260452 0.432828307151794 0.414140045642853 0.365152209997177 0.265309244394302 0.240438774228096 0.21489942073822 0.225645944476128 0.246283605694771 0.225645944476128 0.256032139062881 0.216218337416649 0.191127225756645 0.159298732876778 0.183539763092995 0.187591671943665 0.138873815536499 0.117777071893215 0.139768064022064 0.154810771346092 0.134048491716385 0.143857941031456 0.149958744645119 0.158794343471527 0.154319241642952 0.175116926431656 0.17677353322506 0.179003924131393 0.203337296843529 0.217544242739677 0.20585909485817 0.200222730636597 0.206493824720383 0.219546034932137 0.231609597802162 0.246616899967194 0.233822986483574 0.284689724445343 0.349628895521164 0.497252494096756 0.512103915214539 0.525510132312775 0.492977321147919 0.393182277679443 0.337937593460083 0.345562428236008 0.435944974422455 0.462179601192474 0.527461886405945 0.540044844150543 0.620896100997925 -9999 -9999 -9999 -9999 -9999 -9999 -9999 -9999 -9999 -9999 -9999 -9999 -9999 -9999 -9999 -9999 -9999 -9999 -9999 -9999 -9999 -9999 -9999 -9999 -9999 -9999 -9999 -9999 -9999 -9999 -9999 -9999 -9999 -9999 -9999 -9999 -9999 -9999 -9999 -9999 -9999 -9999 -9999 -9999 -9999 -9999 -9999 -9999 -9999 -9999 -9999 -9999 -9999 -9999 -9999 -9999 -9999 -9999 -9999 -9999 -9999 -9999 -9999 -9999 -9999 -9999 -9999 -9999 -9999 -9999 -9999 -9999 -9999 -9999 -9999 -9999 -9999 -9999 -9999
-9999 -9999 -9999 -9999 -9999 -9999 -9999 -9999 -9999 -9999 -9999 -9999 -9999 -9999 -9999 -9999 -9999 -9999 -9999 -9999 -9999 -9999 -9999 -9999 -9999 -9999 -9999 -9999 -9999 -9999 -9999 -9999 -9999 -9999 -9999 -9999 -9999 -9999 -9999 -9999 -9999 -9999 -9999 -9999 -9999 -9999 -9999 -9999 -9999 -9999 -9999 -9999 -9999 -9999 -9999 -9999 -9999 -9999 -9999 -9999 -9999 -9999 -9999 -9999 -9999 -9999 -9999 -9999 -9999 -9999 -9999 -9999 -9999 -9999 -9999 -9999 -9999 -9999 -9999 -9999 -9999 -9999 -9999 -9999 -9999 -9999 -9999 -9999 -9999 -9999 -9999 -9999 -9999 -9999 -9999 -9999 -9999 -9999 -9999 -9999 -9999 -9999 -9999 -9999 -9999 -9999 -9999 -9999 -9999 -9999 -9999 -9999 -9999 -9999 -9999 -9999 -9999 -9999 -9999 -9999 -9999 -9999 -9999 -9999 -9999 -9999 -9999 -9999 -9999 -9999 -9999 -9999 -9999 -9999 -9999 -9999 -9999 -9999 -9999 -9999 -9999 0.723065793514252 0.720600962638855 0.729206562042236 0.729206562042236 0.727980971336365 0.724296569824219 0.715657234191895 0.711937725543976 0.70945280790329 0.696970045566559 0.679356575012207 0.683142304420471 0.694462716579437 0.689438819885254 0.700724422931671 0.701974153518677 0.701974153518677 0.700724422931671 0.704470813274384 0.696970045566559 0.683142304420471 0.656543791294098 0.614531695842743 0.572225093841553 0.544550061225891 0.572588443756104 0.613259434700012 0.61834979057312 0.567665576934814 0.498263597488403 0.460623621940613 0.463180989027023 0.467568904161453 0.412687063217163 0.336399137973785 0.286250531673431 0.274856954813004 0.25149405002594 0.20271098613739 0.207768231630325 0.244811460375786 0.187008038163185 0.1572355479002 0.142070531845093 0.121780507266521 0.112584449350834 0.0798665285110474 0.0691261366009712 0.0911341533064842 0.115774139761925 0.0830918624997139 0.0934835746884346 0.127668127417564 0.148530334234238 0.153829127550125 0.131435945630074 0.11924284696579 0.135348930954933 0.127305120229721 0.119967870414257 0.12048526853323 0.122455045580864 0.0878866985440254 0.0662208497524261 0.0563568659126759 0.0486019253730774 0.0535301677882671 0.0602753385901451 0.0776107907295227 0.0788180902600288 0.05599295347929 0.0473406575620174 0.0467939302325249 0.0485085658729076 0.0593709163367748 0.0843451470136642 0.139768064022064 0.145245343446732 0.110953487455845 0.0845046639442444 0.069592759013176 0.0849452763795853 0.0758769512176514 0.0950405523180962 0.150437653064728 0.207130178809166 0.245546624064445 0.224278122186661 0.278915613889694 0.36415433883667 0.421775311231613 0.35330268740654 0.289690971374512 0.244078144431114 0.194118082523346 0.194118082523346 0.20585909485817 0.195325821638107 0.180693134665489 0.222917348146439 0.186426028609276 0.142026916146278 0.134914219379425 0.157289788126945 0.139768064022064 0.150917947292328 0.152367204427719 0.142482653260231 0.170766845345497 0.138428598642349 0.169694527983665 0.181259304285049 0.207768231630325 0.191722124814987 0.191722124814987 0.185266777873039 0.202711060643196 0.23400217294693 0.218877017498016 0.25149405002594 0.231188207864761 0.222239583730698 0.214242562651634 0.235847741365433 0.232566177845001 0.241889014840126 0.245936393737793 0.319159388542175 0.405756950378418 0.393407791852951 0.457086443901062 0.5464808344841 0.483559757471085 0.455607831478119 0.401180177927017 0.379692077636719 0.400117784738541 0.45037704706192 0.47589585185051 0.598012924194336 0.61834979057312 -9999 -9999 -9999 -9999 -9999 -9999 -9999 -9999 -9999 -9999 -9999 -9999 -9999 -9999 -9999 -9999 -9999 -9999 -9999 -9999 -9999 -9999 -9999 -9999 -9999 -9999 -9999 -9999 -9999 -9999 -9999 -9999 -9999 -9999 -9999 -9999 -9999 -9999 -9999 -9999 -9999 -9999 -9999 -9999 -9999 -9999 -9999 -9999 -9999 -9999 -9999 -9999 -9999 -9999 -9999 -9999 -9999 -9999 -9999 -9999 -9999 -9999 -9999 -9999 -9999 -9999 -9999 -9999 -9999 -9999 -9999 -9999 -9999 -9999 -9999 -9999 -9999 -9999
-9999 -9999 -9999 -9999 -9999 -9999 -9999 -9999 -9999 -9999 -9999 -9999 -9999 -9999 -9999 -9999 -9999 -9999 -9999 -9999 -9999 -9999 -9999 -9999 -9999 -9999 -9999 -9999 -9999 -9999 -9999 -9999 -9999 -9999 -9999 -9999 -9999 -9999 -9999 -9999 -9999 -9999 -9999 -9999 -9999 -9999 -9999 -9999 -9999 -9999 -9999 -9999 -9999 -9999 -9999 -9999 -9999 -9999 -9999 -9999 -9999 -9999 -9999 -9999 -9999 -9999 -9999 -9999 -9999 -9999 -9999 -9999 -9999 -9999 -9999 -9999 -9999 -9999 -9999 -9999 -9999 -9999 -9999 -9999 -9999 -9999 -9999 -9999 -9999 -9999 -9999 -9999 -9999 -9999 -9999 -9999 -9999 -9999 -9999 -9999 -9999 -9999 -9999 -9999 -9999 -9999 -9999 -9999 -9999 -9999 -9999 -9999 -9999 -9999 -9999 -9999 -9999 -9999 -9999 -9999 -9999 -9999 -9999 -9999 -9999 -9999 -9999 -9999 -9999 -9999 -9999 -9999 -9999 -9999 -9999 -9999 -9999 -9999 -9999 -9999 0.725525975227356 0.723065793514252 0.725525975227356 0.725525975227356 0.725525975227356 0.724296569824219 0.719366729259491 0.719366729259491 0.711937725543976 0.699473857879639 0.695716857910156 0.676829516887665 0.681881010532379 0.695716679096222 0.691952288150787 0.696970045566559 0.700724422931671 0.701974153518677 0.705717742443085 0.706963837146759 0.678093433380127 0.666700541973114 0.629811346530914 0.58185863494873 0.542245626449585 0.570427656173706 0.613259434700012 0.632359027862549 0.613259434700012 0.572738111019135 0.515683114528656 0.512301087379456 0.495444715023041 0.451448917388916 0.377364099025726 0.321443647146225 0.300445348024368 0.337475299835205 0.314724892377853 0.241889014840126 0.255271166563034 0.287557542324066 0.216880455613136 0.203965231776237 0.189942270517349 0.175116926431656 0.140357509255409 0.089811235666275 0.0929124653339386 0.143857941031456 0.153829127550125 0.134741365909576 0.124693542718887 0.090024545788765 0.129927024245262 0.175116926431656 0.179003924131393 0.159804582595825 0.168097302317619 0.155798137187958 0.152367204427719 0.144781529903412 0.138428643345833 0.117394834756851 0.0823907405138016 0.0750341564416885 0.0646874830126762 0.0560334250330925 0.0535181239247322 0.0578945353627205 0.0680178254842758 0.0489326454699039 0.0475472845137119 0.0534660816192627 0.060434378683567 0.0706976279616356 0.112530075013638 0.142939746379852 0.119317576289177 0.0746778175234795 0.0589867308735847 0.0567089542746544 0.0690132826566696 0.0803451612591743 0.127305120229721 0.161842525005341 0.199604824185371 0.224961146712303 0.285508424043655 0.328572750091553 0.381373763084412 0.366152077913284 0.29222360253334 0.246283605694771 0.211632236838341 0.188176885247231 0.173474222421646 0.145710572600365 0.14664500951767 0.171305269002914 0.189942270517349 0.162355646491051 0.127717226743698 0.133187919855118 0.169160634279251 0.177328795194626 0.175116926431656 0.187008038163185 0.149958744645119 0.187591671943665 0.158291384577751 0.171305328607559 0.229096561670303 0.214242562651634 0.225645944476128 0.225645944476128 0.222917348146439 0.25149405002594 0.222239583730698 0.259716153144836 0.270804136991501 0.227711021900177 0.221563518047333 0.255017578601837 0.232591643929482 0.266881734132767 0.23827700316906 0.25755962729454 0.277593314647675 0.308298528194427 0.313630402088165 0.405067175626755 0.514998137950897 0.575255513191223 0.525981068611145 0.470638513565063 0.403768807649612 0.425236642360687 0.48160994052887 0.482536524534225 0.534840226173401 0.558262288570404 -9999 -9999 -9999 -9999 -9999 -9999 -9999 -9999 -9999 -9999 -9999 -9999 -9999 -9999 -9999 -9999 -9999 -9999 -9999 -9999 -9999 -9999 -9999 -9999 -9999 -9999 -9999 -9999 -9999 -9999 -9999 -9999 -9999 -9999 -9999 -9999 -9999 -9999 -9999 -9999 -9999 -9999 -9999 -9999 -9999 -9999 -9999 -9999 -9999 -9999 -9999 -9999 -9999 -9999 -9999 -9999 -9999 -9999 -9999 -9999 -9999 -9999 -9999 -9999 -9999 -9999 -9999 -9999 -9999 -9999 -9999 -9999 -9999 -9999 -9999 -9999 -9999 -9999
-9999 -9999 -9999 -9999 -9999 -9999 -9999 -9999 -9999 -9999 -9999 -9999 -9999 -9999 -9999 -9999 -9999 -9999 -9999 -9999 -9999 -9999 -9999 -9999 -9999 -9999 -9999 -9999 -9999 -9999 -9999 -9999 -9999 -9999 -9999 -9999 -9999 -9999 -9999 -9999 -9999 -9999 -9999 -9999 -9999 -9999 -9999 -9999 -9999 -9999 -9999 -9999 -9999 -9999 -9999 -9999 -9999 -9999 -9999 -9999 -9999 -9999 -9999 -9999 -9999 -9999 -9999 -9999 -9999 -9999 -9999 -9999 -9999 -9999 -9999 -9999 -9999 -9999 -9999 -9999 -9999 -9999 -9999 -9999 -9999 -9999 -9999 -9999 -9999 -9999 -9999 -9999 -9999 -9999 -9999 -9999 -9999 -9999 -9999 -9999 -9999 -9999 -9999 -9999 -9999 -9999 -9999 -9999 -9999 -9999 -9999 -9999 -9999 -9999 -9999 -9999 -9999 -9999 -9999 -9999 -9999 -9999 -9999 -9999 -9999 -9999 -9999 -9999 -9999 -9999 -9999 -9999 -9999 -9999 -9999 -9999 -9999 -9999 -9999 -9999 0.725525975227356 0.725525975227356 0.721833944320679 0.721833944320679 0.723065912723541 0.725525975227356 0.718131363391876 0.714418411254883 0.706963837146759 0.694462716579437 0.685663104057312 0.671769082546234 0.679356575012207 0.699473857879639 0.694462716579437 0.690695941448212 0.708208799362183 0.705717861652374 0.706963837146759 0.705717861652374 0.671769082546234 0.637454152107239 0.594604432582855 0.574201166629791 0.601590394973755 0.576813280582428 0.632359027862549 0.62853741645813 0.5748450756073 0.556922495365143 0.519597768783569 0.517945647239685 0.482291430234909 0.467319220304489 0.404773682355881 0.34038770198822 0.379631042480469 0.371485769748688 0.328922510147095 0.306106925010681 0.314021229743958 0.328723460435867 0.287799954414368 0.259864956140518 0.21688038110733 0.158794343471527 0.154810771346092 0.141944468021393 0.154810771346092 0.192318648099899 0.185845598578453 0.160820677876472 0.095440149307251 0.0934402123093605 0.135333210229874 0.178443983197212 0.182967275381088 0.152367204427719 0.137542203068733 0.138428598642349 0.117707774043083 0.115003578364849 0.124454714357853 0.11325266212225 0.106138326227665 0.0774809569120407 0.0654814764857292 0.0501840375363827 0.0469300299882889 0.0467599630355835 0.0506703294813633 0.047271978110075 0.0550588332116604 0.0697598978877068 0.0796642750501633 0.107854381203651 0.128130555152893 0.11326602846384 0.105717211961746 0.0670163929462433 0.0548985116183758 0.059942115098238 0.0914173796772957 0.131058692932129 0.181259304285049 0.192318648099899 0.200222730636597 0.223596855998039 0.278915613889694 0.333227574825287 0.352327585220337 0.29648295044899 0.29648295044899 0.278915613889694 0.209692567586899 0.170229941606522 0.136222392320633 0.0936867520213127 0.122852563858032 0.147114276885986 0.141572445631027 0.126484632492065 0.128545120358467 0.150437653064728 0.163903847336769 0.201463520526886 0.218209758400917 0.210337415337563 0.179565399885178 0.207768231630325 0.178443983197212 0.174567818641663 0.211632236838341 0.232591643929482 0.232591643929482 0.266094595193863 0.237560033798218 0.253754705190659 0.25632506608963 0.290489286184311 0.323653817176819 0.26487934589386 0.274528026580811 0.28150737285614 0.267237663269043 0.269254446029663 0.237560033798218 0.272806465625763 0.288806915283203 0.31063985824585 0.35807529091835 0.409360527992249 0.459710419178009 0.572738111019135 0.585349321365356 0.48905423283577 0.518117129802704 0.509528756141663 0.575255513191223 0.476399689912796 0.515854299068451 0.601820170879364 -9999 -9999 -9999 -9999 -9999 -9999 -9999 -9999 -9999 -9999 -9999 -9999 -9999 -9999 -9999 -9999 -9999 -9999 -9999 -9999 -9999 -9999 -9999 -9999 -9999 -9999 -9999 -9999 -9999 -9999 -9999 -9999 -9999 -9999 -9999 -9999 -9999 -9999 -9999 -9999 -9999 -9999 -9999 -9999 -9999 -9999 -9999 -9999 -9999 -9999 -9999 -9999 -9999 -9999 -9999 -9999 -9999 -9999 -9999 -9999 -9999 -9999 -9999 -9999 -9999 -9999 -9999 -9999 -9999 -9999 -9999 -9999 -9999 -9999 -9999 -9999 -9999 -9999
-9999 -9999 -9999 -9999 -9999 -9999 -9999 -9999 -9999 -9999 -9999 -9999 -9999 -9999 -9999 -9999 -9999 -9999 -9999 -9999 -9999 -9999 -9999 -9999 -9999 -9999 -9999 -9999 -9999 -9999 -9999 -9999 -9999 -9999 -9999 -9999 -9999 -9999 -9999 -9999 -9999 -9999 -9999 -9999 -9999 -9999 -9999 -9999 -9999 -9999 -9999 -9999 -9999 -9999 -9999 -9999 -9999 -9999 -9999 -9999 -9999 -9999 -9999 -9999 -9999 -9999 -9999 -9999 -9999 -9999 -9999 -9999 -9999 -9999 -9999 -9999 -9999 -9999 -9999 -9999 -9999 -9999 -9999 -9999 -9999 -9999 -9999 -9999 -9999 -9999 -9999 -9999 -9999 -9999 -9999 -9999 -9999 -9999 -9999 -9999 -9999 -9999 -9999 -9999 -9999 -9999 -9999 -9999 -9999 -9999 -9999 -9999 -9999 -9999 -9999 -9999 -9999 -9999 -9999 -9999 -9999 -9999 -9999 -9999 -9999 -9999 -9999 -9999 -9999 -9999 -9999 -9999 -9999 -9999 -9999 -9999 -9999 -9999 -9999 0.726754069328308 0.719366729259491 0.718131363391876 0.718131363391876 0.723065793514252 0.725525975227356 0.723065912723541 0.718131363391876 0.710695743560791 0.701974153518677 0.685662925243378 0.660355389118195 0.666700541973114 0.678093433380127 0.694462716579437 0.690695941448212 0.670502722263336 0.700724422931671 0.708208799362183 0.704470813274384 0.700724422931671 0.667968511581421 0.632359027862549 0.622169435024261 0.629811346530914 0.638727784156799 0.623442828655243 0.642548382282257 0.59928160905838 0.529735386371613 0.546066462993622 0.563948214054108 0.543595016002655 0.53767716884613 0.513695478439331 0.456678211688995 0.422262609004974 0.441248506307602 0.413617640733719 0.395901471376419 0.376056432723999 0.350404292345047 0.290502786636353 0.219546034932137 0.212934002280235 0.176219746470451 0.143245011568069 0.180693134665489 0.199604824185371 0.197149753570557 0.216880455613136 0.169694527983665 0.129805445671082 0.136517912149429 0.170229941606522 0.156293928623199 0.191127225756645 0.152853146195412 0.149005085229874 0.114014610648155 0.0879685580730438 0.0778117775917053 0.0751582682132721 0.104023233056068 0.079719215631485 0.0607099086046219 0.0521767027676105 0.0474783107638359 0.0462869666516781 0.0459186024963856 0.0456525012850761 0.0460856854915619 0.046219777315855 0.0482823885977268 0.0469641163945198 0.0543875172734261 0.0753214806318283 0.115125671029091 0.103467144072056 0.0700763463973999 0.0576156601309776 0.0589016824960709 0.0836279392242432 0.132759556174278 0.181827053427696 0.195932149887085 0.241889014840126 0.261411100625992 0.281373590230942 0.306901603937149 0.3351029753685 0.272444546222687 0.23827700316906 0.260637104511261 0.244078144431114 0.194118082523346 0.148530274629593 0.112897492945194 0.086589515209198 0.0974307581782341 0.118930704891682 0.102014824748039 0.128130555152893 0.148530334234238 0.172929719090462 0.187008038163185 0.204594835639 0.204594835639 0.21688038110733 0.23471012711525 0.235419884324074 0.194721132516861 0.199604824185371 0.243346631526947 0.238995775580406 0.270297437906265 0.231888994574547 0.261411100625992 0.252163976430893 0.266339898109436 0.303539723157883 0.360408842563629 0.3009312748909 0.333844751119614 0.326410055160522 0.295582622289658 0.241889014840126 0.293877214193344 0.337335497140884 0.367450803518295 0.438991367816925 0.513172566890717 0.557691514492035 0.582822382450104 0.61834979057312 0.62853741645813 0.59420919418335 0.609443783760071 0.611987352371216 0.585349321365356 0.558533847332001 0.645094752311707 -9999 -9999 -9999 -9999 -9999 -9999 -9999 -9999 -9999 -9999 -9999 -9999 -9999 -9999 -9999 -9999 -9999 -9999 -9999 -9999 -9999 -9999 -9999 -9999 -9999 -9999 -9999 -9999 -9999 -9999 -9999 -9999 -9999 -9999 -9999 -9999 -9999 -9999 -9999 -9999 -9999 -9999 -9999 -9999 -9999 -9999 -9999 -9999 -9999 -9999 -9999 -9999 -9999 -9999 -9999 -9999 -9999 -9999 -9999 -9999 -9999 -9999 -9999 -9999 -9999 -9999 -9999 -9999 -9999 -9999 -9999 -9999 -9999 -9999 -9999 -9999 -9999 -9999 -9999
-9999 -9999 -9999 -9999 -9999 -9999 -9999 -9999 -9999 -9999 -9999 -9999 -9999 -9999 -9999 -9999 -9999 -9999 -9999 -9999 -9999 -9999 -9999 -9999 -9999 -9999 -9999 -9999 -9999 -9999 -9999 -9999 -9999 -9999 -9999 -9999 -9999 -9999 -9999 -9999 -9999 -9999 -9999 -9999 -9999 -9999 -9999 -9999 -9999 -9999 -9999 -9999 -9999 -9999 -9999 -9999 -9999 -9999 -9999 -9999 -9999 -9999 -9999 -9999 -9999 -9999 -9999 -9999 -9999 -9999 -9999 -9999 -9999 -9999 -9999 -9999 -9999 -9999 -9999 -9999 -9999 -9999 -9999 -9999 -9999 -9999 -9999 -9999 -9999 -9999 -9999 -9999 -9999 -9999 -9999 -9999 -9999 -9999 -9999 -9999 -9999 -9999 -9999 -9999 -9999 -9999 -9999 -9999 -9999 -9999 -9999 -9999 -9999 -9999 -9999 -9999 -9999 -9999 -9999 -9999 -9999 -9999 -9999 -9999 -9999 -9999 -9999 -9999 -9999 -9999 -9999 -9999 -9999 -9999 -9999 -9999 -9999 -9999 0.726754069328308 0.721833944320679 0.70945280790329 0.711937725543976 0.704470992088318 0.701974153518677 0.71317857503891 0.720600962638855 0.719366729259491 0.715657234191895 0.704470813274384 0.684402942657471 0.650185585021973 0.652729630470276 0.666700661182404 0.685663104057312 0.676829516887665 0.647640585899353 0.681881010532379 0.694462716579437 0.685663104057312 0.683142304420471 0.671769082546234 0.660355389118195 0.657814621925354 0.671769082546234 0.655272662639618 0.657814621925354 0.636180400848389 0.59420919418335 0.516196727752686 0.579036295413971 0.529917120933533 0.513514399528503 0.498521000146866 0.467896163463593 0.427452385425568 0.401038199663162 0.413072049617767 0.333650201559067 0.291377484798431 0.294680744409561 0.315882176160812 0.264525860548019 0.209049418568611 0.166513606905937 0.136983424425125 0.14837583899498 0.185845598578453 0.239716365933418 0.231188207864761 0.198374018073082 0.137143194675446 0.124633841216564 0.171845212578773 0.20713010430336 0.212934002280235 0.187591671943665 0.142482653260231 0.117731541395187 0.0941268503665924 0.0743928700685501 0.0588738285005093 0.0662520453333855 0.0644552707672119 0.0701092854142189 0.050151776522398 0.046624343842268 0.0461862199008465 0.0465228781104088 0.0473063066601753 0.0461526848375797 0.0455530993640423 0.0456856787204742 0.0459519699215889 0.0459519699215889 0.0501092597842216 0.0698271989822388 0.100457593798637 0.0623020343482494 0.0524457991123199 0.0529654696583748 0.0734606608748436 0.118693090975285 0.162355646491051 0.207768231630325 0.231888994574547 0.266881734132767 0.282196700572968 0.314001709222794 0.323050647974014 0.297340571880341 0.25149405002594 0.195325821638107 0.210337415337563 0.195325821638107 0.15980464220047 0.13361756503582 0.0899900570511818 0.077777236700058 0.11326602846384 0.13361756503582 0.140217170119286 0.149958744645119 0.160311937332153 0.163386330008507 0.160311937332153 0.158794343471527 0.161330878734589 0.191127225756645 0.261411100625992 0.268461644649506 0.231888994574547 0.212934002280235 0.274856954813004 0.292549252510071 0.295893937349319 0.262936532497406 0.284677654504776 0.262102603912354 0.294975221157074 0.332977890968323 0.382197082042694 0.399143218994141 0.405304670333862 0.368745237588882 0.291577517986298 0.286062955856323 0.317872166633606 0.363099306821823 0.401944518089294 0.43850913643837 0.542759656906128 0.556442558765411 0.587878286838531 0.610715508460999 0.643821656703949 0.645094752311707 0.64636766910553 0.641274988651276 0.631085157394409 -9999 -9999 -9999 -9999 -9999 -9999 -9999 -9999 -9999 -9999 -9999 -9999 -9999 -9999 -9999 -9999 -9999 -9999 -9999 -9999 -9999 -9999 -9999 -9999 -9999 -9999 -9999 -9999 -9999 -9999 -9999 -9999 -9999 -9999 -9999 -9999 -9999 -9999 -9999 -9999 -9999 -9999 -9999 -9999 -9999 -9999 -9999 -9999 -9999 -9999 -9999 -9999 -9999 -9999 -9999 -9999 -9999 -9999 -9999 -9999 -9999 -9999 -9999 -9999 -9999 -9999 -9999 -9999 -9999 -9999 -9999 -9999 -9999 -9999 -9999 -9999 -9999 -9999 -9999 -9999 -9999
-9999 -9999 -9999 -9999 -9999 -9999 -9999 -9999 -9999 -9999 -9999 -9999 -9999 -9999 -9999 -9999 -9999 -9999 -9999 -9999 -9999 -9999 -9999 -9999 -9999 -9999 -9999 -9999 -9999 -9999 -9999 -9999 -9999 -9999 -9999 -9999 -9999 -9999 -9999 -9999 -9999 -9999 -9999 -9999 -9999 -9999 -9999 -9999 -9999 -9999 -9999 -9999 -9999 -9999 -9999 -9999 -9999 -9999 -9999 -9999 -9999 -9999 -9999 -9999 -9999 -9999 -9999 -9999 -9999 -9999 -9999 -9999 -9999 -9999 -9999 -9999 -9999 -9999 -9999 -9999 -9999 -9999 -9999 -9999 -9999 -9999 -9999 -9999 -9999 -9999 -9999 -9999 -9999 -9999 -9999 -9999 -9999 -9999 -9999 -9999 -9999 -9999 -9999 -9999 -9999 -9999 -9999 -9999 -9999 -9999 -9999 -9999 -9999 -9999 -9999 -9999 -9999 -9999 -9999 -9999 -9999 -9999 -9999 -9999 -9999 -9999 -9999 -9999 -9999 -9999 -9999 -9999 -9999 -9999 -9999 -9999 -9999 0.724296569824219 0.725525975227356 0.721833944320679 0.70945280790329 0.711937725543976 0.706963837146759 0.704470992088318 0.705717861652374 0.710695743560791 0.718131363391876 0.708208799362183 0.704470813274384 0.686922371387482 0.645094752311707 0.642548382282257 0.651457726955414 0.671769082546234 0.645094752311707 0.623442828655243 0.664163649082184 0.681881010532379 0.669235825538635 0.650185585021973 0.613259434700012 0.597691357135773 0.624716401100159 0.61834979057312 0.62853741645813 0.657814621925354 0.619622826576233 0.561915755271912 0.537390172481537 0.577775418758392 0.508319497108459 0.451440751552582 0.440514981746674 0.38878208398819 0.332714527845383 0.315242826938629 0.38116779923439 0.309068918228149 0.241889014840126 0.219546034932137 0.250744193792343 0.227711021900177 0.185845598578453 0.150281399488449 0.167040005326271 0.194118082523346 0.22633258998394 0.258326172828674 0.216880455613136 0.162355646491051 0.148056909441948 0.14275749027729 0.169160634279251 0.227020919322968 0.199604824185371 0.147584900259972 0.113088361918926 0.0760923847556114 0.0684553682804108 0.06060741096735 0.0606948435306549 0.0558174550533295 0.0531959533691406 0.0545573383569717 0.0540481135249138 0.0475127846002579 0.0472033955156803 0.0563315525650978 0.0498386397957802 0.0461191721260548 0.045586209744215 0.0456193424761295 0.0459519699215889 0.0472033955156803 0.0523852966725826 0.0689500495791435 0.0710532292723656 0.0529284365475178 0.0462533608078957 0.0583953000605106 0.112853720784187 0.140217170119286 0.184689536690712 0.184689536690712 0.189942270517349 0.211632236838341 0.269254446029663 0.318502068519592 0.277286380529404 0.224278122186661 0.23471012711525 0.198374018073082 0.156791150569916 0.173474222421646 0.147114276885986 0.120094873011112 0.0869813710451126 0.0748215988278389 0.0911643281579018 0.123651251196861 0.142482653260231 0.156791150569916 0.163903847336769 0.17677353322506 0.187591671943665 0.162870228290558 0.158794343471527 0.187008038163185 0.231188207864761 0.246283605694771 0.240438774228096 0.236131429672241 0.287175714969635 0.303922921419144 0.335193127393723 0.299330651760101 0.282692939043045 0.261411100625992 0.284996718168259 0.283339440822601 0.320854216814041 0.384483456611633 0.444717884063721 0.370184749364853 0.310771316289902 0.349635928869247 0.349427849054337 0.328257113695145 0.383740842342377 0.394536554813385 0.462265104055405 0.505734860897064 0.558714926242828 0.631085157394409 0.650185585021973 0.654001295566559 0.650185585021973 0.633632838726044 0.637454152107239 -9999 -9999 -9999 -9999 -9999 -9999 -9999 -9999 -9999 -9999 -9999 -9999 -9999 -9999 -9999 -9999 -9999 -9999 -9999 -9999 -9999 -9999 -9999 -9999 -9999 -9999 -9999 -9999 -9999 -9999 -9999 -9999 -9999 -9999 -9999 -9999 -9999 -9999 -9999 -9999 -9999 -9999 -9999 -9999 -9999 -9999 -9999 -9999 -9999 -9999 -9999 -9999 -9999 -9999 -9999 -9999 -9999 -9999 -9999 -9999 -9999 -9999 -9999 -9999 -9999 -9999 -9999 -9999 -9999 -9999 -9999 -9999 -9999 -9999 -9999 -9999 -9999 -9999 -9999 -9999 -9999
[truncated: 1,198,064 more chars]
