# Supplementary material for: Modeling the geographical distributions of Chordodes formosanus and its mantis hosts in Taiwan, with considerations for their niche overlaps
Source: Ecol Evol. 2022 Nov 27;12(11):e9546. doi: 10.1002/ece3.9546 (PMC9702995; doi:10.1002/ece3.9546)
Supplement: Supplementary file 1 — Appendix S1. [file ECE3-12-e9546-s001.zip › supmat2_scripts_points_rasters/rasters/tiformo3p5h.asc]

NCOLS 360 
NROWS 480 
XLLCORNER 119.5 
YLLCORNER 21.5 
CELLSIZE 0.00833333333333333 
NODATA_value -9999 
0.197360947728157 0.200352162122726 0.202222943305969 0.203998804092407 0.205165892839432 0.20459933578968 0.201572984457016 0.199440717697144 0.19969117641449 0.19755232334137 0.196828275918961 -9999 -9999 -9999 -9999 -9999 -9999 -9999 -9999 -9999 0.182130441069603 0.18336296081543 0.187214225530624 0.189213126897812 0.191344484686852 0.19464111328125 0.194220468401909 0.19628344476223 0.198589369654655 0.200193136930466 0.202832445502281 0.207928612828255 0.21271188557148 0.212598070502281 0.212481275200844 0.211041569709778 0.206600934267044 -9999 -9999 -9999 -9999 -9999 -9999 -9999 -9999 -9999 -9999 -9999 -9999 -9999 -9999 -9999 -9999 -9999 -9999 -9999 -9999 -9999 -9999 -9999 -9999 -9999 -9999 -9999 -9999 -9999 -9999 -9999 -9999 -9999 -9999 -9999 -9999 -9999 -9999 -9999 -9999 -9999 -9999 -9999 -9999 -9999 -9999 -9999 -9999 -9999 -9999 -9999 -9999 -9999 -9999 -9999 -9999 -9999 -9999 -9999 -9999 -9999 -9999 -9999 -9999 -9999 -9999 -9999 -9999 -9999 -9999 -9999 -9999 -9999 -9999 -9999 -9999 -9999 -9999 -9999 -9999 -9999 -9999 -9999 -9999 -9999 -9999 -9999 -9999 -9999 -9999 -9999 -9999 -9999 -9999 -9999 -9999 -9999 -9999 -9999 -9999 -9999 -9999 -9999 -9999 -9999 -9999 -9999 -9999 -9999 -9999 -9999 -9999 -9999 -9999 -9999 -9999 -9999 -9999 -9999 -9999 -9999 -9999 -9999 -9999 -9999 -9999 -9999 -9999 -9999 -9999 -9999 -9999 -9999 -9999 -9999 -9999 -9999 -9999 -9999 -9999 -9999 -9999 -9999 -9999 -9999 -9999 -9999 -9999 -9999 -9999 -9999 -9999 -9999 -9999 -9999 -9999 -9999 -9999 -9999 -9999 -9999 -9999 -9999 -9999 -9999 -9999 -9999 -9999 -9999 -9999 -9999 -9999 -9999 -9999 -9999 -9999 -9999 -9999 -9999 -9999 -9999 -9999 -9999 -9999 -9999 -9999 -9999 -9999 -9999 -9999 -9999 -9999 -9999 -9999 -9999 -9999 -9999 -9999 -9999 -9999 -9999 -9999 -9999 -9999 -9999 -9999 -9999 -9999 -9999 -9999 -9999 -9999 -9999 -9999 -9999 -9999 -9999 -9999 -9999 -9999 -9999 -9999 -9999 -9999 -9999 -9999 -9999 -9999 -9999 -9999 -9999 -9999 -9999 -9999 -9999 -9999 -9999 -9999 -9999 -9999 -9999 -9999 -9999 -9999 -9999 -9999 -9999 -9999 -9999 -9999 -9999 -9999 -9999 -9999 -9999 -9999 -9999 -9999 -9999 -9999 -9999 -9999 -9999 -9999 -9999 -9999 -9999 -9999 -9999 -9999 -9999 -9999 -9999 -9999 -9999 -9999 -9999 -9999 -9999 -9999 -9999 -9999 -9999 -9999 -9999 -9999 -9999 -9999 -9999 -9999 -9999 -9999 -9999 -9999 -9999 -9999 -9999 -9999 -9999 -9999 -9999 -9999 -9999 -9999 -9999 -9999 -9999 -9999 -9999 -9999 -9999 -9999 -9999 -9999 -9999 -9999 -9999 -9999 -9999 -9999 -9999 -9999 -9999
0.197191134095192 0.199204653501511 0.201897740364075 0.203453660011292 0.206357643008232 0.206983119249344 0.201969727873802 0.19953028857708 0.197978317737579 0.195899680256844 0.193560421466827 -9999 0.190502837300301 -9999 -9999 -9999 -9999 -9999 -9999 -9999 -9999 0.183701112866402 0.188364699482918 0.190975025296211 -9999 0.195869490504265 -9999 -9999 0.199310570955276 0.201165035367012 0.203673958778381 0.208098649978638 0.2101159542799 0.210633769631386 0.212289273738861 0.212259531021118 0.209308549761772 0.205949753522873 0.202969431877136 -9999 -9999 -9999 -9999 -9999 -9999 -9999 -9999 -9999 -9999 -9999 -9999 -9999 -9999 -9999 -9999 -9999 -9999 -9999 -9999 -9999 -9999 -9999 -9999 -9999 -9999 -9999 -9999 -9999 -9999 -9999 -9999 -9999 -9999 -9999 -9999 -9999 -9999 -9999 -9999 -9999 -9999 -9999 -9999 -9999 -9999 -9999 -9999 -9999 -9999 -9999 -9999 -9999 -9999 -9999 -9999 -9999 -9999 -9999 -9999 -9999 -9999 -9999 -9999 -9999 -9999 -9999 -9999 -9999 -9999 -9999 -9999 -9999 -9999 -9999 -9999 -9999 -9999 -9999 -9999 -9999 -9999 -9999 -9999 -9999 -9999 -9999 -9999 -9999 -9999 -9999 -9999 -9999 -9999 -9999 -9999 -9999 -9999 -9999 -9999 -9999 -9999 -9999 -9999 -9999 -9999 -9999 -9999 -9999 -9999 -9999 -9999 -9999 -9999 -9999 -9999 -9999 -9999 -9999 -9999 -9999 -9999 -9999 -9999 -9999 -9999 -9999 -9999 -9999 -9999 -9999 -9999 -9999 -9999 -9999 -9999 -9999 -9999 -9999 -9999 -9999 -9999 -9999 -9999 -9999 -9999 -9999 -9999 -9999 -9999 -9999 -9999 -9999 -9999 -9999 -9999 -9999 -9999 -9999 -9999 -9999 -9999 -9999 -9999 -9999 -9999 -9999 -9999 -9999 -9999 -9999 -9999 -9999 -9999 -9999 -9999 -9999 -9999 -9999 -9999 -9999 -9999 -9999 -9999 -9999 -9999 -9999 -9999 -9999 -9999 -9999 -9999 -9999 -9999 -9999 -9999 -9999 -9999 -9999 -9999 -9999 -9999 -9999 -9999 -9999 -9999 -9999 -9999 -9999 -9999 -9999 -9999 -9999 -9999 -9999 -9999 -9999 -9999 -9999 -9999 -9999 -9999 -9999 -9999 -9999 -9999 -9999 -9999 -9999 -9999 -9999 -9999 -9999 -9999 -9999 -9999 -9999 -9999 -9999 -9999 -9999 -9999 -9999 -9999 -9999 -9999 -9999 -9999 -9999 -9999 -9999 -9999 -9999 -9999 -9999 -9999 -9999 -9999 -9999 -9999 -9999 -9999 -9999 -9999 -9999 -9999 -9999 -9999 -9999 -9999 -9999 -9999 -9999 0.730708956718445 -9999 -9999 -9999 -9999 -9999 -9999 -9999 -9999 -9999 -9999 -9999 -9999 -9999 -9999 -9999 -9999 -9999 -9999 -9999 -9999 -9999 -9999 -9999 -9999 -9999 -9999 -9999 -9999 -9999 -9999 -9999 -9999 -9999 -9999 -9999 -9999 -9999 -9999 -9999 -9999 -9999 -9999 -9999 -9999 -9999 -9999 -9999
0.198254480957985 0.198310479521751 0.199302464723587 0.203073024749756 0.204326942563057 0.205825880169868 0.203563407063484 0.201871395111084 0.200003236532211 0.197090372443199 0.195915967226028 0.192547172307968 0.190018728375435 -9999 -9999 -9999 -9999 -9999 -9999 -9999 -9999 0.186720430850983 -9999 -9999 -9999 -9999 0.199995189905167 0.201038524508476 0.201659083366394 0.2013980448246 0.202697798609734 0.204552844166756 0.204354077577591 0.206973001360893 0.209098249673843 0.209979772567749 0.210795924067497 0.209199532866478 0.206586748361588 0.206326335668564 0.204075291752815 -9999 0.198651179671288 -9999 -9999 -9999 -9999 -9999 -9999 -9999 -9999 -9999 -9999 -9999 -9999 -9999 -9999 -9999 -9999 -9999 -9999 -9999 -9999 -9999 -9999 -9999 -9999 -9999 -9999 -9999 -9999 -9999 -9999 -9999 -9999 -9999 -9999 -9999 -9999 -9999 -9999 -9999 -9999 -9999 -9999 -9999 -9999 -9999 -9999 -9999 -9999 -9999 -9999 -9999 -9999 -9999 -9999 -9999 -9999 -9999 -9999 -9999 -9999 -9999 -9999 -9999 -9999 -9999 -9999 -9999 -9999 -9999 -9999 -9999 -9999 -9999 -9999 -9999 -9999 -9999 -9999 -9999 -9999 -9999 -9999 -9999 -9999 -9999 -9999 -9999 -9999 -9999 -9999 -9999 -9999 -9999 -9999 -9999 -9999 -9999 -9999 -9999 -9999 -9999 -9999 -9999 -9999 -9999 -9999 -9999 -9999 -9999 -9999 -9999 -9999 -9999 -9999 -9999 -9999 -9999 -9999 -9999 -9999 -9999 -9999 -9999 -9999 -9999 -9999 -9999 -9999 -9999 -9999 -9999 -9999 -9999 -9999 -9999 -9999 -9999 -9999 -9999 -9999 -9999 -9999 -9999 -9999 -9999 -9999 -9999 -9999 -9999 -9999 -9999 -9999 -9999 -9999 -9999 -9999 -9999 -9999 -9999 -9999 -9999 -9999 -9999 -9999 -9999 -9999 -9999 -9999 -9999 -9999 -9999 -9999 -9999 -9999 -9999 -9999 -9999 -9999 -9999 -9999 -9999 -9999 -9999 -9999 -9999 -9999 -9999 -9999 -9999 -9999 -9999 -9999 -9999 -9999 -9999 -9999 -9999 -9999 -9999 -9999 -9999 -9999 -9999 -9999 -9999 -9999 -9999 -9999 -9999 -9999 -9999 -9999 -9999 -9999 -9999 -9999 -9999 -9999 -9999 -9999 -9999 -9999 -9999 -9999 -9999 -9999 -9999 -9999 -9999 -9999 -9999 -9999 -9999 -9999 -9999 -9999 -9999 -9999 -9999 -9999 -9999 -9999 -9999 -9999 -9999 -9999 -9999 -9999 -9999 -9999 -9999 -9999 -9999 -9999 -9999 -9999 -9999 -9999 -9999 -9999 -9999 -9999 -9999 -9999 -9999 -9999 -9999 -9999 -9999 -9999 -9999 -9999 -9999 -9999 -9999 -9999 -9999 -9999 -9999 -9999 -9999 -9999 -9999 -9999 -9999 -9999 -9999 -9999 -9999 -9999 -9999 -9999 -9999 -9999 -9999 -9999 -9999 -9999 -9999 -9999 -9999 -9999 -9999 -9999 -9999 -9999 -9999 -9999 -9999 -9999 -9999 -9999 -9999 -9999 -9999 -9999 -9999
0.195463165640831 0.197774916887283 0.199110820889473 0.200001046061516 0.202150821685791 0.204820021986961 0.20405487716198 0.201847970485687 0.20001408457756 0.197375163435936 0.196285486221313 0.192854732275009 0.190832585096359 -9999 -9999 -9999 -9999 -9999 -9999 -9999 -9999 -9999 -9999 -9999 0.195955514907837 -9999 0.198196560144424 0.199774384498596 0.200753509998322 0.200601607561111 0.201866984367371 0.203940838575363 0.205521896481514 0.205655485391617 0.205078348517418 0.207052871584892 0.20752489566803 0.204996421933174 -9999 -9999 0.200583949685097 0.200286939740181 0.200508147478104 -9999 -9999 -9999 -9999 -9999 -9999 -9999 -9999 -9999 -9999 -9999 -9999 -9999 -9999 -9999 -9999 -9999 -9999 -9999 -9999 -9999 -9999 -9999 -9999 -9999 -9999 -9999 -9999 -9999 -9999 -9999 -9999 -9999 -9999 -9999 -9999 -9999 -9999 -9999 -9999 -9999 -9999 -9999 -9999 -9999 -9999 -9999 -9999 -9999 -9999 -9999 -9999 -9999 -9999 -9999 -9999 -9999 -9999 -9999 -9999 -9999 -9999 -9999 -9999 -9999 -9999 -9999 -9999 -9999 -9999 -9999 -9999 -9999 -9999 -9999 -9999 -9999 -9999 -9999 -9999 -9999 -9999 -9999 -9999 -9999 -9999 -9999 -9999 -9999 -9999 -9999 -9999 -9999 -9999 -9999 -9999 -9999 -9999 -9999 -9999 -9999 -9999 -9999 -9999 -9999 -9999 -9999 -9999 -9999 -9999 -9999 -9999 -9999 -9999 -9999 -9999 -9999 -9999 -9999 -9999 -9999 -9999 -9999 -9999 -9999 -9999 -9999 -9999 -9999 -9999 -9999 -9999 -9999 -9999 -9999 -9999 -9999 -9999 -9999 -9999 -9999 -9999 -9999 -9999 -9999 -9999 -9999 -9999 -9999 -9999 -9999 -9999 -9999 -9999 -9999 -9999 -9999 -9999 -9999 -9999 -9999 -9999 -9999 -9999 -9999 -9999 -9999 -9999 -9999 -9999 -9999 -9999 -9999 -9999 -9999 -9999 -9999 -9999 -9999 -9999 -9999 -9999 -9999 -9999 -9999 -9999 -9999 -9999 -9999 -9999 -9999 -9999 -9999 -9999 -9999 -9999 -9999 -9999 -9999 -9999 -9999 -9999 -9999 -9999 -9999 -9999 -9999 -9999 -9999 -9999 -9999 -9999 -9999 -9999 -9999 -9999 -9999 -9999 -9999 -9999 -9999 -9999 -9999 -9999 -9999 -9999 -9999 -9999 -9999 -9999 -9999 -9999 -9999 -9999 -9999 -9999 -9999 -9999 -9999 -9999 -9999 -9999 -9999 -9999 -9999 -9999 -9999 -9999 -9999 -9999 -9999 -9999 -9999 -9999 -9999 -9999 -9999 -9999 -9999 -9999 -9999 -9999 -9999 -9999 -9999 -9999 -9999 -9999 -9999 -9999 -9999 -9999 -9999 -9999 -9999 -9999 -9999 -9999 -9999 -9999 -9999 -9999 -9999 -9999 -9999 -9999 -9999 -9999 -9999 -9999 -9999 -9999 -9999 -9999 -9999 -9999 -9999 -9999 -9999 -9999 -9999 -9999 -9999 -9999 -9999 -9999 -9999 -9999 -9999 -9999 -9999 -9999 -9999 -9999 -9999 -9999 -9999
0.194674074649811 0.197176441550255 0.19733227789402 0.198064610362053 0.199890643358231 0.201654240489006 0.200564220547676 0.199074685573578 0.197938531637192 0.194805666804314 0.193708449602127 0.191376551985741 0.189462751150131 0.188424110412598 0.185374066233635 0.183442443609238 0.184689968824387 -9999 -9999 -9999 -9999 -9999 0.193713486194611 0.194723561406136 0.193773731589317 0.197779670357704 0.198419466614723 0.199532747268677 0.20066787302494 0.201289296150208 0.202493071556091 0.203728973865509 0.204842001199722 0.204075813293457 0.203754767775536 0.203638002276421 -9999 -9999 -9999 -9999 -9999 0.2005924731493 -9999 -9999 -9999 -9999 -9999 -9999 -9999 -9999 -9999 -9999 -9999 -9999 -9999 -9999 -9999 -9999 -9999 -9999 -9999 -9999 -9999 -9999 -9999 -9999 -9999 -9999 -9999 -9999 -9999 -9999 -9999 -9999 -9999 -9999 -9999 -9999 -9999 -9999 -9999 -9999 -9999 -9999 -9999 -9999 -9999 -9999 -9999 -9999 -9999 -9999 -9999 -9999 -9999 -9999 -9999 -9999 -9999 -9999 -9999 -9999 -9999 -9999 -9999 -9999 -9999 -9999 -9999 -9999 -9999 -9999 -9999 -9999 -9999 -9999 -9999 -9999 -9999 -9999 -9999 -9999 -9999 -9999 -9999 -9999 -9999 -9999 -9999 -9999 -9999 -9999 -9999 -9999 -9999 -9999 -9999 -9999 -9999 -9999 -9999 -9999 -9999 -9999 -9999 -9999 -9999 -9999 -9999 -9999 -9999 -9999 -9999 -9999 -9999 -9999 -9999 -9999 -9999 -9999 -9999 -9999 -9999 -9999 -9999 -9999 -9999 -9999 -9999 -9999 -9999 -9999 -9999 -9999 -9999 -9999 -9999 -9999 -9999 -9999 -9999 -9999 -9999 -9999 -9999 -9999 -9999 -9999 -9999 -9999 -9999 -9999 -9999 -9999 -9999 -9999 -9999 -9999 -9999 -9999 -9999 -9999 -9999 -9999 -9999 -9999 -9999 -9999 -9999 -9999 -9999 -9999 -9999 -9999 -9999 -9999 -9999 -9999 -9999 -9999 -9999 -9999 -9999 -9999 -9999 -9999 -9999 -9999 -9999 -9999 -9999 -9999 -9999 -9999 -9999 -9999 -9999 -9999 -9999 -9999 -9999 -9999 -9999 -9999 -9999 -9999 -9999 -9999 -9999 -9999 -9999 -9999 -9999 -9999 -9999 -9999 -9999 -9999 -9999 -9999 -9999 -9999 -9999 -9999 -9999 -9999 -9999 -9999 -9999 -9999 -9999 -9999 -9999 -9999 -9999 -9999 -9999 -9999 -9999 -9999 -9999 -9999 -9999 -9999 -9999 -9999 -9999 -9999 -9999 -9999 -9999 -9999 -9999 -9999 -9999 -9999 -9999 -9999 -9999 -9999 -9999 -9999 -9999 -9999 -9999 -9999 -9999 -9999 -9999 -9999 -9999 -9999 -9999 -9999 -9999 -9999 -9999 -9999 -9999 -9999 -9999 -9999 -9999 -9999 -9999 -9999 -9999 -9999 -9999 -9999 -9999 -9999 -9999 -9999 -9999 -9999 -9999 -9999 -9999 -9999 -9999 -9999 -9999 -9999 -9999 -9999 -9999 -9999 -9999 -9999 -9999 -9999 -9999 -9999 -9999 -9999 -9999 -9999 -9999 -9999
0.193993717432022 0.194279626011848 0.196414560079575 0.198019117116928 0.198696702718735 0.198454976081848 0.197484523057938 0.196306154131889 0.195408061146736 -9999 0.19212843477726 0.189294621348381 0.187766864895821 0.188056915998459 0.185867637395859 0.184674948453903 -9999 -9999 -9999 -9999 -9999 -9999 0.195138350129128 -9999 0.19564388692379 0.198077619075775 0.198774054646492 0.199213042855263 0.200835943222046 0.201884433627129 0.202330932021141 0.203524827957153 0.202646642923355 0.202299132943153 -9999 -9999 -9999 -9999 -9999 -9999 -9999 -9999 -9999 -9999 -9999 -9999 -9999 -9999 -9999 -9999 -9999 -9999 -9999 -9999 -9999 -9999 -9999 -9999 -9999 -9999 -9999 -9999 -9999 -9999 -9999 -9999 -9999 -9999 -9999 -9999 -9999 -9999 -9999 -9999 -9999 -9999 -9999 -9999 -9999 -9999 -9999 -9999 -9999 -9999 -9999 -9999 -9999 -9999 -9999 -9999 -9999 -9999 -9999 -9999 -9999 -9999 -9999 -9999 -9999 -9999 -9999 -9999 -9999 -9999 -9999 -9999 -9999 -9999 -9999 -9999 -9999 -9999 -9999 -9999 -9999 -9999 -9999 -9999 -9999 -9999 -9999 -9999 -9999 -9999 -9999 -9999 -9999 -9999 -9999 -9999 -9999 -9999 -9999 -9999 -9999 -9999 -9999 -9999 -9999 -9999 -9999 -9999 -9999 -9999 -9999 -9999 -9999 -9999 -9999 -9999 -9999 -9999 -9999 -9999 -9999 -9999 -9999 -9999 -9999 -9999 -9999 -9999 -9999 -9999 -9999 -9999 -9999 -9999 -9999 -9999 -9999 -9999 -9999 -9999 -9999 -9999 -9999 -9999 -9999 -9999 -9999 -9999 -9999 -9999 -9999 -9999 -9999 -9999 -9999 -9999 -9999 -9999 -9999 -9999 -9999 -9999 -9999 -9999 -9999 -9999 -9999 -9999 -9999 -9999 -9999 -9999 -9999 -9999 -9999 -9999 -9999 -9999 -9999 -9999 -9999 -9999 -9999 -9999 -9999 -9999 -9999 -9999 -9999 -9999 -9999 -9999 -9999 -9999 -9999 -9999 -9999 -9999 -9999 -9999 -9999 -9999 -9999 -9999 -9999 -9999 -9999 -9999 -9999 -9999 -9999 -9999 -9999 -9999 -9999 -9999 -9999 -9999 -9999 -9999 -9999 -9999 -9999 -9999 -9999 -9999 -9999 -9999 -9999 -9999 -9999 -9999 -9999 -9999 -9999 -9999 -9999 -9999 -9999 -9999 -9999 -9999 -9999 -9999 -9999 -9999 -9999 -9999 -9999 -9999 -9999 -9999 -9999 -9999 -9999 -9999 -9999 -9999 -9999 -9999 -9999 -9999 -9999 -9999 -9999 -9999 -9999 -9999 -9999 -9999 -9999 -9999 -9999 -9999 -9999 -9999 -9999 -9999 -9999 -9999 -9999 -9999 -9999 -9999 -9999 -9999 -9999 -9999 -9999 -9999 -9999 -9999 -9999 -9999 -9999 -9999 -9999 -9999 -9999 -9999 -9999 -9999 -9999 -9999 -9999 -9999 -9999 -9999 -9999 -9999 -9999 -9999 -9999 -9999 -9999 -9999 -9999 -9999 -9999 -9999 -9999 -9999 -9999 -9999 -9999 -9999
0.193295553326607 0.193246737122536 0.195218324661255 0.198277667164803 0.197541236877441 0.197026625275612 -9999 -9999 -9999 -9999 0.190581575036049 0.18881356716156 0.187800154089928 0.187462538480759 0.186354592442513 -9999 -9999 -9999 -9999 -9999 -9999 -9999 0.194254279136658 -9999 0.197370111942291 0.198092326521873 0.198931619524956 0.199756622314453 0.200222939252853 0.201184034347534 0.200696915388107 0.199597433209419 0.200479626655579 -9999 -9999 -9999 0.200951039791107 -9999 -9999 -9999 -9999 -9999 -9999 -9999 -9999 -9999 -9999 -9999 -9999 -9999 -9999 -9999 -9999 -9999 -9999 -9999 -9999 -9999 -9999 -9999 -9999 -9999 -9999 -9999 -9999 -9999 -9999 -9999 -9999 -9999 -9999 -9999 -9999 -9999 -9999 -9999 -9999 -9999 -9999 -9999 -9999 -9999 -9999 -9999 -9999 -9999 -9999 -9999 -9999 -9999 -9999 -9999 -9999 -9999 -9999 -9999 -9999 -9999 -9999 -9999 -9999 -9999 -9999 -9999 -9999 -9999 -9999 -9999 -9999 -9999 -9999 -9999 -9999 -9999 -9999 -9999 -9999 -9999 -9999 -9999 -9999 -9999 -9999 -9999 -9999 -9999 -9999 -9999 -9999 -9999 -9999 -9999 -9999 -9999 -9999 -9999 -9999 -9999 -9999 -9999 -9999 -9999 -9999 -9999 -9999 -9999 -9999 -9999 -9999 -9999 -9999 -9999 -9999 -9999 -9999 -9999 -9999 -9999 -9999 -9999 -9999 -9999 -9999 -9999 -9999 -9999 -9999 -9999 -9999 -9999 -9999 -9999 -9999 -9999 -9999 -9999 -9999 -9999 -9999 -9999 -9999 -9999 -9999 -9999 -9999 -9999 -9999 -9999 -9999 -9999 -9999 -9999 -9999 -9999 -9999 -9999 -9999 -9999 -9999 -9999 -9999 -9999 -9999 -9999 -9999 -9999 -9999 -9999 -9999 -9999 -9999 -9999 -9999 -9999 -9999 -9999 -9999 -9999 -9999 -9999 -9999 -9999 -9999 -9999 -9999 -9999 -9999 -9999 -9999 -9999 -9999 -9999 -9999 -9999 -9999 -9999 -9999 -9999 -9999 -9999 -9999 -9999 -9999 -9999 -9999 -9999 -9999 -9999 -9999 -9999 -9999 -9999 -9999 -9999 -9999 -9999 -9999 -9999 -9999 -9999 -9999 -9999 -9999 -9999 -9999 -9999 -9999 -9999 -9999 -9999 -9999 -9999 -9999 -9999 -9999 -9999 -9999 -9999 -9999 -9999 -9999 -9999 -9999 -9999 -9999 -9999 -9999 -9999 -9999 -9999 -9999 -9999 -9999 -9999 -9999 -9999 -9999 -9999 -9999 -9999 -9999 -9999 -9999 -9999 -9999 -9999 -9999 -9999 -9999 -9999 -9999 -9999 -9999 -9999 -9999 -9999 -9999 -9999 -9999 -9999 -9999 -9999 -9999 -9999 -9999 -9999 -9999 -9999 -9999 -9999 -9999 -9999 -9999 -9999 -9999 -9999 -9999 -9999 -9999 -9999 -9999 -9999 -9999 -9999 -9999 -9999 -9999 -9999 -9999 -9999 -9999 -9999 -9999 -9999 -9999 -9999 -9999 -9999 -9999 -9999
0.192598357796669 0.194413274526596 0.195673525333405 0.196303397417068 0.194881960749626 0.194623857736588 -9999 -9999 -9999 -9999 0.189564436674118 0.188201189041138 0.188430353999138 -9999 -9999 -9999 -9999 -9999 -9999 -9999 -9999 -9999 -9999 -9999 0.197026371955872 0.198554024100304 0.198495671153069 0.20009434223175 0.201053589582443 0.200431734323502 0.198722273111343 -9999 -9999 -9999 -9999 -9999 -9999 -9999 -9999 -9999 -9999 -9999 -9999 -9999 -9999 -9999 -9999 -9999 -9999 -9999 -9999 -9999 0.236627101898193 -9999 -9999 -9999 -9999 -9999 -9999 -9999 -9999 -9999 -9999 -9999 -9999 -9999 -9999 -9999 -9999 -9999 -9999 -9999 -9999 -9999 -9999 -9999 -9999 -9999 -9999 -9999 -9999 -9999 -9999 -9999 -9999 -9999 -9999 -9999 -9999 -9999 -9999 -9999 -9999 -9999 -9999 -9999 -9999 -9999 -9999 -9999 -9999 -9999 -9999 -9999 -9999 -9999 -9999 -9999 -9999 -9999 -9999 -9999 -9999 -9999 -9999 -9999 -9999 -9999 -9999 -9999 -9999 -9999 -9999 -9999 -9999 -9999 -9999 -9999 -9999 -9999 -9999 -9999 -9999 -9999 -9999 -9999 -9999 -9999 -9999 -9999 -9999 -9999 -9999 -9999 -9999 -9999 -9999 -9999 -9999 -9999 -9999 -9999 -9999 -9999 -9999 -9999 -9999 -9999 -9999 -9999 -9999 -9999 -9999 -9999 -9999 -9999 -9999 -9999 -9999 -9999 -9999 -9999 -9999 -9999 -9999 -9999 -9999 -9999 -9999 -9999 -9999 -9999 -9999 -9999 -9999 -9999 -9999 -9999 -9999 -9999 -9999 -9999 -9999 -9999 -9999 -9999 -9999 -9999 -9999 -9999 -9999 -9999 -9999 -9999 -9999 -9999 -9999 -9999 -9999 -9999 -9999 -9999 -9999 -9999 -9999 -9999 -9999 -9999 -9999 -9999 -9999 -9999 -9999 -9999 -9999 -9999 -9999 -9999 -9999 -9999 -9999 -9999 -9999 -9999 -9999 -9999 -9999 -9999 -9999 -9999 -9999 -9999 -9999 -9999 -9999 -9999 -9999 -9999 -9999 -9999 -9999 -9999 -9999 -9999 -9999 -9999 -9999 -9999 -9999 -9999 -9999 -9999 -9999 -9999 -9999 -9999 -9999 -9999 -9999 -9999 -9999 -9999 -9999 -9999 -9999 -9999 -9999 -9999 -9999 -9999 -9999 -9999 -9999 -9999 -9999 -9999 -9999 -9999 -9999 -9999 -9999 -9999 -9999 -9999 -9999 -9999 -9999 -9999 -9999 -9999 -9999 -9999 -9999 -9999 -9999 -9999 -9999 -9999 -9999 -9999 -9999 -9999 -9999 -9999 -9999 -9999 -9999 -9999 -9999 -9999 -9999 -9999 -9999 -9999 -9999 -9999 -9999 -9999 -9999 -9999 -9999 -9999 -9999 -9999 -9999 -9999 -9999 -9999 -9999 -9999 -9999 -9999 -9999 -9999 -9999 -9999 -9999 -9999 -9999 -9999 -9999 -9999 -9999 -9999 -9999 -9999 -9999 -9999 -9999 -9999
0.19462151825428 0.195824563503265 0.195576190948486 0.195339113473892 -9999 -9999 -9999 0.190962985157967 -9999 -9999 -9999 0.189244404435158 0.18939146399498 0.188707768917084 -9999 0.189593657851219 0.1878652125597 -9999 -9999 -9999 -9999 -9999 -9999 -9999 -9999 0.199070081114769 0.200455382466316 0.199716150760651 0.20033897459507 0.20001856982708 -9999 -9999 -9999 -9999 -9999 -9999 -9999 -9999 -9999 -9999 -9999 -9999 -9999 -9999 -9999 -9999 -9999 -9999 -9999 -9999 -9999 -9999 -9999 -9999 -9999 -9999 -9999 -9999 -9999 -9999 -9999 -9999 -9999 -9999 -9999 -9999 -9999 -9999 -9999 -9999 -9999 -9999 -9999 -9999 -9999 -9999 -9999 -9999 -9999 -9999 -9999 -9999 -9999 -9999 -9999 -9999 -9999 -9999 -9999 -9999 -9999 -9999 -9999 -9999 -9999 -9999 -9999 -9999 -9999 -9999 -9999 -9999 -9999 -9999 -9999 -9999 -9999 -9999 -9999 -9999 -9999 -9999 -9999 -9999 -9999 -9999 -9999 -9999 -9999 -9999 -9999 -9999 -9999 -9999 -9999 -9999 -9999 -9999 -9999 -9999 -9999 -9999 -9999 -9999 -9999 -9999 -9999 -9999 -9999 -9999 -9999 -9999 -9999 -9999 -9999 -9999 -9999 -9999 -9999 -9999 -9999 -9999 -9999 -9999 -9999 -9999 -9999 -9999 -9999 -9999 -9999 -9999 -9999 -9999 -9999 -9999 -9999 -9999 -9999 -9999 -9999 -9999 -9999 -9999 -9999 -9999 -9999 -9999 -9999 -9999 -9999 -9999 -9999 -9999 -9999 -9999 -9999 -9999 -9999 -9999 -9999 -9999 -9999 -9999 -9999 -9999 -9999 -9999 -9999 -9999 -9999 -9999 -9999 -9999 -9999 -9999 -9999 -9999 -9999 -9999 -9999 -9999 -9999 -9999 -9999 -9999 -9999 -9999 -9999 -9999 -9999 -9999 -9999 -9999 -9999 -9999 -9999 -9999 -9999 -9999 -9999 -9999 -9999 -9999 -9999 -9999 -9999 -9999 -9999 -9999 -9999 -9999 -9999 -9999 -9999 -9999 -9999 -9999 -9999 -9999 -9999 -9999 -9999 -9999 -9999 -9999 -9999 -9999 -9999 -9999 -9999 -9999 -9999 -9999 -9999 -9999 -9999 -9999 -9999 -9999 -9999 -9999 -9999 -9999 -9999 -9999 -9999 -9999 -9999 -9999 -9999 -9999 -9999 -9999 -9999 -9999 -9999 -9999 -9999 -9999 -9999 -9999 -9999 -9999 -9999 -9999 -9999 -9999 -9999 -9999 -9999 -9999 -9999 -9999 -9999 -9999 -9999 -9999 -9999 -9999 -9999 -9999 -9999 -9999 -9999 -9999 -9999 -9999 -9999 -9999 -9999 -9999 -9999 -9999 -9999 -9999 -9999 -9999 -9999 -9999 -9999 -9999 -9999 -9999 -9999 -9999 -9999 -9999 -9999 -9999 -9999 -9999 -9999 -9999 -9999 -9999 -9999 -9999 -9999 -9999 -9999 -9999 -9999 -9999 -9999 -9999 -9999 -9999 -9999 -9999
0.195141658186913 0.195596367120743 0.195717379450798 0.196606487035751 -9999 -9999 0.192039638757706 -9999 -9999 -9999 0.186292693018913 0.186577260494232 0.18886698782444 0.189444690942764 0.189021348953247 0.192248404026031 0.191189914941788 0.191045314073563 -9999 0.192108482122421 -9999 -9999 -9999 -9999 -9999 -9999 -9999 0.19880722463131 0.199105352163315 0.198663219809532 -9999 -9999 -9999 -9999 -9999 -9999 -9999 -9999 -9999 -9999 -9999 -9999 -9999 -9999 -9999 -9999 -9999 -9999 -9999 -9999 -9999 -9999 -9999 -9999 -9999 -9999 -9999 -9999 -9999 -9999 -9999 -9999 -9999 -9999 -9999 -9999 -9999 -9999 -9999 -9999 -9999 -9999 -9999 -9999 -9999 -9999 -9999 -9999 -9999 -9999 -9999 -9999 -9999 -9999 -9999 -9999 -9999 -9999 -9999 -9999 -9999 -9999 -9999 -9999 -9999 -9999 -9999 -9999 -9999 -9999 -9999 -9999 -9999 -9999 -9999 -9999 -9999 -9999 -9999 -9999 -9999 -9999 -9999 -9999 -9999 -9999 -9999 -9999 -9999 -9999 -9999 -9999 -9999 -9999 -9999 -9999 -9999 -9999 -9999 -9999 -9999 -9999 -9999 -9999 -9999 -9999 -9999 -9999 -9999 -9999 -9999 -9999 -9999 -9999 -9999 -9999 -9999 -9999 -9999 -9999 -9999 -9999 -9999 -9999 -9999 -9999 -9999 -9999 -9999 -9999 -9999 -9999 -9999 -9999 -9999 -9999 -9999 -9999 -9999 -9999 -9999 -9999 -9999 -9999 -9999 -9999 -9999 -9999 -9999 -9999 -9999 -9999 -9999 -9999 -9999 -9999 -9999 -9999 -9999 -9999 -9999 -9999 -9999 -9999 -9999 -9999 -9999 -9999 -9999 -9999 -9999 -9999 -9999 -9999 -9999 -9999 -9999 -9999 -9999 -9999 -9999 -9999 -9999 -9999 -9999 -9999 -9999 -9999 -9999 -9999 -9999 -9999 -9999 -9999 -9999 -9999 -9999 -9999 -9999 -9999 -9999 -9999 -9999 -9999 -9999 -9999 -9999 -9999 -9999 -9999 -9999 -9999 -9999 -9999 -9999 -9999 -9999 -9999 -9999 -9999 -9999 -9999 -9999 -9999 -9999 -9999 -9999 -9999 -9999 -9999 -9999 -9999 -9999 -9999 -9999 -9999 -9999 -9999 -9999 -9999 -9999 -9999 -9999 -9999 -9999 -9999 -9999 -9999 -9999 -9999 -9999 -9999 -9999 -9999 -9999 -9999 -9999 -9999 -9999 -9999 -9999 -9999 -9999 -9999 -9999 -9999 -9999 -9999 -9999 -9999 -9999 -9999 -9999 -9999 -9999 -9999 -9999 -9999 -9999 -9999 -9999 -9999 -9999 -9999 -9999 -9999 -9999 -9999 -9999 -9999 -9999 -9999 -9999 -9999 -9999 -9999 -9999 -9999 -9999 -9999 -9999 -9999 -9999 -9999 -9999 -9999 -9999 -9999 -9999 -9999 -9999 -9999 -9999 -9999 -9999 -9999 -9999 -9999 -9999 -9999 -9999 -9999 -9999 -9999 -9999 -9999 -9999 -9999 -9999 -9999
0.194233059883118 0.193474888801575 0.194065883755684 -9999 0.196639612317085 -9999 -9999 0.191384807229042 -9999 -9999 0.186807975172997 0.186771675944328 0.187872514128685 0.188927248120308 0.189784348011017 0.192226678133011 0.193081498146057 0.19262070953846 0.193553045392036 0.192704886198044 -9999 -9999 -9999 -9999 -9999 -9999 -9999 -9999 -9999 0.197747096419334 0.197380155324936 0.196386680006981 0.193685263395309 -9999 -9999 -9999 -9999 -9999 -9999 -9999 -9999 -9999 -9999 -9999 -9999 -9999 -9999 -9999 -9999 -9999 -9999 -9999 -9999 -9999 -9999 -9999 -9999 -9999 -9999 -9999 -9999 -9999 -9999 -9999 -9999 -9999 -9999 -9999 -9999 -9999 -9999 -9999 -9999 -9999 -9999 -9999 -9999 -9999 -9999 -9999 -9999 -9999 -9999 -9999 -9999 -9999 -9999 -9999 -9999 -9999 -9999 -9999 -9999 -9999 -9999 -9999 -9999 -9999 -9999 -9999 -9999 -9999 -9999 -9999 -9999 -9999 -9999 -9999 -9999 -9999 -9999 -9999 -9999 -9999 -9999 -9999 -9999 -9999 -9999 -9999 -9999 -9999 -9999 -9999 -9999 -9999 -9999 -9999 -9999 -9999 -9999 -9999 -9999 -9999 -9999 -9999 -9999 -9999 -9999 -9999 -9999 -9999 -9999 -9999 -9999 -9999 -9999 -9999 -9999 -9999 -9999 -9999 -9999 -9999 -9999 -9999 -9999 -9999 -9999 -9999 -9999 -9999 -9999 -9999 -9999 -9999 -9999 -9999 -9999 -9999 -9999 -9999 -9999 -9999 -9999 -9999 -9999 -9999 -9999 -9999 -9999 -9999 -9999 -9999 -9999 -9999 -9999 -9999 -9999 -9999 -9999 -9999 -9999 -9999 -9999 -9999 -9999 -9999 -9999 -9999 -9999 -9999 -9999 -9999 -9999 -9999 -9999 -9999 -9999 -9999 -9999 -9999 -9999 -9999 -9999 -9999 -9999 -9999 -9999 -9999 -9999 -9999 -9999 -9999 -9999 -9999 -9999 -9999 -9999 -9999 -9999 -9999 -9999 -9999 -9999 -9999 -9999 -9999 -9999 -9999 -9999 -9999 -9999 -9999 -9999 -9999 -9999 -9999 -9999 -9999 -9999 -9999 -9999 -9999 -9999 -9999 -9999 -9999 -9999 -9999 -9999 -9999 -9999 -9999 -9999 -9999 -9999 -9999 -9999 -9999 -9999 -9999 -9999 -9999 -9999 -9999 -9999 -9999 -9999 -9999 -9999 -9999 -9999 -9999 -9999 -9999 -9999 -9999 -9999 -9999 -9999 -9999 -9999 -9999 -9999 -9999 -9999 -9999 -9999 -9999 -9999 -9999 -9999 -9999 -9999 -9999 -9999 -9999 -9999 -9999 -9999 -9999 -9999 -9999 -9999 -9999 -9999 -9999 -9999 -9999 -9999 -9999 -9999 -9999 -9999 -9999 -9999 -9999 -9999 -9999 -9999 -9999 -9999 -9999 -9999 -9999 -9999 -9999 -9999 -9999 -9999 -9999 -9999 -9999 -9999 -9999 -9999 -9999 -9999 -9999 -9999 -9999 -9999 -9999 -9999 -9999 -9999 -9999 -9999 -9999
-9999 0.191178768873215 0.194742500782013 -9999 -9999 -9999 0.192412510514259 0.190539196133614 0.190666720271111 -9999 0.186721608042717 0.187007233500481 0.188441291451454 0.189209342002869 0.190534368157387 0.191059082746506 0.191508606076241 0.192140117287636 -9999 -9999 -9999 -9999 -9999 -9999 -9999 -9999 -9999 -9999 -9999 -9999 0.197706818580627 0.195738255977631 0.194432139396667 -9999 -9999 -9999 -9999 -9999 -9999 -9999 -9999 -9999 -9999 -9999 -9999 -9999 -9999 -9999 -9999 -9999 -9999 -9999 -9999 -9999 -9999 -9999 -9999 -9999 -9999 -9999 -9999 -9999 -9999 -9999 -9999 -9999 -9999 -9999 -9999 -9999 -9999 -9999 -9999 -9999 -9999 -9999 -9999 -9999 -9999 -9999 -9999 -9999 -9999 -9999 -9999 -9999 -9999 -9999 -9999 -9999 -9999 -9999 -9999 -9999 -9999 -9999 -9999 -9999 -9999 -9999 -9999 -9999 -9999 -9999 -9999 -9999 -9999 -9999 -9999 -9999 -9999 -9999 -9999 -9999 -9999 -9999 -9999 -9999 -9999 -9999 -9999 -9999 -9999 -9999 -9999 -9999 -9999 -9999 -9999 -9999 -9999 -9999 -9999 -9999 -9999 -9999 -9999 -9999 -9999 -9999 -9999 -9999 -9999 -9999 -9999 -9999 -9999 -9999 -9999 -9999 -9999 -9999 -9999 -9999 -9999 -9999 -9999 -9999 -9999 -9999 -9999 -9999 -9999 -9999 -9999 -9999 -9999 -9999 -9999 -9999 -9999 -9999 -9999 -9999 -9999 -9999 -9999 -9999 -9999 -9999 -9999 -9999 -9999 -9999 -9999 -9999 -9999 -9999 -9999 -9999 -9999 -9999 -9999 -9999 -9999 -9999 -9999 -9999 -9999 -9999 -9999 -9999 -9999 -9999 -9999 -9999 -9999 -9999 -9999 -9999 -9999 -9999 -9999 -9999 -9999 -9999 -9999 -9999 -9999 -9999 -9999 -9999 -9999 -9999 -9999 -9999 -9999 -9999 -9999 -9999 -9999 -9999 -9999 -9999 -9999 -9999 -9999 -9999 -9999 -9999 -9999 -9999 -9999 -9999 -9999 -9999 -9999 -9999 -9999 -9999 -9999 -9999 -9999 -9999 -9999 -9999 -9999 -9999 -9999 -9999 -9999 -9999 -9999 -9999 -9999 -9999 -9999 -9999 -9999 -9999 -9999 -9999 -9999 -9999 -9999 -9999 -9999 -9999 -9999 -9999 -9999 -9999 -9999 -9999 -9999 -9999 -9999 -9999 -9999 -9999 -9999 -9999 -9999 -9999 -9999 -9999 -9999 -9999 -9999 -9999 -9999 -9999 -9999 -9999 -9999 -9999 -9999 -9999 -9999 -9999 -9999 -9999 -9999 -9999 -9999 -9999 -9999 -9999 -9999 -9999 -9999 -9999 -9999 -9999 -9999 -9999 -9999 -9999 -9999 -9999 -9999 -9999 -9999 -9999 -9999 -9999 -9999 -9999 -9999 -9999 -9999 -9999 -9999 -9999 -9999 -9999 -9999 -9999 -9999 -9999 -9999 -9999 -9999 -9999 -9999 -9999 -9999 -9999 -9999 -9999
-9999 -9999 0.184314668178558 0.190399050712585 0.193955898284912 0.195314645767212 0.193252608180046 -9999 -9999 -9999 -9999 0.188265740871429 0.188364565372467 0.189711511135101 0.189501583576202 0.19017368555069 0.191451013088226 0.191615372896194 -9999 -9999 -9999 -9999 -9999 -9999 -9999 -9999 -9999 -9999 -9999 -9999 -9999 -9999 -9999 -9999 -9999 -9999 -9999 -9999 -9999 -9999 -9999 -9999 -9999 -9999 -9999 -9999 -9999 -9999 -9999 -9999 -9999 -9999 -9999 -9999 -9999 -9999 -9999 -9999 -9999 -9999 -9999 -9999 -9999 -9999 -9999 -9999 -9999 -9999 -9999 -9999 -9999 -9999 -9999 -9999 -9999 -9999 -9999 -9999 -9999 -9999 -9999 -9999 -9999 -9999 -9999 -9999 -9999 -9999 -9999 -9999 -9999 -9999 -9999 -9999 -9999 -9999 -9999 -9999 -9999 -9999 -9999 -9999 -9999 -9999 -9999 -9999 -9999 -9999 -9999 -9999 -9999 -9999 -9999 -9999 -9999 -9999 -9999 -9999 -9999 -9999 -9999 -9999 -9999 -9999 -9999 -9999 -9999 -9999 -9999 -9999 -9999 -9999 -9999 -9999 -9999 -9999 -9999 -9999 -9999 -9999 -9999 -9999 -9999 -9999 -9999 -9999 -9999 -9999 -9999 -9999 -9999 -9999 -9999 -9999 -9999 -9999 -9999 -9999 -9999 -9999 -9999 -9999 -9999 -9999 -9999 -9999 -9999 -9999 -9999 -9999 -9999 -9999 -9999 -9999 -9999 -9999 -9999 -9999 -9999 -9999 -9999 -9999 -9999 -9999 -9999 -9999 -9999 -9999 -9999 -9999 -9999 -9999 -9999 -9999 -9999 -9999 -9999 -9999 -9999 -9999 -9999 -9999 -9999 -9999 -9999 -9999 -9999 -9999 -9999 -9999 -9999 -9999 -9999 -9999 -9999 -9999 -9999 -9999 -9999 -9999 -9999 -9999 -9999 -9999 -9999 -9999 -9999 -9999 -9999 -9999 -9999 -9999 -9999 -9999 -9999 -9999 -9999 -9999 -9999 -9999 -9999 -9999 -9999 -9999 -9999 -9999 -9999 -9999 -9999 -9999 -9999 -9999 -9999 -9999 -9999 -9999 -9999 -9999 -9999 -9999 -9999 -9999 -9999 -9999 -9999 -9999 -9999 -9999 -9999 -9999 -9999 -9999 -9999 -9999 -9999 -9999 -9999 -9999 -9999 -9999 -9999 -9999 -9999 -9999 -9999 -9999 -9999 -9999 -9999 -9999 -9999 -9999 -9999 -9999 -9999 -9999 -9999 -9999 -9999 -9999 -9999 -9999 -9999 -9999 -9999 -9999 -9999 -9999 -9999 -9999 -9999 -9999 -9999 -9999 -9999 -9999 -9999 -9999 -9999 -9999 -9999 -9999 -9999 -9999 -9999 -9999 -9999 -9999 -9999 -9999 -9999 -9999 -9999 -9999 -9999 -9999 -9999 -9999 -9999 -9999 -9999 -9999 -9999 -9999 -9999 -9999 -9999 -9999 -9999 -9999 -9999 -9999 -9999 -9999 -9999 -9999 -9999 -9999 -9999 -9999
-9999 0.174941793084145 0.181320801377296 0.186486184597015 0.190565213561058 0.192234113812447 -9999 -9999 -9999 -9999 -9999 -9999 0.188376352190971 0.188009142875671 0.188780680298805 0.189689040184021 0.192514643073082 0.191665381193161 0.190475583076477 -9999 -9999 -9999 -9999 -9999 -9999 -9999 -9999 -9999 -9999 -9999 -9999 -9999 -9999 -9999 -9999 -9999 -9999 -9999 -9999 -9999 -9999 -9999 -9999 -9999 -9999 -9999 -9999 -9999 -9999 -9999 -9999 -9999 -9999 -9999 -9999 -9999 -9999 -9999 -9999 -9999 -9999 -9999 -9999 -9999 -9999 -9999 -9999 -9999 -9999 -9999 -9999 -9999 -9999 -9999 -9999 -9999 -9999 -9999 -9999 -9999 -9999 -9999 -9999 -9999 -9999 -9999 -9999 -9999 -9999 -9999 -9999 -9999 -9999 -9999 -9999 -9999 -9999 -9999 -9999 -9999 -9999 -9999 -9999 -9999 -9999 -9999 -9999 -9999 -9999 -9999 -9999 -9999 -9999 -9999 -9999 -9999 -9999 -9999 -9999 -9999 -9999 -9999 -9999 -9999 -9999 -9999 -9999 -9999 -9999 -9999 -9999 -9999 -9999 -9999 -9999 -9999 -9999 -9999 -9999 -9999 -9999 -9999 -9999 -9999 -9999 -9999 -9999 -9999 -9999 -9999 -9999 -9999 -9999 -9999 -9999 -9999 -9999 -9999 -9999 -9999 -9999 -9999 -9999 -9999 -9999 -9999 -9999 -9999 -9999 -9999 -9999 -9999 -9999 -9999 -9999 -9999 -9999 -9999 -9999 -9999 -9999 -9999 -9999 -9999 -9999 -9999 -9999 -9999 -9999 -9999 -9999 -9999 -9999 -9999 -9999 -9999 -9999 -9999 -9999 -9999 -9999 -9999 -9999 -9999 -9999 -9999 -9999 -9999 -9999 -9999 -9999 -9999 -9999 -9999 -9999 -9999 -9999 -9999 -9999 -9999 -9999 -9999 -9999 -9999 -9999 -9999 -9999 -9999 -9999 -9999 -9999 -9999 -9999 -9999 -9999 -9999 -9999 -9999 -9999 -9999 -9999 -9999 -9999 -9999 -9999 -9999 -9999 -9999 -9999 -9999 -9999 -9999 -9999 -9999 -9999 -9999 -9999 -9999 -9999 -9999 -9999 -9999 -9999 -9999 -9999 -9999 -9999 -9999 -9999 -9999 -9999 -9999 -9999 -9999 -9999 -9999 -9999 -9999 -9999 -9999 -9999 -9999 -9999 -9999 -9999 -9999 -9999 -9999 -9999 -9999 -9999 -9999 -9999 -9999 -9999 -9999 -9999 -9999 -9999 -9999 -9999 -9999 -9999 -9999 -9999 -9999 -9999 -9999 -9999 -9999 -9999 -9999 -9999 -9999 -9999 -9999 -9999 -9999 -9999 -9999 -9999 -9999 -9999 -9999 -9999 -9999 -9999 -9999 -9999 -9999 -9999 -9999 -9999 -9999 -9999 -9999 -9999 -9999 -9999 -9999 -9999 -9999 -9999 -9999 -9999 -9999 -9999 -9999 -9999 -9999 -9999 -9999 -9999 -9999 -9999 -9999 -9999 -9999 -9999 -9999
0.167845368385315 -9999 -9999 0.183966189622879 0.189483031630516 -9999 -9999 -9999 -9999 -9999 0.189054042100906 0.190664350986481 0.188851937651634 0.188413456082344 0.187872633337975 0.189052626490593 0.188833013176918 0.190999776124954 0.190108105540276 -9999 -9999 -9999 -9999 -9999 -9999 0.194536283612251 0.193272411823273 -9999 -9999 -9999 -9999 -9999 -9999 -9999 -9999 -9999 -9999 -9999 -9999 -9999 -9999 -9999 -9999 -9999 -9999 -9999 -9999 -9999 -9999 -9999 -9999 -9999 -9999 -9999 -9999 -9999 -9999 -9999 -9999 -9999 -9999 -9999 -9999 -9999 -9999 -9999 -9999 -9999 -9999 -9999 -9999 -9999 -9999 -9999 -9999 -9999 -9999 -9999 -9999 -9999 -9999 -9999 -9999 -9999 -9999 -9999 -9999 -9999 -9999 -9999 -9999 -9999 -9999 -9999 -9999 -9999 -9999 -9999 -9999 -9999 -9999 -9999 -9999 -9999 -9999 -9999 -9999 -9999 -9999 -9999 -9999 -9999 -9999 -9999 -9999 -9999 -9999 -9999 -9999 -9999 -9999 -9999 -9999 -9999 -9999 -9999 -9999 -9999 -9999 -9999 -9999 -9999 -9999 -9999 -9999 -9999 -9999 -9999 -9999 -9999 -9999 -9999 -9999 -9999 -9999 -9999 -9999 -9999 -9999 -9999 -9999 -9999 -9999 -9999 -9999 -9999 -9999 -9999 -9999 -9999 -9999 -9999 -9999 -9999 -9999 -9999 -9999 -9999 -9999 -9999 -9999 -9999 -9999 -9999 -9999 -9999 -9999 -9999 -9999 -9999 -9999 -9999 -9999 -9999 -9999 -9999 -9999 -9999 -9999 -9999 -9999 -9999 -9999 -9999 -9999 -9999 -9999 -9999 -9999 -9999 -9999 -9999 -9999 -9999 -9999 -9999 -9999 -9999 -9999 -9999 -9999 -9999 -9999 -9999 -9999 -9999 -9999 -9999 -9999 -9999 -9999 -9999 -9999 -9999 -9999 -9999 -9999 -9999 -9999 -9999 -9999 -9999 -9999 -9999 -9999 -9999 -9999 -9999 -9999 -9999 -9999 -9999 -9999 -9999 -9999 -9999 -9999 -9999 -9999 -9999 -9999 -9999 -9999 -9999 -9999 -9999 -9999 -9999 -9999 -9999 -9999 -9999 -9999 -9999 -9999 -9999 -9999 -9999 -9999 -9999 -9999 -9999 -9999 -9999 -9999 -9999 -9999 -9999 -9999 -9999 -9999 -9999 -9999 -9999 -9999 -9999 -9999 -9999 -9999 -9999 -9999 -9999 -9999 -9999 -9999 -9999 -9999 -9999 -9999 -9999 -9999 -9999 -9999 -9999 -9999 -9999 -9999 -9999 -9999 -9999 -9999 -9999 -9999 -9999 -9999 -9999 -9999 -9999 -9999 -9999 -9999 -9999 -9999 -9999 -9999 -9999 -9999 -9999 -9999 -9999 -9999 -9999 -9999 -9999 -9999 -9999 -9999 -9999 -9999 -9999 -9999 -9999 -9999 -9999 -9999 -9999 -9999 -9999 -9999 -9999 -9999 -9999 -9999 -9999 -9999 -9999 -9999 -9999 -9999 -9999
-9999 -9999 -9999 -9999 0.188374176621437 -9999 -9999 -9999 -9999 -9999 0.190548211336136 -9999 0.189835861325264 0.187590166926384 0.186671048402786 0.186845242977142 -9999 -9999 -9999 -9999 -9999 -9999 -9999 -9999 -9999 0.186793923377991 0.188879981637001 -9999 -9999 -9999 -9999 -9999 -9999 -9999 -9999 -9999 -9999 -9999 -9999 -9999 -9999 -9999 -9999 -9999 -9999 -9999 -9999 -9999 -9999 -9999 -9999 -9999 -9999 -9999 -9999 -9999 -9999 -9999 -9999 -9999 -9999 -9999 -9999 -9999 -9999 -9999 -9999 -9999 -9999 -9999 -9999 -9999 -9999 -9999 -9999 -9999 -9999 -9999 -9999 -9999 -9999 -9999 -9999 -9999 -9999 -9999 -9999 -9999 -9999 -9999 -9999 -9999 -9999 -9999 -9999 -9999 -9999 -9999 -9999 -9999 -9999 -9999 -9999 -9999 -9999 -9999 -9999 -9999 -9999 -9999 -9999 -9999 -9999 -9999 -9999 -9999 -9999 -9999 -9999 -9999 -9999 -9999 -9999 -9999 -9999 -9999 -9999 -9999 -9999 -9999 -9999 -9999 -9999 -9999 -9999 -9999 -9999 -9999 -9999 -9999 -9999 -9999 -9999 -9999 -9999 -9999 -9999 -9999 -9999 -9999 -9999 -9999 -9999 -9999 -9999 -9999 -9999 -9999 -9999 -9999 -9999 -9999 -9999 -9999 -9999 -9999 -9999 -9999 -9999 -9999 -9999 -9999 -9999 -9999 -9999 -9999 -9999 -9999 -9999 -9999 -9999 -9999 -9999 -9999 -9999 -9999 -9999 -9999 -9999 -9999 -9999 -9999 -9999 -9999 -9999 -9999 -9999 -9999 -9999 -9999 -9999 -9999 -9999 -9999 -9999 -9999 -9999 -9999 -9999 -9999 -9999 -9999 -9999 -9999 -9999 -9999 -9999 -9999 -9999 -9999 -9999 -9999 -9999 -9999 -9999 -9999 -9999 -9999 -9999 -9999 -9999 -9999 -9999 -9999 -9999 -9999 -9999 -9999 -9999 -9999 -9999 -9999 -9999 -9999 -9999 -9999 -9999 -9999 -9999 -9999 -9999 -9999 -9999 -9999 -9999 -9999 -9999 -9999 -9999 -9999 -9999 -9999 -9999 -9999 -9999 -9999 -9999 -9999 -9999 -9999 -9999 -9999 -9999 -9999 -9999 -9999 -9999 -9999 -9999 -9999 -9999 -9999 -9999 -9999 -9999 -9999 -9999 -9999 -9999 -9999 -9999 -9999 -9999 -9999 -9999 -9999 -9999 -9999 -9999 -9999 -9999 -9999 -9999 -9999 -9999 -9999 -9999 -9999 -9999 -9999 -9999 -9999 -9999 -9999 -9999 -9999 -9999 -9999 -9999 -9999 -9999 -9999 -9999 -9999 -9999 -9999 -9999 -9999 -9999 -9999 -9999 -9999 -9999 -9999 -9999 -9999 -9999 -9999 -9999 -9999 -9999 -9999 -9999 -9999 -9999 -9999 -9999 -9999 -9999 -9999 -9999 -9999 -9999 -9999 -9999 -9999 -9999 -9999 -9999 -9999
-9999 -9999 -9999 -9999 -9999 -9999 -9999 -9999 -9999 -9999 -9999 -9999 0.189486265182495 0.188726365566254 -9999 -9999 -9999 -9999 0.187975138425827 -9999 -9999 -9999 -9999 0.202115818858147 0.18515382707119 0.185770258307457 0.187624052166939 -9999 -9999 -9999 -9999 -9999 -9999 -9999 -9999 -9999 -9999 -9999 -9999 -9999 -9999 -9999 -9999 -9999 -9999 -9999 -9999 -9999 -9999 -9999 -9999 -9999 -9999 -9999 -9999 -9999 -9999 -9999 -9999 -9999 -9999 -9999 -9999 -9999 -9999 -9999 -9999 -9999 -9999 -9999 -9999 -9999 -9999 -9999 -9999 -9999 -9999 -9999 -9999 -9999 -9999 -9999 -9999 -9999 -9999 -9999 -9999 -9999 -9999 -9999 -9999 -9999 -9999 -9999 -9999 -9999 -9999 -9999 -9999 -9999 -9999 -9999 -9999 -9999 -9999 -9999 -9999 -9999 -9999 -9999 -9999 -9999 -9999 -9999 -9999 -9999 -9999 -9999 -9999 -9999 -9999 -9999 -9999 -9999 -9999 -9999 -9999 -9999 -9999 -9999 -9999 -9999 -9999 -9999 -9999 -9999 -9999 -9999 -9999 -9999 -9999 -9999 -9999 -9999 -9999 -9999 -9999 -9999 -9999 -9999 -9999 -9999 -9999 -9999 -9999 -9999 -9999 -9999 -9999 -9999 -9999 -9999 -9999 -9999 -9999 -9999 -9999 -9999 -9999 -9999 -9999 -9999 -9999 -9999 -9999 -9999 -9999 -9999 -9999 -9999 -9999 -9999 -9999 -9999 -9999 -9999 -9999 -9999 -9999 -9999 -9999 -9999 -9999 -9999 -9999 -9999 -9999 -9999 -9999 -9999 -9999 -9999 -9999 -9999 -9999 -9999 -9999 -9999 -9999 -9999 -9999 -9999 -9999 -9999 -9999 -9999 -9999 -9999 -9999 -9999 -9999 -9999 -9999 -9999 -9999 -9999 -9999 -9999 -9999 -9999 -9999 -9999 -9999 -9999 -9999 -9999 -9999 -9999 -9999 -9999 -9999 -9999 -9999 -9999 -9999 -9999 -9999 -9999 -9999 -9999 -9999 -9999 -9999 -9999 -9999 -9999 -9999 -9999 -9999 -9999 -9999 -9999 -9999 -9999 -9999 -9999 -9999 -9999 -9999 -9999 -9999 -9999 -9999 -9999 -9999 -9999 -9999 -9999 -9999 -9999 -9999 -9999 -9999 -9999 -9999 -9999 -9999 -9999 -9999 -9999 -9999 -9999 -9999 -9999 -9999 -9999 -9999 -9999 -9999 -9999 -9999 -9999 -9999 -9999 -9999 -9999 -9999 -9999 -9999 -9999 -9999 -9999 -9999 -9999 -9999 -9999 -9999 -9999 -9999 -9999 -9999 -9999 -9999 -9999 -9999 -9999 -9999 -9999 -9999 -9999 -9999 -9999 -9999 -9999 -9999 -9999 -9999 -9999 -9999 -9999 -9999 -9999 -9999 -9999 -9999 -9999 -9999 -9999 -9999 -9999 -9999 -9999 -9999 -9999 -9999 -9999 -9999 -9999 -9999 -9999
-9999 -9999 -9999 -9999 -9999 -9999 -9999 -9999 -9999 -9999 -9999 -9999 0.188450366258621 0.188732817769051 0.185427591204643 0.183392181992531 0.181818947196007 0.181199282407761 -9999 -9999 -9999 -9999 -9999 -9999 -9999 -9999 0.187719747424126 -9999 -9999 -9999 -9999 -9999 -9999 -9999 -9999 -9999 -9999 -9999 -9999 -9999 -9999 -9999 -9999 -9999 -9999 -9999 -9999 -9999 -9999 -9999 -9999 -9999 -9999 -9999 -9999 -9999 -9999 -9999 -9999 -9999 -9999 -9999 -9999 -9999 -9999 -9999 -9999 -9999 -9999 -9999 -9999 -9999 -9999 -9999 -9999 -9999 -9999 -9999 -9999 -9999 -9999 -9999 -9999 -9999 -9999 -9999 -9999 -9999 -9999 -9999 -9999 -9999 -9999 -9999 -9999 -9999 -9999 -9999 -9999 -9999 -9999 -9999 -9999 -9999 -9999 -9999 -9999 -9999 -9999 -9999 -9999 -9999 -9999 -9999 -9999 -9999 -9999 -9999 -9999 -9999 -9999 -9999 -9999 -9999 -9999 -9999 -9999 -9999 -9999 -9999 -9999 -9999 -9999 -9999 -9999 -9999 -9999 -9999 -9999 -9999 -9999 -9999 -9999 -9999 -9999 -9999 -9999 -9999 -9999 -9999 -9999 -9999 -9999 -9999 -9999 -9999 -9999 -9999 -9999 -9999 -9999 -9999 -9999 -9999 -9999 -9999 -9999 -9999 -9999 -9999 -9999 -9999 -9999 -9999 -9999 -9999 -9999 -9999 -9999 -9999 -9999 -9999 -9999 -9999 -9999 -9999 -9999 -9999 -9999 -9999 -9999 -9999 -9999 -9999 -9999 -9999 -9999 -9999 -9999 -9999 -9999 -9999 -9999 -9999 -9999 -9999 -9999 -9999 -9999 -9999 -9999 -9999 -9999 -9999 -9999 -9999 -9999 -9999 -9999 -9999 -9999 -9999 -9999 -9999 -9999 -9999 -9999 -9999 -9999 -9999 -9999 -9999 -9999 -9999 -9999 -9999 -9999 -9999 -9999 -9999 -9999 -9999 -9999 -9999 -9999 -9999 -9999 -9999 -9999 -9999 -9999 -9999 -9999 -9999 -9999 -9999 -9999 -9999 -9999 -9999 -9999 -9999 -9999 -9999 -9999 -9999 -9999 -9999 -9999 -9999 -9999 -9999 -9999 -9999 -9999 -9999 -9999 -9999 -9999 -9999 -9999 -9999 -9999 -9999 -9999 -9999 -9999 -9999 -9999 -9999 -9999 -9999 -9999 -9999 -9999 -9999 -9999 -9999 -9999 -9999 -9999 -9999 -9999 -9999 -9999 -9999 -9999 -9999 -9999 -9999 -9999 -9999 -9999 -9999 -9999 -9999 -9999 -9999 -9999 -9999 -9999 -9999 -9999 -9999 -9999 -9999 -9999 -9999 -9999 -9999 -9999 -9999 -9999 -9999 -9999 -9999 -9999 -9999 -9999 -9999 -9999 -9999 -9999 -9999 -9999 -9999 -9999 -9999 -9999 -9999 -9999 -9999 -9999 -9999 -9999 -9999 -9999 -9999 -9999 -9999
-9999 -9999 -9999 -9999 -9999 -9999 -9999 -9999 -9999 -9999 -9999 0.189373061060905 0.188902124762535 0.18812221288681 0.185076043009758 0.182436496019363 -9999 -9999 -9999 -9999 -9999 -9999 -9999 -9999 -9999 -9999 -9999 -9999 -9999 -9999 -9999 -9999 -9999 -9999 -9999 -9999 -9999 -9999 -9999 -9999 -9999 -9999 -9999 -9999 -9999 -9999 -9999 -9999 -9999 -9999 -9999 -9999 -9999 -9999 -9999 -9999 -9999 -9999 -9999 -9999 -9999 -9999 -9999 -9999 -9999 -9999 -9999 -9999 -9999 -9999 -9999 -9999 -9999 -9999 -9999 -9999 -9999 -9999 -9999 -9999 -9999 -9999 -9999 -9999 -9999 -9999 -9999 -9999 -9999 -9999 -9999 -9999 -9999 -9999 -9999 -9999 -9999 -9999 -9999 -9999 -9999 -9999 -9999 -9999 -9999 -9999 -9999 -9999 -9999 -9999 -9999 -9999 -9999 -9999 -9999 -9999 -9999 -9999 -9999 -9999 -9999 -9999 -9999 -9999 -9999 -9999 -9999 -9999 -9999 -9999 -9999 -9999 -9999 -9999 -9999 -9999 -9999 -9999 -9999 -9999 -9999 -9999 -9999 -9999 -9999 -9999 -9999 -9999 -9999 -9999 -9999 -9999 -9999 -9999 -9999 -9999 -9999 -9999 -9999 -9999 -9999 -9999 -9999 -9999 -9999 -9999 -9999 -9999 -9999 -9999 -9999 -9999 -9999 -9999 -9999 -9999 -9999 -9999 -9999 -9999 -9999 -9999 -9999 -9999 -9999 -9999 -9999 -9999 -9999 -9999 -9999 -9999 -9999 -9999 -9999 -9999 -9999 -9999 -9999 -9999 -9999 -9999 -9999 -9999 -9999 -9999 -9999 -9999 -9999 -9999 -9999 -9999 -9999 -9999 -9999 -9999 -9999 -9999 -9999 -9999 -9999 -9999 -9999 -9999 -9999 -9999 -9999 -9999 -9999 -9999 -9999 -9999 -9999 -9999 -9999 -9999 -9999 -9999 -9999 -9999 -9999 -9999 -9999 -9999 -9999 -9999 -9999 -9999 -9999 -9999 -9999 -9999 -9999 -9999 -9999 -9999 -9999 -9999 -9999 -9999 -9999 -9999 -9999 -9999 -9999 -9999 -9999 -9999 -9999 -9999 -9999 -9999 -9999 -9999 -9999 -9999 -9999 -9999 -9999 -9999 -9999 -9999 -9999 -9999 -9999 -9999 -9999 -9999 -9999 -9999 -9999 -9999 -9999 -9999 -9999 -9999 -9999 -9999 -9999 -9999 -9999 -9999 -9999 -9999 -9999 -9999 -9999 -9999 -9999 -9999 -9999 -9999 -9999 -9999 -9999 -9999 -9999 -9999 -9999 -9999 -9999 -9999 -9999 -9999 -9999 -9999 -9999 -9999 -9999 -9999 -9999 -9999 -9999 -9999 -9999 -9999 -9999 -9999 -9999 -9999 -9999 -9999 -9999 -9999 -9999 -9999 -9999 -9999 -9999 -9999 -9999 -9999 -9999 -9999 -9999 -9999 -9999 -9999 -9999 -9999
-9999 -9999 -9999 -9999 -9999 -9999 -9999 -9999 -9999 -9999 -9999 -9999 -9999 0.186904951930046 -9999 -9999 -9999 -9999 -9999 -9999 -9999 -9999 -9999 0.183458864688873 0.185196727514267 -9999 -9999 -9999 -9999 -9999 -9999 -9999 -9999 -9999 -9999 -9999 -9999 -9999 -9999 -9999 -9999 -9999 -9999 -9999 -9999 -9999 -9999 -9999 -9999 -9999 -9999 -9999 -9999 -9999 -9999 -9999 -9999 -9999 -9999 -9999 -9999 -9999 -9999 -9999 -9999 -9999 -9999 -9999 -9999 -9999 -9999 -9999 -9999 -9999 -9999 -9999 -9999 -9999 -9999 -9999 -9999 -9999 -9999 -9999 -9999 -9999 -9999 -9999 -9999 -9999 -9999 -9999 -9999 -9999 -9999 -9999 -9999 -9999 -9999 -9999 -9999 -9999 -9999 -9999 -9999 -9999 -9999 -9999 -9999 -9999 -9999 -9999 -9999 -9999 -9999 -9999 -9999 -9999 -9999 -9999 -9999 -9999 -9999 -9999 -9999 -9999 -9999 -9999 -9999 -9999 -9999 -9999 -9999 -9999 -9999 -9999 -9999 -9999 -9999 -9999 -9999 -9999 -9999 -9999 -9999 -9999 -9999 -9999 -9999 -9999 -9999 -9999 -9999 -9999 -9999 -9999 -9999 -9999 -9999 -9999 -9999 -9999 -9999 -9999 -9999 -9999 -9999 -9999 -9999 -9999 -9999 -9999 -9999 -9999 -9999 -9999 -9999 -9999 -9999 -9999 -9999 -9999 -9999 -9999 -9999 -9999 -9999 -9999 -9999 -9999 -9999 -9999 -9999 -9999 -9999 -9999 -9999 -9999 -9999 -9999 -9999 -9999 -9999 -9999 -9999 -9999 -9999 -9999 -9999 -9999 -9999 -9999 -9999 -9999 -9999 -9999 -9999 -9999 -9999 -9999 -9999 -9999 -9999 -9999 -9999 -9999 -9999 -9999 -9999 -9999 -9999 -9999 -9999 -9999 -9999 -9999 -9999 -9999 -9999 -9999 -9999 -9999 -9999 -9999 -9999 -9999 -9999 -9999 -9999 -9999 -9999 -9999 -9999 -9999 -9999 -9999 -9999 -9999 -9999 -9999 -9999 -9999 -9999 -9999 -9999 -9999 -9999 -9999 -9999 -9999 -9999 -9999 -9999 -9999 -9999 -9999 -9999 -9999 -9999 -9999 -9999 -9999 -9999 -9999 -9999 -9999 -9999 -9999 -9999 -9999 -9999 -9999 -9999 -9999 -9999 -9999 -9999 -9999 -9999 -9999 -9999 -9999 -9999 -9999 -9999 -9999 -9999 -9999 -9999 -9999 -9999 -9999 -9999 -9999 -9999 -9999 -9999 -9999 -9999 -9999 -9999 -9999 -9999 -9999 -9999 -9999 -9999 -9999 -9999 -9999 -9999 -9999 -9999 -9999 -9999 -9999 -9999 -9999 -9999 -9999 -9999 -9999 -9999 -9999 -9999 -9999 -9999 -9999 -9999 -9999 -9999 -9999 -9999 -9999 -9999 -9999 -9999 -9999 -9999 -9999
-9999 -9999 -9999 -9999 -9999 -9999 -9999 -9999 -9999 -9999 -9999 0.192238703370094 -9999 -9999 -9999 -9999 -9999 -9999 -9999 -9999 -9999 -9999 0.181773811578751 -9999 -9999 -9999 -9999 -9999 -9999 -9999 -9999 -9999 -9999 -9999 -9999 -9999 -9999 -9999 -9999 -9999 -9999 -9999 -9999 -9999 -9999 -9999 -9999 -9999 -9999 -9999 -9999 -9999 -9999 -9999 -9999 -9999 -9999 -9999 -9999 -9999 -9999 -9999 -9999 -9999 -9999 -9999 -9999 -9999 -9999 -9999 -9999 -9999 -9999 -9999 -9999 -9999 -9999 -9999 -9999 -9999 -9999 -9999 -9999 -9999 -9999 -9999 -9999 -9999 -9999 -9999 -9999 -9999 -9999 -9999 -9999 -9999 -9999 -9999 -9999 -9999 -9999 -9999 -9999 -9999 -9999 -9999 -9999 -9999 -9999 -9999 -9999 -9999 -9999 -9999 -9999 -9999 -9999 -9999 -9999 -9999 -9999 -9999 -9999 -9999 -9999 -9999 -9999 -9999 -9999 -9999 -9999 -9999 -9999 -9999 -9999 -9999 -9999 -9999 -9999 -9999 -9999 -9999 -9999 -9999 -9999 -9999 -9999 -9999 -9999 -9999 -9999 -9999 -9999 -9999 -9999 -9999 -9999 -9999 -9999 -9999 -9999 -9999 -9999 -9999 -9999 -9999 -9999 -9999 -9999 -9999 -9999 -9999 -9999 -9999 -9999 -9999 -9999 -9999 -9999 -9999 -9999 -9999 -9999 -9999 -9999 -9999 -9999 -9999 -9999 -9999 -9999 -9999 -9999 -9999 -9999 -9999 -9999 -9999 -9999 -9999 -9999 -9999 -9999 -9999 -9999 -9999 -9999 -9999 -9999 -9999 -9999 -9999 -9999 -9999 -9999 -9999 -9999 -9999 -9999 -9999 -9999 -9999 -9999 -9999 -9999 -9999 -9999 -9999 -9999 -9999 -9999 -9999 -9999 -9999 -9999 -9999 -9999 -9999 -9999 -9999 -9999 -9999 -9999 -9999 -9999 -9999 -9999 -9999 -9999 -9999 -9999 -9999 -9999 -9999 -9999 -9999 -9999 -9999 -9999 -9999 -9999 -9999 -9999 -9999 -9999 -9999 -9999 -9999 -9999 -9999 -9999 -9999 -9999 -9999 -9999 -9999 -9999 -9999 -9999 -9999 -9999 -9999 -9999 -9999 -9999 -9999 -9999 -9999 -9999 -9999 -9999 -9999 -9999 -9999 -9999 -9999 -9999 -9999 -9999 -9999 -9999 -9999 -9999 -9999 -9999 -9999 -9999 -9999 -9999 -9999 -9999 -9999 -9999 -9999 -9999 -9999 -9999 -9999 -9999 -9999 -9999 -9999 -9999 -9999 -9999 -9999 -9999 -9999 -9999 -9999 -9999 -9999 -9999 -9999 -9999 -9999 -9999 -9999 -9999 -9999 -9999 -9999 -9999 -9999 -9999 -9999 -9999 -9999 -9999 -9999 -9999 -9999 -9999 -9999 -9999 -9999 -9999 -9999 -9999 -9999
-9999 -9999 -9999 -9999 -9999 -9999 -9999 -9999 -9999 -9999 -9999 -9999 -9999 -9999 -9999 -9999 -9999 -9999 -9999 -9999 -9999 -9999 -9999 0.185734391212463 0.186152324080467 -9999 -9999 -9999 -9999 -9999 -9999 -9999 -9999 -9999 -9999 -9999 -9999 -9999 -9999 -9999 -9999 -9999 -9999 -9999 -9999 -9999 -9999 -9999 -9999 -9999 -9999 -9999 -9999 -9999 -9999 -9999 -9999 -9999 -9999 -9999 -9999 -9999 -9999 -9999 -9999 -9999 -9999 -9999 -9999 -9999 -9999 -9999 -9999 -9999 -9999 -9999 -9999 -9999 -9999 -9999 -9999 -9999 -9999 -9999 -9999 -9999 -9999 -9999 -9999 -9999 -9999 -9999 -9999 -9999 -9999 -9999 -9999 -9999 -9999 -9999 -9999 -9999 -9999 -9999 -9999 -9999 -9999 -9999 -9999 -9999 -9999 -9999 -9999 -9999 -9999 -9999 -9999 -9999 -9999 -9999 -9999 -9999 -9999 -9999 -9999 -9999 -9999 -9999 -9999 -9999 -9999 -9999 -9999 -9999 -9999 -9999 -9999 -9999 -9999 -9999 -9999 -9999 -9999 -9999 -9999 -9999 -9999 -9999 -9999 -9999 -9999 -9999 -9999 -9999 -9999 -9999 -9999 -9999 -9999 -9999 -9999 -9999 -9999 -9999 -9999 -9999 -9999 -9999 -9999 -9999 -9999 -9999 -9999 -9999 -9999 -9999 -9999 -9999 -9999 -9999 -9999 -9999 -9999 -9999 -9999 -9999 -9999 -9999 -9999 -9999 -9999 -9999 -9999 -9999 -9999 -9999 -9999 -9999 -9999 -9999 -9999 -9999 -9999 -9999 -9999 -9999 -9999 -9999 -9999 -9999 -9999 -9999 -9999 -9999 -9999 -9999 -9999 -9999 -9999 -9999 -9999 -9999 -9999 -9999 -9999 -9999 -9999 -9999 -9999 -9999 -9999 -9999 -9999 -9999 -9999 -9999 -9999 -9999 -9999 -9999 -9999 -9999 -9999 -9999 -9999 -9999 -9999 -9999 -9999 -9999 -9999 -9999 -9999 -9999 -9999 -9999 -9999 -9999 -9999 -9999 -9999 -9999 -9999 -9999 -9999 -9999 -9999 -9999 -9999 -9999 -9999 -9999 -9999 -9999 -9999 -9999 -9999 -9999 -9999 -9999 -9999 -9999 -9999 -9999 -9999 -9999 -9999 -9999 -9999 -9999 -9999 -9999 -9999 -9999 -9999 -9999 -9999 -9999 -9999 -9999 -9999 -9999 -9999 -9999 -9999 -9999 -9999 -9999 -9999 -9999 -9999 -9999 -9999 -9999 -9999 -9999 -9999 -9999 -9999 -9999 -9999 -9999 -9999 -9999 -9999 -9999 -9999 -9999 -9999 -9999 -9999 -9999 -9999 -9999 -9999 -9999 -9999 -9999 -9999 -9999 -9999 -9999 -9999 -9999 -9999 -9999 -9999 -9999 -9999 -9999 -9999 -9999 -9999 -9999 -9999 -9999 -9999 -9999 -9999 -9999
-9999 -9999 -9999 -9999 -9999 -9999 -9999 -9999 -9999 -9999 -9999 -9999 -9999 -9999 -9999 -9999 -9999 -9999 -9999 -9999 -9999 -9999 0.18003112077713 -9999 -9999 -9999 -9999 -9999 -9999 -9999 -9999 -9999 -9999 -9999 -9999 -9999 -9999 -9999 -9999 -9999 -9999 -9999 -9999 -9999 -9999 -9999 -9999 -9999 -9999 -9999 -9999 -9999 -9999 -9999 -9999 -9999 -9999 -9999 -9999 -9999 -9999 -9999 -9999 -9999 -9999 -9999 -9999 -9999 -9999 -9999 -9999 -9999 -9999 -9999 -9999 -9999 -9999 -9999 -9999 -9999 -9999 -9999 -9999 -9999 -9999 -9999 -9999 -9999 -9999 -9999 -9999 -9999 -9999 -9999 -9999 -9999 -9999 -9999 -9999 -9999 -9999 -9999 -9999 -9999 -9999 -9999 -9999 -9999 -9999 -9999 -9999 -9999 -9999 -9999 -9999 -9999 -9999 -9999 -9999 -9999 -9999 -9999 -9999 -9999 -9999 -9999 -9999 -9999 -9999 -9999 -9999 -9999 -9999 -9999 -9999 -9999 -9999 -9999 -9999 -9999 -9999 -9999 -9999 -9999 -9999 -9999 -9999 -9999 -9999 -9999 -9999 -9999 -9999 -9999 -9999 -9999 -9999 -9999 -9999 -9999 -9999 -9999 -9999 -9999 -9999 -9999 -9999 -9999 -9999 -9999 -9999 -9999 -9999 -9999 -9999 -9999 -9999 -9999 -9999 -9999 -9999 -9999 -9999 -9999 -9999 -9999 -9999 -9999 -9999 -9999 -9999 -9999 -9999 -9999 -9999 -9999 -9999 -9999 -9999 -9999 -9999 -9999 -9999 -9999 -9999 -9999 -9999 -9999 -9999 -9999 -9999 -9999 -9999 -9999 -9999 -9999 -9999 -9999 -9999 -9999 -9999 -9999 -9999 -9999 -9999 -9999 -9999 -9999 -9999 -9999 -9999 -9999 -9999 -9999 -9999 -9999 -9999 -9999 -9999 -9999 -9999 -9999 -9999 -9999 -9999 -9999 -9999 -9999 -9999 -9999 -9999 -9999 -9999 -9999 -9999 -9999 -9999 -9999 -9999 -9999 -9999 -9999 -9999 -9999 -9999 -9999 -9999 -9999 -9999 -9999 -9999 -9999 -9999 -9999 -9999 -9999 -9999 -9999 -9999 -9999 -9999 -9999 -9999 -9999 -9999 -9999 -9999 -9999 -9999 -9999 -9999 -9999 -9999 -9999 -9999 -9999 -9999 -9999 -9999 -9999 -9999 -9999 -9999 -9999 -9999 -9999 -9999 -9999 -9999 -9999 -9999 -9999 -9999 -9999 -9999 -9999 -9999 -9999 -9999 -9999 -9999 -9999 -9999 -9999 -9999 -9999 -9999 -9999 -9999 -9999 -9999 -9999 -9999 -9999 -9999 -9999 -9999 -9999 -9999 -9999 -9999 -9999 -9999 -9999 -9999 -9999 -9999 -9999 -9999 -9999 -9999 -9999 -9999 -9999 -9999 -9999 -9999 -9999 -9999 -9999
-9999 -9999 -9999 -9999 -9999 -9999 -9999 -9999 -9999 -9999 -9999 -9999 -9999 -9999 -9999 -9999 -9999 -9999 -9999 -9999 -9999 -9999 -9999 -9999 -9999 -9999 -9999 -9999 -9999 -9999 -9999 -9999 -9999 -9999 -9999 -9999 -9999 -9999 -9999 -9999 -9999 -9999 -9999 -9999 -9999 -9999 -9999 -9999 -9999 -9999 -9999 -9999 -9999 -9999 -9999 -9999 -9999 -9999 -9999 -9999 -9999 -9999 -9999 -9999 -9999 -9999 -9999 -9999 -9999 -9999 -9999 -9999 -9999 -9999 -9999 -9999 -9999 -9999 -9999 -9999 -9999 -9999 -9999 -9999 -9999 -9999 -9999 -9999 -9999 -9999 -9999 -9999 -9999 -9999 -9999 -9999 -9999 -9999 -9999 -9999 -9999 -9999 -9999 -9999 -9999 -9999 -9999 -9999 -9999 -9999 -9999 -9999 -9999 -9999 -9999 -9999 -9999 -9999 -9999 -9999 -9999 -9999 -9999 -9999 -9999 -9999 -9999 -9999 -9999 -9999 -9999 -9999 -9999 -9999 -9999 -9999 -9999 -9999 -9999 -9999 -9999 -9999 -9999 -9999 -9999 -9999 -9999 -9999 -9999 -9999 -9999 -9999 -9999 -9999 -9999 -9999 -9999 -9999 -9999 -9999 -9999 -9999 -9999 -9999 -9999 -9999 -9999 -9999 -9999 -9999 -9999 -9999 -9999 -9999 -9999 -9999 -9999 -9999 -9999 -9999 -9999 -9999 -9999 -9999 -9999 -9999 -9999 -9999 -9999 -9999 -9999 -9999 -9999 -9999 -9999 -9999 -9999 -9999 -9999 -9999 -9999 -9999 -9999 -9999 -9999 -9999 -9999 -9999 -9999 -9999 -9999 -9999 -9999 -9999 -9999 -9999 -9999 -9999 -9999 -9999 -9999 -9999 -9999 -9999 -9999 -9999 -9999 -9999 -9999 -9999 -9999 -9999 -9999 -9999 -9999 -9999 -9999 -9999 -9999 -9999 -9999 -9999 -9999 -9999 -9999 -9999 -9999 -9999 -9999 -9999 -9999 -9999 -9999 -9999 -9999 -9999 -9999 -9999 -9999 -9999 -9999 -9999 -9999 -9999 -9999 -9999 -9999 -9999 -9999 -9999 -9999 -9999 -9999 -9999 -9999 -9999 -9999 -9999 -9999 -9999 -9999 -9999 -9999 -9999 -9999 -9999 -9999 -9999 -9999 -9999 -9999 -9999 -9999 -9999 -9999 -9999 -9999 -9999 -9999 -9999 -9999 -9999 -9999 -9999 -9999 -9999 -9999 -9999 -9999 -9999 -9999 -9999 -9999 -9999 -9999 -9999 -9999 -9999 -9999 -9999 -9999 -9999 -9999 -9999 -9999 -9999 -9999 -9999 -9999 -9999 -9999 -9999 -9999 -9999 -9999 -9999 -9999 -9999 -9999 -9999 -9999 -9999 -9999 -9999 -9999 -9999 -9999 -9999 -9999 -9999 -9999 -9999 -9999 -9999 -9999 -9999 -9999 -9999 -9999 -9999
-9999 -9999 -9999 -9999 -9999 -9999 -9999 -9999 -9999 -9999 -9999 -9999 -9999 -9999 -9999 -9999 -9999 -9999 -9999 -9999 -9999 -9999 -9999 -9999 -9999 -9999 -9999 -9999 -9999 -9999 -9999 0.235295489430428 -9999 -9999 -9999 -9999 -9999 -9999 -9999 -9999 -9999 -9999 -9999 -9999 -9999 -9999 -9999 -9999 -9999 -9999 -9999 -9999 -9999 -9999 -9999 -9999 -9999 -9999 -9999 -9999 -9999 -9999 -9999 -9999 -9999 -9999 -9999 -9999 -9999 -9999 -9999 -9999 -9999 -9999 -9999 -9999 -9999 -9999 -9999 -9999 -9999 -9999 -9999 -9999 -9999 -9999 -9999 -9999 -9999 -9999 -9999 -9999 -9999 -9999 -9999 -9999 -9999 -9999 -9999 -9999 -9999 -9999 -9999 -9999 -9999 -9999 -9999 -9999 -9999 -9999 -9999 -9999 -9999 -9999 -9999 -9999 -9999 -9999 -9999 -9999 -9999 -9999 -9999 -9999 -9999 -9999 -9999 -9999 -9999 -9999 -9999 -9999 -9999 -9999 -9999 -9999 -9999 -9999 -9999 -9999 -9999 -9999 -9999 -9999 -9999 -9999 -9999 -9999 -9999 -9999 -9999 -9999 -9999 -9999 -9999 -9999 -9999 -9999 -9999 -9999 -9999 -9999 -9999 -9999 -9999 -9999 -9999 -9999 -9999 -9999 -9999 -9999 -9999 -9999 -9999 -9999 -9999 -9999 -9999 -9999 -9999 -9999 -9999 -9999 -9999 -9999 -9999 -9999 -9999 -9999 -9999 -9999 -9999 -9999 -9999 -9999 -9999 -9999 -9999 -9999 -9999 -9999 -9999 -9999 -9999 -9999 -9999 -9999 -9999 -9999 -9999 -9999 -9999 -9999 -9999 -9999 -9999 -9999 -9999 -9999 -9999 -9999 -9999 -9999 -9999 -9999 -9999 -9999 -9999 -9999 -9999 -9999 -9999 -9999 -9999 -9999 -9999 -9999 -9999 -9999 -9999 -9999 -9999 -9999 0.693227171897888 -9999 -9999 -9999 0.694940626621246 0.695184528827667 -9999 -9999 -9999 -9999 -9999 -9999 -9999 -9999 -9999 -9999 -9999 -9999 -9999 -9999 -9999 -9999 -9999 -9999 -9999 -9999 -9999 -9999 -9999 -9999 -9999 -9999 -9999 -9999 -9999 -9999 -9999 -9999 -9999 -9999 -9999 -9999 -9999 -9999 -9999 -9999 -9999 -9999 -9999 -9999 -9999 -9999 -9999 -9999 -9999 -9999 -9999 -9999 -9999 -9999 -9999 -9999 -9999 -9999 -9999 -9999 -9999 -9999 -9999 -9999 -9999 -9999 -9999 -9999 -9999 -9999 -9999 -9999 -9999 -9999 -9999 -9999 -9999 -9999 -9999 -9999 -9999 -9999 -9999 -9999 -9999 -9999 -9999 -9999 -9999 -9999 -9999 -9999 -9999 -9999 -9999 -9999 -9999 -9999 -9999 -9999 -9999 -9999 -9999 -9999 -9999 -9999 -9999 -9999 -9999 -9999
-9999 -9999 -9999 -9999 -9999 -9999 -9999 -9999 -9999 -9999 -9999 -9999 -9999 -9999 -9999 -9999 -9999 -9999 -9999 -9999 -9999 -9999 -9999 -9999 -9999 -9999 -9999 -9999 -9999 -9999 -9999 -9999 -9999 -9999 -9999 -9999 -9999 -9999 -9999 -9999 -9999 -9999 -9999 -9999 -9999 -9999 -9999 -9999 -9999 -9999 -9999 -9999 -9999 -9999 -9999 -9999 -9999 -9999 -9999 -9999 -9999 -9999 -9999 -9999 -9999 -9999 -9999 -9999 -9999 -9999 -9999 -9999 -9999 -9999 -9999 -9999 -9999 -9999 -9999 -9999 -9999 -9999 -9999 -9999 -9999 -9999 -9999 -9999 -9999 -9999 -9999 -9999 -9999 -9999 -9999 -9999 -9999 -9999 -9999 -9999 -9999 -9999 -9999 -9999 -9999 -9999 -9999 -9999 -9999 -9999 -9999 -9999 -9999 -9999 -9999 -9999 -9999 -9999 -9999 -9999 -9999 -9999 -9999 -9999 -9999 -9999 -9999 -9999 -9999 -9999 -9999 -9999 -9999 -9999 -9999 -9999 -9999 -9999 -9999 -9999 -9999 -9999 -9999 -9999 -9999 -9999 -9999 -9999 -9999 -9999 -9999 -9999 -9999 -9999 -9999 -9999 -9999 -9999 -9999 -9999 -9999 -9999 -9999 -9999 -9999 -9999 -9999 -9999 -9999 -9999 -9999 -9999 -9999 -9999 -9999 -9999 -9999 -9999 -9999 -9999 -9999 -9999 -9999 -9999 -9999 -9999 -9999 -9999 -9999 -9999 -9999 -9999 -9999 -9999 -9999 -9999 -9999 -9999 -9999 -9999 -9999 -9999 -9999 -9999 -9999 -9999 -9999 -9999 -9999 -9999 -9999 -9999 -9999 -9999 -9999 -9999 -9999 -9999 -9999 -9999 -9999 -9999 -9999 -9999 -9999 -9999 -9999 -9999 -9999 -9999 -9999 -9999 -9999 -9999 -9999 -9999 -9999 -9999 -9999 -9999 -9999 0.690151751041412 -9999 -9999 0.688728034496307 0.695149660110474 0.68826699256897 0.688343346118927 0.689062595367432 0.685392796993256 0.691191971302032 0.688659369945526 -9999 -9999 -9999 -9999 -9999 -9999 -9999 -9999 -9999 -9999 -9999 -9999 -9999 -9999 -9999 -9999 -9999 -9999 -9999 -9999 -9999 -9999 -9999 -9999 -9999 -9999 -9999 -9999 -9999 -9999 -9999 -9999 -9999 -9999 -9999 -9999 -9999 -9999 -9999 -9999 -9999 -9999 -9999 -9999 -9999 -9999 -9999 -9999 -9999 -9999 -9999 -9999 -9999 -9999 -9999 -9999 -9999 -9999 -9999 -9999 -9999 -9999 -9999 -9999 -9999 -9999 -9999 -9999 -9999 -9999 -9999 -9999 -9999 -9999 -9999 -9999 -9999 -9999 -9999 -9999 -9999 -9999 -9999 -9999 -9999 -9999 -9999 -9999 -9999 -9999 -9999 -9999 -9999 -9999 -9999 -9999 -9999 -9999 -9999 -9999 -9999 -9999 -9999 -9999 -9999 -9999 -9999 -9999
-9999 -9999 0.196920096874237 -9999 -9999 -9999 -9999 -9999 -9999 -9999 -9999 -9999 -9999 -9999 -9999 -9999 -9999 -9999 -9999 -9999 -9999 -9999 -9999 -9999 -9999 -9999 0.214620605111122 -9999 -9999 -9999 -9999 -9999 -9999 -9999 -9999 -9999 -9999 -9999 -9999 -9999 -9999 -9999 -9999 -9999 -9999 -9999 -9999 -9999 -9999 -9999 -9999 -9999 -9999 -9999 -9999 -9999 -9999 -9999 -9999 -9999 -9999 -9999 -9999 -9999 -9999 -9999 -9999 -9999 -9999 -9999 -9999 -9999 -9999 -9999 -9999 -9999 -9999 -9999 -9999 -9999 -9999 -9999 -9999 -9999 -9999 -9999 -9999 -9999 -9999 -9999 -9999 -9999 -9999 -9999 -9999 -9999 -9999 -9999 -9999 -9999 -9999 -9999 -9999 -9999 -9999 -9999 -9999 -9999 -9999 -9999 -9999 -9999 -9999 -9999 -9999 -9999 -9999 -9999 -9999 -9999 -9999 -9999 -9999 -9999 -9999 -9999 -9999 -9999 -9999 -9999 -9999 -9999 -9999 -9999 -9999 -9999 -9999 -9999 -9999 -9999 -9999 -9999 -9999 -9999 -9999 -9999 -9999 -9999 -9999 -9999 -9999 -9999 -9999 -9999 -9999 -9999 -9999 -9999 -9999 -9999 -9999 -9999 -9999 -9999 -9999 -9999 -9999 -9999 -9999 -9999 -9999 -9999 -9999 -9999 -9999 -9999 -9999 -9999 -9999 -9999 -9999 -9999 -9999 -9999 -9999 -9999 -9999 -9999 -9999 -9999 -9999 -9999 -9999 -9999 -9999 -9999 -9999 -9999 -9999 -9999 -9999 -9999 -9999 -9999 -9999 -9999 -9999 -9999 -9999 -9999 -9999 -9999 -9999 -9999 -9999 -9999 -9999 -9999 -9999 -9999 -9999 -9999 -9999 -9999 -9999 -9999 -9999 -9999 -9999 -9999 -9999 -9999 -9999 -9999 -9999 -9999 -9999 -9999 -9999 -9999 -9999 0.829164922237396 0.829358756542206 0.828833818435669 0.82871949672699 0.687488853931427 0.684888362884521 0.679854393005371 0.68238365650177 0.67967689037323 0.681867003440857 0.679336249828339 0.686026692390442 0.692633092403412 -9999 -9999 -9999 -9999 -9999 -9999 -9999 -9999 -9999 -9999 -9999 -9999 -9999 -9999 -9999 -9999 -9999 -9999 -9999 -9999 -9999 -9999 -9999 -9999 -9999 -9999 -9999 -9999 -9999 -9999 -9999 -9999 -9999 -9999 -9999 -9999 -9999 -9999 -9999 -9999 -9999 -9999 -9999 -9999 -9999 -9999 -9999 -9999 -9999 -9999 -9999 -9999 -9999 -9999 -9999 -9999 -9999 -9999 -9999 -9999 -9999 -9999 -9999 -9999 -9999 -9999 -9999 -9999 -9999 -9999 -9999 -9999 -9999 -9999 -9999 -9999 -9999 -9999 -9999 -9999 -9999 -9999 -9999 -9999 -9999 -9999 -9999 -9999 -9999 -9999 -9999 -9999 -9999 -9999 -9999 -9999 -9999 -9999 -9999 -9999 -9999 -9999 -9999 -9999 -9999 -9999
-9999 0.205715075135231 0.206192165613174 -9999 -9999 -9999 -9999 -9999 -9999 -9999 -9999 -9999 -9999 -9999 -9999 -9999 -9999 -9999 -9999 -9999 -9999 -9999 -9999 -9999 -9999 -9999 -9999 -9999 -9999 -9999 -9999 -9999 -9999 -9999 -9999 -9999 -9999 -9999 -9999 -9999 -9999 -9999 -9999 -9999 -9999 -9999 -9999 -9999 -9999 -9999 -9999 -9999 -9999 -9999 -9999 -9999 -9999 -9999 -9999 -9999 -9999 -9999 -9999 -9999 -9999 -9999 -9999 -9999 -9999 -9999 -9999 -9999 -9999 -9999 -9999 -9999 -9999 -9999 -9999 -9999 -9999 -9999 -9999 -9999 -9999 -9999 -9999 -9999 -9999 -9999 -9999 -9999 -9999 -9999 -9999 -9999 -9999 -9999 -9999 -9999 -9999 -9999 -9999 -9999 -9999 -9999 -9999 -9999 -9999 -9999 -9999 -9999 -9999 -9999 -9999 -9999 -9999 -9999 -9999 -9999 -9999 -9999 -9999 -9999 -9999 -9999 -9999 -9999 -9999 -9999 -9999 -9999 -9999 -9999 -9999 -9999 -9999 -9999 -9999 -9999 -9999 -9999 -9999 -9999 -9999 -9999 -9999 -9999 -9999 -9999 -9999 -9999 -9999 -9999 -9999 -9999 -9999 -9999 -9999 -9999 -9999 -9999 -9999 -9999 -9999 -9999 -9999 -9999 -9999 -9999 -9999 -9999 -9999 -9999 -9999 -9999 -9999 -9999 -9999 -9999 -9999 -9999 -9999 -9999 -9999 -9999 -9999 -9999 -9999 -9999 -9999 -9999 -9999 -9999 -9999 -9999 -9999 -9999 -9999 -9999 -9999 -9999 -9999 -9999 -9999 -9999 -9999 -9999 -9999 -9999 -9999 -9999 -9999 -9999 -9999 -9999 -9999 -9999 -9999 -9999 -9999 -9999 -9999 -9999 -9999 -9999 -9999 -9999 -9999 -9999 -9999 -9999 -9999 -9999 -9999 -9999 -9999 -9999 0.827327489852905 0.828019618988037 0.828471601009369 0.828456819057465 0.828335523605347 0.828200101852417 0.828091204166412 0.828380644321442 0.828571319580078 0.828097224235535 0.827953994274139 0.827843964099884 0.67358672618866 0.827524483203888 0.669695377349854 0.666781842708588 0.680115401744843 -9999 -9999 -9999 -9999 -9999 -9999 -9999 -9999 -9999 -9999 -9999 -9999 -9999 -9999 -9999 -9999 -9999 -9999 -9999 -9999 -9999 -9999 -9999 -9999 -9999 -9999 -9999 -9999 -9999 -9999 -9999 -9999 -9999 -9999 -9999 -9999 -9999 -9999 -9999 -9999 -9999 -9999 -9999 -9999 -9999 -9999 -9999 -9999 -9999 -9999 -9999 -9999 -9999 -9999 -9999 -9999 -9999 -9999 -9999 -9999 -9999 -9999 -9999 -9999 -9999 -9999 -9999 -9999 -9999 -9999 -9999 -9999 -9999 -9999 -9999 -9999 -9999 -9999 -9999 -9999 -9999 -9999 -9999 -9999 -9999 -9999 -9999 -9999 -9999 -9999 -9999 -9999 -9999 -9999 -9999 -9999 -9999 -9999 -9999 -9999 -9999 -9999 -9999 -9999 -9999
-9999 -9999 -9999 -9999 -9999 -9999 -9999 -9999 -9999 -9999 -9999 -9999 -9999 -9999 -9999 -9999 -9999 -9999 -9999 -9999 -9999 -9999 -9999 -9999 -9999 -9999 -9999 -9999 -9999 -9999 -9999 -9999 -9999 -9999 -9999 -9999 -9999 -9999 -9999 -9999 -9999 -9999 -9999 -9999 -9999 -9999 -9999 -9999 -9999 -9999 -9999 -9999 -9999 -9999 -9999 -9999 -9999 -9999 -9999 -9999 -9999 -9999 -9999 -9999 -9999 -9999 -9999 -9999 -9999 -9999 -9999 -9999 -9999 -9999 -9999 -9999 -9999 -9999 -9999 -9999 -9999 -9999 -9999 -9999 -9999 -9999 -9999 -9999 -9999 -9999 -9999 -9999 -9999 -9999 -9999 -9999 -9999 -9999 -9999 -9999 -9999 -9999 -9999 -9999 -9999 -9999 -9999 -9999 -9999 -9999 -9999 -9999 -9999 -9999 -9999 -9999 -9999 -9999 -9999 -9999 -9999 -9999 -9999 -9999 -9999 -9999 -9999 -9999 -9999 -9999 -9999 -9999 -9999 -9999 -9999 -9999 -9999 -9999 -9999 -9999 -9999 -9999 -9999 -9999 -9999 -9999 -9999 -9999 -9999 -9999 -9999 -9999 -9999 -9999 -9999 -9999 -9999 -9999 -9999 -9999 -9999 -9999 -9999 -9999 -9999 -9999 -9999 -9999 -9999 -9999 -9999 -9999 -9999 -9999 -9999 -9999 -9999 -9999 -9999 -9999 -9999 -9999 -9999 -9999 -9999 -9999 -9999 -9999 -9999 -9999 -9999 -9999 -9999 -9999 -9999 -9999 -9999 -9999 -9999 -9999 -9999 -9999 -9999 -9999 -9999 -9999 -9999 -9999 -9999 -9999 -9999 -9999 -9999 -9999 -9999 -9999 -9999 -9999 -9999 -9999 -9999 -9999 -9999 -9999 -9999 -9999 -9999 -9999 -9999 -9999 -9999 -9999 -9999 -9999 -9999 -9999 -9999 0.826279878616333 0.826821029186249 0.827676355838776 0.827958285808563 0.828173518180847 0.827837705612183 0.827496707439423 0.819263935089111 0.823176085948944 0.828397691249847 0.82768839597702 0.826029419898987 0.827224135398865 0.827189326286316 0.826314151287079 0.823300719261169 0.824877142906189 0.822522759437561 0.691076219081879 -9999 -9999 -9999 -9999 -9999 -9999 -9999 -9999 -9999 -9999 -9999 -9999 -9999 -9999 -9999 -9999 -9999 -9999 -9999 -9999 -9999 -9999 -9999 -9999 -9999 -9999 -9999 -9999 -9999 -9999 -9999 -9999 -9999 -9999 -9999 -9999 -9999 -9999 -9999 -9999 -9999 -9999 -9999 -9999 -9999 -9999 -9999 -9999 -9999 -9999 -9999 -9999 -9999 -9999 -9999 -9999 -9999 -9999 -9999 -9999 -9999 -9999 -9999 -9999 -9999 -9999 -9999 -9999 -9999 -9999 -9999 -9999 -9999 -9999 -9999 -9999 -9999 -9999 -9999 -9999 -9999 -9999 -9999 -9999 -9999 -9999 -9999 -9999 -9999 -9999 -9999 -9999 -9999 -9999 -9999 -9999 -9999 -9999 -9999 -9999 -9999 -9999 -9999 -9999
-9999 -9999 -9999 -9999 -9999 -9999 -9999 -9999 -9999 0.212611615657806 -9999 -9999 -9999 -9999 -9999 -9999 -9999 -9999 -9999 -9999 -9999 -9999 -9999 -9999 -9999 -9999 -9999 -9999 -9999 -9999 -9999 -9999 -9999 -9999 -9999 -9999 -9999 -9999 -9999 -9999 -9999 -9999 -9999 -9999 -9999 -9999 -9999 -9999 -9999 -9999 -9999 -9999 -9999 -9999 -9999 -9999 -9999 -9999 -9999 -9999 -9999 -9999 -9999 -9999 -9999 -9999 -9999 -9999 -9999 -9999 -9999 -9999 -9999 -9999 -9999 -9999 -9999 -9999 -9999 -9999 -9999 -9999 -9999 -9999 -9999 -9999 -9999 -9999 -9999 -9999 -9999 -9999 -9999 -9999 -9999 -9999 -9999 -9999 -9999 -9999 -9999 -9999 -9999 -9999 -9999 -9999 -9999 -9999 -9999 -9999 -9999 -9999 -9999 -9999 -9999 -9999 -9999 -9999 -9999 -9999 -9999 -9999 -9999 -9999 -9999 -9999 -9999 -9999 -9999 -9999 -9999 -9999 -9999 -9999 -9999 -9999 -9999 -9999 -9999 -9999 -9999 -9999 -9999 -9999 -9999 -9999 -9999 -9999 -9999 -9999 -9999 -9999 -9999 -9999 -9999 -9999 -9999 -9999 -9999 -9999 -9999 -9999 -9999 -9999 -9999 -9999 -9999 -9999 -9999 -9999 -9999 -9999 -9999 -9999 -9999 -9999 -9999 -9999 -9999 -9999 -9999 -9999 -9999 -9999 -9999 -9999 -9999 -9999 -9999 -9999 -9999 -9999 -9999 -9999 -9999 -9999 -9999 -9999 -9999 -9999 -9999 -9999 -9999 -9999 -9999 -9999 -9999 -9999 -9999 -9999 -9999 -9999 -9999 -9999 -9999 -9999 -9999 -9999 -9999 -9999 -9999 -9999 -9999 -9999 -9999 -9999 -9999 -9999 -9999 -9999 -9999 -9999 -9999 -9999 -9999 -9999 -9999 0.825992286205292 0.82673716545105 0.82745486497879 0.827943027019501 0.828098058700562 0.827826261520386 0.827324986457825 0.803414285182953 0.809354662895203 0.827679038047791 0.814367055892944 0.804197907447815 0.803859531879425 0.825754940509796 0.809742033481598 0.795448362827301 0.803501725196838 0.815212666988373 0.675794661045074 -9999 -9999 -9999 -9999 -9999 -9999 -9999 -9999 -9999 -9999 -9999 -9999 -9999 -9999 -9999 -9999 -9999 -9999 -9999 -9999 -9999 -9999 -9999 -9999 -9999 -9999 -9999 -9999 -9999 -9999 -9999 -9999 -9999 -9999 -9999 -9999 -9999 -9999 -9999 -9999 -9999 -9999 -9999 -9999 -9999 -9999 -9999 -9999 -9999 -9999 -9999 -9999 -9999 -9999 -9999 -9999 -9999 -9999 -9999 -9999 -9999 -9999 -9999 -9999 -9999 -9999 -9999 -9999 -9999 -9999 -9999 -9999 -9999 -9999 -9999 -9999 -9999 -9999 -9999 -9999 -9999 -9999 -9999 -9999 -9999 -9999 -9999 -9999 -9999 -9999 -9999 -9999 -9999 -9999 -9999 -9999 -9999 -9999 -9999 -9999 -9999 -9999 -9999 -9999
-9999 -9999 -9999 -9999 -9999 -9999 -9999 -9999 -9999 -9999 -9999 -9999 -9999 -9999 -9999 -9999 -9999 -9999 -9999 -9999 -9999 -9999 -9999 -9999 -9999 -9999 -9999 -9999 -9999 -9999 -9999 -9999 -9999 -9999 -9999 -9999 -9999 -9999 -9999 -9999 -9999 -9999 -9999 -9999 -9999 -9999 -9999 -9999 -9999 -9999 -9999 -9999 -9999 -9999 -9999 -9999 -9999 -9999 -9999 -9999 -9999 -9999 -9999 -9999 -9999 -9999 -9999 -9999 -9999 -9999 -9999 -9999 -9999 -9999 -9999 -9999 -9999 -9999 -9999 -9999 -9999 -9999 -9999 -9999 -9999 -9999 -9999 -9999 -9999 -9999 -9999 -9999 -9999 -9999 -9999 -9999 -9999 -9999 -9999 -9999 -9999 -9999 -9999 -9999 -9999 -9999 -9999 -9999 -9999 -9999 -9999 -9999 -9999 -9999 -9999 -9999 -9999 -9999 -9999 -9999 -9999 -9999 -9999 -9999 -9999 -9999 -9999 -9999 -9999 -9999 -9999 -9999 -9999 -9999 -9999 -9999 -9999 -9999 -9999 -9999 -9999 -9999 -9999 -9999 -9999 -9999 -9999 -9999 -9999 -9999 -9999 -9999 -9999 -9999 -9999 -9999 -9999 -9999 -9999 -9999 -9999 -9999 -9999 -9999 -9999 -9999 -9999 -9999 -9999 -9999 -9999 -9999 -9999 -9999 -9999 -9999 -9999 -9999 -9999 -9999 -9999 -9999 -9999 -9999 -9999 -9999 -9999 -9999 -9999 -9999 -9999 -9999 -9999 -9999 -9999 -9999 -9999 -9999 -9999 -9999 -9999 -9999 -9999 -9999 -9999 -9999 -9999 -9999 -9999 -9999 -9999 -9999 -9999 -9999 -9999 -9999 -9999 -9999 -9999 -9999 -9999 -9999 -9999 -9999 -9999 -9999 -9999 -9999 -9999 -9999 -9999 -9999 -9999 -9999 0.816819965839386 0.818178951740265 0.815626621246338 0.82292103767395 0.826585173606873 0.827221214771271 0.827655553817749 0.828102469444275 0.821296334266663 0.81545889377594 0.782616853713989 0.7827108502388 0.807365238666534 0.81039023399353 0.787286043167114 0.798671126365662 0.818868517875671 0.797219753265381 0.810292363166809 0.826375782489777 0.825931489467621 0.681453585624695 -9999 -9999 -9999 -9999 -9999 -9999 -9999 -9999 -9999 -9999 -9999 -9999 -9999 -9999 -9999 -9999 -9999 -9999 -9999 -9999 -9999 -9999 -9999 -9999 -9999 -9999 -9999 -9999 -9999 -9999 -9999 -9999 -9999 -9999 -9999 -9999 -9999 -9999 -9999 -9999 -9999 -9999 -9999 -9999 -9999 -9999 -9999 -9999 -9999 -9999 -9999 -9999 -9999 -9999 -9999 -9999 -9999 -9999 -9999 -9999 -9999 -9999 -9999 -9999 -9999 -9999 -9999 -9999 -9999 -9999 -9999 -9999 -9999 -9999 -9999 -9999 -9999 -9999 -9999 -9999 -9999 -9999 -9999 -9999 -9999 -9999 -9999 -9999 -9999 -9999 -9999 -9999 -9999 -9999 -9999 -9999 -9999 -9999 -9999 -9999 -9999 -9999 -9999 -9999
-9999 -9999 -9999 -9999 -9999 -9999 -9999 -9999 -9999 -9999 -9999 0.221540451049805 -9999 -9999 -9999 -9999 -9999 -9999 -9999 -9999 -9999 -9999 -9999 -9999 -9999 -9999 -9999 -9999 -9999 -9999 -9999 -9999 -9999 -9999 -9999 -9999 -9999 -9999 -9999 -9999 -9999 -9999 -9999 -9999 -9999 -9999 -9999 -9999 -9999 -9999 -9999 -9999 -9999 -9999 -9999 -9999 -9999 -9999 -9999 -9999 -9999 -9999 -9999 -9999 -9999 -9999 -9999 -9999 -9999 -9999 -9999 -9999 -9999 -9999 -9999 -9999 -9999 -9999 -9999 -9999 -9999 -9999 -9999 -9999 -9999 -9999 -9999 -9999 -9999 -9999 -9999 -9999 -9999 -9999 -9999 -9999 -9999 -9999 -9999 -9999 -9999 -9999 -9999 -9999 -9999 -9999 -9999 -9999 -9999 -9999 -9999 -9999 -9999 -9999 -9999 -9999 -9999 -9999 -9999 -9999 -9999 -9999 -9999 -9999 -9999 -9999 -9999 -9999 -9999 -9999 -9999 -9999 -9999 -9999 -9999 -9999 -9999 -9999 -9999 -9999 -9999 -9999 -9999 -9999 -9999 -9999 -9999 -9999 -9999 -9999 -9999 -9999 -9999 -9999 -9999 -9999 -9999 -9999 -9999 -9999 -9999 -9999 -9999 -9999 -9999 -9999 -9999 -9999 -9999 -9999 -9999 -9999 -9999 -9999 -9999 -9999 -9999 -9999 -9999 -9999 -9999 -9999 -9999 -9999 -9999 -9999 -9999 -9999 -9999 -9999 -9999 -9999 -9999 -9999 -9999 -9999 -9999 -9999 -9999 -9999 -9999 -9999 -9999 -9999 -9999 -9999 -9999 -9999 -9999 -9999 -9999 -9999 -9999 -9999 -9999 -9999 -9999 -9999 -9999 -9999 -9999 -9999 -9999 -9999 -9999 -9999 -9999 -9999 -9999 -9999 -9999 -9999 -9999 -9999 0.813275218009949 0.814813494682312 0.813709139823914 0.816744685173035 0.822731733322144 0.827261567115784 0.827343106269836 0.827754437923431 0.811488509178162 0.795672655105591 0.777495205402374 0.762747406959534 0.777737498283386 0.756186544895172 0.752763688564301 0.789414167404175 0.80054646730423 0.806542694568634 0.812173128128052 0.826440274715424 0.683351635932922 0.698724567890167 -9999 -9999 -9999 -9999 -9999 -9999 -9999 -9999 -9999 -9999 -9999 -9999 -9999 -9999 -9999 -9999 -9999 -9999 -9999 -9999 -9999 -9999 -9999 -9999 -9999 -9999 -9999 -9999 -9999 -9999 -9999 -9999 -9999 -9999 -9999 -9999 -9999 -9999 -9999 -9999 -9999 -9999 -9999 -9999 -9999 -9999 -9999 -9999 -9999 -9999 -9999 -9999 -9999 -9999 -9999 -9999 -9999 -9999 -9999 -9999 -9999 -9999 -9999 -9999 -9999 -9999 -9999 -9999 -9999 -9999 -9999 -9999 -9999 -9999 -9999 -9999 -9999 -9999 -9999 -9999 -9999 -9999 -9999 -9999 -9999 -9999 -9999 -9999 -9999 -9999 -9999 -9999 -9999 -9999 -9999 -9999 -9999 -9999 -9999 -9999 -9999 -9999 -9999 -9999
-9999 -9999 -9999 -9999 -9999 -9999 -9999 -9999 -9999 -9999 -9999 -9999 -9999 -9999 -9999 -9999 -9999 -9999 -9999 -9999 -9999 -9999 -9999 -9999 -9999 -9999 -9999 -9999 -9999 -9999 -9999 -9999 -9999 -9999 -9999 -9999 -9999 -9999 -9999 -9999 -9999 -9999 -9999 -9999 -9999 -9999 -9999 -9999 -9999 -9999 -9999 -9999 -9999 -9999 -9999 -9999 -9999 -9999 -9999 -9999 -9999 -9999 -9999 -9999 -9999 -9999 -9999 -9999 -9999 -9999 -9999 -9999 -9999 -9999 -9999 -9999 -9999 -9999 -9999 -9999 -9999 -9999 -9999 -9999 -9999 -9999 -9999 -9999 -9999 -9999 -9999 -9999 -9999 -9999 -9999 -9999 -9999 -9999 -9999 -9999 -9999 -9999 -9999 -9999 -9999 -9999 -9999 -9999 -9999 -9999 -9999 -9999 -9999 -9999 -9999 -9999 -9999 -9999 -9999 -9999 -9999 -9999 -9999 -9999 -9999 -9999 -9999 -9999 -9999 -9999 -9999 -9999 -9999 -9999 -9999 -9999 -9999 -9999 -9999 -9999 -9999 -9999 -9999 -9999 -9999 -9999 -9999 -9999 -9999 -9999 -9999 -9999 -9999 -9999 -9999 -9999 -9999 -9999 -9999 -9999 -9999 -9999 -9999 -9999 -9999 -9999 -9999 -9999 -9999 -9999 -9999 -9999 -9999 -9999 -9999 -9999 -9999 -9999 -9999 -9999 -9999 -9999 -9999 -9999 -9999 -9999 -9999 -9999 -9999 -9999 -9999 -9999 -9999 -9999 -9999 -9999 -9999 -9999 -9999 -9999 -9999 -9999 -9999 -9999 -9999 -9999 -9999 -9999 -9999 -9999 -9999 -9999 -9999 -9999 -9999 -9999 -9999 -9999 -9999 -9999 -9999 -9999 -9999 -9999 -9999 -9999 -9999 -9999 -9999 -9999 -9999 -9999 -9999 0.810107827186584 0.807536065578461 0.807413101196289 0.806210696697235 0.814441025257111 0.825826704502106 0.82378077507019 0.825272679328918 0.823333978652954 0.81781804561615 0.791447281837463 0.767686724662781 0.751198709011078 0.713889479637146 0.690642058849335 0.691496133804321 0.733114421367645 0.783717453479767 0.820521235466003 0.827055633068085 0.691039383411407 0.700428247451782 0.701614439487457 0.702132940292358 0.696811556816101 -9999 -9999 -9999 -9999 -9999 -9999 -9999 -9999 -9999 -9999 -9999 -9999 -9999 -9999 -9999 -9999 -9999 -9999 -9999 -9999 -9999 -9999 -9999 -9999 -9999 -9999 -9999 -9999 -9999 -9999 -9999 -9999 -9999 -9999 -9999 -9999 -9999 -9999 -9999 -9999 -9999 -9999 -9999 -9999 -9999 -9999 -9999 -9999 -9999 -9999 -9999 -9999 -9999 -9999 -9999 -9999 -9999 -9999 -9999 -9999 -9999 -9999 -9999 -9999 -9999 -9999 -9999 -9999 -9999 -9999 -9999 -9999 -9999 -9999 -9999 -9999 -9999 -9999 -9999 -9999 -9999 -9999 -9999 -9999 -9999 -9999 -9999 -9999 -9999 -9999 -9999 -9999 -9999 -9999 -9999 -9999 -9999 -9999 -9999 -9999 -9999 -9999
-9999 -9999 -9999 -9999 -9999 -9999 -9999 -9999 -9999 -9999 -9999 -9999 -9999 -9999 -9999 -9999 -9999 -9999 -9999 -9999 -9999 -9999 -9999 -9999 -9999 -9999 -9999 -9999 -9999 -9999 -9999 -9999 -9999 -9999 -9999 -9999 -9999 -9999 -9999 -9999 -9999 -9999 -9999 -9999 -9999 -9999 -9999 -9999 -9999 -9999 -9999 -9999 -9999 -9999 -9999 -9999 -9999 -9999 -9999 -9999 -9999 -9999 -9999 -9999 -9999 -9999 -9999 -9999 -9999 -9999 -9999 -9999 -9999 -9999 -9999 -9999 -9999 -9999 -9999 -9999 -9999 -9999 -9999 -9999 -9999 -9999 -9999 -9999 -9999 -9999 -9999 -9999 -9999 -9999 -9999 -9999 -9999 -9999 -9999 -9999 -9999 -9999 -9999 -9999 -9999 -9999 -9999 -9999 -9999 -9999 -9999 -9999 -9999 -9999 -9999 -9999 -9999 -9999 -9999 -9999 -9999 -9999 -9999 -9999 -9999 -9999 -9999 -9999 -9999 -9999 -9999 -9999 -9999 -9999 -9999 -9999 -9999 -9999 -9999 -9999 -9999 -9999 -9999 -9999 -9999 -9999 -9999 -9999 -9999 -9999 -9999 -9999 -9999 -9999 -9999 -9999 -9999 -9999 -9999 -9999 -9999 -9999 -9999 -9999 -9999 -9999 -9999 -9999 -9999 -9999 -9999 -9999 -9999 -9999 -9999 -9999 -9999 -9999 -9999 -9999 -9999 -9999 -9999 -9999 -9999 -9999 -9999 -9999 -9999 -9999 -9999 -9999 -9999 -9999 -9999 -9999 -9999 -9999 -9999 -9999 -9999 -9999 -9999 -9999 -9999 -9999 -9999 -9999 -9999 -9999 -9999 -9999 -9999 -9999 -9999 -9999 -9999 -9999 -9999 -9999 -9999 -9999 -9999 -9999 -9999 -9999 -9999 -9999 -9999 -9999 -9999 -9999 -9999 0.805706799030304 0.805023968219757 0.802017390727997 0.800623297691345 0.807011365890503 0.820881128311157 0.827164888381958 0.818113148212433 0.804521024227142 0.795477986335754 0.801582992076874 0.769691944122314 0.724100947380066 0.67934238910675 0.626654267311096 0.632377207279205 0.702614724636078 0.770441293716431 0.824460327625275 0.686896324157715 0.695993006229401 0.700158894062042 0.700025796890259 0.697824418544769 0.693085014820099 -9999 -9999 -9999 -9999 -9999 -9999 -9999 -9999 -9999 -9999 -9999 -9999 -9999 -9999 -9999 -9999 -9999 -9999 -9999 -9999 -9999 -9999 -9999 -9999 -9999 -9999 -9999 -9999 -9999 -9999 -9999 -9999 -9999 -9999 -9999 -9999 -9999 -9999 -9999 -9999 -9999 -9999 -9999 -9999 -9999 -9999 -9999 -9999 -9999 -9999 -9999 -9999 -9999 -9999 -9999 -9999 -9999 -9999 -9999 -9999 -9999 -9999 -9999 -9999 -9999 -9999 -9999 -9999 -9999 -9999 -9999 -9999 -9999 -9999 -9999 -9999 -9999 -9999 -9999 -9999 -9999 -9999 -9999 -9999 -9999 -9999 -9999 -9999 -9999 -9999 -9999 -9999 -9999 -9999 -9999 -9999 -9999 -9999 -9999 -9999 -9999 -9999
0.199499189853668 -9999 -9999 -9999 -9999 -9999 -9999 -9999 -9999 -9999 -9999 -9999 -9999 -9999 -9999 -9999 -9999 -9999 -9999 -9999 -9999 -9999 -9999 -9999 -9999 -9999 -9999 -9999 -9999 -9999 -9999 -9999 -9999 -9999 -9999 -9999 -9999 -9999 -9999 -9999 -9999 -9999 -9999 -9999 -9999 -9999 -9999 -9999 -9999 -9999 -9999 -9999 -9999 -9999 -9999 -9999 -9999 -9999 -9999 -9999 -9999 -9999 -9999 -9999 -9999 -9999 -9999 -9999 -9999 -9999 -9999 -9999 -9999 -9999 -9999 -9999 -9999 -9999 -9999 -9999 -9999 -9999 -9999 -9999 -9999 -9999 -9999 -9999 -9999 -9999 -9999 -9999 -9999 -9999 -9999 -9999 -9999 -9999 -9999 -9999 -9999 -9999 -9999 -9999 -9999 -9999 -9999 -9999 -9999 -9999 -9999 -9999 -9999 -9999 -9999 -9999 -9999 -9999 -9999 -9999 -9999 -9999 -9999 -9999 -9999 -9999 -9999 -9999 -9999 -9999 -9999 -9999 -9999 -9999 -9999 -9999 -9999 -9999 -9999 -9999 -9999 -9999 -9999 -9999 -9999 -9999 -9999 -9999 -9999 -9999 -9999 -9999 -9999 -9999 -9999 -9999 -9999 -9999 -9999 -9999 -9999 -9999 -9999 -9999 -9999 -9999 -9999 -9999 -9999 -9999 -9999 -9999 -9999 -9999 -9999 -9999 -9999 -9999 -9999 -9999 -9999 -9999 -9999 -9999 -9999 -9999 -9999 -9999 -9999 -9999 -9999 -9999 -9999 -9999 -9999 -9999 -9999 -9999 -9999 -9999 -9999 -9999 -9999 -9999 -9999 -9999 -9999 -9999 -9999 -9999 -9999 -9999 -9999 -9999 -9999 -9999 -9999 -9999 -9999 -9999 -9999 -9999 -9999 -9999 -9999 -9999 -9999 -9999 -9999 -9999 -9999 -9999 0.792577385902405 0.798361897468567 0.802503287792206 0.802712976932526 0.80389279127121 0.813023388385773 0.821789503097534 0.824035942554474 0.819510936737061 0.798675179481506 0.781078696250916 0.77084869146347 0.745249509811401 0.707911849021912 0.639720141887665 0.588482856750488 0.647661745548248 0.739457666873932 0.797583103179932 0.826949656009674 0.82697457075119 0.681648194789886 0.679732382297516 0.69546240568161 0.697789132595062 0.701086223125458 0.695099115371704 -9999 -9999 -9999 -9999 0.701758563518524 -9999 -9999 -9999 -9999 -9999 -9999 -9999 -9999 -9999 -9999 -9999 -9999 -9999 -9999 -9999 -9999 -9999 -9999 -9999 -9999 -9999 -9999 -9999 -9999 -9999 -9999 -9999 -9999 -9999 -9999 -9999 -9999 -9999 -9999 -9999 -9999 -9999 -9999 -9999 -9999 -9999 -9999 -9999 -9999 -9999 -9999 -9999 -9999 -9999 -9999 -9999 -9999 -9999 -9999 -9999 -9999 -9999 -9999 -9999 -9999 -9999 -9999 -9999 -9999 -9999 -9999 -9999 -9999 -9999 -9999 -9999 -9999 -9999 -9999 -9999 -9999 -9999 -9999 -9999 -9999 -9999 -9999 -9999 -9999 -9999 -9999 -9999 -9999 -9999 -9999 -9999 -9999 -9999 -9999 -9999 -9999
0.201326638460159 0.198636457324028 0.195359364151955 -9999 -9999 0.198763072490692 0.196890026330948 0.195351779460907 -9999 -9999 -9999 -9999 -9999 -9999 -9999 -9999 -9999 -9999 -9999 -9999 -9999 -9999 -9999 -9999 -9999 -9999 -9999 -9999 -9999 -9999 -9999 -9999 -9999 -9999 -9999 -9999 -9999 -9999 -9999 -9999 -9999 -9999 -9999 -9999 -9999 -9999 -9999 -9999 -9999 -9999 -9999 -9999 -9999 -9999 -9999 -9999 -9999 -9999 -9999 -9999 -9999 -9999 -9999 -9999 -9999 -9999 -9999 -9999 -9999 -9999 -9999 -9999 -9999 -9999 -9999 -9999 -9999 -9999 -9999 -9999 -9999 -9999 -9999 -9999 -9999 -9999 -9999 -9999 -9999 -9999 -9999 -9999 -9999 -9999 -9999 -9999 -9999 -9999 -9999 -9999 -9999 -9999 -9999 -9999 -9999 -9999 -9999 -9999 -9999 -9999 -9999 -9999 -9999 -9999 -9999 -9999 -9999 -9999 -9999 -9999 -9999 -9999 -9999 -9999 -9999 -9999 -9999 -9999 -9999 -9999 -9999 -9999 -9999 -9999 -9999 -9999 -9999 -9999 -9999 -9999 -9999 -9999 -9999 -9999 -9999 -9999 -9999 -9999 -9999 -9999 -9999 -9999 -9999 -9999 -9999 -9999 -9999 -9999 -9999 -9999 -9999 -9999 -9999 -9999 -9999 -9999 -9999 -9999 -9999 -9999 -9999 -9999 -9999 -9999 -9999 -9999 -9999 -9999 -9999 -9999 -9999 -9999 -9999 -9999 -9999 -9999 -9999 -9999 -9999 -9999 -9999 -9999 -9999 -9999 -9999 -9999 -9999 -9999 -9999 -9999 -9999 -9999 -9999 -9999 -9999 -9999 -9999 -9999 -9999 -9999 -9999 -9999 -9999 -9999 -9999 -9999 -9999 -9999 -9999 -9999 -9999 -9999 -9999 -9999 -9999 -9999 -9999 -9999 -9999 -9999 -9999 0.768361389636993 0.778157234191895 0.786613285541534 0.793972611427307 0.800638854503632 0.804057538509369 0.816282987594604 0.824610769748688 0.818245470523834 0.803629994392395 0.789395153522491 0.767734825611115 0.727646768093109 0.68647164106369 0.669585824012756 0.620833933353424 0.66843044757843 0.705980479717255 0.749995470046997 0.791215360164642 0.812907636165619 0.79828679561615 0.809018433094025 0.82028341293335 0.674896657466888 0.688561916351318 0.697400510311127 0.689319550991058 0.700155556201935 -9999 -9999 0.698450446128845 -9999 -9999 -9999 -9999 -9999 -9999 -9999 -9999 -9999 -9999 -9999 -9999 -9999 -9999 -9999 -9999 -9999 -9999 -9999 -9999 -9999 -9999 -9999 -9999 -9999 -9999 -9999 -9999 -9999 -9999 -9999 -9999 -9999 -9999 -9999 -9999 -9999 -9999 -9999 -9999 -9999 -9999 -9999 -9999 -9999 -9999 -9999 -9999 -9999 -9999 -9999 -9999 -9999 -9999 -9999 -9999 -9999 -9999 -9999 -9999 -9999 -9999 -9999 -9999 -9999 -9999 -9999 -9999 -9999 -9999 -9999 -9999 -9999 -9999 -9999 -9999 -9999 -9999 -9999 -9999 -9999 -9999 -9999 -9999 -9999 -9999 -9999 -9999 -9999 -9999 -9999 -9999 -9999 -9999 -9999 -9999 -9999
0.200006827712059 0.200241610407829 0.198696717619896 0.194631963968277 0.187664300203323 -9999 -9999 -9999 0.20487517118454 -9999 -9999 -9999 -9999 -9999 -9999 -9999 -9999 -9999 -9999 -9999 -9999 -9999 -9999 -9999 -9999 -9999 -9999 -9999 -9999 -9999 -9999 -9999 -9999 -9999 -9999 -9999 -9999 -9999 -9999 -9999 -9999 -9999 -9999 -9999 -9999 -9999 -9999 -9999 -9999 -9999 -9999 -9999 -9999 -9999 -9999 -9999 -9999 -9999 -9999 -9999 -9999 -9999 -9999 -9999 -9999 -9999 -9999 -9999 -9999 -9999 -9999 -9999 -9999 -9999 -9999 -9999 -9999 -9999 -9999 -9999 -9999 -9999 -9999 -9999 -9999 -9999 -9999 -9999 -9999 -9999 -9999 -9999 -9999 -9999 -9999 -9999 -9999 -9999 -9999 -9999 -9999 -9999 -9999 -9999 -9999 -9999 -9999 -9999 -9999 -9999 -9999 -9999 -9999 -9999 -9999 -9999 -9999 -9999 -9999 -9999 -9999 -9999 -9999 -9999 -9999 -9999 -9999 -9999 -9999 -9999 -9999 -9999 -9999 -9999 -9999 -9999 -9999 -9999 -9999 -9999 -9999 -9999 -9999 -9999 -9999 -9999 -9999 -9999 -9999 -9999 -9999 -9999 -9999 -9999 -9999 -9999 -9999 -9999 -9999 -9999 -9999 -9999 -9999 -9999 -9999 -9999 -9999 -9999 -9999 -9999 -9999 -9999 -9999 -9999 -9999 -9999 -9999 -9999 -9999 -9999 -9999 -9999 -9999 -9999 -9999 -9999 -9999 -9999 -9999 -9999 -9999 -9999 -9999 -9999 -9999 -9999 -9999 -9999 -9999 -9999 -9999 -9999 -9999 -9999 -9999 -9999 -9999 -9999 -9999 -9999 -9999 -9999 -9999 -9999 -9999 -9999 -9999 -9999 -9999 -9999 -9999 -9999 -9999 -9999 -9999 -9999 -9999 -9999 -9999 -9999 0.762075960636139 0.764565885066986 0.765300095081329 0.77603006362915 0.792255580425262 0.80137038230896 0.808932900428772 0.825384199619293 0.827274084091187 0.812636852264404 0.777402460575104 0.734959781169891 0.709981977939606 0.674934208393097 0.642625391483307 0.615164518356323 0.658169090747833 0.716309309005737 0.758820652961731 0.777037024497986 0.796904146671295 0.784295916557312 0.769486248493195 0.760702073574066 0.796745419502258 0.819280505180359 0.825429677963257 0.691634774208069 0.683048963546753 0.684178173542023 0.681268632411957 0.683597981929779 0.698877811431885 -9999 -9999 -9999 -9999 -9999 -9999 -9999 -9999 -9999 -9999 -9999 -9999 -9999 -9999 -9999 -9999 -9999 -9999 -9999 -9999 -9999 -9999 -9999 -9999 -9999 -9999 -9999 -9999 -9999 -9999 -9999 -9999 -9999 -9999 -9999 -9999 -9999 -9999 -9999 -9999 -9999 -9999 -9999 -9999 -9999 -9999 -9999 -9999 -9999 -9999 -9999 -9999 -9999 -9999 -9999 -9999 -9999 -9999 -9999 -9999 -9999 -9999 -9999 -9999 -9999 -9999 -9999 -9999 -9999 -9999 -9999 -9999 -9999 -9999 -9999 -9999 -9999 -9999 -9999 -9999 -9999 -9999 -9999 -9999 -9999 -9999 -9999 -9999 -9999 -9999 -9999 -9999 -9999 -9999 -9999 -9999 -9999
0.199310228228569 0.198390632867813 0.197444155812263 0.193360939621925 -9999 -9999 -9999 -9999 -9999 -9999 -9999 -9999 -9999 -9999 -9999 -9999 -9999 -9999 -9999 -9999 -9999 -9999 -9999 -9999 -9999 -9999 -9999 -9999 -9999 -9999 -9999 -9999 -9999 -9999 -9999 -9999 -9999 -9999 -9999 -9999 -9999 -9999 -9999 -9999 -9999 -9999 -9999 -9999 -9999 -9999 -9999 -9999 -9999 -9999 -9999 -9999 -9999 -9999 -9999 -9999 -9999 -9999 -9999 -9999 -9999 -9999 -9999 -9999 -9999 -9999 -9999 -9999 -9999 -9999 -9999 -9999 -9999 -9999 -9999 -9999 -9999 -9999 -9999 -9999 -9999 -9999 -9999 -9999 -9999 -9999 -9999 -9999 -9999 -9999 -9999 -9999 -9999 -9999 -9999 -9999 -9999 -9999 -9999 -9999 -9999 -9999 -9999 -9999 -9999 -9999 -9999 -9999 -9999 -9999 -9999 -9999 -9999 -9999 -9999 -9999 -9999 -9999 -9999 -9999 -9999 -9999 -9999 -9999 -9999 -9999 -9999 -9999 -9999 -9999 -9999 -9999 -9999 -9999 -9999 -9999 -9999 -9999 -9999 -9999 -9999 -9999 -9999 -9999 -9999 -9999 -9999 -9999 -9999 -9999 -9999 -9999 -9999 -9999 -9999 -9999 -9999 -9999 -9999 -9999 -9999 -9999 -9999 -9999 -9999 -9999 -9999 -9999 -9999 -9999 -9999 -9999 -9999 -9999 -9999 -9999 -9999 -9999 -9999 -9999 -9999 -9999 -9999 -9999 -9999 -9999 -9999 -9999 -9999 -9999 -9999 -9999 -9999 -9999 -9999 -9999 -9999 -9999 -9999 -9999 -9999 -9999 -9999 -9999 -9999 -9999 -9999 -9999 -9999 -9999 -9999 -9999 -9999 -9999 -9999 -9999 -9999 -9999 -9999 -9999 -9999 -9999 -9999 -9999 -9999 0.762460887432098 0.768386125564575 0.77542906999588 0.767417371273041 0.773074507713318 0.784107804298401 0.797101140022278 0.809978842735291 0.826335787773132 0.82404887676239 0.797359764575958 0.75815337896347 0.701264023780823 0.641137599945068 0.626469075679779 0.59688925743103 0.61248254776001 0.690688252449036 0.70827978849411 0.7403963804245 0.756900072097778 0.763407707214355 0.727985799312592 0.716703951358795 0.741297543048859 0.764443933963776 0.775442004203796 0.822769701480865 0.825429856777191 0.818382382392883 0.812775611877441 0.822378873825073 0.692663669586182 -9999 -9999 -9999 -9999 -9999 -9999 -9999 -9999 -9999 -9999 -9999 -9999 -9999 -9999 -9999 -9999 -9999 -9999 -9999 -9999 -9999 -9999 -9999 -9999 -9999 -9999 -9999 -9999 -9999 -9999 -9999 -9999 -9999 -9999 -9999 -9999 -9999 -9999 -9999 -9999 -9999 -9999 -9999 -9999 -9999 -9999 -9999 -9999 -9999 -9999 -9999 -9999 -9999 -9999 -9999 -9999 -9999 -9999 -9999 -9999 -9999 -9999 -9999 -9999 -9999 -9999 -9999 -9999 -9999 -9999 -9999 -9999 -9999 -9999 -9999 -9999 -9999 -9999 -9999 -9999 -9999 -9999 -9999 -9999 -9999 -9999 -9999 -9999 -9999 -9999 -9999 -9999 -9999 -9999 -9999 -9999 -9999 -9999
-9999 0.195807591080666 0.196128219366074 0.195227056741714 0.192341431975365 -9999 -9999 -9999 -9999 -9999 -9999 -9999 -9999 -9999 -9999 -9999 -9999 -9999 -9999 -9999 -9999 -9999 -9999 -9999 -9999 -9999 -9999 -9999 -9999 -9999 -9999 -9999 -9999 -9999 -9999 -9999 -9999 -9999 -9999 -9999 -9999 -9999 -9999 -9999 -9999 -9999 -9999 -9999 -9999 -9999 -9999 -9999 -9999 -9999 -9999 -9999 -9999 -9999 -9999 -9999 -9999 -9999 -9999 -9999 -9999 -9999 -9999 -9999 -9999 -9999 -9999 -9999 -9999 -9999 -9999 -9999 -9999 -9999 -9999 -9999 -9999 -9999 -9999 -9999 -9999 -9999 -9999 -9999 -9999 -9999 -9999 -9999 -9999 -9999 -9999 -9999 -9999 -9999 -9999 -9999 -9999 -9999 -9999 -9999 -9999 -9999 -9999 -9999 -9999 -9999 -9999 -9999 -9999 -9999 -9999 -9999 -9999 -9999 -9999 -9999 -9999 -9999 -9999 -9999 -9999 -9999 -9999 -9999 -9999 -9999 -9999 -9999 -9999 -9999 -9999 -9999 -9999 -9999 -9999 -9999 -9999 -9999 -9999 -9999 -9999 -9999 -9999 -9999 -9999 -9999 -9999 -9999 -9999 -9999 -9999 -9999 -9999 -9999 -9999 -9999 -9999 -9999 -9999 -9999 -9999 -9999 -9999 -9999 -9999 -9999 -9999 -9999 -9999 -9999 -9999 -9999 -9999 -9999 -9999 -9999 -9999 -9999 -9999 -9999 -9999 -9999 -9999 -9999 -9999 -9999 -9999 -9999 -9999 -9999 -9999 -9999 -9999 -9999 -9999 -9999 -9999 -9999 -9999 -9999 -9999 -9999 -9999 -9999 -9999 -9999 -9999 -9999 -9999 -9999 -9999 -9999 -9999 -9999 -9999 -9999 -9999 -9999 -9999 -9999 -9999 -9999 -9999 -9999 -9999 -9999 0.775496482849121 0.780058741569519 0.768504440784454 0.766351222991943 0.784431874752045 0.806390881538391 0.805410027503967 0.811256885528564 0.801116287708282 0.721459567546844 0.691866993904114 0.64795845746994 0.682207643985748 0.638429701328278 0.646085441112518 0.63255763053894 0.638941764831543 0.676791608333588 0.697942078113556 0.732678592205048 0.702649056911469 0.659412086009979 0.634580552577972 0.693353116512299 0.744647324085236 0.772363424301147 0.811181962490082 0.81558883190155 0.822369933128357 0.802344143390656 0.789503872394562 0.82196980714798 0.697348237037659 0.701153934001923 -9999 -9999 -9999 -9999 -9999 -9999 -9999 -9999 -9999 -9999 -9999 -9999 -9999 -9999 -9999 -9999 -9999 -9999 -9999 -9999 -9999 -9999 -9999 -9999 -9999 -9999 -9999 -9999 -9999 -9999 -9999 -9999 -9999 -9999 -9999 -9999 -9999 -9999 -9999 -9999 -9999 -9999 -9999 -9999 -9999 -9999 -9999 -9999 -9999 -9999 -9999 -9999 -9999 -9999 -9999 -9999 -9999 -9999 -9999 -9999 -9999 -9999 -9999 -9999 -9999 -9999 -9999 -9999 -9999 -9999 -9999 -9999 -9999 -9999 -9999 -9999 -9999 -9999 -9999 -9999 -9999 -9999 -9999 -9999 -9999 -9999 -9999 -9999 -9999 -9999 -9999 -9999 -9999 -9999 -9999 -9999
-9999 -9999 0.195434018969536 0.19333516061306 0.192190542817116 0.188372820615768 -9999 -9999 -9999 -9999 -9999 -9999 -9999 -9999 -9999 -9999 -9999 -9999 -9999 -9999 -9999 -9999 -9999 -9999 -9999 -9999 -9999 -9999 -9999 -9999 -9999 -9999 -9999 -9999 -9999 -9999 -9999 -9999 -9999 -9999 -9999 -9999 -9999 -9999 -9999 -9999 -9999 -9999 -9999 -9999 -9999 -9999 -9999 -9999 -9999 -9999 -9999 -9999 -9999 -9999 -9999 -9999 -9999 -9999 -9999 -9999 -9999 -9999 -9999 -9999 -9999 -9999 -9999 -9999 -9999 -9999 -9999 -9999 -9999 -9999 -9999 -9999 -9999 -9999 -9999 -9999 -9999 -9999 -9999 -9999 -9999 -9999 -9999 -9999 -9999 -9999 -9999 -9999 -9999 -9999 -9999 -9999 -9999 -9999 -9999 -9999 -9999 -9999 -9999 -9999 -9999 -9999 -9999 -9999 -9999 -9999 -9999 -9999 -9999 -9999 -9999 -9999 -9999 -9999 -9999 -9999 -9999 -9999 -9999 -9999 -9999 -9999 -9999 -9999 -9999 -9999 -9999 -9999 -9999 -9999 -9999 -9999 -9999 -9999 -9999 -9999 -9999 -9999 -9999 -9999 -9999 -9999 -9999 -9999 -9999 -9999 -9999 -9999 -9999 -9999 -9999 -9999 -9999 -9999 -9999 -9999 -9999 -9999 -9999 -9999 -9999 -9999 -9999 -9999 -9999 -9999 -9999 -9999 -9999 -9999 -9999 -9999 -9999 -9999 -9999 -9999 -9999 -9999 -9999 -9999 -9999 -9999 -9999 -9999 -9999 -9999 -9999 -9999 -9999 -9999 -9999 -9999 -9999 -9999 -9999 -9999 -9999 -9999 -9999 -9999 -9999 -9999 -9999 -9999 -9999 -9999 -9999 -9999 -9999 -9999 -9999 -9999 -9999 -9999 -9999 -9999 -9999 -9999 -9999 -9999 0.780947327613831 0.787571847438812 0.779244720935822 0.773723959922791 0.779268264770508 0.793944537639618 0.793746948242188 0.805569589138031 0.785305380821228 0.712964117527008 0.747241973876953 0.726735353469849 0.701944530010223 0.670060396194458 0.674849212169647 0.620097458362579 0.573584318161011 0.629837036132812 0.652879476547241 0.688314080238342 0.678532361984253 0.645748734474182 0.670072257518768 0.699857473373413 0.747612476348877 0.771752595901489 0.789158761501312 0.801398932933807 0.824326932430267 0.82418566942215 0.823808252811432 0.696927189826965 0.682911992073059 0.680767476558685 0.684610366821289 -9999 -9999 -9999 -9999 -9999 -9999 -9999 -9999 -9999 -9999 -9999 -9999 -9999 -9999 -9999 -9999 -9999 -9999 -9999 -9999 -9999 -9999 -9999 -9999 -9999 -9999 -9999 -9999 -9999 -9999 -9999 -9999 -9999 -9999 -9999 -9999 -9999 -9999 -9999 -9999 -9999 -9999 -9999 -9999 -9999 -9999 -9999 -9999 -9999 -9999 -9999 -9999 -9999 -9999 -9999 -9999 -9999 -9999 -9999 -9999 -9999 -9999 -9999 -9999 -9999 -9999 -9999 -9999 -9999 -9999 -9999 -9999 -9999 -9999 -9999 -9999 -9999 -9999 -9999 -9999 -9999 -9999 -9999 -9999 -9999 -9999 -9999 -9999 -9999 -9999 -9999 -9999 -9999 -9999 -9999
-9999 -9999 -9999 -9999 -9999 -9999 -9999 -9999 -9999 -9999 -9999 -9999 -9999 -9999 -9999 -9999 -9999 -9999 -9999 -9999 -9999 -9999 -9999 -9999 -9999 -9999 -9999 -9999 -9999 -9999 -9999 -9999 -9999 -9999 -9999 -9999 -9999 -9999 -9999 -9999 -9999 -9999 -9999 -9999 -9999 -9999 -9999 -9999 -9999 -9999 -9999 -9999 -9999 -9999 -9999 -9999 -9999 -9999 -9999 -9999 -9999 -9999 -9999 -9999 -9999 -9999 -9999 -9999 -9999 -9999 -9999 -9999 -9999 -9999 -9999 -9999 -9999 -9999 -9999 -9999 -9999 -9999 -9999 -9999 -9999 -9999 -9999 -9999 -9999 -9999 -9999 -9999 -9999 -9999 -9999 -9999 -9999 -9999 -9999 -9999 -9999 -9999 -9999 -9999 -9999 -9999 -9999 -9999 -9999 -9999 -9999 -9999 -9999 -9999 -9999 -9999 -9999 -9999 -9999 -9999 -9999 -9999 -9999 -9999 -9999 -9999 -9999 -9999 -9999 -9999 -9999 -9999 -9999 -9999 -9999 -9999 -9999 -9999 -9999 -9999 -9999 -9999 -9999 -9999 -9999 -9999 -9999 -9999 -9999 -9999 -9999 -9999 -9999 -9999 -9999 -9999 -9999 -9999 -9999 -9999 -9999 -9999 -9999 -9999 -9999 -9999 -9999 -9999 -9999 -9999 -9999 -9999 -9999 -9999 -9999 -9999 -9999 -9999 -9999 -9999 -9999 -9999 -9999 -9999 -9999 -9999 -9999 -9999 -9999 -9999 -9999 -9999 -9999 -9999 -9999 -9999 -9999 -9999 -9999 -9999 -9999 -9999 -9999 -9999 -9999 -9999 -9999 -9999 -9999 -9999 -9999 -9999 -9999 -9999 -9999 -9999 -9999 -9999 -9999 -9999 -9999 -9999 -9999 -9999 -9999 -9999 -9999 -9999 -9999 0.773529767990112 0.780694663524628 0.786983728408813 0.783295273780823 0.779256641864777 0.774245262145996 0.774231314659119 0.777163982391357 0.790304243564606 0.788202881813049 0.770004749298096 0.732021510601044 0.714154422283173 0.681454718112946 0.72127640247345 0.725603640079498 0.684828162193298 0.643766522407532 0.646803259849548 0.652110695838928 0.653218448162079 0.64375376701355 0.664967179298401 0.67414528131485 0.711060166358948 0.75229799747467 0.78577709197998 0.79390686750412 0.812559008598328 0.825577795505524 0.684322834014893 0.681955099105835 0.677604138851166 0.677351057529449 0.679213225841522 0.680650413036346 0.678880155086517 0.656174957752228 0.641357481479645 -9999 -9999 -9999 0.641148447990417 -9999 -9999 -9999 -9999 -9999 -9999 -9999 -9999 -9999 -9999 -9999 -9999 -9999 -9999 -9999 -9999 -9999 -9999 -9999 -9999 -9999 -9999 -9999 -9999 -9999 -9999 -9999 -9999 -9999 -9999 -9999 -9999 -9999 -9999 -9999 -9999 -9999 -9999 -9999 -9999 -9999 -9999 -9999 -9999 -9999 -9999 -9999 -9999 -9999 -9999 -9999 -9999 -9999 -9999 -9999 -9999 -9999 -9999 -9999 -9999 -9999 -9999 -9999 -9999 -9999 -9999 -9999 -9999 -9999 -9999 -9999 -9999 -9999 -9999 -9999 -9999 -9999 -9999 -9999 -9999 -9999 -9999 -9999 -9999 -9999 -9999 -9999 -9999
-9999 -9999 -9999 -9999 -9999 -9999 -9999 -9999 -9999 -9999 -9999 -9999 -9999 -9999 -9999 -9999 -9999 -9999 -9999 -9999 -9999 -9999 -9999 -9999 -9999 -9999 -9999 -9999 -9999 -9999 -9999 -9999 -9999 -9999 -9999 -9999 -9999 -9999 -9999 -9999 -9999 -9999 -9999 -9999 -9999 -9999 -9999 -9999 -9999 -9999 -9999 -9999 -9999 -9999 -9999 -9999 -9999 -9999 -9999 -9999 -9999 -9999 -9999 -9999 -9999 -9999 -9999 -9999 -9999 -9999 -9999 -9999 -9999 -9999 -9999 -9999 -9999 -9999 -9999 -9999 -9999 -9999 -9999 -9999 -9999 -9999 -9999 -9999 -9999 -9999 -9999 -9999 -9999 -9999 -9999 -9999 -9999 -9999 -9999 -9999 -9999 -9999 -9999 -9999 -9999 -9999 -9999 -9999 -9999 -9999 -9999 -9999 -9999 -9999 -9999 -9999 -9999 -9999 -9999 -9999 -9999 -9999 -9999 -9999 -9999 -9999 -9999 -9999 -9999 -9999 -9999 -9999 -9999 -9999 -9999 -9999 -9999 -9999 -9999 -9999 -9999 -9999 -9999 -9999 -9999 -9999 -9999 -9999 -9999 -9999 -9999 -9999 -9999 -9999 -9999 -9999 -9999 -9999 -9999 -9999 -9999 -9999 -9999 -9999 -9999 -9999 -9999 -9999 -9999 -9999 -9999 -9999 -9999 -9999 -9999 -9999 -9999 -9999 -9999 -9999 -9999 -9999 -9999 -9999 -9999 -9999 -9999 -9999 -9999 -9999 -9999 -9999 -9999 -9999 -9999 -9999 -9999 -9999 -9999 -9999 -9999 -9999 -9999 -9999 -9999 -9999 -9999 -9999 -9999 -9999 -9999 -9999 -9999 -9999 -9999 -9999 -9999 -9999 -9999 -9999 -9999 -9999 -9999 -9999 -9999 -9999 -9999 0.764824032783508 0.769256174564362 0.773216724395752 0.772821068763733 0.770609617233276 0.775256276130676 0.781343340873718 0.780325889587402 0.768103122711182 0.746479332447052 0.76106470823288 0.796507239341736 0.812187910079956 0.803886473178864 0.771479785442352 0.769102394580841 0.777630388736725 0.767748355865479 0.734223067760468 0.725535035133362 0.701328933238983 0.672261476516724 0.671083927154541 0.657860636711121 0.68179327249527 0.720395386219025 0.745002448558807 0.778904914855957 0.803422808647156 0.809255838394165 0.818677008152008 0.806892037391663 0.807495653629303 0.806658625602722 0.807213664054871 0.82168847322464 0.689906895160675 0.680436789989471 0.670615792274475 0.657053172588348 0.636786162853241 0.628204703330994 0.633384943008423 -9999 0.642288327217102 0.640030086040497 -9999 -9999 -9999 -9999 -9999 -9999 -9999 -9999 -9999 -9999 -9999 -9999 -9999 -9999 -9999 -9999 -9999 -9999 -9999 -9999 -9999 -9999 -9999 -9999 -9999 -9999 -9999 -9999 -9999 -9999 -9999 -9999 -9999 -9999 -9999 -9999 -9999 -9999 -9999 -9999 -9999 -9999 -9999 -9999 -9999 -9999 -9999 -9999 -9999 -9999 -9999 -9999 -9999 -9999 -9999 -9999 -9999 -9999 -9999 -9999 -9999 -9999 -9999 -9999 -9999 -9999 -9999 -9999 -9999 -9999 -9999 -9999 -9999 -9999 -9999 -9999 -9999 -9999 -9999 -9999 -9999 -9999 -9999 -9999 -9999 -9999 -9999
-9999 -9999 -9999 -9999 -9999 -9999 -9999 -9999 -9999 -9999 -9999 -9999 -9999 -9999 -9999 -9999 -9999 -9999 -9999 -9999 -9999 -9999 -9999 -9999 -9999 -9999 -9999 -9999 -9999 -9999 -9999 -9999 -9999 -9999 -9999 -9999 -9999 -9999 -9999 -9999 -9999 -9999 -9999 -9999 -9999 -9999 -9999 -9999 -9999 -9999 -9999 -9999 -9999 -9999 -9999 -9999 -9999 -9999 -9999 -9999 -9999 -9999 -9999 -9999 -9999 -9999 -9999 -9999 -9999 -9999 -9999 -9999 -9999 -9999 -9999 -9999 -9999 -9999 -9999 -9999 -9999 -9999 -9999 -9999 -9999 -9999 -9999 -9999 -9999 -9999 -9999 -9999 -9999 -9999 -9999 -9999 -9999 -9999 -9999 -9999 -9999 -9999 -9999 -9999 -9999 -9999 -9999 -9999 -9999 -9999 -9999 -9999 -9999 -9999 -9999 -9999 -9999 -9999 -9999 -9999 -9999 -9999 -9999 -9999 -9999 -9999 -9999 -9999 -9999 -9999 -9999 -9999 -9999 -9999 -9999 -9999 -9999 -9999 -9999 -9999 -9999 -9999 -9999 -9999 -9999 -9999 -9999 -9999 -9999 -9999 -9999 -9999 -9999 -9999 -9999 -9999 -9999 -9999 -9999 -9999 -9999 -9999 -9999 -9999 -9999 -9999 -9999 -9999 -9999 -9999 -9999 -9999 -9999 -9999 -9999 -9999 -9999 -9999 -9999 -9999 -9999 -9999 -9999 -9999 -9999 -9999 -9999 -9999 -9999 -9999 -9999 -9999 -9999 -9999 -9999 -9999 -9999 -9999 -9999 -9999 -9999 -9999 -9999 -9999 -9999 -9999 -9999 -9999 -9999 -9999 -9999 -9999 -9999 -9999 -9999 -9999 -9999 -9999 -9999 -9999 -9999 -9999 -9999 -9999 -9999 -9999 0.765972435474396 0.767121315002441 0.764703750610352 0.748821020126343 0.748273313045502 0.739039599895477 0.756505787372589 0.77691239118576 0.781844317913055 0.771770179271698 0.755978882312775 0.749306619167328 0.79827469587326 0.824947774410248 0.826893925666809 0.827085494995117 0.824910163879395 0.810687601566315 0.780590713024139 0.74984347820282 0.738448739051819 0.727735340595245 0.725111246109009 0.708238065242767 0.688062012195587 0.678537666797638 0.744280755519867 0.763816356658936 0.76490181684494 0.7546546459198 0.76280951499939 0.779952645301819 0.797404706478119 0.820720553398132 0.822920501232147 0.821185410022736 0.67704176902771 0.690319955348969 0.694728434085846 0.681877970695496 0.66419905424118 0.63706648349762 0.629751801490784 0.630944132804871 -9999 0.635314226150513 0.632306456565857 0.6277676820755 0.648409247398376 0.671475827693939 0.711775183677673 -9999 -9999 -9999 -9999 -9999 -9999 -9999 -9999 -9999 -9999 -9999 -9999 -9999 -9999 -9999 -9999 -9999 -9999 -9999 -9999 -9999 -9999 -9999 -9999 -9999 -9999 -9999 -9999 -9999 -9999 -9999 -9999 -9999 -9999 -9999 -9999 -9999 -9999 -9999 -9999 -9999 -9999 -9999 -9999 -9999 -9999 -9999 -9999 -9999 -9999 -9999 -9999 -9999 -9999 -9999 -9999 -9999 -9999 -9999 -9999 -9999 -9999 -9999 -9999 -9999 -9999 -9999 -9999 -9999 -9999 -9999 -9999 -9999 -9999 -9999 -9999 -9999 -9999 -9999 -9999 -9999 -9999 -9999
-9999 -9999 -9999 -9999 -9999 -9999 -9999 -9999 -9999 -9999 -9999 -9999 -9999 -9999 -9999 -9999 -9999 -9999 -9999 -9999 -9999 -9999 -9999 -9999 -9999 -9999 -9999 -9999 -9999 -9999 -9999 -9999 -9999 -9999 -9999 -9999 -9999 -9999 -9999 -9999 -9999 -9999 -9999 -9999 -9999 -9999 -9999 -9999 -9999 -9999 -9999 -9999 -9999 -9999 -9999 -9999 -9999 -9999 -9999 -9999 -9999 -9999 -9999 -9999 -9999 -9999 -9999 -9999 -9999 -9999 -9999 -9999 -9999 -9999 -9999 -9999 -9999 -9999 -9999 -9999 -9999 -9999 -9999 -9999 -9999 -9999 -9999 -9999 -9999 -9999 -9999 -9999 -9999 -9999 -9999 -9999 -9999 -9999 -9999 -9999 -9999 -9999 -9999 -9999 -9999 -9999 -9999 -9999 -9999 -9999 -9999 -9999 -9999 -9999 -9999 -9999 -9999 -9999 -9999 -9999 -9999 -9999 -9999 -9999 -9999 -9999 -9999 -9999 -9999 -9999 -9999 -9999 -9999 -9999 -9999 -9999 -9999 -9999 -9999 -9999 -9999 -9999 -9999 -9999 -9999 -9999 -9999 -9999 -9999 -9999 -9999 -9999 -9999 -9999 -9999 -9999 -9999 -9999 -9999 -9999 -9999 -9999 -9999 -9999 -9999 -9999 -9999 -9999 -9999 -9999 -9999 -9999 -9999 -9999 -9999 -9999 -9999 -9999 -9999 -9999 -9999 -9999 -9999 -9999 -9999 -9999 -9999 -9999 -9999 -9999 -9999 -9999 -9999 -9999 -9999 -9999 -9999 -9999 -9999 -9999 -9999 -9999 -9999 -9999 -9999 -9999 -9999 -9999 -9999 -9999 -9999 -9999 -9999 -9999 -9999 -9999 -9999 -9999 -9999 -9999 -9999 -9999 -9999 -9999 0.781547009944916 0.761642098426819 0.765109658241272 0.765393495559692 0.761569857597351 0.734210848808289 0.706897795200348 0.708696007728577 0.755121469497681 0.773345291614532 0.78520530462265 0.78046041727066 0.771280407905579 0.773731112480164 0.784697949886322 0.816360294818878 0.823571443557739 0.825794041156769 0.819560825824738 0.826980769634247 0.798020005226135 0.77703458070755 0.751937985420227 0.729363918304443 0.75588470697403 0.736380100250244 0.745037972927094 0.718744397163391 0.711013197898865 0.707750618457794 0.714406609535217 0.737133622169495 0.781411588191986 0.802833735942841 0.819793462753296 0.821550488471985 0.82417619228363 0.823403120040894 0.676540970802307 0.68153315782547 0.686098158359528 0.691626727581024 0.664023578166962 0.643883347511292 0.63070547580719 -9999 0.628531813621521 0.628125548362732 0.625410795211792 0.627684354782104 0.634813845157623 0.666816055774689 -9999 -9999 -9999 -9999 -9999 -9999 -9999 -9999 -9999 -9999 -9999 -9999 -9999 -9999 -9999 -9999 -9999 -9999 -9999 -9999 -9999 -9999 -9999 -9999 -9999 -9999 -9999 -9999 -9999 -9999 -9999 -9999 -9999 -9999 -9999 -9999 -9999 -9999 -9999 -9999 -9999 -9999 -9999 -9999 -9999 -9999 -9999 -9999 -9999 -9999 -9999 -9999 -9999 -9999 -9999 -9999 -9999 -9999 -9999 -9999 -9999 -9999 -9999 -9999 -9999 -9999 -9999 -9999 -9999 -9999 -9999 -9999 -9999 -9999 -9999 -9999 -9999 -9999 -9999 -9999 -9999 -9999 -9999 -9999
-9999 -9999 -9999 -9999 -9999 -9999 -9999 -9999 -9999 -9999 -9999 -9999 -9999 -9999 -9999 -9999 -9999 -9999 -9999 -9999 -9999 -9999 -9999 -9999 -9999 -9999 -9999 -9999 -9999 -9999 -9999 -9999 -9999 -9999 -9999 -9999 -9999 -9999 -9999 -9999 -9999 -9999 -9999 -9999 -9999 -9999 -9999 -9999 -9999 -9999 -9999 -9999 -9999 -9999 -9999 -9999 -9999 -9999 -9999 -9999 -9999 -9999 -9999 -9999 -9999 -9999 -9999 -9999 -9999 -9999 -9999 -9999 -9999 -9999 -9999 -9999 -9999 -9999 -9999 -9999 -9999 -9999 -9999 -9999 -9999 -9999 -9999 -9999 -9999 -9999 -9999 -9999 -9999 -9999 -9999 -9999 -9999 -9999 -9999 -9999 -9999 -9999 -9999 -9999 -9999 -9999 -9999 -9999 -9999 -9999 -9999 -9999 -9999 -9999 -9999 -9999 -9999 -9999 -9999 -9999 -9999 -9999 -9999 -9999 -9999 -9999 -9999 -9999 -9999 -9999 -9999 -9999 -9999 -9999 -9999 -9999 -9999 -9999 -9999 -9999 -9999 -9999 -9999 -9999 -9999 -9999 -9999 -9999 -9999 -9999 -9999 -9999 -9999 -9999 -9999 -9999 -9999 -9999 -9999 -9999 -9999 -9999 -9999 -9999 -9999 -9999 -9999 -9999 -9999 -9999 -9999 -9999 -9999 -9999 -9999 -9999 -9999 -9999 -9999 -9999 -9999 -9999 -9999 -9999 -9999 -9999 -9999 -9999 -9999 -9999 -9999 -9999 -9999 -9999 -9999 -9999 -9999 -9999 -9999 -9999 -9999 -9999 -9999 -9999 -9999 -9999 -9999 -9999 -9999 -9999 -9999 -9999 -9999 -9999 -9999 -9999 -9999 -9999 -9999 -9999 -9999 -9999 0.814351677894592 0.783730983734131 0.761214673519135 0.755563616752625 0.763852417469025 0.761132419109344 0.75906229019165 0.724141478538513 0.714939534664154 0.71943074464798 0.749888002872467 0.781345307826996 0.793883562088013 0.789522588253021 0.794513642787933 0.793435454368591 0.786251068115234 0.78141987323761 0.795922696590424 0.804610729217529 0.816392064094543 0.825888156890869 0.822071492671967 0.787552118301392 0.778000295162201 0.758525192737579 0.769155561923981 0.755484521389008 0.779134929180145 0.742978155612946 0.702391266822815 0.712250292301178 0.761313021183014 0.779025435447693 0.787044644355774 0.813179790973663 0.823790371417999 0.8140669465065 0.823994934558868 0.824142038822174 0.822735249996185 0.684560894966125 0.684184074401855 0.684860110282898 0.669202446937561 0.640897691249847 0.637874901294708 0.634985744953156 0.635576128959656 0.635266780853271 0.628911197185516 0.6290203332901 0.633443892002106 0.657868623733521 0.689665973186493 0.705111622810364 -9999 -9999 -9999 -9999 -9999 -9999 -9999 -9999 -9999 -9999 -9999 -9999 -9999 -9999 -9999 -9999 -9999 -9999 -9999 -9999 -9999 -9999 -9999 -9999 -9999 -9999 -9999 -9999 -9999 -9999 -9999 -9999 -9999 -9999 -9999 -9999 -9999 -9999 -9999 -9999 -9999 -9999 -9999 -9999 -9999 -9999 -9999 -9999 -9999 -9999 -9999 -9999 -9999 -9999 -9999 -9999 -9999 -9999 -9999 -9999 -9999 -9999 -9999 -9999 -9999 -9999 -9999 -9999 -9999 -9999 -9999 -9999 -9999 -9999 -9999 -9999 -9999 -9999 -9999 -9999 -9999 -9999
-9999 -9999 -9999 -9999 -9999 -9999 -9999 -9999 -9999 -9999 -9999 -9999 -9999 -9999 -9999 -9999 -9999 -9999 -9999 -9999 -9999 -9999 -9999 -9999 -9999 -9999 -9999 -9999 -9999 -9999 -9999 -9999 -9999 -9999 -9999 -9999 -9999 -9999 -9999 -9999 -9999 -9999 -9999 -9999 -9999 -9999 -9999 -9999 -9999 -9999 -9999 -9999 -9999 -9999 -9999 -9999 -9999 -9999 -9999 -9999 -9999 -9999 -9999 -9999 -9999 -9999 -9999 -9999 -9999 -9999 -9999 -9999 -9999 -9999 -9999 -9999 -9999 -9999 -9999 -9999 -9999 -9999 -9999 -9999 -9999 -9999 -9999 -9999 -9999 -9999 -9999 -9999 -9999 -9999 -9999 -9999 -9999 -9999 -9999 -9999 -9999 -9999 -9999 -9999 -9999 -9999 -9999 -9999 -9999 -9999 -9999 -9999 -9999 -9999 -9999 -9999 -9999 -9999 -9999 -9999 -9999 -9999 -9999 -9999 -9999 -9999 -9999 -9999 -9999 -9999 -9999 -9999 -9999 -9999 -9999 -9999 -9999 -9999 -9999 -9999 -9999 -9999 -9999 -9999 -9999 -9999 -9999 -9999 -9999 -9999 -9999 -9999 -9999 -9999 -9999 -9999 -9999 -9999 -9999 -9999 -9999 -9999 -9999 -9999 -9999 -9999 -9999 -9999 -9999 -9999 -9999 -9999 -9999 -9999 -9999 -9999 -9999 -9999 -9999 -9999 -9999 -9999 -9999 -9999 -9999 -9999 -9999 -9999 -9999 -9999 -9999 -9999 -9999 -9999 -9999 -9999 -9999 -9999 -9999 -9999 -9999 -9999 -9999 -9999 -9999 -9999 -9999 -9999 -9999 -9999 0.698618173599243 0.71017462015152 -9999 -9999 -9999 0.724873483181 0.748504400253296 0.774466931819916 0.799863159656525 0.820817708969116 0.824625611305237 0.8193479180336 0.798362016677856 0.774520635604858 0.752976834774017 0.747454166412354 0.754764795303345 0.763888835906982 0.747759699821472 0.742106139659882 0.754403054714203 0.759871006011963 0.764976441860199 0.783461213111877 0.802279949188232 0.810864269733429 0.814901649951935 0.811481893062592 0.804818630218506 0.797647953033447 0.790001094341278 0.780570983886719 0.783069849014282 0.817362844944 0.823653221130371 0.820925652980804 0.803834080696106 0.792344391345978 0.795486569404602 0.80677717924118 0.797841608524323 0.751375138759613 0.734076261520386 0.765938997268677 0.790665149688721 0.819351851940155 0.822084724903107 0.807715117931366 0.823900401592255 0.824689090251923 0.823091983795166 0.685464084148407 0.822811484336853 0.688530385494232 0.681812882423401 0.677517473697662 0.669410169124603 0.649042367935181 0.631114363670349 0.627099514007568 0.624199032783508 0.62858110666275 0.623738586902618 0.628174722194672 0.636621594429016 0.673449039459229 0.69544643163681 0.693089783191681 0.707612931728363 0.704716622829437 0.678932428359985 0.795154273509979 0.646699249744415 0.691688895225525 0.686067223548889 0.674529016017914 0.684339463710785 0.682097733020782 0.66631007194519 0.670240044593811 -9999 -9999 -9999 -9999 -9999 -9999 -9999 -9999 -9999 -9999 -9999 -9999 -9999 -9999 -9999 -9999 -9999 -9999 -9999 -9999 -9999 -9999 -9999 -9999 -9999 -9999 -9999 -9999 -9999 -9999 -9999 -9999 -9999 -9999 -9999 -9999 -9999 -9999 -9999 -9999 -9999 -9999 -9999 -9999 -9999 -9999 -9999 -9999 -9999 -9999 -9999 -9999 -9999 -9999 -9999 -9999 -9999 -9999 -9999 -9999 -9999 -9999 -9999 -9999 -9999 -9999 -9999 -9999 -9999 -9999
-9999 -9999 -9999 -9999 -9999 -9999 -9999 -9999 -9999 -9999 -9999 -9999 -9999 -9999 -9999 -9999 -9999 -9999 -9999 -9999 -9999 -9999 -9999 -9999 -9999 -9999 -9999 -9999 -9999 -9999 -9999 -9999 -9999 -9999 -9999 -9999 -9999 -9999 -9999 -9999 -9999 -9999 -9999 -9999 -9999 -9999 -9999 -9999 -9999 -9999 -9999 -9999 -9999 -9999 -9999 -9999 -9999 -9999 -9999 -9999 -9999 -9999 -9999 -9999 -9999 -9999 -9999 -9999 -9999 -9999 -9999 -9999 -9999 -9999 -9999 -9999 -9999 -9999 -9999 -9999 -9999 -9999 -9999 -9999 -9999 -9999 -9999 -9999 -9999 -9999 -9999 -9999 -9999 -9999 -9999 -9999 -9999 -9999 -9999 -9999 -9999 -9999 -9999 -9999 -9999 -9999 -9999 -9999 -9999 -9999 -9999 -9999 -9999 -9999 -9999 -9999 -9999 -9999 -9999 -9999 -9999 -9999 -9999 -9999 -9999 -9999 -9999 -9999 -9999 -9999 -9999 -9999 -9999 -9999 -9999 -9999 -9999 -9999 -9999 -9999 -9999 -9999 -9999 -9999 -9999 -9999 -9999 -9999 -9999 -9999 -9999 -9999 -9999 -9999 -9999 -9999 -9999 -9999 -9999 -9999 -9999 -9999 -9999 -9999 -9999 -9999 -9999 -9999 -9999 -9999 -9999 -9999 -9999 -9999 -9999 -9999 -9999 -9999 -9999 -9999 -9999 -9999 -9999 -9999 -9999 -9999 -9999 -9999 -9999 -9999 -9999 -9999 -9999 -9999 -9999 -9999 -9999 -9999 -9999 -9999 -9999 -9999 -9999 -9999 -9999 -9999 -9999 -9999 0.579199373722076 0.606155157089233 0.713179051876068 0.722681105136871 0.729995131492615 0.705777406692505 0.701500475406647 0.723800003528595 0.744994282722473 0.766948342323303 0.793305039405823 0.804114758968353 0.811897754669189 0.809570252895355 0.783659219741821 0.774660110473633 0.7551229596138 0.739564836025238 0.7452632188797 0.760772228240967 0.755907773971558 0.757045447826385 0.775620460510254 0.790971577167511 0.778107047080994 0.803878962993622 0.812879621982574 0.815883576869965 0.816269218921661 0.816181600093842 0.815822064876556 0.815604567527771 0.815564393997192 0.811107695102692 0.803889334201813 0.790320694446564 0.801892042160034 0.818563044071198 0.822694003582001 0.826516330242157 0.825979173183441 0.809243977069855 0.771080255508423 0.755903422832489 0.775783658027649 0.806217730045319 0.825024604797363 0.825568675994873 0.825568675994873 0.824213624000549 0.824217319488525 0.824534833431244 0.823029577732086 0.822506010532379 0.694902062416077 0.687108099460602 0.67597234249115 0.678534924983978 0.66768217086792 0.65733814239502 0.641790151596069 0.628266751766205 0.626779437065125 0.640691757202148 0.638167858123779 0.644340872764587 0.65372771024704 0.686371922492981 0.699028015136719 0.689425468444824 0.692056894302368 0.687495112419128 0.666839480400085 0.797058939933777 0.652754366397858 0.802347421646118 0.798974752426147 0.653000056743622 0.655106484889984 0.653036892414093 0.66335791349411 0.676055252552032 0.688876748085022 -9999 -9999 -9999 -9999 -9999 -9999 -9999 -9999 -9999 -9999 -9999 -9999 -9999 -9999 -9999 -9999 -9999 -9999 -9999 -9999 -9999 -9999 -9999 -9999 -9999 -9999 -9999 -9999 -9999 -9999 -9999 -9999 -9999 -9999 -9999 -9999 -9999 -9999 -9999 -9999 -9999 -9999 -9999 -9999 -9999 -9999 -9999 -9999 -9999 -9999 -9999 -9999 -9999 -9999 -9999 -9999 -9999 -9999 -9999 -9999 -9999 -9999 -9999 -9999 -9999 -9999 -9999 -9999 -9999
-9999 -9999 -9999 -9999 -9999 -9999 -9999 -9999 -9999 -9999 -9999 -9999 -9999 -9999 -9999 -9999 -9999 -9999 -9999 -9999 -9999 -9999 -9999 -9999 -9999 -9999 -9999 -9999 -9999 -9999 -9999 -9999 -9999 -9999 -9999 -9999 -9999 -9999 -9999 -9999 -9999 -9999 -9999 -9999 -9999 -9999 -9999 -9999 -9999 -9999 -9999 -9999 -9999 -9999 -9999 -9999 -9999 -9999 -9999 -9999 -9999 -9999 -9999 -9999 -9999 -9999 -9999 -9999 -9999 -9999 -9999 -9999 -9999 -9999 -9999 -9999 -9999 -9999 -9999 -9999 -9999 -9999 -9999 -9999 -9999 -9999 -9999 -9999 -9999 -9999 -9999 -9999 -9999 -9999 -9999 -9999 -9999 -9999 -9999 -9999 -9999 -9999 -9999 -9999 -9999 -9999 -9999 -9999 -9999 -9999 -9999 -9999 -9999 -9999 -9999 -9999 -9999 -9999 -9999 -9999 -9999 -9999 -9999 -9999 -9999 -9999 -9999 -9999 -9999 -9999 -9999 -9999 -9999 -9999 -9999 -9999 -9999 -9999 -9999 -9999 -9999 -9999 -9999 -9999 -9999 -9999 -9999 -9999 -9999 -9999 -9999 -9999 -9999 -9999 -9999 -9999 -9999 -9999 -9999 -9999 -9999 -9999 -9999 -9999 -9999 -9999 -9999 -9999 -9999 -9999 -9999 -9999 -9999 -9999 -9999 -9999 -9999 -9999 -9999 -9999 -9999 -9999 -9999 -9999 -9999 -9999 -9999 -9999 -9999 -9999 -9999 -9999 -9999 -9999 -9999 -9999 -9999 -9999 -9999 -9999 -9999 -9999 -9999 -9999 -9999 0.318003207445145 0.528968930244446 0.554938554763794 0.583203196525574 0.610022306442261 0.620055854320526 0.728624224662781 0.735044121742249 0.712695956230164 0.705420911312103 0.726663172245026 0.744875967502594 0.763609528541565 0.785684525966644 0.800519645214081 0.793572247028351 0.791353166103363 0.777357518672943 0.764602422714233 0.748966872692108 0.738930881023407 0.738879919052124 0.755606532096863 0.759677827358246 0.78182464838028 0.776797294616699 0.79169762134552 0.810344040393829 0.815954089164734 0.816496014595032 0.817098736763 0.817457437515259 0.817376494407654 0.817253828048706 0.817625284194946 0.817773401737213 0.817394733428955 0.817298948764801 0.813673257827759 0.785704731941223 0.776859819889069 0.81919139623642 0.823201596736908 0.792367994785309 0.790256559848785 0.798946022987366 0.801969110965729 0.803093433380127 0.824829399585724 0.82592898607254 0.825823903083801 0.824465334415436 0.824721813201904 0.823802649974823 0.824232816696167 0.823356807231903 0.822401523590088 0.68784636259079 0.692068755626678 0.679334461688995 0.681390047073364 0.675187945365906 0.659945249557495 0.651532351970673 0.639338135719299 0.644830465316772 0.654700458049774 0.661092340946198 0.666041254997253 0.672573745250702 0.687027215957642 0.696062743663788 0.695035636425018 0.692886173725128 0.68339729309082 0.793547213077545 0.76734858751297 0.775185585021973 0.756394565105438 0.746286392211914 0.788788616657257 0.789753079414368 0.792175114154816 0.644919335842133 0.648229956626892 0.689772605895996 -9999 -9999 -9999 -9999 -9999 -9999 -9999 -9999 -9999 -9999 -9999 -9999 -9999 -9999 -9999 -9999 -9999 -9999 -9999 -9999 -9999 -9999 -9999 -9999 -9999 -9999 -9999 -9999 -9999 -9999 -9999 -9999 -9999 -9999 -9999 -9999 -9999 -9999 -9999 -9999 -9999 -9999 -9999 -9999 -9999 -9999 -9999 -9999 -9999 -9999 -9999 -9999 -9999 -9999 -9999 -9999 -9999 -9999 -9999 -9999 -9999 -9999 -9999 -9999 -9999 -9999 -9999 -9999 -9999
-9999 -9999 -9999 -9999 -9999 -9999 -9999 -9999 -9999 -9999 -9999 -9999 -9999 -9999 -9999 -9999 -9999 -9999 -9999 -9999 -9999 -9999 -9999 -9999 -9999 -9999 -9999 -9999 -9999 -9999 -9999 -9999 -9999 -9999 -9999 -9999 -9999 -9999 -9999 -9999 -9999 -9999 -9999 -9999 -9999 -9999 -9999 -9999 -9999 -9999 -9999 -9999 -9999 -9999 -9999 -9999 -9999 -9999 -9999 -9999 -9999 -9999 -9999 -9999 -9999 -9999 -9999 -9999 -9999 -9999 -9999 -9999 -9999 -9999 -9999 -9999 -9999 -9999 -9999 -9999 -9999 -9999 -9999 -9999 -9999 -9999 -9999 -9999 -9999 -9999 -9999 -9999 -9999 -9999 -9999 -9999 -9999 -9999 -9999 -9999 -9999 -9999 -9999 -9999 -9999 -9999 -9999 -9999 -9999 -9999 -9999 -9999 -9999 -9999 -9999 -9999 -9999 -9999 -9999 -9999 -9999 -9999 -9999 -9999 -9999 -9999 -9999 -9999 -9999 -9999 -9999 -9999 -9999 -9999 -9999 -9999 -9999 -9999 -9999 -9999 -9999 -9999 -9999 -9999 -9999 -9999 -9999 -9999 -9999 -9999 -9999 -9999 -9999 -9999 -9999 -9999 -9999 -9999 -9999 -9999 -9999 -9999 -9999 -9999 -9999 -9999 -9999 -9999 -9999 -9999 -9999 -9999 -9999 -9999 -9999 -9999 -9999 -9999 -9999 -9999 -9999 -9999 -9999 -9999 -9999 -9999 -9999 -9999 -9999 -9999 -9999 -9999 -9999 -9999 -9999 -9999 -9999 -9999 -9999 -9999 -9999 -9999 -9999 0.288084477186203 0.474422812461853 0.505602419376373 0.534287750720978 0.560107171535492 0.586582243442535 0.602942109107971 0.620799958705902 0.719518423080444 0.729496955871582 0.71198296546936 0.703995406627655 0.722937107086182 0.744406759738922 0.763872385025024 0.77968966960907 0.792385518550873 0.800809800624847 0.790513873100281 0.775164783000946 0.760428011417389 0.745587885379791 0.738945841789246 0.739437222480774 0.750246942043304 0.757713377475739 0.77556324005127 0.803903520107269 0.809587001800537 0.815763175487518 0.816710770130157 0.817439317703247 0.8182732462883 0.818480908870697 0.819061636924744 0.819530189037323 0.819478988647461 0.819289267063141 0.819769322872162 0.819821357727051 0.817607641220093 0.810455679893494 0.7922043800354 0.77653294801712 0.805317759513855 0.812579691410065 0.822132468223572 0.823319494724274 0.824302554130554 0.824770331382751 0.825386047363281 0.8251833319664 0.82481437921524 0.824885427951813 0.824822604656219 0.823373734951019 0.823680877685547 0.823550999164581 0.820695877075195 0.818122029304504 0.689318954944611 0.687599658966064 0.684641420841217 0.672051310539246 0.656083345413208 0.655867278575897 0.651783168315887 0.656961441040039 0.655890285968781 0.648446202278137 0.661288201808929 0.663234829902649 0.673048496246338 0.819873094558716 0.820564448833466 0.667618095874786 0.668094098567963 0.810468137264252 0.761398315429688 0.729330003261566 0.718420028686523 0.725153088569641 0.736513435840607 0.77700287103653 0.643532991409302 0.658955633640289 0.659139931201935 -9999 -9999 -9999 -9999 -9999 -9999 -9999 -9999 -9999 -9999 -9999 -9999 -9999 -9999 -9999 -9999 -9999 -9999 -9999 -9999 -9999 -9999 -9999 -9999 -9999 -9999 -9999 -9999 -9999 -9999 -9999 -9999 -9999 -9999 -9999 -9999 -9999 -9999 -9999 -9999 -9999 -9999 -9999 -9999 -9999 -9999 -9999 -9999 -9999 -9999 -9999 -9999 -9999 -9999 -9999 -9999 -9999 -9999 -9999 -9999 -9999 -9999 -9999 -9999 -9999 -9999 -9999 -9999 -9999 -9999
-9999 -9999 -9999 -9999 -9999 -9999 -9999 -9999 -9999 -9999 -9999 -9999 -9999 -9999 -9999 -9999 -9999 -9999 -9999 -9999 -9999 -9999 -9999 -9999 -9999 -9999 -9999 -9999 -9999 -9999 -9999 -9999 -9999 -9999 -9999 -9999 -9999 -9999 -9999 -9999 -9999 -9999 -9999 -9999 -9999 -9999 -9999 -9999 -9999 -9999 -9999 -9999 -9999 -9999 -9999 -9999 -9999 -9999 -9999 -9999 -9999 -9999 -9999 -9999 -9999 -9999 -9999 -9999 -9999 -9999 -9999 -9999 -9999 -9999 -9999 -9999 -9999 -9999 -9999 -9999 -9999 -9999 -9999 -9999 -9999 -9999 -9999 -9999 -9999 -9999 -9999 -9999 -9999 -9999 -9999 -9999 -9999 -9999 -9999 -9999 -9999 -9999 -9999 -9999 -9999 -9999 -9999 -9999 -9999 -9999 -9999 -9999 -9999 -9999 -9999 -9999 -9999 -9999 -9999 -9999 -9999 -9999 -9999 -9999 -9999 -9999 -9999 -9999 -9999 -9999 -9999 -9999 -9999 -9999 -9999 -9999 -9999 -9999 -9999 -9999 -9999 -9999 -9999 -9999 -9999 -9999 -9999 -9999 -9999 -9999 -9999 -9999 -9999 -9999 -9999 -9999 -9999 -9999 -9999 -9999 -9999 -9999 -9999 -9999 -9999 -9999 -9999 -9999 -9999 -9999 -9999 -9999 -9999 -9999 -9999 -9999 -9999 -9999 -9999 -9999 -9999 -9999 -9999 -9999 -9999 -9999 -9999 -9999 -9999 -9999 -9999 -9999 -9999 -9999 -9999 -9999 -9999 -9999 -9999 -9999 -9999 0.332075357437134 0.280143678188324 0.288088828325272 0.474006712436676 0.504473865032196 0.532359719276428 0.555741906166077 0.573361754417419 0.600685358047485 0.614859461784363 0.617065668106079 0.725695669651031 0.708564043045044 0.696850895881653 0.713787198066711 0.734567582607269 0.759043455123901 0.780612647533417 0.779500126838684 0.786741256713867 0.776263177394867 0.76672625541687 0.754675388336182 0.744388937950134 0.73834490776062 0.739720463752747 0.751594007015228 0.75931054353714 0.782030999660492 0.797256112098694 0.816092431545258 0.816917955875397 0.818056881427765 0.818460702896118 0.818968713283539 0.819710910320282 0.819738745689392 0.820196866989136 0.820516288280487 0.82058310508728 0.82037365436554 0.82042932510376 0.81911301612854 0.817352294921875 0.809055745601654 0.79071319103241 0.793642342090607 0.809074103832245 0.818007707595825 0.821685135364532 0.823889315128326 0.824374318122864 0.824700117111206 0.824541509151459 0.824185192584991 0.824159264564514 0.824241995811462 0.823616027832031 0.822114050388336 0.820706367492676 0.817855954170227 0.689421534538269 0.68870085477829 0.683363556861877 0.673758327960968 0.662871241569519 0.804686963558197 0.656038701534271 0.644503593444824 0.79161012172699 0.791978418827057 0.782157599925995 0.794563889503479 0.792369186878204 0.816837787628174 0.809869527816772 0.788239896297455 0.811341166496277 0.670905351638794 0.805408775806427 0.756917178630829 0.759426236152649 0.761913955211639 0.757232844829559 0.738491833209991 0.770521521568298 0.798426747322083 0.653972446918488 0.683078825473785 -9999 -9999 -9999 -9999 -9999 -9999 -9999 -9999 -9999 -9999 -9999 -9999 -9999 -9999 -9999 -9999 -9999 -9999 -9999 -9999 -9999 -9999 -9999 -9999 -9999 -9999 -9999 -9999 -9999 -9999 -9999 -9999 -9999 -9999 -9999 -9999 -9999 -9999 -9999 -9999 -9999 -9999 -9999 -9999 -9999 -9999 -9999 -9999 -9999 -9999 -9999 -9999 -9999 -9999 -9999 -9999 -9999 -9999 -9999 -9999 -9999 -9999 -9999 -9999 -9999 -9999 -9999 -9999 -9999 -9999
-9999 -9999 -9999 -9999 -9999 -9999 -9999 -9999 -9999 -9999 -9999 -9999 -9999 -9999 -9999 -9999 -9999 -9999 -9999 -9999 -9999 -9999 -9999 -9999 -9999 -9999 -9999 -9999 -9999 -9999 -9999 -9999 -9999 -9999 -9999 -9999 -9999 -9999 -9999 -9999 -9999 -9999 -9999 -9999 -9999 -9999 -9999 -9999 -9999 -9999 -9999 -9999 -9999 -9999 -9999 -9999 -9999 -9999 -9999 -9999 -9999 -9999 -9999 -9999 -9999 -9999 -9999 -9999 -9999 -9999 -9999 -9999 -9999 -9999 -9999 -9999 -9999 -9999 -9999 -9999 -9999 -9999 -9999 -9999 -9999 -9999 -9999 -9999 -9999 -9999 -9999 -9999 -9999 -9999 -9999 -9999 -9999 -9999 -9999 -9999 -9999 -9999 -9999 -9999 -9999 -9999 -9999 -9999 -9999 -9999 -9999 -9999 -9999 -9999 -9999 -9999 -9999 -9999 -9999 -9999 -9999 -9999 -9999 -9999 -9999 -9999 -9999 -9999 -9999 -9999 -9999 -9999 -9999 -9999 -9999 -9999 -9999 -9999 -9999 -9999 -9999 -9999 -9999 -9999 -9999 -9999 -9999 -9999 -9999 -9999 -9999 -9999 -9999 -9999 -9999 -9999 -9999 -9999 -9999 -9999 -9999 -9999 -9999 -9999 -9999 -9999 -9999 -9999 -9999 -9999 -9999 -9999 -9999 -9999 -9999 -9999 -9999 -9999 -9999 -9999 -9999 -9999 -9999 -9999 -9999 -9999 -9999 -9999 -9999 -9999 -9999 -9999 -9999 -9999 -9999 -9999 -9999 -9999 -9999 0.328534424304962 0.329206377267838 0.330382704734802 0.508447885513306 0.505408465862274 0.499415516853333 0.517216086387634 0.536765575408936 0.554573059082031 0.568207621574402 0.589703559875488 0.607951521873474 0.615714132785797 0.617042064666748 0.718709111213684 0.708580017089844 0.703328371047974 0.713714480400085 0.731131315231323 0.758002877235413 0.769205808639526 0.773202896118164 0.759294807910919 0.747281014919281 0.74211972951889 0.736842632293701 0.81349378824234 0.744937837123871 0.757181167602539 0.771766066551208 0.791290819644928 0.803235352039337 0.816705524921417 0.81880646944046 0.819212019443512 0.819346606731415 0.819811522960663 0.819886088371277 0.820138931274414 0.820244073867798 0.819855332374573 0.820365488529205 0.820281505584717 0.820144295692444 0.819730520248413 0.819597899913788 0.817426860332489 0.815699219703674 0.803048133850098 0.798632085323334 0.804460465908051 0.815341651439667 0.819568514823914 0.822922587394714 0.823521316051483 0.823866903781891 0.823606789112091 0.823670029640198 0.823956429958344 0.823172867298126 0.822942197322845 0.822645008563995 0.821213006973267 0.820399105548859 0.818684220314026 0.81712418794632 0.815356850624084 0.808110356330872 0.809643030166626 0.809089481830597 0.796838164329529 0.811092376708984 0.787702739238739 0.769594252109528 0.767954230308533 0.752724647521973 0.776029586791992 0.784242630004883 0.787344753742218 0.821375489234924 0.820080637931824 0.772486507892609 0.786789894104004 0.810355663299561 0.790500700473785 0.764785468578339 0.744677364826202 0.768659830093384 0.807980597019196 0.675062000751495 0.702073633670807 -9999 -9999 -9999 -9999 -9999 -9999 -9999 -9999 -9999 -9999 -9999 -9999 -9999 -9999 -9999 -9999 -9999 -9999 -9999 -9999 -9999 -9999 -9999 -9999 -9999 -9999 -9999 -9999 -9999 -9999 -9999 -9999 -9999 -9999 -9999 -9999 -9999 -9999 -9999 -9999 -9999 -9999 -9999 -9999 -9999 -9999 -9999 -9999 -9999 -9999 -9999 -9999 -9999 -9999 -9999 -9999 -9999 -9999 -9999 -9999 -9999 -9999 -9999 -9999 -9999 -9999 -9999 -9999 -9999 -9999
-9999 -9999 -9999 -9999 -9999 -9999 -9999 -9999 -9999 -9999 -9999 -9999 -9999 -9999 -9999 -9999 -9999 -9999 -9999 -9999 -9999 -9999 -9999 -9999 -9999 -9999 -9999 -9999 -9999 -9999 -9999 -9999 -9999 -9999 -9999 -9999 -9999 -9999 -9999 -9999 -9999 -9999 -9999 -9999 -9999 -9999 -9999 -9999 -9999 -9999 -9999 -9999 -9999 -9999 -9999 -9999 -9999 -9999 -9999 -9999 -9999 -9999 -9999 -9999 -9999 -9999 -9999 -9999 -9999 -9999 -9999 -9999 -9999 -9999 -9999 -9999 -9999 -9999 -9999 -9999 -9999 -9999 -9999 -9999 -9999 -9999 -9999 -9999 -9999 -9999 -9999 -9999 -9999 -9999 -9999 -9999 -9999 -9999 -9999 -9999 -9999 -9999 -9999 -9999 -9999 -9999 -9999 -9999 -9999 -9999 -9999 -9999 -9999 -9999 -9999 -9999 -9999 -9999 -9999 -9999 -9999 -9999 -9999 -9999 -9999 -9999 -9999 -9999 -9999 -9999 -9999 -9999 -9999 -9999 -9999 -9999 -9999 -9999 -9999 -9999 -9999 -9999 -9999 -9999 -9999 -9999 -9999 -9999 -9999 -9999 -9999 -9999 -9999 -9999 -9999 -9999 -9999 -9999 -9999 -9999 -9999 -9999 -9999 -9999 -9999 -9999 -9999 -9999 -9999 -9999 -9999 -9999 -9999 -9999 -9999 -9999 -9999 -9999 -9999 -9999 -9999 -9999 -9999 -9999 -9999 -9999 -9999 -9999 -9999 -9999 -9999 -9999 -9999 -9999 0.311495214700699 0.31499382853508 0.314869046211243 0.317457556724548 0.323540836572647 0.32613268494606 0.508785426616669 0.517718434333801 0.522708117961884 0.520085632801056 0.515724182128906 0.528188943862915 0.540989398956299 0.548414587974548 0.574455082416534 0.596910774707794 0.610233128070831 0.617222189903259 0.627135574817657 0.636684656143188 0.736453294754028 0.733343482017517 0.735930502414703 0.743286073207855 0.747180938720703 0.749991893768311 0.746742486953735 0.745108366012573 0.812694251537323 0.813099026679993 0.813612520694733 0.814188838005066 0.814998805522919 0.773149013519287 0.791438102722168 0.816940724849701 0.818052351474762 0.819509625434875 0.820088922977448 0.820504426956177 0.820436239242554 0.820337474346161 0.820031344890594 0.820044279098511 0.81991308927536 0.82017457485199 0.820488452911377 0.820120215415955 0.819939792156219 0.820201277732849 0.820191919803619 0.819165349006653 0.81758576631546 0.815854787826538 0.807056963443756 0.799388885498047 0.800494611263275 0.813740849494934 0.819442272186279 0.822363972663879 0.822500288486481 0.822942018508911 0.823474586009979 0.823670029640198 0.823833286762238 0.82392942905426 0.823516964912415 0.824065983295441 0.8237344622612 0.822935223579407 0.821273803710938 0.820623576641083 0.819746851921082 0.801635503768921 0.820075511932373 0.788545668125153 0.81321907043457 0.800477504730225 0.740202009677887 0.721691071987152 0.754998862743378 0.780513942241669 0.794499218463898 0.792147159576416 0.818184316158295 0.804643213748932 0.787496745586395 0.810784816741943 0.663198590278625 0.81000030040741 0.788108468055725 0.770234525203705 0.79721337556839 0.664137601852417 0.687266886234283 0.693254411220551 0.704309344291687 -9999 -9999 -9999 -9999 -9999 -9999 -9999 -9999 -9999 -9999 -9999 -9999 -9999 -9999 -9999 -9999 -9999 -9999 -9999 -9999 -9999 -9999 -9999 -9999 -9999 -9999 -9999 -9999 -9999 -9999 -9999 -9999 -9999 -9999 -9999 -9999 -9999 -9999 -9999 -9999 -9999 -9999 -9999 -9999 -9999 -9999 -9999 -9999 -9999 -9999 -9999 -9999 -9999 -9999 -9999 -9999 -9999 -9999 -9999 -9999 -9999 -9999 -9999 -9999 -9999 -9999 -9999 -9999 -9999
-9999 -9999 -9999 -9999 -9999 -9999 -9999 -9999 -9999 -9999 -9999 -9999 -9999 -9999 -9999 -9999 -9999 -9999 -9999 -9999 -9999 -9999 -9999 -9999 -9999 -9999 -9999 -9999 -9999 -9999 -9999 -9999 -9999 -9999 -9999 -9999 -9999 -9999 -9999 -9999 -9999 -9999 -9999 -9999 -9999 -9999 -9999 -9999 -9999 -9999 -9999 -9999 -9999 -9999 -9999 -9999 -9999 -9999 -9999 -9999 -9999 -9999 -9999 -9999 -9999 -9999 -9999 -9999 -9999 -9999 -9999 -9999 -9999 -9999 -9999 -9999 -9999 -9999 -9999 -9999 -9999 -9999 -9999 -9999 -9999 -9999 -9999 -9999 -9999 -9999 -9999 -9999 -9999 -9999 -9999 -9999 -9999 -9999 -9999 -9999 -9999 -9999 -9999 -9999 -9999 -9999 -9999 -9999 -9999 -9999 -9999 -9999 -9999 -9999 -9999 -9999 -9999 -9999 -9999 -9999 -9999 -9999 -9999 -9999 -9999 -9999 -9999 -9999 -9999 -9999 -9999 -9999 -9999 -9999 -9999 -9999 -9999 -9999 -9999 -9999 -9999 -9999 -9999 -9999 -9999 -9999 -9999 -9999 -9999 -9999 -9999 -9999 -9999 -9999 -9999 -9999 -9999 -9999 -9999 -9999 -9999 -9999 -9999 -9999 -9999 -9999 -9999 -9999 -9999 -9999 -9999 -9999 -9999 -9999 -9999 -9999 -9999 -9999 -9999 -9999 -9999 -9999 -9999 -9999 -9999 -9999 -9999 -9999 -9999 -9999 -9999 -9999 0.298762440681458 0.466690003871918 0.474522948265076 0.484595894813538 0.315516382455826 0.316643357276917 0.318672239780426 0.321595788002014 0.502304911613464 0.516299366950989 0.523065686225891 0.527091801166534 0.525904297828674 0.53864860534668 0.551216304302216 0.565338492393494 0.580051481723785 0.596777200698853 0.609664857387543 0.625646114349365 0.637974321842194 0.647923290729523 0.656353294849396 0.75589919090271 0.756019711494446 0.765837013721466 0.761402666568756 0.753507018089294 0.745730936527252 0.813287854194641 0.813585996627808 0.814106345176697 0.814197957515717 0.815196454524994 0.775721907615662 0.798938989639282 0.805147111415863 0.818855226039886 0.82001394033432 0.820471107959747 0.821028530597687 0.820882141590118 0.820492446422577 0.820738077163696 0.820107638835907 0.820336997509003 0.820285499095917 0.819988489151001 0.820094108581543 0.820038020610809 0.820381700992584 0.820392191410065 0.820310473442078 0.820154547691345 0.819333374500275 0.817973017692566 0.815878570079803 0.809078216552734 0.801996111869812 0.804692268371582 0.814038932323456 0.818858683109283 0.820528447628021 0.821857035160065 0.822505116462708 0.823166370391846 0.823712825775146 0.824003159999847 0.823666572570801 0.823409020900726 0.822824239730835 0.823590576648712 0.822783768177032 0.81768673658371 0.774962246417999 0.76663738489151 0.787154197692871 0.780754685401917 0.768061757087708 0.771918296813965 0.755644142627716 0.773723244667053 0.798336923122406 0.805482387542725 0.801705658435822 0.81763356924057 0.821024239063263 0.806506335735321 0.801240146160126 0.664958953857422 0.672767817974091 0.668464481830597 0.811991155147552 0.8143430352211 0.663743734359741 0.674315214157104 0.691008388996124 0.695501267910004 0.694483578205109 0.707634270191193 -9999 -9999 -9999 -9999 -9999 -9999 -9999 -9999 -9999 -9999 -9999 -9999 -9999 -9999 -9999 -9999 -9999 -9999 -9999 -9999 -9999 -9999 -9999 -9999 -9999 -9999 -9999 -9999 -9999 -9999 -9999 -9999 -9999 -9999 -9999 -9999 -9999 -9999 -9999 -9999 -9999 -9999 -9999 -9999 -9999 -9999 -9999 -9999 -9999 -9999 -9999 -9999 -9999 -9999 -9999 -9999 -9999 -9999 -9999 -9999 -9999 -9999 -9999 -9999 -9999 -9999 -9999 -9999
-9999 -9999 -9999 -9999 -9999 -9999 -9999 -9999 -9999 -9999 -9999 -9999 -9999 -9999 -9999 -9999 -9999 -9999 -9999 -9999 -9999 -9999 -9999 -9999 -9999 -9999 -9999 -9999 -9999 -9999 -9999 -9999 -9999 -9999 -9999 -9999 -9999 -9999 -9999 -9999 -9999 -9999 -9999 -9999 -9999 -9999 -9999 -9999 -9999 -9999 -9999 -9999 -9999 -9999 -9999 -9999 -9999 -9999 -9999 -9999 -9999 -9999 -9999 -9999 -9999 -9999 -9999 -9999 -9999 -9999 -9999 -9999 -9999 -9999 -9999 -9999 -9999 -9999 -9999 -9999 -9999 -9999 -9999 -9999 -9999 -9999 -9999 -9999 -9999 -9999 -9999 -9999 -9999 -9999 -9999 -9999 -9999 -9999 -9999 -9999 -9999 -9999 -9999 -9999 -9999 -9999 -9999 -9999 -9999 -9999 -9999 -9999 -9999 -9999 -9999 -9999 -9999 -9999 -9999 -9999 -9999 -9999 -9999 -9999 -9999 -9999 -9999 -9999 -9999 -9999 -9999 -9999 -9999 -9999 -9999 -9999 -9999 -9999 -9999 -9999 -9999 -9999 -9999 -9999 -9999 -9999 -9999 -9999 -9999 -9999 -9999 -9999 -9999 -9999 -9999 -9999 -9999 -9999 -9999 -9999 -9999 -9999 -9999 -9999 -9999 -9999 -9999 -9999 -9999 -9999 -9999 -9999 -9999 -9999 -9999 -9999 -9999 -9999 -9999 -9999 -9999 -9999 -9999 -9999 -9999 -9999 -9999 -9999 -9999 -9999 0.453673630952835 0.461705774068832 0.468508303165436 0.470560491085052 0.475605726242065 0.485170930624008 0.486973404884338 0.491837799549103 0.493068277835846 0.498329907655716 0.50369256734848 0.510483682155609 0.512740015983582 0.521998941898346 0.525579988956451 0.538912236690521 0.548932492733002 0.562632143497467 0.581426084041595 0.596911072731018 0.609778583049774 0.623432219028473 0.632035672664642 0.641066908836365 0.646958112716675 0.664165914058685 0.775514364242554 0.785110116004944 0.78131240606308 0.778053462505341 0.755658328533173 0.814515590667725 0.814945161342621 0.814812541007996 0.815321326255798 0.815770924091339 0.815936625003815 0.807265162467957 0.819055497646332 0.819506168365479 0.819937586784363 0.820931553840637 0.820810794830322 0.820526301860809 0.820363879203796 0.820105016231537 0.820149123668671 0.820145130157471 0.820145130157471 0.819700121879578 0.819963037967682 0.819694101810455 0.819554388523102 0.820267975330353 0.82089239358902 0.820546269416809 0.820192456245422 0.819831609725952 0.817785322666168 0.81611967086792 0.809406220912933 0.802496075630188 0.810258150100708 0.81491482257843 0.817025721073151 0.819839715957642 0.821425378322601 0.822717607021332 0.823286116123199 0.822471439838409 0.811212658882141 0.808513879776001 0.794219315052032 0.811861038208008 0.818527460098267 0.77652370929718 0.763639569282532 0.721257150173187 0.73604291677475 0.742775976657867 0.763964653015137 0.763590753078461 0.79565566778183 0.811940968036652 0.811692714691162 0.817329108715057 0.821153223514557 0.82027393579483 0.818296372890472 0.799452543258667 0.819053947925568 0.666041135787964 0.682732701301575 0.685138463973999 0.682376146316528 0.688041031360626 0.677249550819397 0.686933636665344 0.695319175720215 0.700813114643097 0.705266058444977 0.708261847496033 -9999 -9999 -9999 -9999 -9999 -9999 -9999 -9999 -9999 -9999 -9999 -9999 -9999 -9999 -9999 -9999 -9999 -9999 -9999 -9999 -9999 -9999 -9999 -9999 -9999 -9999 -9999 -9999 -9999 -9999 -9999 -9999 -9999 -9999 -9999 -9999 -9999 -9999 -9999 -9999 -9999 -9999 -9999 -9999 -9999 -9999 -9999 -9999 -9999 -9999 -9999 -9999 -9999 -9999 -9999 -9999 -9999 -9999 -9999 -9999 -9999 -9999 -9999 -9999 -9999 -9999 -9999 -9999
-9999 -9999 -9999 -9999 -9999 -9999 -9999 -9999 -9999 -9999 -9999 -9999 -9999 -9999 -9999 -9999 -9999 -9999 -9999 -9999 -9999 -9999 -9999 -9999 -9999 -9999 -9999 -9999 -9999 -9999 -9999 -9999 -9999 -9999 -9999 -9999 -9999 -9999 -9999 -9999 -9999 -9999 -9999 -9999 -9999 -9999 -9999 -9999 -9999 -9999 -9999 -9999 -9999 -9999 -9999 -9999 -9999 -9999 -9999 -9999 -9999 -9999 -9999 -9999 -9999 -9999 -9999 -9999 -9999 -9999 -9999 -9999 -9999 -9999 -9999 -9999 -9999 -9999 -9999 -9999 -9999 -9999 -9999 -9999 -9999 -9999 -9999 -9999 -9999 -9999 -9999 -9999 -9999 -9999 -9999 -9999 -9999 -9999 -9999 -9999 -9999 -9999 -9999 -9999 -9999 -9999 -9999 -9999 -9999 -9999 -9999 -9999 -9999 -9999 -9999 -9999 -9999 -9999 -9999 -9999 -9999 -9999 -9999 -9999 -9999 -9999 -9999 -9999 -9999 -9999 -9999 -9999 -9999 -9999 -9999 -9999 -9999 -9999 -9999 -9999 -9999 -9999 -9999 -9999 -9999 -9999 -9999 -9999 -9999 -9999 -9999 -9999 -9999 -9999 -9999 -9999 -9999 -9999 -9999 -9999 -9999 -9999 -9999 -9999 -9999 -9999 -9999 -9999 -9999 -9999 -9999 -9999 -9999 -9999 -9999 -9999 -9999 -9999 -9999 -9999 -9999 -9999 -9999 -9999 -9999 -9999 -9999 -9999 -9999 0.444191783666611 0.450415760278702 0.456135749816895 0.465103358030319 0.473509103059769 0.480568110942841 0.486984074115753 0.489657551050186 0.491364568471909 0.490157097578049 0.494673818349838 0.497322499752045 0.501245379447937 0.504758954048157 0.510885059833527 0.51904284954071 0.530074298381805 0.547321796417236 0.563355505466461 0.579553246498108 0.594669759273529 0.608433246612549 0.618175804615021 0.631912887096405 0.643729627132416 0.661412358283997 0.757175505161285 0.771859407424927 0.791696548461914 0.803681671619415 0.791612267494202 0.816617429256439 0.815741121768951 0.816211640834808 0.81575882434845 0.815798759460449 0.815972745418549 0.816663146018982 0.788172841072083 0.81930685043335 0.820103704929352 0.820403039455414 0.820048332214355 0.82051694393158 0.819854021072388 0.819900453090668 0.82001793384552 0.820173263549805 0.819694101810455 0.819919049739838 0.819639027118683 0.819233298301697 0.819038569927216 0.819361329078674 0.819863140583038 0.820473849773407 0.820450663566589 0.820679903030396 0.820813417434692 0.819266974925995 0.817292928695679 0.815146684646606 0.805365324020386 0.801569819450378 0.811804294586182 0.814155519008636 0.81786036491394 0.819057762622833 0.820499181747437 0.818176925182343 0.820364117622375 0.763825058937073 0.751304686069489 0.760159313678741 0.76377284526825 0.779498636722565 0.764459848403931 0.73346358537674 0.744936585426331 0.761960208415985 0.764735043048859 0.783879220485687 0.789815664291382 0.793980121612549 0.813387989997864 0.805426836013794 0.796454012393951 0.798229873180389 0.795683324337006 0.79859721660614 0.80537360906601 0.813756883144379 0.819448053836823 0.818766534328461 0.692575812339783 0.692782819271088 0.68414032459259 0.669203996658325 0.677399337291718 0.681114733219147 0.68303781747818 0.703289031982422 0.709288060665131 -9999 -9999 -9999 -9999 -9999 -9999 -9999 -9999 -9999 -9999 -9999 -9999 -9999 -9999 -9999 -9999 -9999 -9999 -9999 -9999 -9999 -9999 -9999 -9999 -9999 -9999 -9999 -9999 -9999 -9999 -9999 -9999 -9999 -9999 -9999 -9999 -9999 -9999 -9999 -9999 -9999 -9999 -9999 -9999 -9999 -9999 -9999 -9999 -9999 -9999 -9999 -9999 -9999 -9999 -9999 -9999 -9999 -9999 -9999 -9999 -9999 -9999 -9999 -9999 -9999 -9999 -9999 -9999
-9999 -9999 -9999 -9999 -9999 -9999 -9999 -9999 -9999 -9999 -9999 -9999 -9999 -9999 -9999 -9999 -9999 -9999 -9999 -9999 -9999 -9999 -9999 -9999 -9999 -9999 -9999 -9999 -9999 -9999 -9999 -9999 -9999 -9999 -9999 -9999 -9999 -9999 -9999 -9999 -9999 -9999 -9999 -9999 -9999 -9999 -9999 -9999 -9999 -9999 -9999 -9999 -9999 -9999 -9999 -9999 -9999 -9999 -9999 -9999 -9999 -9999 -9999 -9999 -9999 -9999 -9999 -9999 -9999 -9999 -9999 -9999 -9999 -9999 -9999 -9999 -9999 -9999 -9999 -9999 -9999 -9999 -9999 -9999 -9999 -9999 -9999 -9999 -9999 -9999 -9999 -9999 -9999 -9999 -9999 -9999 -9999 -9999 -9999 -9999 -9999 -9999 -9999 -9999 -9999 -9999 -9999 -9999 -9999 -9999 -9999 -9999 -9999 -9999 -9999 -9999 -9999 -9999 -9999 -9999 -9999 -9999 -9999 -9999 -9999 -9999 -9999 -9999 -9999 -9999 -9999 -9999 -9999 -9999 -9999 -9999 -9999 -9999 -9999 -9999 -9999 -9999 -9999 -9999 -9999 -9999 -9999 -9999 -9999 -9999 -9999 -9999 -9999 -9999 -9999 -9999 -9999 -9999 -9999 -9999 -9999 -9999 -9999 -9999 -9999 -9999 -9999 -9999 -9999 -9999 -9999 -9999 -9999 -9999 -9999 -9999 -9999 -9999 -9999 -9999 -9999 -9999 -9999 -9999 -9999 -9999 0.40754833817482 0.423121273517609 0.433379292488098 0.440872937440872 0.449176013469696 0.454648464918137 0.46194851398468 0.468197554349899 0.472309082746506 0.476805806159973 0.482300072908401 0.482187032699585 0.483333170413971 0.486251294612885 0.486976236104965 0.492452412843704 0.499854475259781 0.507628679275513 0.515537977218628 0.528313815593719 0.544377088546753 0.560850381851196 0.577341973781586 0.589562177658081 0.604391872882843 0.61521589756012 0.631081521511078 0.648174822330475 0.667797684669495 0.756357133388519 0.77606737613678 0.799805581569672 0.76766300201416 0.818081617355347 0.817099511623383 0.816440999507904 0.815756320953369 0.816170513629913 0.815815448760986 0.816806793212891 0.814515471458435 0.773129165172577 0.820276916027069 0.820595800876617 0.820380389690399 0.819779336452484 0.819779336452484 0.819321572780609 0.819672286510468 0.819851577281952 0.820203363895416 0.8204026222229 0.819518089294434 0.819469928741455 0.819396138191223 0.819080114364624 0.818917810916901 0.819979965686798 0.820029377937317 0.820572316646576 0.820824980735779 0.820777058601379 0.820452451705933 0.817878007888794 0.815162003040314 0.795110583305359 0.782669723033905 0.8114213347435 0.814221024513245 0.817211151123047 0.818951189517975 0.806937575340271 0.789460718631744 0.793698012828827 0.781429886817932 0.74428391456604 0.751916646957397 0.743951201438904 0.759380340576172 0.745080888271332 0.750249922275543 0.772611141204834 0.776912689208984 0.789776802062988 0.795661389827728 0.798721849918365 0.802751004695892 0.795845746994019 0.765051126480103 0.752521097660065 0.759232819080353 0.781632781028748 0.81270432472229 0.820265531539917 0.673402428627014 0.681263089179993 0.691097676753998 0.695954024791718 0.691247701644897 0.681938886642456 0.6669642329216 0.668739497661591 0.671380758285522 0.6787388920784 0.699294626712799 0.708495616912842 -9999 -9999 -9999 -9999 -9999 -9999 -9999 -9999 -9999 -9999 -9999 -9999 -9999 -9999 -9999 -9999 -9999 -9999 -9999 -9999 -9999 -9999 -9999 -9999 -9999 -9999 -9999 -9999 -9999 -9999 -9999 -9999 -9999 -9999 -9999 -9999 -9999 -9999 -9999 -9999 -9999 -9999 -9999 -9999 -9999 -9999 -9999 -9999 -9999 -9999 -9999 -9999 -9999 -9999 -9999 -9999 -9999 -9999 -9999 -9999 -9999 -9999 -9999 -9999 -9999 -9999 -9999 -9999
-9999 -9999 -9999 -9999 -9999 -9999 -9999 -9999 -9999 -9999 -9999 -9999 -9999 -9999 -9999 -9999 -9999 -9999 -9999 -9999 -9999 -9999 -9999 -9999 -9999 -9999 -9999 -9999 -9999 -9999 -9999 -9999 -9999 -9999 -9999 -9999 -9999 -9999 -9999 -9999 -9999 -9999 -9999 -9999 -9999 -9999 -9999 -9999 -9999 -9999 -9999 -9999 -9999 -9999 -9999 -9999 -9999 -9999 -9999 -9999 -9999 -9999 -9999 -9999 -9999 -9999 -9999 -9999 -9999 -9999 -9999 -9999 -9999 -9999 -9999 -9999 -9999 -9999 -9999 -9999 -9999 -9999 -9999 -9999 -9999 -9999 -9999 -9999 -9999 -9999 -9999 -9999 -9999 -9999 -9999 -9999 -9999 -9999 -9999 -9999 -9999 -9999 -9999 -9999 -9999 -9999 -9999 -9999 -9999 -9999 -9999 -9999 -9999 -9999 -9999 -9999 -9999 -9999 -9999 -9999 -9999 -9999 -9999 -9999 -9999 -9999 -9999 -9999 -9999 -9999 -9999 -9999 -9999 -9999 -9999 -9999 -9999 -9999 -9999 -9999 -9999 -9999 -9999 -9999 -9999 -9999 -9999 -9999 -9999 -9999 -9999 -9999 -9999 -9999 -9999 -9999 -9999 -9999 -9999 -9999 -9999 -9999 -9999 -9999 -9999 -9999 -9999 -9999 -9999 -9999 -9999 -9999 -9999 -9999 -9999 -9999 -9999 -9999 -9999 -9999 -9999 -9999 -9999 -9999 -9999 0.40099436044693 0.415861666202545 0.42529296875 0.434662073850632 0.442455679178238 0.451632767915726 0.457051455974579 0.465262949466705 0.468935638666153 0.472040742635727 0.474134176969528 0.476920306682587 0.477264314889908 0.481955647468567 0.486393421888351 0.487047016620636 0.488069742918015 0.495264708995819 0.502690851688385 0.511704206466675 0.528719186782837 0.544382154941559 0.561900556087494 0.576488018035889 0.586771309375763 0.600790977478027 0.617100894451141 0.631826639175415 0.650323927402496 0.665223121643066 0.751272022724152 0.761717438697815 0.787800014019012 0.763616025447845 0.811392843723297 0.817161679267883 0.816564738750458 0.816406488418579 0.816303908824921 0.807268917560577 0.815969407558441 0.816263198852539 0.818546056747437 0.819935381412506 0.821054637432098 0.820722937583923 0.819789409637451 0.819789409637451 0.819822132587433 0.820016622543335 0.820173740386963 0.820342123508453 0.602436423301697 0.595112204551697 0.595047175884247 0.592333555221558 0.59003883600235 0.82001531124115 0.820111751556396 0.820271730422974 0.820537805557251 0.82059907913208 0.820484936237335 0.818954467773438 0.816644549369812 0.779561936855316 0.775161623954773 0.791346848011017 0.814039468765259 0.816877603530884 0.818849802017212 0.820199489593506 0.821901381015778 0.819411754608154 0.794693231582642 0.791827321052551 0.77400928735733 0.772731840610504 0.777338683605194 0.746203124523163 0.743710517883301 0.765575110912323 0.787109017372131 0.797839105129242 0.798388183116913 0.796661972999573 0.794221103191376 0.772365868091583 0.785570085048676 0.765438258647919 0.765648901462555 0.776207149028778 0.798235177993774 0.820297539234161 0.680716097354889 0.682677924633026 0.683274269104004 0.681566953659058 0.673535048961639 0.692735552787781 0.687761902809143 0.688792824745178 0.687102973461151 0.678665041923523 0.686882615089417 0.698414862155914 0.703670918941498 -9999 -9999 -9999 -9999 -9999 -9999 -9999 -9999 -9999 -9999 -9999 -9999 -9999 -9999 -9999 -9999 -9999 -9999 -9999 -9999 -9999 -9999 -9999 -9999 -9999 -9999 -9999 -9999 -9999 -9999 -9999 -9999 -9999 -9999 -9999 -9999 -9999 -9999 -9999 -9999 -9999 -9999 -9999 -9999 -9999 -9999 -9999 -9999 -9999 -9999 -9999 -9999 -9999 -9999 -9999 -9999 -9999 -9999 -9999 -9999 -9999 -9999 -9999 -9999 -9999 -9999 -9999 -9999
-9999 -9999 -9999 -9999 -9999 -9999 -9999 -9999 -9999 -9999 -9999 -9999 -9999 -9999 -9999 -9999 -9999 -9999 -9999 -9999 -9999 -9999 -9999 -9999 -9999 -9999 -9999 -9999 -9999 -9999 -9999 -9999 -9999 -9999 -9999 -9999 -9999 -9999 -9999 -9999 -9999 -9999 -9999 -9999 -9999 -9999 -9999 -9999 -9999 -9999 -9999 -9999 -9999 -9999 -9999 -9999 -9999 -9999 -9999 -9999 -9999 -9999 -9999 -9999 -9999 -9999 -9999 -9999 -9999 -9999 -9999 -9999 -9999 -9999 -9999 -9999 -9999 -9999 -9999 -9999 -9999 -9999 -9999 -9999 -9999 -9999 -9999 -9999 -9999 -9999 -9999 -9999 -9999 -9999 -9999 -9999 -9999 -9999 -9999 -9999 -9999 -9999 -9999 -9999 -9999 -9999 -9999 -9999 -9999 -9999 -9999 -9999 -9999 -9999 -9999 -9999 -9999 -9999 -9999 -9999 -9999 -9999 -9999 -9999 -9999 -9999 -9999 -9999 -9999 -9999 -9999 -9999 -9999 -9999 -9999 -9999 -9999 -9999 -9999 -9999 -9999 -9999 -9999 -9999 -9999 -9999 -9999 -9999 -9999 -9999 -9999 -9999 -9999 -9999 -9999 -9999 -9999 -9999 -9999 -9999 -9999 -9999 -9999 -9999 -9999 -9999 -9999 -9999 -9999 -9999 -9999 -9999 -9999 -9999 -9999 -9999 -9999 -9999 -9999 -9999 -9999 -9999 -9999 -9999 0.39130899310112 0.405460715293884 0.417483121156693 0.427322030067444 0.43650484085083 0.444036096334457 0.452900737524033 0.457848221063614 0.463901728391647 0.471333771944046 0.471144199371338 0.471914023160934 0.474259257316589 0.480782687664032 0.483462363481522 0.488304674625397 0.485248267650604 0.488509774208069 0.494059681892395 0.501111686229706 0.510943055152893 0.531424760818481 0.547964632511139 0.567914664745331 0.58102023601532 0.592206537723541 0.604066550731659 0.619679629802704 0.63526064157486 0.648879528045654 0.663889408111572 0.751467883586884 0.76054060459137 0.778765439987183 0.744221270084381 0.798648059368134 0.810599386692047 0.815574467182159 0.813710987567902 0.800283491611481 0.812808871269226 0.814687073230743 0.790289282798767 0.818074703216553 0.819993019104004 0.821328282356262 0.820863783359528 0.820620477199554 0.820196866989136 0.82035106420517 0.820520043373108 0.820709466934204 0.607503116130829 0.609633266925812 0.602456331253052 0.60215824842453 0.590362131595612 0.590316832065582 0.820007741451263 0.819785714149475 0.820282936096191 0.820427596569061 0.820232808589935 0.819730937480927 0.818261861801147 0.805022001266479 0.766576766967773 0.780431747436523 0.790019750595093 0.80265337228775 0.811199486255646 0.812476873397827 0.810479462146759 0.821526646614075 0.814674496650696 0.795211136341095 0.815747261047363 0.801160931587219 0.791442692279816 0.794780254364014 0.775221884250641 0.783556342124939 0.790003478527069 0.787578165531158 0.77484005689621 0.774591505527496 0.780705451965332 0.777884066104889 0.767851412296295 0.766736805438995 0.756177246570587 0.788490355014801 0.813558399677277 0.819677948951721 0.668692171573639 0.666150450706482 0.819271624088287 0.813981413841248 0.813446640968323 0.816902756690979 0.678031742572784 0.692714929580688 0.693977475166321 0.696027636528015 0.699018239974976 0.700403153896332 0.702377557754517 0.701946377754211 0.703250169754028 -9999 0.701886773109436 0.698389530181885 0.676016271114349 0.67839902639389 0.702858984470367 -9999 -9999 -9999 -9999 -9999 -9999 -9999 -9999 -9999 -9999 -9999 -9999 -9999 -9999 -9999 -9999 -9999 -9999 -9999 -9999 -9999 -9999 -9999 -9999 -9999 -9999 -9999 -9999 -9999 -9999 -9999 -9999 -9999 -9999 -9999 -9999 -9999 -9999 -9999 -9999 -9999 -9999 -9999 -9999 -9999 -9999 -9999 -9999 -9999 -9999 -9999 -9999 -9999 -9999 -9999 -9999 -9999 -9999 -9999 -9999 -9999
-9999 -9999 -9999 -9999 -9999 -9999 -9999 -9999 -9999 -9999 -9999 -9999 -9999 -9999 -9999 -9999 -9999 -9999 -9999 -9999 -9999 -9999 -9999 -9999 -9999 -9999 -9999 -9999 -9999 -9999 -9999 -9999 -9999 -9999 -9999 -9999 -9999 -9999 -9999 -9999 -9999 -9999 -9999 -9999 -9999 -9999 -9999 -9999 -9999 -9999 -9999 -9999 -9999 -9999 -9999 -9999 -9999 -9999 -9999 -9999 -9999 -9999 -9999 -9999 -9999 -9999 -9999 -9999 -9999 -9999 -9999 -9999 -9999 -9999 -9999 -9999 -9999 -9999 -9999 -9999 -9999 -9999 -9999 -9999 -9999 -9999 -9999 -9999 -9999 -9999 -9999 -9999 -9999 -9999 -9999 -9999 -9999 -9999 -9999 -9999 -9999 -9999 -9999 -9999 -9999 -9999 -9999 -9999 -9999 -9999 -9999 -9999 -9999 -9999 -9999 -9999 -9999 -9999 -9999 -9999 -9999 -9999 -9999 -9999 -9999 -9999 -9999 -9999 -9999 -9999 -9999 -9999 -9999 -9999 -9999 -9999 -9999 -9999 -9999 -9999 -9999 -9999 -9999 -9999 -9999 -9999 -9999 -9999 -9999 -9999 -9999 -9999 -9999 -9999 -9999 -9999 -9999 -9999 -9999 -9999 -9999 -9999 -9999 -9999 -9999 -9999 -9999 -9999 -9999 -9999 -9999 -9999 -9999 -9999 -9999 -9999 -9999 -9999 -9999 -9999 -9999 -9999 -9999 -9999 0.388966262340546 0.396983057260513 0.408863663673401 0.420985758304596 0.433112740516663 0.446064502000809 0.454745888710022 0.461440742015839 0.463795483112335 0.470158815383911 0.472265303134918 0.476476967334747 0.482813268899918 0.481491357088089 0.487861156463623 0.494136601686478 0.486268430948257 0.493400067090988 0.499103337526321 0.505147755146027 0.516505002975464 0.538156151771545 0.553471624851227 0.568299829959869 0.578729331493378 0.589012086391449 0.601794183254242 0.619494378566742 0.636049926280975 0.650338232517242 0.741791784763336 0.758297502994537 0.770160555839539 0.778089642524719 0.796792030334473 0.778149664402008 0.795685052871704 0.795144438743591 0.792604327201843 0.802533447742462 0.797730267047882 0.778334438800812 0.747617602348328 0.70825719833374 0.683752954006195 0.821365356445312 0.820988893508911 0.820866644382477 0.820714175701141 0.821186363697052 0.820724785327911 0.820732772350311 0.820364832878113 0.619372725486755 0.605364501476288 0.600311160087585 0.598016619682312 0.597245573997498 0.820016026496887 0.820049643516541 0.820370852947235 0.819742977619171 0.819341540336609 0.819081485271454 0.816428959369659 0.792068123817444 0.782261729240417 0.780797183513641 0.815860688686371 0.8204106092453 0.821729183197021 0.822828471660614 0.82382333278656 0.824176669120789 0.822703123092651 0.822350680828094 0.822710990905762 0.821306705474854 0.81010890007019 0.803780257701874 0.791170239448547 0.767314314842224 0.749348044395447 0.748428702354431 0.748453736305237 0.77110892534256 0.779486060142517 0.754079520702362 0.763060927391052 0.742481529712677 0.765888392925262 0.808175683021545 0.812740623950958 0.797212481498718 0.792605459690094 0.80382913351059 0.785821259021759 0.770256400108337 0.789161443710327 0.813785374164581 0.673318326473236 0.813273966312408 0.66975075006485 0.687138497829437 0.695348381996155 0.695389747619629 0.700888156890869 0.693730592727661 0.689346492290497 0.695497453212738 0.695645093917847 0.681961476802826 0.653070688247681 0.657875120639801 0.695359349250793 0.692394971847534 0.704043447971344 -9999 -9999 -9999 -9999 -9999 -9999 -9999 -9999 -9999 -9999 -9999 -9999 -9999 -9999 -9999 -9999 -9999 -9999 -9999 -9999 -9999 -9999 -9999 -9999 -9999 -9999 -9999 -9999 -9999 -9999 -9999 -9999 -9999 -9999 -9999 -9999 -9999 -9999 -9999 -9999 -9999 -9999 -9999 -9999 -9999 -9999 -9999 -9999 -9999 -9999 -9999 -9999 -9999 -9999 -9999 -9999 -9999 -9999 -9999
-9999 -9999 -9999 -9999 -9999 -9999 -9999 -9999 -9999 -9999 -9999 -9999 -9999 -9999 -9999 -9999 -9999 -9999 -9999 -9999 -9999 -9999 -9999 -9999 -9999 -9999 -9999 -9999 -9999 -9999 -9999 -9999 -9999 -9999 -9999 -9999 -9999 -9999 -9999 -9999 -9999 -9999 -9999 -9999 -9999 -9999 -9999 -9999 -9999 -9999 -9999 -9999 -9999 -9999 -9999 -9999 -9999 -9999 -9999 -9999 -9999 -9999 -9999 -9999 -9999 -9999 -9999 -9999 -9999 -9999 -9999 -9999 -9999 -9999 -9999 -9999 -9999 -9999 -9999 -9999 -9999 -9999 -9999 -9999 -9999 -9999 -9999 -9999 -9999 -9999 -9999 -9999 -9999 -9999 -9999 -9999 -9999 -9999 -9999 -9999 -9999 -9999 -9999 -9999 -9999 -9999 -9999 -9999 -9999 -9999 -9999 -9999 -9999 -9999 -9999 -9999 -9999 -9999 -9999 -9999 -9999 -9999 -9999 -9999 -9999 -9999 -9999 -9999 -9999 -9999 -9999 -9999 -9999 -9999 -9999 -9999 -9999 -9999 -9999 -9999 -9999 -9999 -9999 -9999 -9999 -9999 -9999 -9999 -9999 -9999 -9999 -9999 -9999 -9999 -9999 -9999 -9999 -9999 -9999 -9999 -9999 -9999 -9999 -9999 -9999 -9999 -9999 -9999 -9999 -9999 -9999 -9999 -9999 -9999 -9999 -9999 -9999 -9999 -9999 -9999 -9999 -9999 -9999 0.380344033241272 0.389186322689056 0.400198310613632 0.410816222429276 0.422521263360977 0.434055387973785 0.445161402225494 0.454352468252182 0.461126863956451 0.466387778520584 0.471241652965546 0.471883714199066 0.476586431264877 0.481010615825653 0.487045586109161 0.492397367954254 0.498444378376007 0.493260234594345 0.499065637588501 0.507022380828857 0.515286922454834 0.528357684612274 0.544388830661774 0.559004545211792 0.574405670166016 0.581274926662445 0.589315891265869 0.597986578941345 0.613705515861511 0.629659414291382 0.721771955490112 0.739367723464966 0.752573311328888 0.760683834552765 0.766338706016541 0.781876564025879 0.747163593769073 0.78461092710495 0.773462474346161 0.792089998722076 0.807956337928772 0.794948697090149 0.807108342647552 0.806890547275543 0.775063514709473 0.741010248661041 0.636837422847748 0.606060564517975 0.820866644382477 0.821041762828827 0.820772230625153 0.820619106292725 0.619848847389221 0.628855347633362 0.629010021686554 0.619621515274048 0.610080182552338 0.609391868114471 0.820091187953949 0.819650769233704 0.820423066616058 0.819812059402466 0.81951105594635 0.819139003753662 0.818246841430664 0.816208779811859 0.810989677906036 0.799193620681763 0.812772750854492 0.820818781852722 0.823487997055054 0.824155509471893 0.824360370635986 0.822595834732056 0.822447419166565 0.822675704956055 0.8166663646698 0.822098255157471 0.810226559638977 0.806927025318146 0.799037992954254 0.792729496955872 0.752934157848358 0.744264185428619 0.765057861804962 0.775255262851715 0.781554937362671 0.76395320892334 0.726990163326263 0.744747877120972 0.76442688703537 0.792022287845612 0.792013347148895 0.7702516913414 0.764442682266235 0.767076432704926 0.796671390533447 0.772329568862915 0.750902116298676 0.776880741119385 0.797671496868134 0.816098570823669 0.81082957983017 0.679829239845276 0.672486782073975 0.674935042858124 0.670835733413696 0.663581848144531 0.680393815040588 0.658628344535828 0.668288111686707 0.684434413909912 0.678084850311279 0.787567496299744 0.792040944099426 0.678580224514008 0.691576063632965 0.704043447971344 -9999 -9999 -9999 -9999 -9999 -9999 -9999 -9999 -9999 -9999 -9999 -9999 -9999 -9999 -9999 -9999 -9999 -9999 -9999 -9999 -9999 -9999 -9999 -9999 -9999 -9999 -9999 -9999 -9999 -9999 -9999 -9999 -9999 -9999 -9999 -9999 -9999 -9999 -9999 -9999 -9999 -9999 -9999 -9999 -9999 -9999 -9999 -9999 -9999 -9999 -9999 -9999 -9999 -9999 -9999 -9999 -9999 -9999 -9999
-9999 -9999 -9999 -9999 -9999 -9999 -9999 -9999 -9999 -9999 -9999 -9999 -9999 -9999 -9999 -9999 -9999 -9999 -9999 -9999 -9999 -9999 -9999 -9999 -9999 -9999 -9999 -9999 -9999 -9999 -9999 -9999 -9999 -9999 -9999 -9999 -9999 -9999 -9999 -9999 -9999 -9999 -9999 -9999 -9999 -9999 -9999 -9999 -9999 -9999 -9999 -9999 -9999 -9999 -9999 -9999 -9999 -9999 -9999 -9999 -9999 -9999 -9999 -9999 -9999 -9999 -9999 -9999 -9999 -9999 -9999 -9999 -9999 -9999 -9999 -9999 -9999 -9999 -9999 -9999 -9999 -9999 -9999 -9999 -9999 -9999 -9999 -9999 -9999 -9999 -9999 -9999 -9999 -9999 -9999 -9999 -9999 -9999 -9999 -9999 -9999 -9999 -9999 -9999 -9999 -9999 -9999 -9999 -9999 -9999 -9999 -9999 -9999 -9999 -9999 -9999 -9999 -9999 -9999 -9999 -9999 -9999 -9999 -9999 -9999 -9999 -9999 -9999 -9999 -9999 -9999 -9999 -9999 -9999 -9999 -9999 -9999 -9999 -9999 -9999 -9999 -9999 -9999 -9999 -9999 -9999 -9999 -9999 -9999 -9999 -9999 -9999 -9999 -9999 -9999 -9999 -9999 -9999 -9999 -9999 -9999 -9999 -9999 -9999 -9999 -9999 -9999 -9999 -9999 -9999 -9999 -9999 -9999 -9999 -9999 -9999 -9999 -9999 -9999 -9999 -9999 -9999 0.378909587860107 0.384172409772873 0.392983257770538 0.404951989650726 0.416950345039368 0.426715910434723 0.435042053461075 0.446585237979889 0.452753484249115 0.46014803647995 0.467849463224411 0.472143113613129 0.475738227367401 0.477640271186829 0.483345210552216 0.484635204076767 0.495955497026443 0.50348824262619 0.502519726753235 0.507020592689514 0.516923725605011 0.519511818885803 0.529918909072876 0.545356094837189 0.557332336902618 0.566364884376526 0.578542053699493 0.593302011489868 0.60906046628952 0.618481993675232 0.633927881717682 0.723096370697021 0.741021037101746 0.748714089393616 0.751544654369354 0.765003144741058 0.775510787963867 0.804149746894836 0.747526407241821 0.779324233531952 0.799770057201385 0.799099147319794 0.813149213790894 0.811870276927948 0.811313271522522 0.814722299575806 0.738243222236633 0.65570193529129 0.610739529132843 0.603151202201843 0.60106635093689 0.607803761959076 0.61741441488266 0.628855347633362 0.644944906234741 0.645032823085785 0.62886917591095 0.619373261928558 0.60992956161499 0.605028450489044 0.597884953022003 0.820306897163391 0.819630205631256 0.819343686103821 0.818509042263031 0.81750226020813 0.81572699546814 0.806202113628387 0.799568116664886 0.815922975540161 0.822508990764618 0.824606359004974 0.823843598365784 0.823168992996216 0.793985486030579 0.800082147121429 0.822135329246521 0.800106048583984 0.7829230427742 0.769543528556824 0.751071572303772 0.758331298828125 0.786107242107391 0.782784521579742 0.771086752414703 0.764937162399292 0.762831807136536 0.751987934112549 0.754653751850128 0.731346905231476 0.757797420024872 0.765881597995758 0.7723388671875 0.76564621925354 0.749577403068542 0.737203776836395 0.767455220222473 0.783592998981476 0.767097890377045 0.741162955760956 0.775024771690369 0.800110638141632 0.789031267166138 0.79959499835968 0.814406037330627 0.794604003429413 0.791044592857361 0.661625742912292 0.798906564712524 0.665123641490936 0.790099918842316 0.785145401954651 0.658398389816284 0.661430537700653 0.787161409854889 0.661904394626617 -9999 -9999 -9999 -9999 -9999 -9999 -9999 -9999 -9999 -9999 -9999 -9999 -9999 -9999 -9999 -9999 -9999 -9999 -9999 -9999 -9999 -9999 -9999 -9999 -9999 -9999 -9999 -9999 -9999 -9999 -9999 -9999 -9999 -9999 -9999 -9999 -9999 -9999 -9999 -9999 -9999 -9999 -9999 -9999 -9999 -9999 -9999 -9999 -9999 -9999 -9999 -9999 -9999 -9999 -9999 -9999 -9999 -9999 -9999 -9999 -9999 -9999
-9999 -9999 -9999 -9999 -9999 -9999 -9999 -9999 -9999 -9999 -9999 -9999 -9999 -9999 -9999 -9999 -9999 -9999 -9999 -9999 -9999 -9999 -9999 -9999 -9999 -9999 -9999 -9999 -9999 -9999 -9999 -9999 -9999 -9999 -9999 -9999 -9999 -9999 -9999 -9999 -9999 -9999 -9999 -9999 -9999 -9999 -9999 -9999 -9999 -9999 -9999 -9999 -9999 -9999 -9999 -9999 -9999 -9999 -9999 -9999 -9999 -9999 -9999 -9999 -9999 -9999 -9999 -9999 -9999 -9999 -9999 -9999 -9999 -9999 -9999 -9999 -9999 -9999 -9999 -9999 -9999 -9999 -9999 -9999 -9999 -9999 -9999 -9999 -9999 -9999 -9999 -9999 -9999 -9999 -9999 -9999 -9999 -9999 -9999 -9999 -9999 -9999 -9999 -9999 -9999 -9999 -9999 -9999 -9999 -9999 -9999 -9999 -9999 -9999 -9999 -9999 -9999 -9999 -9999 -9999 -9999 -9999 -9999 -9999 -9999 -9999 -9999 -9999 -9999 -9999 -9999 -9999 -9999 -9999 -9999 -9999 -9999 -9999 -9999 -9999 -9999 -9999 -9999 -9999 -9999 -9999 -9999 -9999 -9999 -9999 -9999 -9999 -9999 -9999 -9999 -9999 -9999 -9999 -9999 -9999 -9999 -9999 -9999 -9999 -9999 -9999 -9999 -9999 -9999 -9999 -9999 -9999 -9999 -9999 -9999 -9999 -9999 -9999 -9999 -9999 -9999 -9999 0.38448840379715 0.389186710119247 0.399750947952271 0.411026388406754 0.421767115592957 0.430603116750717 0.438525557518005 0.448124587535858 0.455181270837784 0.460926949977875 0.469666182994843 0.477336287498474 0.479522496461868 0.48143258690834 0.484201997518539 0.488555192947388 0.49549600481987 0.502713739871979 0.511537373065948 0.510357260704041 0.519058585166931 0.52486789226532 0.535815119743347 0.54487681388855 0.5599485039711 0.570510387420654 0.581673741340637 0.600394487380981 0.614732444286346 0.623962581157684 0.714158177375793 0.733909726142883 0.752301216125488 0.759917557239532 0.764742314815521 0.774898707866669 0.784922897815704 0.800897717475891 0.762914180755615 0.771022319793701 0.765961050987244 0.786850988864899 0.81113076210022 0.812681198120117 0.812186121940613 0.773464679718018 0.721507966518402 0.668693542480469 0.633958101272583 0.617869079113007 0.622394323348999 0.638564467430115 0.656433761119843 0.669903695583344 0.689999759197235 0.689798176288605 0.674275517463684 0.677487313747406 0.648908853530884 0.630330145359039 0.623550891876221 0.628001749515533 0.818299770355225 0.817245006561279 0.816059708595276 0.815625846385956 0.813381493091583 0.802931189537048 0.803794085979462 0.818362295627594 0.821841895580292 0.8139688372612 0.822750270366669 0.803554177284241 0.79619288444519 0.806399583816528 0.811451554298401 0.818117022514343 0.790270507335663 0.783293187618256 0.759328484535217 0.76578825712204 0.767967104911804 0.735265851020813 0.724097788333893 0.730531632900238 0.750380039215088 0.728730380535126 0.750869572162628 0.732612311840057 0.714393019676208 0.711910903453827 0.737629592418671 0.723845839500427 0.714224398136139 0.720921516418457 0.723540425300598 0.736988425254822 0.732890486717224 0.732926547527313 0.748936593532562 0.767401516437531 0.777709186077118 0.800356030464172 0.813655436038971 0.788711249828339 0.782078981399536 0.780876874923706 0.781668782234192 0.785304844379425 0.775117099285126 0.766219794750214 0.807521820068359 0.660684704780579 0.683729827404022 -9999 -9999 -9999 -9999 -9999 -9999 -9999 -9999 -9999 -9999 -9999 -9999 -9999 -9999 -9999 -9999 -9999 -9999 -9999 -9999 -9999 -9999 -9999 -9999 -9999 -9999 -9999 -9999 -9999 -9999 -9999 -9999 -9999 -9999 -9999 -9999 -9999 -9999 -9999 -9999 -9999 -9999 -9999 -9999 -9999 -9999 -9999 -9999 -9999 -9999 -9999 -9999 -9999 -9999 -9999 -9999 -9999 -9999 -9999 -9999 -9999 -9999 -9999
-9999 -9999 -9999 -9999 -9999 -9999 -9999 -9999 -9999 -9999 -9999 -9999 -9999 -9999 -9999 -9999 -9999 -9999 -9999 -9999 -9999 -9999 -9999 -9999 -9999 -9999 -9999 -9999 -9999 -9999 -9999 -9999 -9999 -9999 -9999 -9999 -9999 -9999 -9999 -9999 -9999 -9999 -9999 -9999 -9999 -9999 -9999 -9999 -9999 -9999 -9999 -9999 -9999 -9999 -9999 -9999 -9999 -9999 -9999 -9999 -9999 -9999 -9999 -9999 -9999 -9999 -9999 -9999 -9999 -9999 -9999 -9999 -9999 -9999 -9999 -9999 -9999 -9999 -9999 -9999 -9999 -9999 -9999 -9999 -9999 -9999 -9999 -9999 -9999 -9999 -9999 -9999 -9999 -9999 -9999 -9999 -9999 -9999 -9999 -9999 -9999 -9999 -9999 -9999 -9999 -9999 -9999 -9999 -9999 -9999 -9999 -9999 -9999 -9999 -9999 -9999 -9999 -9999 -9999 -9999 -9999 -9999 -9999 -9999 -9999 -9999 -9999 -9999 -9999 -9999 -9999 -9999 -9999 -9999 -9999 -9999 -9999 -9999 -9999 -9999 -9999 -9999 -9999 -9999 -9999 -9999 -9999 -9999 -9999 -9999 -9999 -9999 -9999 -9999 -9999 -9999 -9999 -9999 -9999 -9999 -9999 -9999 -9999 -9999 -9999 -9999 -9999 -9999 -9999 -9999 -9999 -9999 -9999 -9999 -9999 -9999 -9999 -9999 -9999 -9999 -9999 -9999 0.385346591472626 0.394065171480179 0.406066864728928 0.417993605136871 0.427697360515594 0.436073392629623 0.443500488996506 0.452533513307571 0.458837807178497 0.462217897176743 0.470958650112152 0.475669205188751 0.481517463922501 0.485388368368149 0.487459152936935 0.493469774723053 0.496224969625473 0.504283308982849 0.516076505184174 0.517699301242828 0.52928900718689 0.533145427703857 0.54216456413269 0.552909791469574 0.568717181682587 0.581587553024292 0.589677035808563 0.600773215293884 0.616431713104248 0.710232734680176 0.725182771682739 0.736991882324219 0.749920189380646 0.764007031917572 0.780677080154419 0.787373721599579 0.784112751483917 0.795707702636719 0.745293855667114 0.748991310596466 0.763849914073944 0.813612401485443 0.813209652900696 0.812693655490875 0.794073462486267 0.768904626369476 0.717630684375763 0.690470397472382 0.678851902484894 0.66095232963562 0.674233317375183 0.685534060001373 0.700951814651489 0.714896440505981 0.739173591136932 0.752616465091705 0.759151518344879 0.728207886219025 0.696299731731415 0.685343682765961 0.657261848449707 0.670570850372314 0.683995485305786 0.694466888904572 0.707912862300873 0.725591123104095 0.811564683914185 0.801185131072998 0.813014030456543 0.78569895029068 0.775146245956421 0.77569591999054 0.793920516967773 0.775861918926239 0.767936050891876 0.783028721809387 0.810124337673187 0.809739351272583 0.799291133880615 0.798084855079651 0.761318743228912 0.741212010383606 0.710565149784088 0.70245498418808 0.673573017120361 0.71712327003479 0.712056577205658 0.715274393558502 0.72250109910965 0.699935078620911 0.700413048267365 0.709491312503815 0.708887100219727 0.707454323768616 0.721968710422516 0.735082864761353 0.732143521308899 0.738404810428619 0.736024677753448 0.728475511074066 0.727214813232422 0.73239004611969 0.779962658882141 0.801491260528564 0.802091360092163 0.788177490234375 0.75514829158783 0.741481781005859 0.756266951560974 0.790059864521027 0.803186655044556 0.682653784751892 -9999 -9999 -9999 -9999 -9999 -9999 -9999 -9999 -9999 -9999 -9999 -9999 -9999 -9999 -9999 -9999 -9999 -9999 -9999 -9999 -9999 -9999 -9999 -9999 -9999 -9999 -9999 -9999 -9999 -9999 -9999 -9999 -9999 -9999 -9999 -9999 -9999 -9999 -9999 -9999 -9999 -9999 -9999 -9999 -9999 -9999 -9999 -9999 -9999 -9999 -9999 -9999 -9999 -9999 -9999 -9999 -9999 -9999 -9999 -9999 -9999 -9999 -9999 -9999 -9999 -9999
-9999 -9999 -9999 -9999 -9999 -9999 -9999 -9999 -9999 -9999 -9999 -9999 -9999 -9999 -9999 -9999 -9999 -9999 -9999 -9999 -9999 -9999 -9999 -9999 -9999 -9999 -9999 -9999 -9999 -9999 -9999 -9999 -9999 -9999 -9999 -9999 -9999 -9999 -9999 -9999 -9999 -9999 -9999 -9999 -9999 -9999 -9999 -9999 -9999 -9999 -9999 -9999 -9999 -9999 -9999 -9999 -9999 -9999 -9999 -9999 -9999 -9999 -9999 -9999 -9999 -9999 -9999 -9999 -9999 -9999 -9999 -9999 -9999 -9999 -9999 -9999 -9999 -9999 -9999 -9999 -9999 -9999 -9999 -9999 -9999 -9999 -9999 -9999 -9999 -9999 -9999 -9999 -9999 -9999 -9999 -9999 -9999 -9999 -9999 -9999 -9999 -9999 -9999 -9999 -9999 -9999 -9999 -9999 -9999 -9999 -9999 -9999 -9999 -9999 -9999 -9999 -9999 -9999 -9999 -9999 -9999 -9999 -9999 -9999 -9999 -9999 -9999 -9999 -9999 -9999 -9999 -9999 -9999 -9999 -9999 -9999 -9999 -9999 -9999 -9999 -9999 -9999 -9999 -9999 -9999 -9999 -9999 -9999 -9999 -9999 -9999 -9999 -9999 -9999 -9999 -9999 -9999 -9999 -9999 -9999 -9999 -9999 -9999 -9999 -9999 -9999 -9999 -9999 -9999 -9999 -9999 -9999 -9999 -9999 -9999 -9999 -9999 -9999 -9999 -9999 -9999 -9999 0.388011664152145 0.395596265792847 0.409340441226959 0.418949335813522 0.429308325052261 0.437967866659164 0.444547861814499 0.452942818403244 0.459089785814285 0.471009433269501 0.476235508918762 0.476925194263458 0.480869323015213 0.489738404750824 0.495484620332718 0.501392722129822 0.504113018512726 0.512940526008606 0.52175509929657 0.529850006103516 0.540276825428009 0.547558665275574 0.55158007144928 0.567858636379242 0.583168804645538 0.591363728046417 0.599191963672638 0.607073366641998 0.704801023006439 0.723706185817719 0.730587065219879 0.738677203655243 0.751511335372925 0.767516672611237 0.783180236816406 0.789978384971619 0.800467073917389 0.699670195579529 0.717185020446777 0.728397727012634 0.748356223106384 0.787092089653015 0.811384439468384 0.775355339050293 0.748426973819733 0.732829451560974 0.72177642583847 0.719528138637543 0.716987431049347 0.716597855091095 0.730258464813232 0.739030957221985 0.756407558917999 0.780059099197388 0.810788512229919 0.810406267642975 0.811528742313385 0.811498880386353 0.812172889709473 0.729017198085785 0.699165999889374 0.707723140716553 0.72789478302002 0.741013944149017 0.810506999492645 0.810644805431366 0.787321209907532 0.795165121555328 0.814325988292694 0.80674934387207 0.775634467601776 0.758341789245605 0.748205304145813 0.76906830072403 0.796676397323608 0.809739351272583 0.811910629272461 0.79422265291214 0.762869775295258 0.787350714206696 0.759254395961761 0.709546267986298 0.680360376834869 0.671109199523926 0.669905185699463 0.724746465682983 0.733913898468018 0.734385669231415 0.727241337299347 0.730518817901611 0.735315561294556 0.739503383636475 0.72794771194458 0.710422337055206 0.730637073516846 0.740205407142639 0.740867137908936 0.73902291059494 0.7341628074646 0.722452580928802 0.717438638210297 0.721015512943268 0.777005016803741 0.768260657787323 0.771420478820801 0.754970967769623 0.762022912502289 0.770674049854279 0.81048321723938 0.695821821689606 -9999 -9999 -9999 -9999 -9999 -9999 -9999 -9999 -9999 -9999 -9999 -9999 -9999 -9999 -9999 -9999 -9999 -9999 -9999 -9999 -9999 -9999 -9999 -9999 -9999 -9999 -9999 -9999 -9999 -9999 -9999 -9999 -9999 -9999 -9999 -9999 -9999 -9999 -9999 -9999 -9999 -9999 -9999 -9999 -9999 -9999 -9999 -9999 -9999 -9999 -9999 -9999 -9999 -9999 -9999 -9999 -9999 -9999 -9999 -9999 -9999 -9999 -9999 -9999 -9999 -9999 -9999 -9999
-9999 -9999 -9999 -9999 -9999 -9999 -9999 -9999 -9999 -9999 -9999 -9999 -9999 -9999 -9999 -9999 -9999 -9999 -9999 -9999 -9999 -9999 -9999 -9999 -9999 -9999 -9999 -9999 -9999 -9999 -9999 -9999 -9999 -9999 -9999 -9999 -9999 -9999 -9999 -9999 -9999 -9999 -9999 -9999 -9999 -9999 -9999 -9999 -9999 -9999 -9999 -9999 -9999 -9999 -9999 -9999 -9999 -9999 -9999 -9999 -9999 -9999 -9999 -9999 -9999 -9999 -9999 -9999 -9999 -9999 -9999 -9999 -9999 -9999 -9999 -9999 -9999 -9999 -9999 -9999 -9999 -9999 -9999 -9999 -9999 -9999 -9999 -9999 -9999 -9999 -9999 -9999 -9999 -9999 -9999 -9999 -9999 -9999 -9999 -9999 -9999 -9999 -9999 -9999 -9999 -9999 -9999 -9999 -9999 -9999 -9999 -9999 -9999 -9999 -9999 -9999 -9999 -9999 -9999 -9999 -9999 -9999 -9999 -9999 -9999 -9999 -9999 -9999 -9999 -9999 -9999 -9999 -9999 -9999 -9999 -9999 -9999 -9999 -9999 -9999 -9999 -9999 -9999 -9999 -9999 -9999 -9999 -9999 -9999 -9999 -9999 -9999 -9999 -9999 -9999 -9999 -9999 -9999 -9999 -9999 -9999 -9999 -9999 -9999 -9999 -9999 -9999 -9999 -9999 -9999 -9999 -9999 -9999 -9999 -9999 -9999 -9999 -9999 -9999 -9999 -9999 0.384227871894836 0.388694226741791 0.399635583162308 0.410834044218063 0.424177438020706 0.432568579912186 0.439529269933701 0.44484543800354 0.4515700340271 0.459434390068054 0.469378620386124 0.473074525594711 0.480169504880905 0.48340117931366 0.488547891378403 0.502174973487854 0.506911158561707 0.510305166244507 0.517622172832489 0.527510762214661 0.538195908069611 0.553782165050507 0.560417652130127 0.574243426322937 0.587665796279907 0.60024505853653 0.688347518444061 0.695307612419128 0.711237788200378 0.729441106319427 0.737282514572144 0.735716223716736 0.749388098716736 0.760581970214844 0.779680550098419 0.792188882827759 0.798066318035126 0.680175960063934 0.703767418861389 0.704511702060699 0.726554930210114 0.748918950557709 0.770089447498322 0.756321728229523 0.729134798049927 0.726433455944061 0.737005949020386 0.746129155158997 0.752137780189514 0.76918488740921 0.777765512466431 0.78382396697998 0.79030841588974 0.811440765857697 0.81196790933609 0.812021136283875 0.811054825782776 0.810409486293793 0.810177087783813 0.789245903491974 0.756575167179108 0.745553135871887 0.754607558250427 0.765193104743958 0.798295676708221 0.811831653118134 0.798057734966278 0.812039613723755 0.806487739086151 0.781324088573456 0.768745839595795 0.760157346725464 0.752196252346039 0.744251012802124 0.774096786975861 0.785449802875519 0.792185604572296 0.773858666419983 0.77399468421936 0.744739234447479 0.764545023441315 0.730966627597809 0.731193006038666 0.716007113456726 0.726969301700592 0.703897297382355 0.735987365245819 0.761067509651184 0.770566701889038 0.759421467781067 0.757048308849335 0.756818890571594 0.740382015705109 0.727357983589172 0.725058495998383 0.727295458316803 0.706762611865997 0.723103284835815 0.71606719493866 0.707342863082886 0.689705848693848 0.710651040077209 0.73492819070816 0.743060708045959 0.748742997646332 0.749278426170349 0.776668906211853 0.793281614780426 0.809605658054352 0.699266254901886 -9999 -9999 -9999 -9999 -9999 -9999 -9999 -9999 -9999 -9999 -9999 -9999 -9999 -9999 -9999 -9999 -9999 -9999 -9999 -9999 -9999 -9999 -9999 -9999 -9999 -9999 -9999 -9999 -9999 -9999 -9999 -9999 -9999 -9999 -9999 -9999 -9999 -9999 -9999 -9999 -9999 -9999 -9999 -9999 -9999 -9999 -9999 -9999 -9999 -9999 -9999 -9999 -9999 -9999 -9999 -9999 -9999 -9999 -9999 -9999 -9999 -9999 -9999 -9999 -9999 -9999 -9999 -9999 -9999
-9999 -9999 -9999 -9999 -9999 -9999 -9999 -9999 -9999 -9999 -9999 -9999 -9999 -9999 -9999 -9999 -9999 -9999 -9999 -9999 -9999 -9999 -9999 -9999 -9999 -9999 -9999 -9999 -9999 -9999 -9999 -9999 -9999 -9999 -9999 -9999 -9999 -9999 -9999 -9999 -9999 -9999 -9999 -9999 -9999 -9999 -9999 -9999 -9999 -9999 -9999 -9999 -9999 -9999 -9999 -9999 -9999 -9999 -9999 -9999 -9999 -9999 -9999 -9999 -9999 -9999 -9999 -9999 -9999 -9999 -9999 -9999 -9999 -9999 -9999 -9999 -9999 -9999 -9999 -9999 -9999 -9999 -9999 -9999 -9999 -9999 -9999 -9999 -9999 -9999 -9999 -9999 -9999 -9999 -9999 -9999 -9999 -9999 -9999 -9999 -9999 -9999 -9999 -9999 -9999 -9999 -9999 -9999 -9999 -9999 -9999 -9999 -9999 -9999 -9999 -9999 -9999 -9999 -9999 -9999 -9999 -9999 -9999 -9999 -9999 -9999 -9999 -9999 -9999 -9999 -9999 -9999 -9999 -9999 -9999 -9999 -9999 -9999 -9999 -9999 -9999 -9999 -9999 -9999 -9999 -9999 -9999 -9999 -9999 -9999 -9999 -9999 -9999 -9999 -9999 -9999 -9999 -9999 -9999 -9999 -9999 -9999 -9999 -9999 -9999 -9999 -9999 -9999 -9999 -9999 -9999 -9999 -9999 -9999 -9999 -9999 -9999 -9999 -9999 -9999 0.382125914096832 0.388302445411682 0.397065371274948 0.40517383813858 0.416051685810089 0.425496190786362 0.432539016008377 0.439857453107834 0.450430274009705 0.453668266534805 0.460072666406631 0.46554559469223 0.469143331050873 0.477517366409302 0.482481449842453 0.485875427722931 0.496772706508636 0.509842395782471 0.52197527885437 0.540771782398224 0.555200219154358 0.566570818424225 0.571446299552917 0.573901414871216 0.584990620613098 0.580163717269897 0.57824182510376 0.584726452827454 0.596865236759186 0.708044230937958 0.731073141098022 0.742953598499298 0.738797545433044 0.749622285366058 0.765111029148102 0.783169806003571 0.792275488376617 0.661775410175323 0.68793249130249 0.703526854515076 0.69427901506424 0.696778833866119 0.703191816806793 0.704231202602386 0.708963930606842 0.717716753482819 0.726516723632812 0.75296276807785 0.769910275936127 0.788735330104828 0.80816113948822 0.798448503017426 0.803385436534882 0.808128356933594 0.81650447845459 0.817172944545746 0.817211389541626 0.818866610527039 0.783934772014618 0.764916718006134 0.76554924249649 0.78741854429245 0.784299731254578 0.777739226818085 0.749485790729523 0.762969076633453 0.755736351013184 0.758977293968201 0.785523474216461 0.815169632434845 0.797878503799438 0.788268506526947 0.780388653278351 0.758672535419464 0.750729441642761 0.758226096630096 0.74932849407196 0.744914352893829 0.729246199131012 0.724238395690918 0.724300920963287 0.717361271381378 0.737854599952698 0.77395224571228 0.756281495094299 0.755076229572296 0.766709923744202 0.756952106952667 0.772005617618561 0.774969577789307 0.764486014842987 0.738877594470978 0.725061595439911 0.702402174472809 0.733299374580383 0.731635808944702 0.695293724536896 0.672850966453552 0.699994385242462 0.7008455991745 0.6874058842659 0.704126000404358 0.751821637153625 0.784936010837555 0.791907906532288 0.798009991645813 0.776193916797638 0.783327579498291 0.809870481491089 0.690426051616669 -9999 -9999 -9999 -9999 -9999 -9999 -9999 -9999 -9999 -9999 -9999 -9999 -9999 -9999 -9999 -9999 -9999 -9999 -9999 -9999 -9999 -9999 -9999 -9999 -9999 -9999 -9999 -9999 -9999 -9999 -9999 -9999 -9999 -9999 -9999 -9999 -9999 -9999 -9999 -9999 -9999 -9999 -9999 -9999 -9999 -9999 -9999 -9999 -9999 -9999 -9999 -9999 -9999 -9999 -9999 -9999 -9999 -9999 -9999 -9999 -9999 -9999 -9999 -9999 -9999 -9999 -9999 -9999 -9999 -9999
-9999 -9999 -9999 -9999 -9999 -9999 -9999 -9999 -9999 -9999 -9999 -9999 -9999 -9999 -9999 -9999 -9999 -9999 -9999 -9999 -9999 -9999 -9999 -9999 -9999 -9999 -9999 -9999 -9999 -9999 -9999 -9999 -9999 -9999 -9999 -9999 -9999 -9999 -9999 -9999 -9999 -9999 -9999 -9999 -9999 -9999 -9999 -9999 -9999 -9999 -9999 -9999 -9999 -9999 -9999 -9999 -9999 -9999 -9999 -9999 -9999 -9999 -9999 -9999 -9999 -9999 -9999 -9999 -9999 -9999 -9999 -9999 -9999 -9999 -9999 -9999 -9999 -9999 -9999 -9999 -9999 -9999 -9999 -9999 -9999 -9999 -9999 -9999 -9999 -9999 -9999 -9999 -9999 -9999 -9999 -9999 -9999 -9999 -9999 -9999 -9999 -9999 -9999 -9999 -9999 -9999 -9999 -9999 -9999 -9999 -9999 -9999 -9999 -9999 -9999 -9999 -9999 -9999 -9999 -9999 -9999 -9999 -9999 -9999 -9999 -9999 -9999 -9999 -9999 -9999 -9999 -9999 -9999 -9999 -9999 -9999 -9999 -9999 -9999 -9999 -9999 -9999 -9999 -9999 -9999 -9999 -9999 -9999 -9999 -9999 -9999 -9999 -9999 -9999 -9999 -9999 -9999 -9999 -9999 -9999 -9999 -9999 -9999 -9999 -9999 -9999 -9999 -9999 -9999 -9999 -9999 -9999 -9999 -9999 -9999 -9999 -9999 -9999 -9999 0.383527815341949 0.388824105262756 0.397974908351898 0.406917065382004 0.419036030769348 0.427249759435654 0.434024155139923 0.441255986690521 0.449309527873993 0.457745671272278 0.458748012781143 0.463546276092529 0.468376666307449 0.468337297439575 0.47110190987587 0.479052871465683 0.486168205738068 0.498157829046249 0.511139869689941 0.529022455215454 0.53786039352417 0.554636299610138 0.568698346614838 0.568672955036163 0.574463486671448 0.58529007434845 0.583780467510223 0.588357627391815 0.596954643726349 0.698480069637299 0.725872218608856 0.741912484169006 0.748232185840607 0.744236350059509 0.750763714313507 0.763644278049469 0.7815220952034 0.667482197284698 0.686117053031921 0.70167076587677 0.711717307567596 0.703403055667877 0.709201872348785 0.719019711017609 0.727451741695404 0.735714018344879 0.73805695772171 0.757040202617645 0.776570200920105 0.801915168762207 0.807819724082947 0.816686153411865 0.819091320037842 0.819362759590149 0.819444954395294 0.818913340568542 0.819840669631958 0.809499740600586 0.771575450897217 0.770402073860168 0.78044992685318 0.79632306098938 0.817508280277252 0.787731945514679 0.748602449893951 0.740903973579407 0.750683009624481 0.793909668922424 0.813913345336914 0.811018764972687 0.815242946147919 0.800867080688477 0.756320714950562 0.75078672170639 0.76380866765976 0.765937447547913 0.77006196975708 0.774353086948395 0.751016080379486 0.736739456653595 0.753399193286896 0.753399193286896 0.752812027931213 0.741805732250214 0.754026889801025 0.780007362365723 0.790183663368225 0.790183663368225 0.784655928611755 0.767241179943085 0.764972805976868 0.730302691459656 0.706710815429688 0.695950090885162 0.704613924026489 0.687259316444397 0.713783085346222 0.703031182289124 0.659564554691315 0.668516159057617 0.711272656917572 0.698316335678101 0.745313823223114 0.77599036693573 0.777780830860138 0.769749104976654 0.790791869163513 0.808553338050842 0.808681190013885 0.688726365566254 -9999 -9999 -9999 -9999 -9999 -9999 -9999 -9999 -9999 -9999 -9999 -9999 -9999 -9999 -9999 -9999 -9999 -9999 -9999 -9999 -9999 -9999 -9999 -9999 -9999 -9999 -9999 -9999 -9999 -9999 -9999 -9999 -9999 -9999 -9999 -9999 -9999 -9999 -9999 -9999 -9999 -9999 -9999 -9999 -9999 -9999 -9999 -9999 -9999 -9999 -9999 -9999 -9999 -9999 -9999 -9999 -9999 -9999 -9999 -9999 -9999 -9999 -9999 -9999 -9999 -9999 -9999 -9999 -9999 -9999 -9999
-9999 -9999 -9999 -9999 -9999 -9999 -9999 -9999 -9999 -9999 -9999 -9999 -9999 -9999 -9999 -9999 -9999 -9999 -9999 -9999 -9999 -9999 -9999 -9999 -9999 -9999 -9999 -9999 -9999 -9999 -9999 -9999 -9999 -9999 -9999 -9999 -9999 -9999 -9999 -9999 -9999 -9999 -9999 -9999 -9999 -9999 -9999 -9999 -9999 -9999 -9999 -9999 -9999 -9999 -9999 -9999 -9999 -9999 -9999 -9999 -9999 -9999 -9999 -9999 -9999 -9999 -9999 -9999 -9999 -9999 -9999 -9999 -9999 -9999 -9999 -9999 -9999 -9999 -9999 -9999 -9999 -9999 -9999 -9999 -9999 -9999 -9999 -9999 -9999 -9999 -9999 -9999 -9999 -9999 -9999 -9999 -9999 -9999 -9999 -9999 -9999 -9999 -9999 -9999 -9999 -9999 -9999 -9999 -9999 -9999 -9999 -9999 -9999 -9999 -9999 -9999 -9999 -9999 -9999 -9999 -9999 -9999 -9999 -9999 -9999 -9999 -9999 -9999 -9999 -9999 -9999 -9999 -9999 -9999 -9999 -9999 -9999 -9999 -9999 -9999 -9999 -9999 -9999 -9999 -9999 -9999 -9999 -9999 -9999 -9999 -9999 -9999 -9999 -9999 -9999 -9999 -9999 -9999 -9999 -9999 -9999 -9999 -9999 -9999 -9999 -9999 -9999 -9999 -9999 -9999 -9999 -9999 -9999 -9999 -9999 -9999 -9999 -9999 0.386102318763733 0.394150763750076 0.402769714593887 0.412902593612671 0.424164414405823 0.434171438217163 0.439836263656616 0.444411665201187 0.452085852622986 0.462362885475159 0.471666008234024 0.477538675069809 0.476961255073547 0.474941074848175 0.477016776800156 0.478271245956421 0.482703059911728 0.488952428102493 0.498993515968323 0.511327624320984 0.525532126426697 0.5429607629776 0.559240937232971 0.676445007324219 0.672465682029724 0.675692021846771 0.686958074569702 0.689448058605194 0.698413133621216 0.708248972892761 0.722583174705505 0.736294984817505 0.746318817138672 0.750087440013885 0.748818516731262 0.754513919353485 0.768298327922821 0.686931610107422 0.712206661701202 0.72211092710495 0.781396448612213 0.783961296081543 0.726008236408234 0.726918280124664 0.767458260059357 0.778206050395966 0.780221998691559 0.781826496124268 0.793485462665558 0.796750724315643 0.804499566555023 0.799747884273529 0.819817900657654 0.821171522140503 0.819820642471313 0.819823741912842 0.822433531284332 0.810362219810486 0.796032726764679 0.818141162395477 0.817595422267914 0.82066023349762 0.818446397781372 0.817131161689758 0.820042550563812 0.742326438426971 0.749285697937012 0.764706254005432 0.79453033208847 0.794095873832703 0.770646750926971 0.765293717384338 0.789961278438568 0.752911806106567 0.750379741191864 0.782315075397491 0.808225333690643 0.802972376346588 0.798671841621399 0.770651817321777 0.786799967288971 0.782412648200989 0.774870872497559 0.794888615608215 0.789584279060364 0.794641017913818 0.798595428466797 0.800741851329803 0.780423581600189 0.760567188262939 0.762502908706665 0.717416644096375 0.721307396888733 0.670654714107513 0.648786664009094 0.670800149440765 0.648528635501862 0.679149508476257 0.714925348758698 0.689871668815613 0.683486640453339 0.710888803005219 0.722216665744781 0.727821469306946 0.731143236160278 0.707012236118317 0.730874598026276 0.781018018722534 0.809588670730591 -9999 -9999 -9999 -9999 -9999 -9999 -9999 -9999 -9999 -9999 -9999 -9999 -9999 -9999 -9999 -9999 -9999 -9999 -9999 -9999 -9999 -9999 -9999 -9999 -9999 -9999 -9999 -9999 -9999 -9999 -9999 -9999 -9999 -9999 -9999 -9999 -9999 -9999 -9999 -9999 -9999 -9999 -9999 -9999 -9999 -9999 -9999 -9999 -9999 -9999 -9999 -9999 -9999 -9999 -9999 -9999 -9999 -9999 -9999 -9999 -9999 -9999 -9999 -9999 -9999 -9999 -9999 -9999 -9999 -9999 -9999 -9999 -9999
-9999 -9999 -9999 -9999 -9999 -9999 -9999 -9999 -9999 -9999 -9999 -9999 -9999 -9999 -9999 -9999 -9999 -9999 -9999 -9999 -9999 -9999 -9999 -9999 -9999 -9999 -9999 -9999 -9999 -9999 -9999 -9999 -9999 -9999 -9999 -9999 -9999 -9999 -9999 -9999 -9999 -9999 -9999 -9999 -9999 -9999 -9999 -9999 -9999 -9999 -9999 -9999 -9999 -9999 -9999 -9999 -9999 -9999 -9999 -9999 -9999 -9999 -9999 -9999 -9999 -9999 -9999 -9999 -9999 -9999 -9999 -9999 -9999 -9999 -9999 -9999 -9999 -9999 -9999 -9999 -9999 -9999 -9999 -9999 -9999 -9999 -9999 -9999 -9999 -9999 -9999 -9999 -9999 -9999 -9999 -9999 -9999 -9999 -9999 -9999 -9999 -9999 -9999 -9999 -9999 -9999 -9999 -9999 -9999 -9999 -9999 -9999 -9999 -9999 -9999 -9999 -9999 -9999 -9999 -9999 -9999 -9999 -9999 -9999 -9999 -9999 -9999 -9999 -9999 -9999 -9999 -9999 -9999 -9999 -9999 -9999 -9999 -9999 -9999 -9999 -9999 -9999 -9999 -9999 -9999 -9999 -9999 -9999 -9999 -9999 -9999 -9999 -9999 -9999 -9999 -9999 -9999 -9999 -9999 -9999 -9999 -9999 -9999 -9999 -9999 -9999 -9999 -9999 -9999 -9999 -9999 -9999 -9999 -9999 -9999 -9999 -9999 0.387606412172318 0.395761728286743 0.405334502458572 0.416287124156952 0.42767196893692 0.439198076725006 0.443543314933777 0.450678586959839 0.457259565591812 0.46161288022995 0.472799986600876 0.481174498796463 0.484497636556625 0.490391194820404 0.492384791374207 0.488280922174454 0.481601238250732 0.488014578819275 0.491156339645386 0.506007671356201 0.518413245677948 0.536417305469513 0.667458534240723 0.682652354240417 0.692519426345825 0.693980753421783 0.683669149875641 0.686245799064636 0.695113897323608 0.711071014404297 0.721482455730438 0.729538083076477 0.732820212841034 0.742230117321014 0.749575555324554 0.751376569271088 0.761197924613953 0.707667052745819 0.736934304237366 0.74072539806366 0.766509473323822 0.766493022441864 0.775216937065125 0.763173699378967 0.813865482807159 0.811941087245941 0.812849164009094 0.805167198181152 0.799806714057922 0.810994684696198 0.798813760280609 0.771665036678314 0.773345410823822 0.789234101772308 0.818602800369263 0.82262909412384 0.814878284931183 0.818755507469177 0.822345614433289 0.822388410568237 0.820040583610535 0.819628536701202 0.818767011165619 0.817764937877655 0.820203959941864 0.810872793197632 0.763266921043396 0.788772284984589 0.775782406330109 0.820906460285187 0.819343686103821 0.754005610942841 0.719064056873322 0.73365992307663 0.738263726234436 0.792950093746185 0.774267315864563 0.801618635654449 0.81415593624115 0.810546219348907 0.792233169078827 0.807757794857025 0.803348898887634 0.807499945163727 0.798511862754822 0.801882028579712 0.79831326007843 0.80133181810379 0.775979161262512 0.744360268115997 0.714077055454254 0.723803400993347 0.704048752784729 0.65393191576004 0.646144270896912 0.619035661220551 0.640436768531799 0.635841190814972 0.655361175537109 0.695997178554535 0.72767436504364 0.721990704536438 0.727610349655151 0.714682579040527 0.691563606262207 0.688327252864838 0.707070112228394 0.760882198810577 0.808571636676788 -9999 -9999 -9999 -9999 -9999 -9999 -9999 -9999 -9999 -9999 -9999 -9999 -9999 -9999 -9999 -9999 -9999 -9999 -9999 -9999 -9999 -9999 -9999 -9999 -9999 -9999 -9999 -9999 -9999 -9999 -9999 -9999 -9999 -9999 -9999 -9999 -9999 -9999 -9999 -9999 -9999 -9999 -9999 -9999 -9999 -9999 -9999 -9999 -9999 -9999 -9999 -9999 -9999 -9999 -9999 -9999 -9999 -9999 -9999 -9999 -9999 -9999 -9999 -9999 -9999 -9999 -9999 -9999 -9999 -9999 -9999 -9999 -9999 -9999
-9999 -9999 -9999 -9999 -9999 -9999 -9999 -9999 -9999 -9999 -9999 -9999 -9999 -9999 -9999 -9999 -9999 -9999 -9999 -9999 -9999 -9999 -9999 -9999 -9999 -9999 -9999 -9999 -9999 -9999 -9999 -9999 -9999 -9999 -9999 -9999 -9999 -9999 -9999 -9999 -9999 -9999 -9999 -9999 -9999 -9999 -9999 -9999 -9999 -9999 -9999 -9999 -9999 -9999 -9999 -9999 -9999 -9999 -9999 -9999 -9999 -9999 -9999 -9999 -9999 -9999 -9999 -9999 -9999 -9999 -9999 -9999 -9999 -9999 -9999 -9999 -9999 -9999 -9999 -9999 -9999 -9999 -9999 -9999 -9999 -9999 -9999 -9999 -9999 -9999 -9999 -9999 -9999 -9999 -9999 -9999 -9999 -9999 -9999 -9999 -9999 -9999 -9999 -9999 -9999 -9999 -9999 -9999 -9999 -9999 -9999 -9999 -9999 -9999 -9999 -9999 -9999 -9999 -9999 -9999 -9999 -9999 -9999 -9999 -9999 -9999 -9999 -9999 -9999 -9999 -9999 -9999 -9999 -9999 -9999 -9999 -9999 -9999 -9999 -9999 -9999 -9999 -9999 -9999 -9999 -9999 -9999 -9999 -9999 -9999 -9999 -9999 -9999 -9999 -9999 -9999 -9999 -9999 -9999 -9999 -9999 -9999 -9999 -9999 -9999 -9999 -9999 -9999 -9999 -9999 -9999 -9999 -9999 -9999 -9999 -9999 0.392641335725784 0.395586341619492 0.405418992042542 0.418835520744324 0.431198626756668 0.441438227891922 0.450168788433075 0.457593560218811 0.461350739002228 0.46536311507225 0.473458677530289 0.479362457990646 0.484975904226303 0.48961153626442 0.492807328701019 0.49166551232338 0.494684249162674 0.493854999542236 0.497801601886749 0.500948548316956 0.505592703819275 0.524942576885223 0.673772871494293 0.690663397312164 0.693962037563324 0.693543136119843 0.687851846218109 0.680971801280975 0.689529001712799 0.699760437011719 0.711938619613647 0.717522799968719 0.72581285238266 0.737499833106995 0.751257002353668 0.748834609985352 0.753175318241119 0.709461450576782 0.747443914413452 0.752376198768616 0.754339158535004 0.756220400333405 0.760247886180878 0.784434735774994 0.812401592731476 0.812925338745117 0.814904153347015 0.795994818210602 0.786940693855286 0.800873041152954 0.814025163650513 0.821071147918701 0.8222296833992 0.822663068771362 0.810687661170959 0.796859264373779 0.814943194389343 0.823309063911438 0.822918713092804 0.822293162345886 0.820845365524292 0.81906533241272 0.813923001289368 0.816631555557251 0.819409847259521 0.821544528007507 0.820808112621307 0.797361195087433 0.785111010074615 0.767716765403748 0.820250153541565 0.743852913379669 0.717557847499847 0.761596381664276 0.769381821155548 0.780001223087311 0.810411810874939 0.812273383140564 0.815370857715607 0.804791629314423 0.805439174175262 0.79892361164093 0.805456936359406 0.775112390518188 0.762056469917297 0.773815393447876 0.778929114341736 0.78253448009491 0.794481813907623 0.743090689182281 0.686360001564026 0.664249420166016 0.658322155475616 0.646456480026245 0.617437541484833 0.646656572818756 0.637449204921722 0.650199472904205 0.6751868724823 0.694401204586029 0.703743875026703 0.703974843025208 0.709760546684265 0.71201765537262 0.723721325397491 0.711796939373016 0.722785711288452 0.759150385856628 0.790757834911346 0.801272451877594 -9999 -9999 -9999 -9999 -9999 -9999 -9999 -9999 -9999 -9999 -9999 -9999 -9999 -9999 -9999 -9999 -9999 -9999 -9999 -9999 -9999 -9999 -9999 -9999 -9999 -9999 -9999 -9999 -9999 -9999 -9999 -9999 -9999 -9999 -9999 -9999 -9999 -9999 -9999 -9999 -9999 -9999 -9999 -9999 -9999 -9999 -9999 -9999 -9999 -9999 -9999 -9999 -9999 -9999 -9999 -9999 -9999 -9999 -9999 -9999 -9999 -9999 -9999 -9999 -9999 -9999 -9999 -9999 -9999 -9999 -9999 -9999 -9999 -9999
-9999 -9999 -9999 -9999 -9999 -9999 -9999 -9999 -9999 -9999 -9999 -9999 -9999 -9999 -9999 -9999 -9999 -9999 -9999 -9999 -9999 -9999 -9999 -9999 -9999 -9999 -9999 -9999 -9999 -9999 -9999 -9999 -9999 -9999 -9999 -9999 -9999 -9999 -9999 -9999 -9999 -9999 -9999 -9999 -9999 -9999 -9999 -9999 -9999 -9999 -9999 -9999 -9999 -9999 -9999 -9999 -9999 -9999 -9999 -9999 -9999 -9999 -9999 -9999 -9999 -9999 -9999 -9999 -9999 -9999 -9999 -9999 -9999 -9999 -9999 -9999 -9999 -9999 -9999 -9999 -9999 -9999 -9999 -9999 -9999 -9999 -9999 -9999 -9999 -9999 -9999 -9999 -9999 -9999 -9999 -9999 -9999 -9999 -9999 -9999 -9999 -9999 -9999 -9999 -9999 -9999 -9999 -9999 -9999 -9999 -9999 -9999 -9999 -9999 -9999 -9999 -9999 -9999 -9999 -9999 -9999 -9999 -9999 -9999 -9999 -9999 -9999 -9999 -9999 -9999 -9999 -9999 -9999 -9999 -9999 -9999 -9999 -9999 -9999 -9999 -9999 -9999 -9999 -9999 -9999 -9999 -9999 -9999 -9999 -9999 -9999 -9999 -9999 -9999 -9999 -9999 -9999 -9999 -9999 -9999 -9999 -9999 -9999 -9999 -9999 -9999 -9999 -9999 -9999 -9999 -9999 -9999 -9999 -9999 -9999 -9999 0.394832193851471 0.401510655879974 0.41730472445488 0.429433107376099 0.442506343126297 0.450444668531418 0.459880471229553 0.465089172124863 0.471393704414368 0.481697231531143 0.484591901302338 0.483256906270981 0.487636536359787 0.491890609264374 0.493735909461975 0.492842584848404 0.495507091283798 0.495916724205017 0.635735154151917 0.652681827545166 0.64636355638504 0.643044233322144 0.656188547611237 0.667110800743103 0.681580543518066 0.69615513086319 0.6971675157547 0.686824679374695 0.698514461517334 0.708301723003387 0.714078009128571 0.723010659217834 0.735234975814819 0.749471724033356 0.654559671878815 0.667263805866241 0.701199054718018 0.745611488819122 0.777297675609589 0.745410740375519 0.741992890834808 0.744958519935608 0.806136012077332 0.814011931419373 0.815807461738586 0.80438643693924 0.80552214384079 0.787993729114532 0.786593854427338 0.804031193256378 0.808476865291595 0.820526421070099 0.822762489318848 0.822796821594238 0.823134303092957 0.822737634181976 0.822449684143066 0.820153653621674 0.818653166294098 0.82066822052002 0.820096790790558 0.817831516265869 0.797226667404175 0.811115980148315 0.819049060344696 0.818543434143066 0.820096492767334 0.821792483329773 0.780803501605988 0.795439541339874 0.820836782455444 0.758579432964325 0.818953990936279 0.820332288742065 0.820343494415283 0.820215880870819 0.808381080627441 0.807833552360535 0.8128781914711 0.789711356163025 0.795004427433014 0.780813157558441 0.789227366447449 0.748617649078369 0.758605659008026 0.77995365858078 0.751555621623993 0.738768041133881 0.771751642227173 0.771579504013062 0.7238889336586 0.673597097396851 0.645977258682251 0.668079912662506 0.651434183120728 0.680029392242432 0.673642218112946 0.68141496181488 0.662683308124542 0.67917788028717 0.659460127353668 0.657425761222839 0.680008351802826 0.694982826709747 0.723524034023285 0.769874274730682 0.790067136287689 0.806843400001526 0.80832839012146 -9999 -9999 -9999 -9999 -9999 -9999 -9999 -9999 -9999 -9999 -9999 -9999 -9999 -9999 -9999 -9999 -9999 -9999 -9999 -9999 -9999 -9999 -9999 -9999 -9999 -9999 -9999 -9999 -9999 -9999 -9999 -9999 -9999 -9999 -9999 -9999 -9999 -9999 -9999 -9999 -9999 -9999 -9999 -9999 -9999 -9999 -9999 -9999 -9999 -9999 -9999 -9999 -9999 -9999 -9999 -9999 -9999 -9999 -9999 -9999 -9999 -9999 -9999 -9999 -9999 -9999 -9999 -9999 -9999 -9999 -9999 -9999 -9999 -9999 -9999
-9999 -9999 -9999 -9999 -9999 -9999 -9999 -9999 -9999 -9999 -9999 -9999 -9999 -9999 -9999 -9999 -9999 -9999 -9999 -9999 -9999 -9999 -9999 -9999 -9999 -9999 -9999 -9999 -9999 -9999 -9999 -9999 -9999 -9999 -9999 -9999 -9999 -9999 -9999 -9999 -9999 -9999 -9999 -9999 -9999 -9999 -9999 -9999 -9999 -9999 -9999 -9999 -9999 -9999 -9999 -9999 -9999 -9999 -9999 -9999 -9999 -9999 -9999 -9999 -9999 -9999 -9999 -9999 -9999 -9999 -9999 -9999 -9999 -9999 -9999 -9999 -9999 -9999 -9999 -9999 -9999 -9999 -9999 -9999 -9999 -9999 -9999 -9999 -9999 -9999 -9999 -9999 -9999 -9999 -9999 -9999 -9999 -9999 -9999 -9999 -9999 -9999 -9999 -9999 -9999 -9999 -9999 -9999 -9999 -9999 -9999 -9999 -9999 -9999 -9999 -9999 -9999 -9999 -9999 -9999 -9999 -9999 -9999 -9999 -9999 -9999 -9999 -9999 -9999 -9999 -9999 -9999 -9999 -9999 -9999 -9999 -9999 -9999 -9999 -9999 -9999 -9999 -9999 -9999 -9999 -9999 -9999 -9999 -9999 -9999 -9999 -9999 -9999 -9999 -9999 -9999 -9999 -9999 -9999 -9999 -9999 -9999 -9999 -9999 -9999 -9999 -9999 -9999 -9999 -9999 -9999 -9999 -9999 -9999 -9999 -9999 0.413141429424286 0.413244992494583 0.429129630327225 0.441046178340912 0.451913625001907 0.457972288131714 0.466431140899658 0.474450349807739 0.485599339008331 0.49201637506485 0.495451480150223 0.493737936019897 0.491833597421646 0.491507112979889 0.496993631124496 0.49821013212204 0.503332674503326 0.641385138034821 0.658016741275787 0.650598645210266 0.652563989162445 0.669842422008514 0.682178556919098 0.695377111434937 0.706019878387451 0.714374721050262 0.716698467731476 0.707413911819458 0.72421658039093 0.728700160980225 0.721085906028748 0.729698717594147 0.658150494098663 0.667938709259033 0.678889632225037 0.714078545570374 0.747806966304779 0.781642317771912 0.767087817192078 0.739312469959259 0.75210052728653 0.803658246994019 0.816169023513794 0.809384405612946 0.815096139907837 0.809505879878998 0.79579371213913 0.788260400295258 0.784128129482269 0.804813265800476 0.823231041431427 0.822171866893768 0.82083123922348 0.818723976612091 0.818995952606201 0.820874571800232 0.821831524372101 0.819930195808411 0.813369452953339 0.805527448654175 0.817024171352386 0.796005964279175 0.758547484874725 0.765988409519196 0.796454310417175 0.79011070728302 0.816487431526184 0.819672107696533 0.821232736110687 0.819613575935364 0.797035455703735 0.812501966953278 0.814639568328857 0.818179666996002 0.779764950275421 0.819832563400269 0.802085161209106 0.803454279899597 0.81065446138382 0.788614392280579 0.762409627437592 0.768645167350769 0.754214942455292 0.736031472682953 0.754644334316254 0.765599727630615 0.734230995178223 0.706664085388184 0.758202791213989 0.7721346616745 0.746797621250153 0.696153461933136 0.689862012863159 0.706616640090942 0.710716128349304 0.716310739517212 0.702402472496033 0.66301041841507 0.618451058864594 0.614167153835297 0.629216969013214 0.640688836574554 0.684151172637939 0.722309470176697 0.758726000785828 0.807434678077698 0.808614373207092 0.80042576789856 0.800210118293762 -9999 -9999 -9999 -9999 -9999 -9999 -9999 -9999 -9999 -9999 -9999 -9999 -9999 -9999 -9999 -9999 -9999 -9999 -9999 -9999 -9999 -9999 -9999 -9999 -9999 -9999 -9999 -9999 -9999 -9999 -9999 -9999 -9999 -9999 -9999 -9999 -9999 -9999 -9999 -9999 -9999 -9999 -9999 -9999 -9999 -9999 -9999 -9999 -9999 -9999 -9999 -9999 -9999 -9999 -9999 -9999 -9999 -9999 -9999 -9999 -9999 -9999 -9999 -9999 -9999 -9999 -9999 -9999 -9999 -9999 -9999 -9999 -9999 -9999 -9999
-9999 -9999 -9999 -9999 -9999 -9999 -9999 -9999 -9999 -9999 -9999 -9999 -9999 -9999 -9999 -9999 -9999 -9999 -9999 -9999 -9999 -9999 -9999 -9999 -9999 -9999 -9999 -9999 -9999 -9999 -9999 -9999 -9999 -9999 -9999 -9999 -9999 -9999 -9999 -9999 -9999 -9999 -9999 -9999 -9999 -9999 -9999 -9999 -9999 -9999 -9999 -9999 -9999 -9999 -9999 -9999 -9999 -9999 -9999 -9999 -9999 -9999 -9999 -9999 -9999 -9999 -9999 -9999 -9999 -9999 -9999 -9999 -9999 -9999 -9999 -9999 -9999 -9999 -9999 -9999 -9999 -9999 -9999 -9999 -9999 -9999 -9999 -9999 -9999 -9999 -9999 -9999 -9999 -9999 -9999 -9999 -9999 -9999 -9999 -9999 -9999 -9999 -9999 -9999 -9999 -9999 -9999 -9999 -9999 -9999 -9999 -9999 -9999 -9999 -9999 -9999 -9999 -9999 -9999 -9999 -9999 -9999 -9999 -9999 -9999 -9999 -9999 -9999 -9999 -9999 -9999 -9999 -9999 -9999 -9999 -9999 -9999 -9999 -9999 -9999 -9999 -9999 -9999 -9999 -9999 -9999 -9999 -9999 -9999 -9999 -9999 -9999 -9999 -9999 -9999 -9999 -9999 -9999 -9999 -9999 -9999 -9999 -9999 -9999 -9999 -9999 -9999 -9999 -9999 -9999 -9999 -9999 -9999 -9999 -9999 0.423351615667343 0.424063146114349 0.430773884057999 0.446385264396667 0.454416304826736 0.463084578514099 0.467191517353058 0.473764836788177 0.481719821691513 0.492502689361572 0.49438089132309 0.495088487863541 0.494301468133926 0.492053717374802 0.494601011276245 0.615520775318146 0.632506191730499 0.643766641616821 0.644546568393707 0.639958262443542 0.654212236404419 0.667557775974274 0.684983372688293 0.69797956943512 0.724943935871124 0.741000354290009 0.724175333976746 0.720367193222046 0.716843664646149 0.733543157577515 0.731312990188599 0.708788394927979 0.703506410121918 0.702506482601166 0.707615494728088 0.713780581951141 0.752516388893127 0.782002687454224 0.775143325328827 0.753878474235535 0.741002559661865 0.776695072650909 0.797399044036865 0.805119395256042 0.820523142814636 0.819721281528473 0.812222957611084 0.810893297195435 0.811160743236542 0.800829887390137 0.822860658168793 0.819727003574371 0.818114817142487 0.817283987998962 0.797773897647858 0.818580627441406 0.819256365299225 0.819085419178009 0.8198162317276 0.817478179931641 0.76831591129303 0.792642831802368 0.762715697288513 0.761641383171082 0.796747267246246 0.809440076351166 0.816324532032013 0.819047570228577 0.821036458015442 0.818736970424652 0.821234703063965 0.820854067802429 0.817996382713318 0.818999707698822 0.748948991298676 0.817800223827362 0.819010734558105 0.768148422241211 0.778958201408386 0.799884617328644 0.755420088768005 0.750962734222412 0.71467649936676 0.714461863040924 0.735925734043121 0.748501360416412 0.736041188240051 0.712474822998047 0.708407938480377 0.737791895866394 0.757289350032806 0.764199256896973 0.742725610733032 0.743610918521881 0.736494719982147 0.719527423381805 0.694883525371552 0.664408922195435 0.657414019107819 0.604281842708588 0.616149961948395 0.664621829986572 0.710153698921204 0.706921875476837 0.763943731784821 0.794854938983917 0.807963728904724 0.808614373207092 -9999 -9999 -9999 -9999 -9999 -9999 -9999 -9999 -9999 -9999 -9999 -9999 -9999 -9999 -9999 -9999 -9999 -9999 -9999 -9999 -9999 -9999 -9999 -9999 -9999 -9999 -9999 -9999 -9999 -9999 -9999 -9999 -9999 -9999 -9999 -9999 -9999 -9999 -9999 -9999 -9999 -9999 -9999 -9999 -9999 -9999 -9999 -9999 -9999 -9999 -9999 -9999 -9999 -9999 -9999 -9999 -9999 -9999 -9999 -9999 -9999 -9999 -9999 -9999 -9999 -9999 -9999 -9999 -9999 -9999 -9999 -9999 -9999 -9999 -9999 -9999 -9999
-9999 -9999 -9999 -9999 -9999 -9999 -9999 -9999 -9999 -9999 -9999 -9999 -9999 -9999 -9999 -9999 -9999 -9999 -9999 -9999 -9999 -9999 -9999 -9999 -9999 -9999 -9999 -9999 -9999 -9999 -9999 -9999 -9999 -9999 -9999 -9999 -9999 -9999 -9999 -9999 -9999 -9999 -9999 -9999 -9999 -9999 -9999 -9999 -9999 -9999 -9999 -9999 -9999 -9999 -9999 -9999 -9999 -9999 -9999 -9999 -9999 -9999 -9999 -9999 -9999 -9999 -9999 -9999 -9999 -9999 -9999 -9999 -9999 -9999 -9999 -9999 -9999 -9999 -9999 -9999 -9999 -9999 -9999 -9999 -9999 -9999 -9999 -9999 -9999 -9999 -9999 -9999 -9999 -9999 -9999 -9999 -9999 -9999 -9999 -9999 -9999 -9999 -9999 -9999 -9999 -9999 -9999 -9999 -9999 -9999 -9999 -9999 -9999 -9999 -9999 -9999 -9999 -9999 -9999 -9999 -9999 -9999 -9999 -9999 -9999 -9999 -9999 -9999 -9999 -9999 -9999 -9999 -9999 -9999 -9999 -9999 -9999 -9999 -9999 -9999 -9999 -9999 -9999 -9999 -9999 -9999 -9999 -9999 -9999 -9999 -9999 -9999 -9999 -9999 -9999 -9999 -9999 -9999 -9999 -9999 -9999 -9999 -9999 -9999 -9999 -9999 -9999 -9999 -9999 -9999 -9999 -9999 -9999 -9999 0.425214916467667 0.431753158569336 0.436113923788071 0.445369273424149 0.451408982276917 0.463741332292557 0.473235934972763 0.480758935213089 0.490436643362045 0.493126511573792 0.491180926561356 0.49432235956192 0.495524078607559 0.495548367500305 0.491824418306351 0.603060066699982 0.615487277507782 0.627550661563873 0.664840221405029 0.684027433395386 0.660742461681366 0.686829447746277 0.694099307060242 0.708849966526031 0.734639465808868 0.725153505802155 0.771679222583771 0.745419204235077 0.714190661907196 0.715634703636169 0.73038911819458 0.738633871078491 0.736205637454987 0.738276541233063 0.739044845104218 0.746933937072754 0.748089015483856 0.771399676799774 0.781848013401031 0.748148381710052 0.746726334095001 0.762222945690155 0.800287663936615 0.800845742225647 0.820945024490356 0.821665346622467 0.822272837162018 0.823078691959381 0.822624504566193 0.821339726448059 0.821900010108948 0.822276055812836 0.818522214889526 0.813435077667236 0.794251501560211 0.783955752849579 0.811661541461945 0.801358222961426 0.795815706253052 0.805554747581482 0.817088663578033 0.760622203350067 0.754831850528717 0.747323572635651 0.786201119422913 0.816209614276886 0.818515479564667 0.818993031978607 0.818003296852112 0.815935075283051 0.819115400314331 0.819784045219421 0.819362878799438 0.814794659614563 0.816030263900757 0.730482578277588 0.749692618846893 0.817293763160706 0.758985340595245 0.752987623214722 0.781448066234589 0.775244772434235 0.765912532806396 0.732147514820099 0.708139777183533 0.730657875537872 0.740795016288757 0.71218740940094 0.668052673339844 0.685583472251892 0.696153998374939 0.728930056095123 0.740301489830017 0.718356609344482 0.712730765342712 0.730209112167358 0.679816365242004 0.639039874076843 0.621973872184753 0.627214550971985 0.638060629367828 0.685972690582275 0.746044158935547 0.765830934047699 0.752024531364441 0.780181884765625 0.803984642028809 0.808629035949707 -9999 -9999 -9999 -9999 -9999 -9999 -9999 -9999 -9999 -9999 -9999 -9999 -9999 -9999 -9999 -9999 -9999 -9999 -9999 -9999 -9999 -9999 -9999 -9999 -9999 -9999 -9999 -9999 -9999 -9999 -9999 -9999 -9999 -9999 -9999 -9999 -9999 -9999 -9999 -9999 -9999 -9999 -9999 -9999 -9999 -9999 -9999 -9999 -9999 -9999 -9999 -9999 -9999 -9999 -9999 -9999 -9999 -9999 -9999 -9999 -9999 -9999 -9999 -9999 -9999 -9999 -9999 -9999 -9999 -9999 -9999 -9999 -9999 -9999 -9999 -9999 -9999 -9999
-9999 -9999 -9999 -9999 -9999 -9999 -9999 -9999 -9999 -9999 -9999 -9999 -9999 -9999 -9999 -9999 -9999 -9999 -9999 -9999 -9999 -9999 -9999 -9999 -9999 -9999 -9999 -9999 -9999 -9999 -9999 -9999 -9999 -9999 -9999 -9999 -9999 -9999 -9999 -9999 -9999 -9999 -9999 -9999 -9999 -9999 -9999 -9999 -9999 -9999 -9999 -9999 -9999 -9999 -9999 -9999 -9999 -9999 -9999 -9999 -9999 -9999 -9999 -9999 -9999 -9999 -9999 -9999 -9999 -9999 -9999 -9999 -9999 -9999 -9999 -9999 -9999 -9999 -9999 -9999 -9999 -9999 -9999 -9999 -9999 -9999 -9999 -9999 -9999 -9999 -9999 -9999 -9999 -9999 -9999 -9999 -9999 -9999 -9999 -9999 -9999 -9999 -9999 -9999 -9999 -9999 -9999 -9999 -9999 -9999 -9999 -9999 -9999 -9999 -9999 -9999 -9999 -9999 -9999 -9999 -9999 -9999 -9999 -9999 -9999 -9999 -9999 -9999 -9999 -9999 -9999 -9999 -9999 -9999 -9999 -9999 -9999 -9999 -9999 -9999 -9999 -9999 -9999 -9999 -9999 -9999 -9999 -9999 -9999 -9999 -9999 -9999 -9999 -9999 -9999 -9999 -9999 -9999 -9999 -9999 -9999 -9999 -9999 -9999 -9999 -9999 -9999 -9999 -9999 -9999 -9999 -9999 -9999 -9999 0.428428560495377 0.441953182220459 0.451519310474396 0.451808273792267 0.463347434997559 0.476265609264374 0.571936130523682 0.494854122400284 0.506841599941254 0.506276428699493 0.503105044364929 0.586479783058167 0.496418178081512 0.493024110794067 0.618707239627838 0.62430739402771 0.640139639377594 0.656627178192139 0.640471756458282 0.649514257907867 0.709368526935577 0.690002858638763 0.683075785636902 0.697979331016541 0.736654877662659 0.745757520198822 0.766193151473999 0.765982925891876 0.727296888828278 0.72900390625 0.735563933849335 0.741002321243286 0.73815929889679 0.744513511657715 0.757598698139191 0.766642928123474 0.768481910228729 0.780061542987823 0.785394549369812 0.738521039485931 0.768221914768219 0.800815284252167 0.820246160030365 0.806821763515472 0.822284817695618 0.821743190288544 0.821712851524353 0.820935130119324 0.818682730197906 0.817723214626312 0.819686949253082 0.822378218173981 0.820200860500336 0.8193319439888 0.818467140197754 0.817262053489685 0.8177170753479 0.804868876934052 0.768624246120453 0.765074908733368 0.772692501544952 0.737057149410248 0.699539244174957 0.74291467666626 0.792054176330566 0.816706240177155 0.811134874820709 0.801760971546173 0.815631866455078 0.818074643611908 0.818301916122437 0.819177865982056 0.816088438034058 0.671715676784515 0.666152954101562 0.683083534240723 0.719043254852295 0.815542876720428 0.717694878578186 0.708899736404419 0.759128391742706 0.748077929019928 0.731876492500305 0.71238100528717 0.678998291492462 0.71377956867218 0.70258355140686 0.682269036769867 0.680192291736603 0.700691401958466 0.716840922832489 0.716121673583984 0.683007061481476 0.680454313755035 0.671689033508301 0.708908140659332 0.707969605922699 0.698604226112366 0.684631288051605 0.682115972042084 0.712644815444946 0.720480799674988 0.754631817340851 0.794248938560486 0.792186677455902 0.80445384979248 0.80030232667923 -9999 -9999 -9999 -9999 -9999 -9999 -9999 -9999 -9999 -9999 -9999 -9999 -9999 -9999 -9999 -9999 -9999 -9999 -9999 -9999 -9999 -9999 -9999 -9999 -9999 -9999 -9999 -9999 -9999 -9999 -9999 -9999 -9999 -9999 -9999 -9999 -9999 -9999 -9999 -9999 -9999 -9999 -9999 -9999 -9999 -9999 -9999 -9999 -9999 -9999 -9999 -9999 -9999 -9999 -9999 -9999 -9999 -9999 -9999 -9999 -9999 -9999 -9999 -9999 -9999 -9999 -9999 -9999 -9999 -9999 -9999 -9999 -9999 -9999 -9999 -9999 -9999 -9999 -9999
-9999 -9999 -9999 -9999 -9999 -9999 -9999 -9999 -9999 -9999 -9999 -9999 -9999 -9999 -9999 -9999 -9999 -9999 -9999 -9999 -9999 -9999 -9999 -9999 -9999 -9999 -9999 -9999 -9999 -9999 -9999 -9999 -9999 -9999 -9999 -9999 -9999 -9999 -9999 -9999 -9999 -9999 -9999 -9999 -9999 -9999 -9999 -9999 -9999 -9999 -9999 -9999 -9999 -9999 -9999 -9999 -9999 -9999 -9999 -9999 -9999 -9999 -9999 -9999 -9999 -9999 -9999 -9999 -9999 -9999 -9999 -9999 -9999 -9999 -9999 -9999 -9999 -9999 -9999 -9999 -9999 -9999 -9999 -9999 -9999 -9999 -9999 -9999 -9999 -9999 -9999 -9999 -9999 -9999 -9999 -9999 -9999 -9999 -9999 -9999 -9999 -9999 -9999 -9999 -9999 -9999 -9999 -9999 -9999 -9999 -9999 -9999 -9999 -9999 -9999 -9999 -9999 -9999 -9999 -9999 -9999 -9999 -9999 -9999 -9999 -9999 -9999 -9999 -9999 -9999 -9999 -9999 -9999 -9999 -9999 -9999 -9999 -9999 -9999 -9999 -9999 -9999 -9999 -9999 -9999 -9999 -9999 -9999 -9999 -9999 -9999 -9999 -9999 -9999 -9999 -9999 -9999 -9999 -9999 -9999 -9999 -9999 -9999 -9999 -9999 -9999 -9999 -9999 -9999 -9999 -9999 -9999 -9999 0.429892122745514 0.435868799686432 0.440959304571152 0.448557436466217 0.466213017702103 0.474121540784836 0.568484663963318 0.574545562267303 0.578632712364197 0.584311723709106 0.591677784919739 0.599902391433716 0.610952496528625 0.607705533504486 0.619796574115753 0.638646006584167 0.66423225402832 0.672011911869049 0.677298009395599 0.684805572032928 0.636796712875366 0.635338306427002 0.633445084095001 0.631415665149689 0.656542539596558 0.7343710064888 0.757334589958191 0.779945909976959 0.79571795463562 0.774428725242615 0.747944176197052 0.742477118968964 0.736873209476471 0.742299973964691 0.755450785160065 0.763144373893738 0.771292746067047 0.774468779563904 0.777341961860657 0.7364302277565 0.737376034259796 0.786150395870209 0.820959031581879 0.821389138698578 0.822342991828918 0.821393132209778 0.819740295410156 0.818411231040955 0.817723214626312 0.816892623901367 0.818759441375732 0.820908308029175 0.821144104003906 0.821138799190521 0.821040451526642 0.820867538452148 0.820393562316895 0.81896698474884 0.816778957843781 0.798396527767181 0.766017019748688 0.710631132125854 0.69293212890625 0.705879092216492 0.712181091308594 0.764462530612946 0.76408326625824 0.78197318315506 0.811764001846313 0.795982182025909 0.811673104763031 0.815086305141449 0.818700015544891 0.815865218639374 0.672791063785553 0.6606804728508 0.657415449619293 0.676734745502472 0.711222589015961 0.684098839759827 0.697874128818512 0.711911261081696 0.715762376785278 0.675212740898132 0.656726121902466 0.670364379882812 0.696593046188354 0.660110414028168 0.673131048679352 0.698951721191406 0.68663501739502 0.699897110462189 0.662676155567169 0.643823564052582 0.619469881057739 0.650257408618927 0.692132294178009 0.691494643688202 0.706015348434448 0.708646655082703 0.701156318187714 0.732664942741394 0.777911841869354 0.787389397621155 0.811061143875122 0.81003874540329 0.809514045715332 0.800137877464294 -9999 -9999 -9999 -9999 -9999 -9999 -9999 -9999 -9999 -9999 -9999 -9999 -9999 -9999 -9999 -9999 -9999 -9999 -9999 -9999 -9999 -9999 -9999 -9999 -9999 -9999 -9999 -9999 -9999 -9999 -9999 -9999 -9999 -9999 -9999 -9999 -9999 -9999 -9999 -9999 -9999 -9999 -9999 -9999 -9999 -9999 -9999 -9999 -9999 -9999 -9999 -9999 -9999 -9999 -9999 -9999 -9999 -9999 -9999 -9999 -9999 -9999 -9999 -9999 -9999 -9999 -9999 -9999 -9999 -9999 -9999 -9999 -9999 -9999 -9999 -9999 -9999 -9999 -9999
-9999 -9999 -9999 -9999 -9999 -9999 -9999 -9999 -9999 -9999 -9999 -9999 -9999 -9999 -9999 -9999 -9999 -9999 -9999 -9999 -9999 -9999 -9999 -9999 -9999 -9999 -9999 -9999 -9999 -9999 -9999 -9999 -9999 -9999 -9999 -9999 -9999 -9999 -9999 -9999 -9999 -9999 -9999 -9999 -9999 -9999 -9999 -9999 -9999 -9999 -9999 -9999 -9999 -9999 -9999 -9999 -9999 -9999 -9999 -9999 -9999 -9999 -9999 -9999 -9999 -9999 -9999 -9999 -9999 -9999 -9999 -9999 -9999 -9999 -9999 -9999 -9999 -9999 -9999 -9999 -9999 -9999 -9999 -9999 -9999 -9999 -9999 -9999 -9999 -9999 -9999 -9999 -9999 -9999 -9999 -9999 -9999 -9999 -9999 -9999 -9999 -9999 -9999 -9999 -9999 -9999 -9999 -9999 -9999 -9999 -9999 -9999 -9999 -9999 -9999 -9999 -9999 -9999 -9999 -9999 -9999 -9999 -9999 -9999 -9999 -9999 -9999 -9999 -9999 -9999 -9999 -9999 -9999 -9999 -9999 -9999 -9999 -9999 -9999 -9999 -9999 -9999 -9999 -9999 -9999 -9999 -9999 -9999 -9999 -9999 -9999 -9999 -9999 -9999 -9999 -9999 -9999 -9999 -9999 -9999 -9999 -9999 -9999 -9999 -9999 -9999 -9999 -9999 -9999 -9999 -9999 -9999 -9999 0.437699556350708 0.441269427537918 0.448405742645264 0.453834742307663 0.465117037296295 0.476213246583939 0.48080050945282 0.487198054790497 0.499737739562988 0.506345629692078 0.594347238540649 0.609402000904083 0.616113483905792 0.622374355792999 0.631034255027771 0.64938759803772 0.659026563167572 0.632680058479309 0.626791894435883 0.618656516075134 0.616896092891693 0.616893470287323 0.614284634590149 0.643947124481201 0.693163633346558 0.7094407081604 0.707392692565918 0.747649133205414 0.779051661491394 0.788784801959991 0.76626992225647 0.735410392284393 0.737798273563385 0.751321375370026 0.755700528621674 0.762645781040192 0.772658228874207 0.781123220920563 0.766797423362732 0.723014652729034 0.746346831321716 0.811238825321198 0.821219682693481 0.821933448314667 0.820763766765594 0.819174408912659 0.817709624767303 0.814248502254486 0.817365527153015 0.819040060043335 0.820765554904938 0.820352792739868 0.817855894565582 0.817285418510437 0.816423118114471 0.817734658718109 0.819090187549591 0.819181740283966 0.818438947200775 0.816975176334381 0.762612760066986 0.696815490722656 0.719287157058716 0.718928158283234 0.675371766090393 0.684766829013824 0.731573939323425 0.769099295139313 0.735811293125153 0.715684473514557 0.751111567020416 0.783452689647675 0.816542983055115 0.817983210086823 0.814300894737244 0.711661756038666 0.696489572525024 0.713325262069702 0.667703151702881 0.623941719532013 0.649636805057526 0.650984287261963 0.643146753311157 0.6307373046875 0.611742734909058 0.658154726028442 0.669135451316833 0.652773499488831 0.661977648735046 0.654991090297699 0.635189175605774 0.674424707889557 0.664610922336578 0.628374636173248 0.585830807685852 0.645145118236542 0.643718481063843 0.649267196655273 0.682447850704193 0.70434308052063 0.734601199626923 0.75787740945816 0.80598396062851 0.812666237354279 0.811872184276581 0.811351895332336 0.809883236885071 -9999 -9999 -9999 -9999 -9999 -9999 -9999 -9999 -9999 -9999 -9999 -9999 -9999 -9999 -9999 -9999 -9999 -9999 -9999 -9999 -9999 -9999 -9999 -9999 -9999 -9999 -9999 -9999 -9999 -9999 -9999 -9999 -9999 -9999 -9999 -9999 -9999 -9999 -9999 -9999 -9999 -9999 -9999 -9999 -9999 -9999 -9999 -9999 -9999 -9999 -9999 -9999 -9999 -9999 -9999 -9999 -9999 -9999 -9999 -9999 -9999 -9999 -9999 -9999 -9999 -9999 -9999 -9999 -9999 -9999 -9999 -9999 -9999 -9999 -9999 -9999 -9999 -9999 -9999 -9999
-9999 -9999 -9999 -9999 -9999 -9999 -9999 -9999 -9999 -9999 -9999 -9999 -9999 -9999 -9999 -9999 -9999 -9999 -9999 -9999 -9999 -9999 -9999 -9999 -9999 -9999 -9999 -9999 -9999 -9999 -9999 -9999 -9999 -9999 -9999 -9999 -9999 -9999 -9999 -9999 -9999 -9999 -9999 -9999 -9999 -9999 -9999 -9999 -9999 -9999 -9999 -9999 -9999 -9999 -9999 -9999 -9999 -9999 -9999 -9999 -9999 -9999 -9999 -9999 -9999 -9999 -9999 -9999 -9999 -9999 -9999 -9999 -9999 -9999 -9999 -9999 -9999 -9999 -9999 -9999 -9999 -9999 -9999 -9999 -9999 -9999 -9999 -9999 -9999 -9999 -9999 -9999 -9999 -9999 -9999 -9999 -9999 -9999 -9999 -9999 -9999 -9999 -9999 -9999 -9999 -9999 -9999 -9999 -9999 -9999 -9999 -9999 -9999 -9999 -9999 -9999 -9999 -9999 -9999 -9999 -9999 -9999 -9999 -9999 -9999 -9999 -9999 -9999 -9999 -9999 -9999 -9999 -9999 -9999 -9999 -9999 -9999 -9999 -9999 -9999 -9999 -9999 -9999 -9999 -9999 -9999 -9999 -9999 -9999 -9999 -9999 -9999 -9999 -9999 -9999 -9999 -9999 -9999 -9999 -9999 -9999 -9999 -9999 -9999 -9999 -9999 -9999 -9999 -9999 -9999 -9999 -9999 0.436796396970749 0.444575786590576 0.451062709093094 0.459268480539322 0.463650852441788 0.470635890960693 0.476880759000778 0.481545358896255 0.490616649389267 0.494150131940842 0.50174617767334 0.586573362350464 0.599463224411011 0.599529147148132 0.596862196922302 0.607168316841125 0.606659352779388 0.594862818717957 0.60162228345871 0.608988046646118 0.6034175157547 0.606076300144196 0.609106242656708 0.634066045284271 0.673125684261322 0.684053361415863 0.686031401157379 0.717939853668213 0.724138855934143 0.731559336185455 0.751623034477234 0.780398786067963 0.7543585896492 0.750454783439636 0.760724306106567 0.766302525997162 0.769672870635986 0.778133630752563 0.785026252269745 0.741568207740784 0.71204936504364 0.765564501285553 0.821316361427307 0.821570336818695 0.820764243602753 0.818225741386414 0.814288914203644 0.816797733306885 0.817696154117584 0.819020569324493 0.820575594902039 0.819465696811676 0.818594932556152 0.797884583473206 0.771860480308533 0.80494636297226 0.816516041755676 0.779988884925842 0.776581823825836 0.798366725444794 0.817080199718475 0.794226825237274 0.744370222091675 0.773758888244629 0.755499720573425 0.727955400943756 0.695367693901062 0.655364334583282 0.680396020412445 0.652254581451416 0.665441274642944 0.699284195899963 0.73943042755127 0.813388228416443 0.815262496471405 0.814806163311005 0.814996719360352 0.813926756381989 0.814470648765564 0.698587656021118 0.679992437362671 0.686153709888458 0.704932749271393 0.668683350086212 0.63217568397522 0.623152673244476 0.598455965518951 0.582355082035065 0.599201381206512 0.585515558719635 0.578425765037537 0.597324728965759 0.644064664840698 0.621179640293121 0.601995289325714 0.604762434959412 0.628566145896912 0.623337090015411 0.652565181255341 0.686828434467316 0.726783633232117 0.767451226711273 0.798588395118713 0.812818646430969 0.813472747802734 0.812553346157074 0.811834573745728 0.810546815395355 -9999 -9999 -9999 -9999 -9999 -9999 -9999 -9999 -9999 -9999 -9999 -9999 -9999 -9999 -9999 -9999 -9999 -9999 -9999 -9999 -9999 -9999 -9999 -9999 -9999 -9999 -9999 -9999 -9999 -9999 -9999 -9999 -9999 -9999 -9999 -9999 -9999 -9999 -9999 -9999 -9999 -9999 -9999 -9999 -9999 -9999 -9999 -9999 -9999 -9999 -9999 -9999 -9999 -9999 -9999 -9999 -9999 -9999 -9999 -9999 -9999 -9999 -9999 -9999 -9999 -9999 -9999 -9999 -9999 -9999 -9999 -9999 -9999 -9999 -9999 -9999 -9999 -9999 -9999 -9999
-9999 -9999 -9999 -9999 -9999 -9999 -9999 -9999 -9999 -9999 -9999 -9999 -9999 -9999 -9999 -9999 -9999 -9999 -9999 -9999 -9999 -9999 -9999 -9999 -9999 -9999 -9999 -9999 -9999 -9999 -9999 -9999 -9999 -9999 -9999 -9999 -9999 -9999 -9999 -9999 -9999 -9999 -9999 -9999 -9999 -9999 -9999 -9999 -9999 -9999 -9999 -9999 -9999 -9999 -9999 -9999 -9999 -9999 -9999 -9999 -9999 -9999 -9999 -9999 -9999 -9999 -9999 -9999 -9999 -9999 -9999 -9999 -9999 -9999 -9999 -9999 -9999 -9999 -9999 -9999 -9999 -9999 -9999 -9999 -9999 -9999 -9999 -9999 -9999 -9999 -9999 -9999 -9999 -9999 -9999 -9999 -9999 -9999 -9999 -9999 -9999 -9999 -9999 -9999 -9999 -9999 -9999 -9999 -9999 -9999 -9999 -9999 -9999 -9999 -9999 -9999 -9999 -9999 -9999 -9999 -9999 -9999 -9999 -9999 -9999 -9999 -9999 -9999 -9999 -9999 -9999 -9999 -9999 -9999 -9999 -9999 -9999 -9999 -9999 -9999 -9999 -9999 -9999 -9999 -9999 -9999 -9999 -9999 -9999 -9999 -9999 -9999 -9999 -9999 -9999 -9999 -9999 -9999 -9999 -9999 -9999 -9999 -9999 -9999 -9999 -9999 -9999 -9999 -9999 -9999 -9999 0.444843232631683 -9999 0.447510153055191 0.460673868656158 0.542764246463776 0.547670125961304 0.553274750709534 0.555937588214874 0.549352526664734 0.545997798442841 0.554540038108826 0.551648318767548 0.552305340766907 0.570015609264374 0.49404764175415 0.587352156639099 0.579270362854004 0.476197719573975 0.592944324016571 0.61862325668335 0.607234179973602 0.590446650981903 0.596968710422516 0.612890124320984 0.6272252202034 0.633548557758331 0.645829856395721 0.658287465572357 0.694357216358185 0.709771037101746 0.742680072784424 0.768552124500275 0.783641934394836 0.789963722229004 0.765618145465851 0.768540024757385 0.782616674900055 0.792028248310089 0.784570455551147 0.766261875629425 0.72231251001358 0.741121530532837 0.802411139011383 0.821191370487213 0.820500433444977 0.819731414318085 0.81788694858551 0.817977249622345 0.817900538444519 0.818044424057007 0.818362772464752 0.818337380886078 0.817493855953217 0.802848339080811 0.781788766384125 0.748354911804199 0.746471226215363 0.733134329319 0.723725378513336 0.766873419284821 0.791520297527313 0.797483921051025 0.804383754730225 0.800030648708344 0.756215393543243 0.693663716316223 0.658232986927032 0.653469622135162 0.603108286857605 0.645616769790649 0.709261476993561 0.761352062225342 0.774395108222961 0.780498325824738 0.814373850822449 0.802179872989655 0.751374661922455 0.776904046535492 0.798038482666016 0.813262581825256 0.806487143039703 0.715321063995361 0.715895354747772 0.68388432264328 0.698666334152222 0.674236118793488 0.623746931552887 0.602627038955688 0.595711886882782 0.587620675563812 0.579230427742004 0.546832978725433 0.565372467041016 0.577597200870514 0.571692287921906 0.587570905685425 0.670328617095947 0.701541185379028 0.679475426673889 0.681515991687775 0.720513939857483 0.761564612388611 0.807090103626251 0.811983585357666 0.812201499938965 0.811936676502228 0.811319053173065 0.810531497001648 -9999 -9999 -9999 -9999 -9999 -9999 -9999 -9999 -9999 -9999 -9999 -9999 -9999 -9999 0.79981940984726 0.799660682678223 -9999 -9999 -9999 -9999 -9999 -9999 -9999 -9999 -9999 -9999 -9999 -9999 -9999 -9999 -9999 -9999 -9999 -9999 -9999 -9999 -9999 -9999 -9999 -9999 -9999 -9999 -9999 -9999 -9999 -9999 -9999 -9999 -9999 -9999 -9999 -9999 -9999 -9999 -9999 -9999 -9999 -9999 -9999 -9999 -9999 -9999 -9999 -9999 -9999 -9999 -9999 -9999 -9999 -9999 -9999 -9999 -9999 -9999 -9999 -9999 -9999 -9999 -9999 -9999 -9999
-9999 -9999 -9999 -9999 -9999 -9999 -9999 -9999 -9999 -9999 -9999 -9999 -9999 -9999 -9999 -9999 -9999 -9999 -9999 -9999 -9999 -9999 -9999 -9999 -9999 -9999 -9999 -9999 -9999 -9999 -9999 -9999 -9999 -9999 -9999 -9999 -9999 -9999 -9999 -9999 -9999 -9999 -9999 -9999 -9999 -9999 -9999 -9999 -9999 -9999 -9999 -9999 -9999 -9999 -9999 -9999 -9999 -9999 -9999 -9999 -9999 -9999 -9999 -9999 -9999 -9999 -9999 -9999 -9999 -9999 -9999 -9999 -9999 -9999 -9999 -9999 -9999 -9999 -9999 -9999 -9999 -9999 -9999 -9999 -9999 -9999 -9999 -9999 -9999 -9999 -9999 -9999 -9999 -9999 -9999 -9999 -9999 -9999 -9999 -9999 -9999 -9999 -9999 -9999 -9999 -9999 -9999 -9999 -9999 -9999 -9999 -9999 -9999 -9999 -9999 -9999 -9999 -9999 -9999 -9999 -9999 -9999 -9999 -9999 -9999 -9999 -9999 -9999 -9999 -9999 -9999 -9999 -9999 -9999 -9999 -9999 -9999 -9999 -9999 -9999 -9999 -9999 -9999 -9999 -9999 -9999 -9999 -9999 -9999 -9999 -9999 -9999 -9999 -9999 -9999 -9999 -9999 -9999 -9999 -9999 -9999 -9999 -9999 -9999 -9999 -9999 -9999 -9999 -9999 -9999 0.445661783218384 0.453737884759903 0.454786151647568 0.461804270744324 0.541763067245483 0.548426866531372 0.55336332321167 0.545335054397583 0.54234915971756 0.545375049114227 0.551166594028473 0.566177904605865 0.567086279392242 0.552922666072845 0.551924109458923 0.49666503071785 0.566602289676666 0.569882452487946 0.5883908867836 0.60242748260498 0.61450058221817 0.589619278907776 0.593447744846344 0.617965579032898 0.643075883388519 0.66920006275177 0.692691445350647 0.718056440353394 0.721180975437164 0.716343283653259 0.740005850791931 0.760061979293823 0.777262568473816 0.790218532085419 0.798461258411407 0.798920392990112 0.784526109695435 0.790970087051392 0.803340256214142 0.790290594100952 0.759446561336517 0.725291728973389 0.771660029888153 0.821012318134308 0.820787310600281 0.819336891174316 0.819631159305573 0.8183833360672 0.818946778774261 0.818475306034088 0.818065524101257 0.817068159580231 0.813802599906921 0.792060077190399 0.754125654697418 0.703643620014191 0.706802487373352 0.734632909297943 0.709475815296173 0.665774345397949 0.708082318305969 0.685072660446167 0.717563509941101 0.784214079380035 0.738403618335724 0.734282553195953 0.659970760345459 0.58314460515976 0.543235540390015 0.57135134935379 0.665991008281708 0.741287469863892 0.798378586769104 0.81446498632431 0.802183210849762 0.734327375888824 0.688829362392426 0.604758858680725 0.631899416446686 0.786736190319061 0.668951690196991 0.606646835803986 0.601809680461884 0.619631171226501 0.614791035652161 0.63311904668808 0.677285492420197 0.679315090179443 0.667282819747925 0.659909904003143 0.648012638092041 0.611931025981903 0.544854521751404 0.53056937456131 0.544905185699463 0.584647059440613 0.664024651050568 0.720677435398102 0.768278539180756 0.759684860706329 0.76532769203186 0.771581888198853 0.811094105243683 0.811755836009979 0.810638666152954 0.810338854789734 0.810333251953125 0.810098111629486 0.80993264913559 -9999 -9999 -9999 -9999 -9999 -9999 -9999 -9999 -9999 -9999 -9999 -9999 -9999 -9999 0.799621164798737 0.799677729606628 0.799675762653351 -9999 -9999 -9999 -9999 -9999 -9999 -9999 -9999 -9999 -9999 -9999 -9999 -9999 -9999 -9999 -9999 -9999 -9999 -9999 -9999 -9999 -9999 -9999 -9999 -9999 -9999 -9999 -9999 -9999 -9999 -9999 -9999 -9999 -9999 -9999 -9999 -9999 -9999 -9999 -9999 -9999 -9999 -9999 -9999 -9999 -9999 -9999 -9999 -9999 -9999 -9999 -9999 -9999 -9999 -9999 -9999 -9999 -9999 -9999 -9999 -9999 -9999 -9999 -9999
-9999 -9999 -9999 -9999 -9999 -9999 -9999 -9999 -9999 -9999 -9999 -9999 -9999 -9999 -9999 -9999 -9999 -9999 -9999 -9999 -9999 -9999 -9999 -9999 -9999 -9999 -9999 -9999 -9999 -9999 -9999 -9999 -9999 -9999 -9999 -9999 -9999 -9999 -9999 -9999 -9999 -9999 -9999 -9999 -9999 -9999 -9999 -9999 -9999 -9999 -9999 -9999 -9999 -9999 -9999 -9999 -9999 -9999 -9999 -9999 -9999 -9999 -9999 -9999 -9999 -9999 -9999 -9999 -9999 -9999 -9999 -9999 -9999 -9999 -9999 -9999 -9999 -9999 -9999 -9999 -9999 -9999 -9999 -9999 -9999 -9999 -9999 -9999 -9999 -9999 -9999 -9999 -9999 -9999 -9999 -9999 -9999 -9999 -9999 -9999 -9999 -9999 -9999 -9999 -9999 -9999 -9999 -9999 -9999 -9999 -9999 -9999 -9999 -9999 -9999 -9999 -9999 -9999 -9999 -9999 -9999 -9999 -9999 -9999 -9999 -9999 -9999 -9999 -9999 -9999 -9999 -9999 -9999 -9999 -9999 -9999 -9999 -9999 -9999 -9999 -9999 -9999 -9999 -9999 -9999 -9999 -9999 -9999 -9999 -9999 -9999 -9999 -9999 -9999 -9999 -9999 -9999 -9999 -9999 -9999 -9999 -9999 -9999 -9999 -9999 -9999 -9999 -9999 -9999 0.445715755224228 0.448032528162003 0.44988489151001 0.457149475812912 0.538754284381866 0.550283014774323 0.556714951992035 0.545485198497772 0.548551917076111 0.54745888710022 0.559422075748444 0.565977454185486 0.57217413187027 0.572174429893494 0.565299451351166 0.572685062885284 0.573273897171021 0.568585872650146 0.568947494029999 0.578932344913483 0.586783289909363 0.583516955375671 0.598755419254303 0.640210449695587 0.636873066425323 0.635276079177856 0.666704535484314 0.704128563404083 0.733789086341858 0.753015160560608 0.766531348228455 0.769465446472168 0.773320555686951 0.781660199165344 0.791666448116302 0.794916331768036 0.80351334810257 0.810520589351654 0.800555109977722 0.798795521259308 0.78416383266449 0.759084045886993 0.750373661518097 0.819893836975098 0.819617807865143 0.819181740283966 0.819225013256073 0.820006370544434 0.819531798362732 0.818684279918671 0.81859302520752 0.817170143127441 0.806906223297119 0.799944221973419 0.791677057743073 0.743620336055756 0.71916264295578 0.745428323745728 0.751206755638123 0.704230785369873 0.631057024002075 0.624108850955963 0.640660285949707 0.721691787242889 0.760335683822632 0.684545636177063 0.651849210262299 0.639898180961609 0.55447256565094 0.542223751544952 0.60412460565567 0.634371399879456 0.693341791629791 0.780188500881195 0.794162154197693 0.701926231384277 0.641101181507111 0.605518221855164 0.609700441360474 0.578557074069977 0.733212053775787 0.663867235183716 0.567709803581238 0.540988624095917 0.529533088207245 0.540603399276733 0.583448052406311 0.646275103092194 0.626590549945831 0.638422250747681 0.58467435836792 0.594320118427277 0.627647280693054 0.593739449977875 0.565297722816467 0.592109739780426 0.658113420009613 0.717997193336487 0.764798402786255 0.801252245903015 0.812957108020782 0.812536358833313 0.811042249202728 0.810742080211639 0.809622704982758 0.808480799198151 0.808111011981964 0.808757245540619 0.809448480606079 0.809300303459167 -9999 -9999 -9999 -9999 -9999 -9999 -9999 -9999 -9999 -9999 -9999 -9999 -9999 -9999 -9999 -9999 -9999 -9999 -9999 -9999 -9999 -9999 -9999 -9999 -9999 -9999 -9999 -9999 -9999 -9999 -9999 -9999 -9999 -9999 -9999 -9999 -9999 -9999 -9999 -9999 -9999 -9999 -9999 -9999 -9999 -9999 -9999 -9999 -9999 -9999 -9999 -9999 -9999 -9999 -9999 -9999 -9999 -9999 -9999 -9999 -9999 -9999 -9999 -9999 -9999 -9999 -9999 -9999 -9999 -9999 -9999 -9999 -9999 -9999 -9999 -9999 -9999 -9999 -9999 -9999 -9999
-9999 -9999 -9999 -9999 -9999 -9999 -9999 -9999 -9999 -9999 -9999 -9999 -9999 -9999 -9999 -9999 -9999 -9999 -9999 -9999 -9999 -9999 -9999 -9999 -9999 -9999 -9999 -9999 -9999 -9999 -9999 -9999 -9999 -9999 -9999 -9999 -9999 -9999 -9999 -9999 -9999 -9999 -9999 -9999 -9999 -9999 -9999 -9999 -9999 -9999 -9999 -9999 -9999 -9999 -9999 -9999 -9999 -9999 -9999 -9999 -9999 -9999 -9999 -9999 -9999 -9999 -9999 -9999 -9999 -9999 -9999 -9999 -9999 -9999 -9999 -9999 -9999 -9999 -9999 -9999 -9999 -9999 -9999 -9999 -9999 -9999 -9999 -9999 -9999 -9999 -9999 -9999 -9999 -9999 -9999 -9999 -9999 -9999 -9999 -9999 -9999 -9999 -9999 -9999 -9999 -9999 -9999 -9999 -9999 -9999 -9999 -9999 -9999 -9999 -9999 -9999 -9999 -9999 -9999 -9999 -9999 -9999 -9999 -9999 -9999 -9999 -9999 -9999 -9999 -9999 -9999 -9999 -9999 -9999 -9999 -9999 -9999 -9999 -9999 -9999 -9999 -9999 -9999 -9999 -9999 -9999 -9999 -9999 -9999 -9999 -9999 -9999 -9999 -9999 -9999 -9999 -9999 -9999 -9999 -9999 -9999 -9999 -9999 -9999 -9999 -9999 -9999 -9999 -9999 0.447230309247971 0.451015323400497 0.457946270704269 0.540529489517212 0.553463220596313 0.565140962600708 0.564801037311554 0.564773082733154 0.560082495212555 0.552932679653168 0.55848354101181 0.563385307788849 0.575922787189484 0.57400119304657 0.564827740192413 0.573578298091888 0.590502560138702 0.600797116756439 0.589870929718018 0.579153478145599 0.582506477832794 0.580643832683563 0.588627278804779 0.604472994804382 0.602007687091827 0.629464447498322 0.647813022136688 0.691431105136871 0.721896469593048 0.721740782260895 0.738793790340424 0.773252964019775 0.787433922290802 0.794193923473358 0.790214598178864 0.786328017711639 0.803294837474823 0.811623871326447 0.813940763473511 0.816186904907227 0.769941866397858 0.778468906879425 0.820087134838104 0.818991601467133 0.818580627441406 0.820207357406616 0.819413781166077 0.819345116615295 0.81969279050827 0.819127798080444 0.817828357219696 0.81657075881958 0.816124975681305 0.812868297100067 0.770435035228729 0.738666892051697 0.769582450389862 0.792526662349701 0.734310507774353 0.665357291698456 0.608929038047791 0.614775598049164 0.629265129566193 0.669212996959686 0.698584496974945 0.686018526554108 0.606384992599487 0.546778500080109 0.495662689208984 0.504897058010101 0.578643500804901 0.660962283611298 0.732848942279816 0.793954253196716 0.731517672538757 0.719795405864716 0.680737555027008 0.611668884754181 0.564738214015961 0.553615629673004 0.614485204219818 0.654543519020081 0.641140997409821 0.566848695278168 0.507667720317841 0.502383351325989 0.584174990653992 0.607876360416412 0.554772615432739 0.593659341335297 0.562741219997406 0.53441971540451 0.584728598594666 0.620047807693481 0.635825335979462 0.667580902576447 0.710256159305573 0.725503981113434 0.773112297058105 0.810226142406464 0.81121039390564 0.810915768146515 0.809794008731842 0.808646738529205 0.807361423969269 0.804569602012634 0.805394470691681 0.807257831096649 0.807700932025909 0.808525919914246 -9999 -9999 -9999 -9999 -9999 -9999 -9999 -9999 -9999 -9999 -9999 -9999 -9999 -9999 -9999 -9999 -9999 -9999 -9999 -9999 -9999 -9999 -9999 -9999 -9999 -9999 -9999 -9999 -9999 -9999 -9999 -9999 -9999 -9999 -9999 -9999 -9999 -9999 -9999 -9999 -9999 -9999 -9999 -9999 -9999 -9999 -9999 -9999 -9999 -9999 -9999 -9999 -9999 -9999 -9999 -9999 -9999 -9999 -9999 -9999 -9999 -9999 -9999 -9999 -9999 -9999 -9999 -9999 -9999 -9999 -9999 -9999 -9999 -9999 -9999 -9999 -9999 -9999 -9999 -9999 -9999
-9999 -9999 -9999 -9999 -9999 -9999 -9999 -9999 -9999 -9999 -9999 -9999 -9999 -9999 -9999 -9999 -9999 -9999 -9999 -9999 -9999 -9999 -9999 -9999 -9999 -9999 -9999 -9999 -9999 -9999 -9999 -9999 -9999 -9999 -9999 -9999 -9999 -9999 -9999 -9999 -9999 -9999 -9999 -9999 -9999 -9999 -9999 -9999 -9999 -9999 -9999 -9999 -9999 -9999 -9999 -9999 -9999 -9999 -9999 -9999 -9999 -9999 -9999 -9999 -9999 -9999 -9999 -9999 -9999 -9999 -9999 -9999 -9999 -9999 -9999 -9999 -9999 -9999 -9999 -9999 -9999 -9999 -9999 -9999 -9999 -9999 -9999 -9999 -9999 -9999 -9999 -9999 -9999 -9999 -9999 -9999 -9999 -9999 -9999 -9999 -9999 -9999 -9999 -9999 -9999 -9999 -9999 -9999 -9999 -9999 -9999 -9999 -9999 -9999 -9999 -9999 -9999 -9999 -9999 -9999 -9999 -9999 -9999 -9999 -9999 -9999 -9999 -9999 -9999 -9999 -9999 -9999 -9999 -9999 -9999 -9999 -9999 -9999 -9999 -9999 -9999 -9999 -9999 -9999 -9999 -9999 -9999 -9999 -9999 -9999 -9999 -9999 -9999 -9999 -9999 -9999 -9999 -9999 -9999 -9999 -9999 -9999 -9999 -9999 -9999 -9999 -9999 -9999 -9999 0.438925743103027 0.448253214359283 0.535655438899994 0.547215461730957 0.558801472187042 0.571036577224731 0.56738692522049 0.571266114711761 0.570445239543915 0.565807223320007 0.571052432060242 0.567525804042816 0.569471597671509 0.574479401111603 0.577533483505249 0.576041102409363 0.57780796289444 0.584903657436371 0.612753868103027 0.618908226490021 0.595023632049561 0.599895000457764 0.595937550067902 0.590902626514435 0.597615480422974 0.602073311805725 0.611550331115723 0.638594567775726 0.680440962314606 0.691695630550385 0.724177181720734 0.754088401794434 0.765374600887299 0.771381676197052 0.779773890972137 0.788940906524658 0.812610566616058 0.817505240440369 0.817444026470184 0.8194260597229 0.805094122886658 0.820617735385895 0.819930672645569 0.820523619651794 0.820326507091522 0.820681691169739 0.820363879203796 0.820206224918365 0.819195568561554 0.816449761390686 0.814964413642883 0.811571478843689 0.817521214485168 0.815654695034027 0.785804867744446 0.792235314846039 0.80928111076355 0.790294468402863 0.730749607086182 0.720559298992157 0.692107796669006 0.675194025039673 0.607841432094574 0.583278357982635 0.653711557388306 0.617631554603577 0.541291475296021 0.476740449666977 0.501526474952698 0.56206089258194 0.604021310806274 0.661045908927917 0.761394262313843 0.740561366081238 0.640954971313477 0.591426074504852 0.633449137210846 0.640920579433441 0.578445851802826 0.551023244857788 0.528964459896088 0.620976030826569 0.628075301647186 0.617380321025848 0.553457856178284 0.486636221408844 0.521399140357971 0.551589250564575 0.51740026473999 0.534640669822693 0.535586774349213 0.556925654411316 0.593314111232758 0.64948433637619 0.694236993789673 0.737456917762756 0.775712966918945 0.769435167312622 0.800247073173523 0.809955477714539 0.809678912162781 0.809264004230499 0.808190047740936 0.805939555168152 0.803748726844788 0.801485896110535 0.80114358663559 0.800789594650269 0.801207900047302 0.800670981407166 -9999 -9999 -9999 -9999 -9999 -9999 -9999 -9999 -9999 -9999 -9999 -9999 -9999 -9999 -9999 -9999 -9999 -9999 -9999 -9999 -9999 -9999 -9999 -9999 -9999 -9999 -9999 -9999 -9999 -9999 -9999 -9999 -9999 -9999 -9999 -9999 -9999 -9999 -9999 -9999 -9999 -9999 -9999 -9999 -9999 -9999 -9999 -9999 -9999 -9999 -9999 -9999 -9999 -9999 -9999 -9999 -9999 -9999 -9999 -9999 -9999 -9999 -9999 -9999 -9999 -9999 -9999 -9999 -9999 -9999 -9999 -9999 -9999 -9999 -9999 -9999 -9999 -9999 -9999 -9999 -9999
-9999 -9999 -9999 -9999 -9999 -9999 -9999 -9999 -9999 -9999 -9999 -9999 -9999 -9999 -9999 -9999 -9999 -9999 -9999 -9999 -9999 -9999 -9999 -9999 -9999 -9999 -9999 -9999 -9999 -9999 -9999 -9999 -9999 -9999 -9999 -9999 -9999 -9999 -9999 -9999 -9999 -9999 -9999 -9999 -9999 -9999 -9999 -9999 -9999 -9999 -9999 -9999 -9999 -9999 -9999 -9999 -9999 -9999 -9999 -9999 -9999 -9999 -9999 -9999 -9999 -9999 -9999 -9999 -9999 -9999 -9999 -9999 -9999 -9999 -9999 -9999 -9999 -9999 -9999 -9999 -9999 -9999 -9999 -9999 -9999 -9999 -9999 -9999 -9999 -9999 -9999 -9999 -9999 -9999 -9999 -9999 -9999 -9999 -9999 -9999 -9999 -9999 -9999 -9999 -9999 -9999 -9999 -9999 -9999 -9999 -9999 -9999 -9999 -9999 -9999 -9999 -9999 -9999 -9999 -9999 -9999 -9999 -9999 -9999 -9999 -9999 -9999 -9999 -9999 -9999 -9999 -9999 -9999 -9999 -9999 -9999 -9999 -9999 -9999 -9999 -9999 -9999 -9999 -9999 -9999 -9999 -9999 -9999 -9999 -9999 -9999 -9999 -9999 -9999 -9999 -9999 -9999 -9999 -9999 -9999 -9999 -9999 -9999 -9999 -9999 -9999 -9999 -9999 -9999 -9999 0.443526923656464 0.531391739845276 0.533512234687805 0.538233935832977 0.545964300632477 0.554653108119965 0.555189192295074 0.575680673122406 0.582862436771393 0.578177988529205 0.572283148765564 0.56877475976944 0.568223714828491 0.570121288299561 0.590909838676453 0.586632192134857 0.576461613178253 0.580782771110535 0.632086515426636 0.622360408306122 0.621688604354858 0.630894601345062 0.63220739364624 0.637003302574158 0.647544741630554 0.636966168880463 0.63354903459549 0.636166274547577 0.651328265666962 0.674127995967865 0.711074590682983 0.760722041130066 0.741100788116455 0.758521497249603 0.77369099855423 0.805958986282349 0.816814541816711 0.817203640937805 0.81963849067688 0.820383071899414 0.820265293121338 0.820198655128479 0.818769514560699 0.818699598312378 0.819676458835602 0.819087445735931 0.819231331348419 0.818657577037811 0.817765533924103 0.817421555519104 0.816755652427673 0.816603422164917 0.816878378391266 0.817077159881592 0.816155910491943 0.762905895709991 0.736587643623352 0.744000554084778 0.704570472240448 0.670901656150818 0.643444776535034 0.605522572994232 0.55547308921814 0.577577471733093 0.526046574115753 0.489070922136307 0.506795942783356 0.579984664916992 0.663199782371521 0.690237283706665 0.744593918323517 0.785035610198975 0.714694976806641 0.644356608390808 0.529952585697174 0.572848320007324 0.573095262050629 0.515060722827911 0.535345911979675 0.536246716976166 0.582512319087982 0.538029372692108 0.575563788414001 0.559195995330811 0.514063894748688 0.528196930885315 0.607884228229523 0.606917142868042 0.623980045318604 0.590303003787994 0.608391225337982 0.643988370895386 0.703331649303436 0.746387779712677 0.775007665157318 0.807817459106445 0.804274618625641 0.809381663799286 0.808275878429413 0.807115197181702 0.807278394699097 0.805775880813599 0.803687989711761 0.801904678344727 0.801045954227448 0.800410985946655 0.800755381584167 0.800505518913269 -9999 -9999 -9999 -9999 -9999 -9999 -9999 -9999 -9999 -9999 -9999 -9999 -9999 -9999 -9999 -9999 -9999 -9999 -9999 -9999 -9999 -9999 -9999 -9999 -9999 -9999 -9999 -9999 -9999 -9999 -9999 -9999 -9999 -9999 -9999 -9999 -9999 -9999 -9999 -9999 -9999 -9999 -9999 -9999 -9999 -9999 -9999 -9999 -9999 -9999 -9999 -9999 -9999 -9999 -9999 -9999 -9999 -9999 -9999 -9999 -9999 -9999 -9999 -9999 -9999 -9999 -9999 -9999 -9999 -9999 -9999 -9999 -9999 -9999 -9999 -9999 -9999 -9999 -9999 -9999 -9999 -9999
-9999 -9999 -9999 -9999 -9999 -9999 -9999 -9999 -9999 -9999 -9999 -9999 -9999 -9999 -9999 -9999 -9999 -9999 -9999 -9999 -9999 -9999 -9999 -9999 -9999 -9999 -9999 -9999 -9999 -9999 -9999 -9999 -9999 -9999 -9999 -9999 -9999 -9999 -9999 -9999 -9999 -9999 -9999 -9999 -9999 -9999 -9999 -9999 -9999 -9999 -9999 -9999 -9999 -9999 -9999 -9999 -9999 -9999 -9999 -9999 -9999 -9999 -9999 -9999 -9999 -9999 -9999 -9999 -9999 -9999 -9999 -9999 -9999 -9999 -9999 -9999 -9999 -9999 -9999 -9999 -9999 -9999 -9999 -9999 -9999 -9999 -9999 -9999 -9999 -9999 -9999 -9999 -9999 -9999 -9999 -9999 -9999 -9999 -9999 -9999 -9999 -9999 -9999 -9999 -9999 -9999 -9999 -9999 -9999 -9999 -9999 -9999 -9999 -9999 -9999 -9999 -9999 -9999 -9999 -9999 -9999 -9999 -9999 -9999 -9999 -9999 -9999 -9999 -9999 -9999 -9999 -9999 -9999 -9999 -9999 -9999 -9999 -9999 -9999 -9999 -9999 -9999 -9999 -9999 -9999 -9999 -9999 -9999 -9999 -9999 -9999 -9999 -9999 -9999 -9999 -9999 -9999 -9999 -9999 -9999 -9999 -9999 -9999 -9999 -9999 -9999 -9999 -9999 -9999 -9999 0.525514841079712 0.540039241313934 0.544641435146332 0.549160361289978 0.550440013408661 0.543904602527618 0.550257921218872 0.56701785326004 0.591992676258087 0.598859667778015 0.594787895679474 0.597504436969757 0.578555643558502 0.580191314220428 0.587248623371124 0.586456954479218 0.586167395114899 0.582185983657837 0.594733893871307 0.615430355072021 0.633660495281219 0.658536016941071 0.667825758457184 0.682710886001587 0.695730447769165 0.653141617774963 0.684518992900848 0.669366478919983 0.69051593542099 0.667030394077301 0.678525626659393 0.719007790088654 0.726011633872986 0.745897352695465 0.779712021350861 0.817063212394714 0.817761778831482 0.819010019302368 0.81898421049118 0.817989885807037 0.799194931983948 0.812372207641602 0.817372798919678 0.818127989768982 0.817448496818542 0.810343027114868 0.815000534057617 0.801375091075897 0.798095703125 0.812077939510345 0.816415369510651 0.794756650924683 0.788445174694061 0.816012859344482 0.816436648368835 0.764384746551514 0.732106983661652 0.72724974155426 0.698750793933868 0.665081441402435 0.608085036277771 0.533902287483215 0.505470395088196 0.489023953676224 0.439631283283234 0.501564204692841 0.611798822879791 0.669544994831085 0.725449562072754 0.762192845344543 0.765433490276337 0.740047216415405 0.692708611488342 0.60921037197113 0.524932682514191 0.525281131267548 0.532489836215973 0.511761724948883 0.512842237949371 0.563459515571594 0.51906406879425 0.485863894224167 0.493230998516083 0.497462600469589 0.51604288816452 0.565347969532013 0.646770775318146 0.694927573204041 0.707400739192963 0.68239963054657 0.68357789516449 0.696125328540802 0.713042438030243 0.737740874290466 0.753945291042328 0.786439478397369 0.81118255853653 0.809025406837463 0.807764172554016 0.803725779056549 0.803876757621765 0.803039908409119 0.801440298557281 0.801402032375336 0.801091492176056 0.800977885723114 0.800589382648468 0.800877511501312 -9999 -9999 -9999 -9999 -9999 -9999 -9999 -9999 -9999 -9999 -9999 -9999 -9999 -9999 -9999 -9999 -9999 -9999 -9999 -9999 -9999 -9999 -9999 -9999 -9999 -9999 -9999 -9999 -9999 -9999 -9999 -9999 -9999 -9999 -9999 -9999 -9999 -9999 -9999 -9999 -9999 -9999 -9999 -9999 -9999 -9999 -9999 -9999 -9999 -9999 -9999 -9999 -9999 -9999 -9999 -9999 -9999 -9999 -9999 -9999 -9999 -9999 -9999 -9999 -9999 -9999 -9999 -9999 -9999 -9999 -9999 -9999 -9999 -9999 -9999 -9999 -9999 -9999 -9999 -9999 -9999 -9999
-9999 -9999 -9999 -9999 -9999 -9999 -9999 -9999 -9999 -9999 -9999 -9999 -9999 -9999 -9999 -9999 -9999 -9999 -9999 -9999 -9999 -9999 -9999 -9999 -9999 -9999 -9999 -9999 -9999 -9999 -9999 -9999 -9999 -9999 -9999 -9999 -9999 -9999 -9999 -9999 -9999 -9999 -9999 -9999 -9999 -9999 -9999 -9999 -9999 -9999 -9999 -9999 -9999 -9999 -9999 -9999 -9999 -9999 -9999 -9999 -9999 -9999 -9999 -9999 -9999 -9999 -9999 -9999 -9999 -9999 -9999 -9999 -9999 -9999 -9999 -9999 -9999 -9999 -9999 -9999 -9999 -9999 -9999 -9999 -9999 -9999 -9999 -9999 -9999 -9999 -9999 -9999 -9999 -9999 -9999 -9999 -9999 -9999 -9999 -9999 -9999 -9999 -9999 -9999 -9999 -9999 -9999 -9999 -9999 -9999 -9999 -9999 -9999 -9999 -9999 -9999 -9999 -9999 -9999 -9999 -9999 -9999 -9999 -9999 -9999 -9999 -9999 -9999 -9999 -9999 -9999 -9999 -9999 -9999 -9999 -9999 -9999 -9999 -9999 -9999 -9999 -9999 -9999 -9999 -9999 -9999 -9999 -9999 -9999 -9999 -9999 -9999 -9999 -9999 -9999 -9999 -9999 -9999 -9999 -9999 -9999 -9999 -9999 -9999 -9999 -9999 -9999 -9999 -9999 -9999 0.527937114238739 0.540404736995697 0.553778231143951 0.562347948551178 0.56660521030426 0.553948819637299 0.56215500831604 0.577686727046967 0.594399034976959 0.602091491222382 0.603373408317566 0.603874683380127 0.600148320198059 0.593596160411835 0.590291261672974 0.589678227901459 0.590836822986603 0.594982028007507 0.600071370601654 0.620976686477661 0.631869256496429 0.633373260498047 0.647834718227386 0.669422149658203 0.663579821586609 0.65929251909256 0.67740273475647 0.681044220924377 0.70740407705307 0.727364003658295 0.705404579639435 0.703028559684753 0.726828277111053 0.736039817333221 0.780387699604034 0.79610151052475 0.819448173046112 0.817767918109894 0.817557036876678 0.817187190055847 0.816805481910706 0.816555202007294 0.816788911819458 0.813991129398346 0.784891903400421 0.755919694900513 0.752993941307068 0.711492657661438 0.753102362155914 0.802803337574005 0.801710486412048 0.753621518611908 0.742650270462036 0.792858183383942 0.792891979217529 0.759407460689545 0.740742444992065 0.719238340854645 0.697095394134521 0.641002178192139 0.589839220046997 0.553102970123291 0.502567231655121 0.447423100471497 0.445511311292648 0.484816342592239 0.563885390758514 0.607766389846802 0.704797744750977 0.763015329837799 0.723232567310333 0.678371965885162 0.622362852096558 0.558711171150208 0.551516592502594 0.583333313465118 0.577352523803711 0.572467267513275 0.553596794605255 0.515638411045074 0.528675019741058 0.509551703929901 0.523232817649841 0.523899435997009 0.534862339496613 0.53832346200943 0.580117881298065 0.613008141517639 0.682620286941528 0.748571336269379 0.766017258167267 0.779067516326904 0.796925246715546 0.809812545776367 0.805231690406799 0.810705482959747 0.808951258659363 0.807584166526794 0.803773581981659 0.802014887332916 0.801447212696075 0.801583766937256 0.801490545272827 0.801793813705444 0.801705300807953 0.801525831222534 0.801309049129486 0.800943493843079 -9999 -9999 -9999 -9999 -9999 -9999 -9999 -9999 -9999 -9999 -9999 -9999 -9999 -9999 -9999 -9999 -9999 -9999 -9999 -9999 -9999 -9999 -9999 -9999 -9999 -9999 -9999 -9999 -9999 -9999 -9999 -9999 -9999 -9999 -9999 -9999 -9999 -9999 -9999 -9999 -9999 -9999 -9999 -9999 -9999 -9999 -9999 -9999 -9999 -9999 -9999 -9999 -9999 -9999 -9999 -9999 -9999 -9999 -9999 -9999 -9999 -9999 -9999 -9999 -9999 -9999 -9999 -9999 -9999 -9999 -9999 -9999 -9999 -9999 -9999 -9999 -9999 -9999 -9999 -9999 -9999 -9999
-9999 -9999 -9999 -9999 -9999 -9999 -9999 -9999 -9999 -9999 -9999 -9999 -9999 -9999 -9999 -9999 -9999 -9999 -9999 -9999 -9999 -9999 -9999 -9999 -9999 -9999 -9999 -9999 -9999 -9999 -9999 -9999 -9999 -9999 -9999 -9999 -9999 -9999 -9999 -9999 -9999 -9999 -9999 -9999 -9999 -9999 -9999 -9999 -9999 -9999 -9999 -9999 -9999 -9999 -9999 -9999 -9999 -9999 -9999 -9999 -9999 -9999 -9999 -9999 -9999 -9999 -9999 -9999 -9999 -9999 -9999 -9999 -9999 -9999 -9999 -9999 -9999 -9999 -9999 -9999 -9999 -9999 -9999 -9999 -9999 -9999 -9999 -9999 -9999 -9999 -9999 -9999 -9999 -9999 -9999 -9999 -9999 -9999 -9999 -9999 -9999 -9999 -9999 -9999 -9999 -9999 -9999 -9999 -9999 -9999 -9999 -9999 -9999 -9999 -9999 -9999 -9999 -9999 -9999 -9999 -9999 -9999 -9999 -9999 -9999 -9999 -9999 -9999 -9999 -9999 -9999 -9999 -9999 -9999 -9999 -9999 -9999 -9999 -9999 -9999 -9999 -9999 -9999 -9999 -9999 -9999 -9999 -9999 -9999 -9999 -9999 -9999 -9999 -9999 -9999 -9999 -9999 -9999 -9999 -9999 -9999 -9999 -9999 -9999 -9999 -9999 -9999 -9999 -9999 -9999 0.428237676620483 0.533963739871979 0.53519469499588 0.546676278114319 0.566036641597748 0.563164949417114 0.560721516609192 0.589763760566711 0.599659979343414 0.597069501876831 0.595451414585114 0.597881197929382 0.614096462726593 0.610621809959412 0.606516897678375 0.613450288772583 0.611762881278992 0.603715419769287 0.605313539505005 0.616353273391724 0.631040096282959 0.628068804740906 0.644275188446045 0.665118634700775 0.682932376861572 0.691701114177704 0.701623678207397 0.701909303665161 0.717586815357208 0.727906465530396 0.724188506603241 0.709268569946289 0.754712879657745 0.757758498191833 0.768298864364624 0.814145505428314 0.817641735076904 0.818795144557953 0.818792223930359 0.818858683109283 0.816985487937927 0.808767318725586 0.786784648895264 0.759885251522064 0.740940928459167 0.7207151055336 0.669407427310944 0.695739507675171 0.763820707798004 0.745658278465271 0.721190512180328 0.679173707962036 0.732811450958252 0.802830457687378 0.746726632118225 0.708185017108917 0.645557880401611 0.631125152111053 0.619267106056213 0.59676194190979 0.573085069656372 0.50749546289444 0.464273720979691 0.440418004989624 0.481630623340607 0.556914389133453 0.640706241130829 0.679774940013885 0.712449729442596 0.739445626735687 0.772368133068085 0.722777664661407 0.66064840555191 0.63765412569046 0.641762495040894 0.666833579540253 0.646715581417084 0.54896342754364 0.515569567680359 0.555503249168396 0.508917331695557 0.508810579776764 0.508699953556061 0.550794839859009 0.594867467880249 0.571324646472931 0.589420139789581 0.619835376739502 0.62310928106308 0.674885034561157 0.732897281646729 0.770945429801941 0.792047142982483 0.813289642333984 0.811735451221466 0.80993264913559 0.808097839355469 0.803899347782135 0.801206707954407 0.801759719848633 0.801819622516632 0.801866352558136 0.802251100540161 0.802348434925079 0.802192449569702 0.801930248737335 0.801327347755432 0.801364958286285 -9999 -9999 -9999 -9999 -9999 -9999 -9999 -9999 -9999 -9999 -9999 -9999 -9999 -9999 -9999 -9999 -9999 -9999 -9999 -9999 -9999 -9999 -9999 -9999 -9999 -9999 -9999 -9999 -9999 -9999 -9999 -9999 -9999 -9999 -9999 -9999 -9999 -9999 -9999 -9999 -9999 -9999 -9999 -9999 -9999 -9999 -9999 -9999 -9999 -9999 -9999 -9999 -9999 -9999 -9999 -9999 -9999 -9999 -9999 -9999 -9999 -9999 -9999 -9999 -9999 -9999 -9999 -9999 -9999 -9999 -9999 -9999 -9999 -9999 -9999 -9999 -9999 -9999 -9999 -9999 -9999 -9999
-9999 -9999 -9999 -9999 -9999 -9999 -9999 -9999 -9999 -9999 -9999 -9999 -9999 -9999 -9999 -9999 -9999 -9999 -9999 -9999 -9999 -9999 -9999 -9999 -9999 -9999 -9999 -9999 -9999 -9999 -9999 -9999 -9999 -9999 -9999 -9999 -9999 -9999 -9999 -9999 -9999 -9999 -9999 -9999 -9999 -9999 -9999 -9999 -9999 -9999 -9999 -9999 -9999 -9999 -9999 -9999 -9999 -9999 -9999 -9999 -9999 -9999 -9999 -9999 -9999 -9999 -9999 -9999 -9999 -9999 -9999 -9999 -9999 -9999 -9999 -9999 -9999 -9999 -9999 -9999 -9999 -9999 -9999 -9999 -9999 -9999 -9999 -9999 -9999 -9999 -9999 -9999 -9999 -9999 -9999 -9999 -9999 -9999 -9999 -9999 -9999 -9999 -9999 -9999 -9999 -9999 -9999 -9999 -9999 -9999 -9999 -9999 -9999 -9999 -9999 -9999 -9999 -9999 -9999 -9999 -9999 -9999 -9999 -9999 -9999 -9999 -9999 -9999 -9999 -9999 -9999 -9999 -9999 -9999 -9999 -9999 -9999 -9999 -9999 -9999 -9999 -9999 -9999 -9999 -9999 -9999 -9999 -9999 -9999 -9999 -9999 -9999 -9999 -9999 -9999 -9999 -9999 -9999 -9999 -9999 -9999 -9999 -9999 -9999 -9999 -9999 -9999 -9999 -9999 -9999 0.52932733297348 0.539333879947662 0.543119370937347 0.54570859670639 0.554974496364594 0.562282145023346 0.55503898859024 0.556746184825897 0.567251741886139 0.576667606830597 0.585423111915588 0.605333745479584 0.565703749656677 0.61958247423172 0.584317326545715 0.602613210678101 0.594341695308685 0.619399726390839 0.60741400718689 0.611697375774384 0.620695412158966 0.638801753520966 0.669063985347748 0.714980125427246 0.742540657520294 0.745501160621643 0.751189470291138 0.769376218318939 0.754562497138977 0.753924429416656 0.717077374458313 0.714321434497833 0.746068239212036 0.749539494514465 0.783489167690277 0.816154360771179 0.820359468460083 0.820241451263428 0.8187295794487 0.816324532032013 0.794554233551025 0.78074848651886 0.755146563053131 0.713850736618042 0.644316852092743 0.628636181354523 0.592931509017944 0.677870571613312 0.702690958976746 0.671387493610382 0.658062160015106 0.705290794372559 0.749436676502228 0.796565592288971 0.725145637989044 0.641317188739777 0.616941809654236 0.532509446144104 0.473591834306717 0.471429377794266 0.467083483934402 0.42252317070961 0.433132737874985 0.49586421251297 0.578028798103333 0.622462391853333 0.688358545303345 0.699185013771057 0.699258923530579 0.73702347278595 0.74653822183609 0.753578782081604 0.741334021091461 0.741994738578796 0.741402506828308 0.727688729763031 0.588554203510284 0.604635775089264 0.579204380512238 0.582948327064514 0.563074231147766 0.557581007480621 0.568304538726807 0.576797425746918 0.631338536739349 0.620779931545258 0.642121374607086 0.645724296569824 0.664523839950562 0.715225756168365 0.764568269252777 0.76860386133194 0.775836825370789 0.809013247489929 0.808244168758392 0.807259440422058 0.803319871425629 0.801155567169189 0.801465749740601 0.801773369312286 0.801725208759308 0.801701664924622 0.801903009414673 0.801557719707489 0.802111625671387 0.801759898662567 0.80186802148819 0.802214860916138 -9999 -9999 -9999 -9999 -9999 -9999 -9999 -9999 -9999 -9999 -9999 -9999 -9999 -9999 -9999 -9999 -9999 -9999 -9999 -9999 -9999 -9999 -9999 -9999 -9999 -9999 -9999 -9999 -9999 -9999 -9999 -9999 -9999 -9999 -9999 -9999 -9999 -9999 -9999 -9999 -9999 -9999 -9999 -9999 -9999 -9999 -9999 -9999 -9999 -9999 -9999 -9999 -9999 -9999 -9999 -9999 -9999 -9999 -9999 -9999 -9999 -9999 -9999 -9999 -9999 -9999 -9999 -9999 -9999 -9999 -9999 -9999 -9999 -9999 -9999 -9999 -9999 -9999 -9999 -9999 -9999 -9999
-9999 -9999 -9999 -9999 -9999 -9999 -9999 -9999 -9999 -9999 -9999 -9999 -9999 -9999 -9999 -9999 -9999 -9999 -9999 -9999 -9999 -9999 -9999 -9999 -9999 -9999 -9999 -9999 -9999 -9999 -9999 -9999 -9999 -9999 -9999 -9999 -9999 -9999 -9999 -9999 -9999 -9999 -9999 -9999 -9999 -9999 -9999 -9999 -9999 -9999 -9999 -9999 -9999 -9999 -9999 -9999 -9999 -9999 -9999 -9999 -9999 -9999 -9999 -9999 -9999 -9999 -9999 -9999 -9999 -9999 -9999 -9999 -9999 -9999 -9999 -9999 -9999 -9999 -9999 -9999 -9999 -9999 -9999 -9999 -9999 -9999 -9999 -9999 -9999 -9999 -9999 -9999 -9999 -9999 -9999 -9999 -9999 -9999 -9999 -9999 -9999 -9999 -9999 -9999 -9999 -9999 -9999 -9999 -9999 -9999 -9999 -9999 -9999 -9999 -9999 -9999 -9999 -9999 -9999 -9999 -9999 -9999 -9999 -9999 -9999 -9999 -9999 -9999 -9999 -9999 -9999 -9999 -9999 -9999 -9999 -9999 -9999 -9999 -9999 -9999 -9999 -9999 -9999 -9999 -9999 -9999 -9999 -9999 -9999 -9999 -9999 -9999 -9999 -9999 -9999 -9999 -9999 -9999 -9999 -9999 -9999 -9999 -9999 -9999 -9999 -9999 -9999 -9999 -9999 0.419599294662476 0.423340380191803 0.529447436332703 0.541612684726715 0.55080235004425 0.559964418411255 0.566294431686401 0.568660080432892 0.564003169536591 0.564944505691528 0.571019947528839 0.581139862537384 0.606326401233673 0.620541155338287 0.619579613208771 0.616498589515686 0.64250636100769 0.637453496456146 0.627517640590668 0.616768896579742 0.613804399967194 0.618413627147675 0.644574701786041 0.681463479995728 0.762611269950867 0.774776935577393 0.783848106861115 0.795462071895599 0.798049449920654 0.78475821018219 0.761270701885223 0.715422689914703 0.73188728094101 0.772525191307068 0.772780776023865 0.806796610355377 0.817847669124603 0.819968223571777 0.818935990333557 0.817322850227356 0.814004600048065 0.757245063781738 0.718252301216125 0.689889788627625 0.659132778644562 0.600499749183655 0.552114427089691 0.555620789527893 0.607511758804321 0.628945171833038 0.665479302406311 0.728809416294098 0.76007342338562 0.802782356739044 0.74620908498764 0.648718357086182 0.567907154560089 0.512515544891357 0.504277884960175 0.426759004592896 0.37225216627121 0.37287512421608 0.383367002010345 0.472894996404648 0.536340236663818 0.613205075263977 0.63283896446228 0.63517838716507 0.58832323551178 0.635950565338135 0.656890273094177 0.724167466163635 0.718793869018555 0.637553334236145 0.662292659282684 0.72022020816803 0.694717824459076 0.718197286128998 0.714313805103302 0.609663784503937 0.605149924755096 0.613591551780701 0.601503312587738 0.602538347244263 0.624866902828217 0.654389262199402 0.647695124149323 0.671277344226837 0.690805315971375 0.704643368721008 0.736761689186096 0.795242667198181 0.811819434165955 0.811342477798462 0.808118343353271 0.806166470050812 0.806542575359344 0.802678048610687 0.800977885723114 0.801373600959778 0.801032841205597 0.801236510276794 0.801981031894684 0.801800847053528 0.802506327629089 0.802248775959015 0.802005469799042 0.802117824554443 0.801994681358337 -9999 -9999 -9999 -9999 -9999 -9999 -9999 -9999 -9999 -9999 -9999 -9999 -9999 -9999 -9999 -9999 -9999 -9999 -9999 -9999 -9999 -9999 -9999 -9999 -9999 -9999 -9999 -9999 -9999 -9999 -9999 -9999 -9999 -9999 -9999 -9999 -9999 -9999 -9999 -9999 -9999 -9999 -9999 -9999 -9999 -9999 -9999 -9999 -9999 -9999 -9999 -9999 -9999 -9999 -9999 -9999 -9999 -9999 -9999 -9999 -9999 -9999 -9999 -9999 -9999 -9999 -9999 -9999 -9999 -9999 -9999 -9999 -9999 -9999 -9999 -9999 -9999 -9999 -9999 -9999 -9999 -9999
-9999 -9999 -9999 -9999 -9999 -9999 -9999 -9999 -9999 -9999 -9999 -9999 -9999 -9999 -9999 -9999 -9999 -9999 -9999 -9999 -9999 -9999 -9999 -9999 -9999 -9999 -9999 -9999 -9999 -9999 -9999 -9999 -9999 -9999 -9999 -9999 -9999 -9999 -9999 -9999 -9999 -9999 -9999 -9999 -9999 -9999 -9999 -9999 -9999 -9999 -9999 -9999 -9999 -9999 -9999 -9999 -9999 -9999 -9999 -9999 -9999 -9999 -9999 -9999 -9999 -9999 -9999 -9999 -9999 -9999 -9999 -9999 -9999 -9999 -9999 -9999 -9999 -9999 -9999 -9999 -9999 -9999 -9999 -9999 -9999 -9999 -9999 -9999 -9999 -9999 -9999 -9999 -9999 -9999 -9999 -9999 -9999 -9999 -9999 -9999 -9999 -9999 -9999 -9999 -9999 -9999 -9999 -9999 -9999 -9999 -9999 -9999 -9999 -9999 -9999 -9999 -9999 -9999 -9999 -9999 -9999 -9999 -9999 -9999 -9999 -9999 -9999 -9999 -9999 -9999 -9999 -9999 -9999 -9999 -9999 -9999 -9999 -9999 -9999 -9999 -9999 -9999 -9999 -9999 -9999 -9999 -9999 -9999 -9999 -9999 -9999 -9999 -9999 -9999 -9999 -9999 -9999 -9999 -9999 -9999 -9999 -9999 -9999 -9999 -9999 -9999 -9999 -9999 -9999 0.427240133285522 0.524047195911407 0.527221918106079 0.532010197639465 0.542977213859558 0.556827783584595 0.566014051437378 0.564102828502655 0.568449199199677 0.572276294231415 0.574137210845947 0.577869892120361 0.588293194770813 0.603826463222504 0.621257483959198 0.620714128017426 0.641086220741272 0.650929093360901 0.649925947189331 0.644906044006348 0.62349259853363 0.624411404132843 0.633750677108765 0.696251511573792 0.737006843090057 0.731246292591095 0.763649702072144 0.770626485347748 0.772027969360352 0.783693909645081 0.744806945323944 0.721331477165222 0.754016399383545 0.751756727695465 0.798827052116394 0.818215370178223 0.819225907325745 0.818301022052765 0.814934372901917 0.789998114109039 0.751775979995728 0.729051053524017 0.66398948431015 0.662995398044586 0.63830840587616 0.607178330421448 0.55587637424469 0.500890791416168 0.53838986158371 0.577237486839294 0.633280456066132 0.66443145275116 0.718027293682098 0.783766329288483 0.742706835269928 0.610961139202118 0.539364814758301 0.514224529266357 0.461417645215988 0.391976982355118 0.393746465444565 0.414794981479645 0.386854708194733 0.462681800127029 0.540605247020721 0.595701277256012 0.529932916164398 0.522488534450531 0.559829235076904 0.603712856769562 0.6809983253479 0.728862762451172 0.658927857875824 0.586506247520447 0.58986759185791 0.66389274597168 0.642739951610565 0.687464594841003 0.714573323726654 0.625029563903809 0.619944155216217 0.619708776473999 0.632268309593201 0.659633696079254 0.66399359703064 0.681095242500305 0.68590247631073 0.708048284053802 0.73441219329834 0.757268071174622 0.791932284832001 0.812812387943268 0.813759386539459 0.811644434928894 0.809404313564301 0.806865036487579 0.805600345134735 0.802421450614929 0.800907909870148 0.801712095737457 0.801681160926819 0.801770150661469 0.801950931549072 0.801993310451508 0.8021439909935 0.80254989862442 0.802571356296539 0.802207231521606 0.80233633518219 -9999 -9999 -9999 -9999 -9999 -9999 -9999 -9999 -9999 -9999 -9999 -9999 -9999 -9999 -9999 -9999 -9999 -9999 -9999 -9999 -9999 -9999 -9999 -9999 -9999 -9999 -9999 -9999 -9999 -9999 -9999 -9999 -9999 -9999 -9999 -9999 -9999 -9999 -9999 -9999 -9999 -9999 -9999 -9999 -9999 -9999 -9999 -9999 -9999 -9999 -9999 -9999 -9999 -9999 -9999 -9999 -9999 -9999 -9999 -9999 -9999 -9999 -9999 -9999 -9999 -9999 -9999 -9999 -9999 -9999 -9999 -9999 -9999 -9999 -9999 -9999 -9999 -9999 -9999 -9999 -9999 -9999
-9999 -9999 -9999 -9999 -9999 -9999 -9999 -9999 -9999 -9999 -9999 -9999 -9999 -9999 -9999 -9999 -9999 -9999 -9999 -9999 -9999 -9999 -9999 -9999 -9999 -9999 -9999 -9999 -9999 -9999 -9999 -9999 -9999 -9999 -9999 -9999 -9999 -9999 -9999 -9999 -9999 -9999 -9999 -9999 -9999 -9999 -9999 -9999 -9999 -9999 -9999 -9999 -9999 -9999 -9999 -9999 -9999 -9999 -9999 -9999 -9999 -9999 -9999 -9999 -9999 -9999 -9999 -9999 -9999 -9999 -9999 -9999 -9999 -9999 -9999 -9999 -9999 -9999 -9999 -9999 -9999 -9999 -9999 -9999 -9999 -9999 -9999 -9999 -9999 -9999 -9999 -9999 -9999 -9999 -9999 -9999 -9999 -9999 -9999 -9999 -9999 -9999 -9999 -9999 -9999 -9999 -9999 -9999 -9999 -9999 -9999 -9999 -9999 -9999 -9999 -9999 -9999 -9999 -9999 -9999 -9999 -9999 -9999 -9999 -9999 -9999 -9999 -9999 -9999 -9999 -9999 -9999 -9999 -9999 -9999 -9999 -9999 -9999 -9999 -9999 -9999 -9999 -9999 -9999 -9999 -9999 -9999 -9999 -9999 -9999 -9999 -9999 -9999 -9999 -9999 -9999 -9999 -9999 -9999 -9999 -9999 -9999 -9999 -9999 -9999 -9999 -9999 -9999 0.42978224158287 0.518219947814941 0.428870111703873 0.521802246570587 0.527209162712097 0.53798508644104 0.546636283397675 0.552642166614532 0.557937979698181 0.557768583297729 0.571528613567352 0.573625504970551 0.582889556884766 0.579639554023743 0.588164806365967 0.602557897567749 0.625307738780975 0.629172265529633 0.640777170658112 0.66218888759613 0.660622775554657 0.639485359191895 0.638972461223602 0.640985906124115 0.659831166267395 0.703047692775726 0.733070850372314 0.745222866535187 0.735719621181488 0.775691986083984 0.765401482582092 0.733217179775238 0.738640367984772 0.775960564613342 0.787503898143768 0.817482888698578 0.818542957305908 0.817102491855621 0.815379738807678 0.765831232070923 0.735549569129944 0.707829415798187 0.71176278591156 0.729528963565826 0.688861012458801 0.61357718706131 0.583997309207916 0.512726604938507 0.470052778720856 0.583470404148102 0.65384829044342 0.692144632339478 0.721614718437195 0.731953144073486 0.768888235092163 0.754896700382233 0.698601305484772 0.65294075012207 0.634247362613678 0.564476311206818 0.469199270009995 0.460919827222824 0.469881415367126 0.398686766624451 0.452473610639572 0.512573480606079 0.49156180024147 0.476285427808762 0.545239090919495 0.60847270488739 0.664754748344421 0.709682703018188 0.659815430641174 0.620074987411499 0.565889835357666 0.539463937282562 0.595421969890594 0.616332411766052 0.629473805427551 0.578836917877197 0.617954790592194 0.613782107830048 0.579940617084503 0.584066331386566 0.638320744037628 0.670651972293854 0.700105011463165 0.70068496465683 0.692658722400665 0.706849575042725 0.727004051208496 0.748008787631989 0.812677383422852 0.812469363212585 0.810314238071442 0.808350145816803 0.806591749191284 0.804268658161163 0.801717877388 0.801363289356232 0.801114439964294 0.8012615442276 0.801785290241241 0.802041232585907 0.802570760250092 0.802355825901031 0.802056312561035 0.802640557289124 0.802044630050659 0.802172064781189 0.802450895309448 -9999 -9999 -9999 -9999 -9999 -9999 -9999 -9999 -9999 -9999 -9999 -9999 -9999 -9999 -9999 -9999 -9999 -9999 -9999 -9999 -9999 -9999 -9999 -9999 -9999 -9999 -9999 -9999 -9999 -9999 -9999 -9999 -9999 -9999 -9999 -9999 -9999 -9999 -9999 -9999 -9999 -9999 -9999 -9999 -9999 -9999 -9999 -9999 -9999 -9999 -9999 -9999 -9999 -9999 -9999 -9999 -9999 -9999 -9999 -9999 -9999 -9999 -9999 -9999 -9999 -9999 -9999 -9999 -9999 -9999 -9999 -9999 -9999 -9999 -9999 -9999 -9999 -9999 -9999 -9999 -9999
-9999 -9999 -9999 -9999 -9999 -9999 -9999 -9999 -9999 -9999 -9999 -9999 -9999 -9999 -9999 -9999 -9999 -9999 -9999 -9999 -9999 -9999 -9999 -9999 -9999 -9999 -9999 -9999 -9999 -9999 -9999 -9999 -9999 -9999 -9999 -9999 -9999 -9999 -9999 -9999 -9999 -9999 -9999 -9999 -9999 -9999 -9999 -9999 -9999 -9999 -9999 -9999 -9999 -9999 -9999 -9999 -9999 -9999 -9999 -9999 -9999 -9999 -9999 -9999 -9999 -9999 -9999 -9999 -9999 -9999 -9999 -9999 -9999 -9999 -9999 -9999 -9999 -9999 -9999 -9999 -9999 -9999 -9999 -9999 -9999 -9999 -9999 -9999 -9999 -9999 -9999 -9999 -9999 -9999 -9999 -9999 -9999 -9999 -9999 -9999 -9999 -9999 -9999 -9999 -9999 -9999 -9999 -9999 -9999 -9999 -9999 -9999 -9999 -9999 -9999 -9999 -9999 -9999 -9999 -9999 -9999 -9999 -9999 -9999 -9999 -9999 -9999 -9999 -9999 -9999 -9999 -9999 -9999 -9999 -9999 -9999 -9999 -9999 -9999 -9999 -9999 -9999 -9999 -9999 -9999 -9999 -9999 -9999 -9999 -9999 -9999 -9999 -9999 -9999 -9999 -9999 -9999 -9999 -9999 -9999 -9999 -9999 -9999 -9999 -9999 -9999 0.428530037403107 0.429269820451736 0.431330680847168 0.518078863620758 0.524769425392151 0.528122365474701 0.531911194324493 0.535405516624451 0.539949059486389 0.54543936252594 0.548522710800171 0.555347204208374 0.574827969074249 0.573616981506348 0.582813382148743 0.592477679252625 0.592245399951935 0.603938937187195 0.612922728061676 0.623436868190765 0.640886902809143 0.651155233383179 0.65092545747757 0.657708585262299 0.656567633152008 0.65202671289444 0.650579333305359 0.670264422893524 0.690006911754608 0.707169353961945 0.752748668193817 0.784989237785339 0.753519773483276 0.729658186435699 0.761582016944885 0.790878593921661 0.801382422447205 0.817848205566406 0.816899597644806 0.807097911834717 0.773335874080658 0.757437229156494 0.748539507389069 0.741971015930176 0.750638425350189 0.716160178184509 0.651440858840942 0.584820032119751 0.51348465681076 0.442695200443268 0.496467292308807 0.586640894412994 0.615732491016388 0.652687728404999 0.657822906970978 0.734267055988312 0.741934180259705 0.666167676448822 0.661469161510468 0.643886268138885 0.629506647586823 0.595020473003387 0.5849609375 0.539463460445404 0.46567577123642 0.385701179504395 0.380369335412979 0.413707345724106 0.45782482624054 0.521135866641998 0.597846627235413 0.665124535560608 0.676284074783325 0.628480553627014 0.569314956665039 0.527640223503113 0.491536557674408 0.486541122198105 0.548000276088715 0.612439930438995 0.576437592506409 0.537049114704132 0.606125354766846 0.606214940547943 0.580387949943542 0.549791812896729 0.608408451080322 0.622845232486725 0.707718551158905 0.808688580989838 0.693526089191437 0.663668096065521 0.701457381248474 0.735148787498474 0.779184520244598 0.809036612510681 0.807557165622711 0.806978285312653 0.805594265460968 0.803287863731384 0.80147260427475 0.800693154335022 0.800722658634186 0.801617920398712 0.801802635192871 0.801763117313385 0.801702797412872 0.801943063735962 0.801695048809052 0.801885962486267 0.802537381649017 0.801910102367401 0.802228391170502 -9999 -9999 -9999 -9999 -9999 -9999 -9999 -9999 -9999 -9999 -9999 -9999 -9999 -9999 -9999 -9999 -9999 -9999 -9999 -9999 -9999 -9999 -9999 -9999 -9999 -9999 -9999 -9999 -9999 -9999 -9999 -9999 -9999 -9999 -9999 -9999 -9999 -9999 -9999 -9999 -9999 -9999 -9999 -9999 -9999 -9999 -9999 -9999 -9999 -9999 -9999 -9999 -9999 -9999 -9999 -9999 -9999 -9999 -9999 -9999 -9999 -9999 -9999 -9999 -9999 -9999 -9999 -9999 -9999 -9999 -9999 -9999 -9999 -9999 -9999 -9999 -9999 -9999 -9999 -9999 -9999
-9999 -9999 -9999 -9999 -9999 -9999 -9999 -9999 -9999 -9999 -9999 -9999 -9999 -9999 -9999 -9999 -9999 -9999 -9999 -9999 -9999 -9999 -9999 -9999 -9999 -9999 -9999 -9999 -9999 -9999 -9999 -9999 -9999 -9999 -9999 -9999 -9999 -9999 -9999 -9999 -9999 -9999 -9999 -9999 -9999 -9999 -9999 -9999 -9999 -9999 -9999 -9999 -9999 -9999 -9999 -9999 -9999 -9999 -9999 -9999 -9999 -9999 -9999 -9999 -9999 -9999 -9999 -9999 -9999 -9999 -9999 -9999 -9999 -9999 -9999 -9999 -9999 -9999 -9999 -9999 -9999 -9999 -9999 -9999 -9999 -9999 -9999 -9999 -9999 -9999 -9999 -9999 -9999 -9999 -9999 -9999 -9999 -9999 -9999 -9999 -9999 -9999 -9999 -9999 -9999 -9999 -9999 -9999 -9999 -9999 -9999 -9999 -9999 -9999 -9999 -9999 -9999 -9999 -9999 -9999 -9999 -9999 -9999 -9999 -9999 -9999 -9999 -9999 -9999 -9999 -9999 -9999 -9999 -9999 -9999 -9999 -9999 -9999 -9999 -9999 -9999 -9999 -9999 -9999 -9999 -9999 -9999 -9999 -9999 -9999 -9999 -9999 -9999 -9999 -9999 -9999 -9999 -9999 -9999 -9999 -9999 -9999 -9999 -9999 -9999 0.428248256444931 0.527870774269104 0.524176180362701 0.51803332567215 0.517381370067596 0.522409200668335 0.525769114494324 0.526727497577667 0.529971957206726 0.536020815372467 0.544441282749176 0.553015530109406 0.561875104904175 0.573949098587036 0.590100228786469 0.593857109546661 0.604865908622742 0.611922204494476 0.608080208301544 0.61793977022171 0.627519726753235 0.63512396812439 0.659885585308075 0.680685341358185 0.678688049316406 0.655813336372375 0.654145896434784 0.659887909889221 0.667859852313995 0.68280154466629 0.707504153251648 0.739281833171844 0.756545901298523 0.7431880235672 0.741482317447662 0.777741193771362 0.796267092227936 0.817324161529541 0.815668344497681 0.801256716251373 0.780896306037903 0.814958572387695 0.812004268169403 0.791868269443512 0.770211517810822 0.74903929233551 0.699756622314453 0.655837059020996 0.615286588668823 0.521368443965912 0.433962732553482 0.465862631797791 0.481180489063263 0.507287204265594 0.5382239818573 0.574525117874146 0.635761141777039 0.721559166908264 0.708877921104431 0.582541346549988 0.509719729423523 0.516496181488037 0.483556121587753 0.481276273727417 0.495650261640549 0.439589232206345 0.341365933418274 0.338348031044006 0.414631962776184 0.495649546384811 0.542746722698212 0.599416673183441 0.615099489688873 0.618621945381165 0.628419518470764 0.55890566110611 0.549041092395782 0.472942262887955 0.478150814771652 0.528489291667938 0.572043001651764 0.580835402011871 0.554215252399445 0.596226692199707 0.573703229427338 0.561233222484589 0.545097410678864 0.581975817680359 0.630277514457703 0.808095932006836 0.808372735977173 0.707572281360626 0.719874739646912 0.737621486186981 0.783393442630768 0.806356191635132 0.807822823524475 0.806486845016479 0.805823683738708 0.803383886814117 0.80194753408432 0.800739288330078 0.80078786611557 0.800985634326935 0.801060855388641 0.801291286945343 0.801717042922974 0.80166882276535 0.801524102687836 0.801912844181061 0.801815688610077 0.801730692386627 0.801781535148621 0.801545798778534 -9999 -9999 -9999 -9999 -9999 -9999 -9999 -9999 -9999 -9999 -9999 -9999 -9999 -9999 -9999 -9999 -9999 -9999 -9999 -9999 -9999 -9999 -9999 -9999 -9999 -9999 -9999 -9999 -9999 -9999 -9999 -9999 -9999 -9999 -9999 -9999 -9999 -9999 -9999 -9999 -9999 -9999 -9999 -9999 -9999 -9999 -9999 -9999 -9999 -9999 -9999 -9999 -9999 -9999 -9999 -9999 -9999 -9999 -9999 -9999 -9999 -9999 -9999 -9999 -9999 -9999 -9999 -9999 -9999 -9999 -9999 -9999 -9999 -9999 -9999 -9999 -9999 -9999 -9999 -9999 -9999
-9999 -9999 -9999 -9999 -9999 -9999 -9999 -9999 -9999 -9999 -9999 -9999 -9999 -9999 -9999 -9999 -9999 -9999 -9999 -9999 -9999 -9999 -9999 -9999 -9999 -9999 -9999 -9999 -9999 -9999 -9999 -9999 -9999 -9999 -9999 -9999 -9999 -9999 -9999 -9999 -9999 -9999 -9999 -9999 -9999 -9999 -9999 -9999 -9999 -9999 -9999 -9999 -9999 -9999 -9999 -9999 -9999 -9999 -9999 -9999 -9999 -9999 -9999 -9999 -9999 -9999 -9999 -9999 -9999 -9999 -9999 -9999 -9999 -9999 -9999 -9999 -9999 -9999 -9999 -9999 -9999 -9999 -9999 -9999 -9999 -9999 -9999 -9999 -9999 -9999 -9999 -9999 -9999 -9999 -9999 -9999 -9999 -9999 -9999 -9999 -9999 -9999 -9999 -9999 -9999 -9999 -9999 -9999 -9999 -9999 -9999 -9999 -9999 -9999 -9999 -9999 -9999 -9999 -9999 -9999 -9999 -9999 -9999 -9999 -9999 -9999 -9999 -9999 -9999 -9999 -9999 -9999 -9999 -9999 -9999 -9999 -9999 -9999 -9999 -9999 -9999 -9999 -9999 -9999 -9999 -9999 -9999 -9999 -9999 -9999 -9999 -9999 -9999 -9999 -9999 -9999 -9999 -9999 -9999 -9999 -9999 -9999 -9999 -9999 0.429099172353745 0.517228186130524 0.530792057514191 0.534756422042847 0.530561566352844 0.531894683837891 0.531046152114868 0.530078887939453 0.536017656326294 0.538540720939636 0.545379638671875 0.551055490970612 0.557051002979279 0.562483727931976 0.57410454750061 0.611279547214508 0.609912037849426 0.616180419921875 0.605313241481781 0.619599521160126 0.62060958147049 0.631788492202759 0.641786992549896 0.648307800292969 0.687909662723541 0.688940525054932 0.686489820480347 0.667462110519409 0.672599673271179 0.685134410858154 0.692745327949524 0.700003385543823 0.717201411724091 0.735583662986755 0.749469339847565 0.766111254692078 0.791596949100494 0.816409587860107 0.814772188663483 0.795537769794464 0.781254947185516 0.815596997737885 0.815533220767975 0.772021234035492 0.76036137342453 0.676635265350342 0.683426856994629 0.702947914600372 0.690060675144196 0.633208513259888 0.59994637966156 0.55278092622757 0.489147126674652 0.485574632883072 0.543954491615295 0.608698964118958 0.665878653526306 0.694180011749268 0.75738251209259 0.700003325939178 0.574118793010712 0.493621081113815 0.503697276115417 0.440173953771591 0.379936248064041 0.396060466766357 0.376800298690796 0.364217758178711 0.367879629135132 0.382323712110519 0.401435375213623 0.455742627382278 0.54371190071106 0.535080671310425 0.582610547542572 0.628244042396545 0.615347564220428 0.572145700454712 0.502844452857971 0.502880215644836 0.565354764461517 0.588422536849976 0.614449501037598 0.55701220035553 0.571832299232483 0.558019697666168 0.5698361992836 0.575191974639893 0.616442620754242 0.669556319713593 0.714465200901031 0.809604942798615 0.811168372631073 0.774530053138733 0.789104223251343 0.800938427448273 0.808142364025116 0.808641195297241 0.807024657726288 0.803711712360382 0.801957547664642 0.800966143608093 0.800469219684601 0.800608932971954 0.800872147083282 0.801536738872528 0.801534354686737 0.801890194416046 0.801842451095581 0.802485466003418 0.802391290664673 0.802304625511169 0.802474081516266 0.802016317844391 0.802166402339935 0.801799833774567 -9999 -9999 -9999 -9999 -9999 -9999 -9999 -9999 -9999 -9999 -9999 -9999 -9999 -9999 -9999 -9999 -9999 -9999 -9999 -9999 -9999 -9999 -9999 -9999 -9999 -9999 -9999 -9999 -9999 -9999 -9999 -9999 -9999 -9999 -9999 -9999 -9999 -9999 -9999 -9999 -9999 -9999 -9999 -9999 -9999 -9999 -9999 -9999 -9999 -9999 -9999 -9999 -9999 -9999 -9999 -9999 -9999 -9999 -9999 -9999 -9999 -9999 -9999 -9999 -9999 -9999 -9999 -9999 -9999 -9999 -9999 -9999 -9999 -9999 -9999 -9999 -9999 -9999 -9999 -9999
-9999 -9999 -9999 -9999 -9999 -9999 -9999 -9999 -9999 -9999 -9999 -9999 -9999 -9999 -9999 -9999 -9999 -9999 -9999 -9999 -9999 -9999 -9999 -9999 -9999 -9999 -9999 -9999 -9999 -9999 -9999 -9999 -9999 -9999 -9999 -9999 -9999 -9999 -9999 -9999 -9999 -9999 -9999 -9999 -9999 -9999 -9999 -9999 -9999 -9999 -9999 -9999 -9999 -9999 -9999 -9999 -9999 -9999 -9999 -9999 -9999 -9999 -9999 -9999 -9999 -9999 -9999 -9999 -9999 -9999 -9999 -9999 -9999 -9999 -9999 -9999 -9999 -9999 -9999 -9999 -9999 -9999 -9999 -9999 -9999 -9999 -9999 -9999 -9999 -9999 -9999 -9999 -9999 -9999 -9999 -9999 -9999 -9999 -9999 -9999 -9999 -9999 -9999 -9999 -9999 -9999 -9999 -9999 -9999 -9999 -9999 -9999 -9999 -9999 -9999 -9999 -9999 -9999 -9999 -9999 -9999 -9999 -9999 -9999 -9999 -9999 -9999 -9999 -9999 -9999 -9999 -9999 -9999 -9999 -9999 -9999 -9999 -9999 -9999 -9999 -9999 -9999 -9999 -9999 -9999 -9999 -9999 -9999 -9999 -9999 -9999 -9999 -9999 -9999 -9999 -9999 -9999 -9999 -9999 -9999 -9999 -9999 -9999 -9999 0.437658488750458 0.515058398246765 0.521646678447723 0.530358493328094 0.543160319328308 0.548884272575378 0.547676920890808 0.550323247909546 0.552790820598602 0.552503645420074 0.553293645381927 0.55866277217865 0.569747388362885 0.59269118309021 0.598212003707886 0.614923119544983 0.605550050735474 0.598755836486816 0.607904195785522 0.614731252193451 0.630397856235504 0.634738624095917 0.639251232147217 0.64886873960495 0.676152586936951 0.702272891998291 0.705707013607025 0.700414955615997 0.684648334980011 0.705246865749359 0.714884579181671 0.721777260303497 0.717641115188599 0.74542510509491 0.772250652313232 0.75895494222641 0.78932785987854 0.816402018070221 0.815451145172119 0.788537800312042 0.815403997898102 0.816210329532623 0.761308610439301 0.686849534511566 0.682583153247833 0.605199694633484 0.60350501537323 0.620611727237701 0.666395664215088 0.616805374622345 0.570140540599823 0.518290579319 0.476655602455139 0.522836983203888 0.590488791465759 0.591302096843719 0.615719079971313 0.671127796173096 0.699865758419037 0.741657674312592 0.654443025588989 0.601656556129456 0.579850137233734 0.500389456748962 0.399081379175186 0.427154749631882 0.444617390632629 0.413312822580338 0.375839650630951 0.326184689998627 0.345860838890076 0.41176450252533 0.49248418211937 0.479031592607498 0.506101131439209 0.563125908374786 0.598755598068237 0.529368042945862 0.468620538711548 0.529395401477814 0.534808754920959 0.502820909023285 0.554368555545807 0.53676563501358 0.532142043113708 0.554109871387482 0.633991599082947 0.67227029800415 0.689452946186066 0.701004147529602 0.710734784603119 0.728346824645996 0.811517536640167 0.788140296936035 0.813579797744751 0.811800062656403 0.809370636940002 0.807681083679199 0.805361568927765 0.802704572677612 0.801026463508606 0.800372064113617 0.800652027130127 0.800789773464203 0.801104962825775 0.802153527736664 0.802276909351349 0.802625358104706 0.802359282970428 0.802336096763611 0.802477836608887 0.802248597145081 0.802196085453033 0.802138864994049 0.80167281627655 0.801777005195618 -9999 -9999 -9999 -9999 -9999 -9999 -9999 -9999 -9999 -9999 -9999 -9999 -9999 -9999 -9999 -9999 -9999 -9999 -9999 -9999 -9999 -9999 -9999 -9999 -9999 -9999 -9999 -9999 -9999 -9999 -9999 -9999 -9999 -9999 -9999 -9999 -9999 -9999 -9999 -9999 -9999 -9999 -9999 -9999 -9999 -9999 -9999 -9999 -9999 -9999 -9999 -9999 -9999 -9999 -9999 -9999 -9999 -9999 -9999 -9999 -9999 -9999 -9999 -9999 -9999 -9999 -9999 -9999 -9999 -9999 -9999 -9999 -9999 -9999 -9999 -9999 -9999 -9999 -9999 -9999
-9999 -9999 -9999 -9999 -9999 -9999 -9999 -9999 -9999 -9999 -9999 -9999 -9999 -9999 -9999 -9999 -9999 -9999 -9999 -9999 -9999 -9999 -9999 -9999 -9999 -9999 -9999 -9999 -9999 -9999 -9999 -9999 -9999 -9999 -9999 -9999 -9999 -9999 -9999 -9999 -9999 -9999 -9999 -9999 -9999 -9999 -9999 -9999 -9999 -9999 -9999 -9999 -9999 -9999 -9999 -9999 -9999 -9999 -9999 -9999 -9999 -9999 -9999 -9999 -9999 -9999 -9999 -9999 -9999 -9999 -9999 -9999 -9999 -9999 -9999 -9999 -9999 -9999 -9999 -9999 -9999 -9999 -9999 -9999 -9999 -9999 -9999 -9999 -9999 -9999 -9999 -9999 -9999 -9999 -9999 -9999 -9999 -9999 -9999 -9999 -9999 -9999 -9999 -9999 -9999 -9999 -9999 -9999 -9999 -9999 -9999 -9999 -9999 -9999 -9999 -9999 -9999 -9999 -9999 -9999 -9999 -9999 -9999 -9999 -9999 -9999 -9999 -9999 -9999 -9999 -9999 -9999 -9999 -9999 -9999 -9999 -9999 -9999 -9999 -9999 -9999 -9999 -9999 -9999 -9999 -9999 -9999 -9999 -9999 -9999 -9999 -9999 -9999 -9999 -9999 -9999 -9999 -9999 -9999 -9999 -9999 -9999 -9999 0.433844953775406 0.511986970901489 0.468957036733627 0.472431361675262 0.473752468824387 0.494340300559998 0.507290661334991 0.522064805030823 0.536310076713562 0.56308925151825 0.572159349918365 0.574382483959198 0.576527178287506 0.585361778736115 0.598008751869202 0.598940849304199 0.593579351902008 0.591300785541534 0.601131319999695 0.607960879802704 0.622841656208038 0.630467712879181 0.611434817314148 0.637311518192291 0.653578639030457 0.668623208999634 0.68054860830307 0.708083510398865 0.701869368553162 0.690988421440125 0.716808915138245 0.755101203918457 0.790437757968903 0.78734815120697 0.767956674098969 0.761896014213562 0.814881503582001 0.815273404121399 0.800635099411011 0.815795540809631 0.815505862236023 0.816984176635742 0.815504908561707 0.743225693702698 0.652004539966583 0.604192674160004 0.574819803237915 0.534066736698151 0.565199255943298 0.618928670883179 0.56814181804657 0.490804404020309 0.461956232786179 0.436422199010849 0.452424079179764 0.498273462057114 0.472286760807037 0.522756338119507 0.601909220218658 0.649024605751038 0.71789413690567 0.725628733634949 0.690923392772675 0.64228630065918 0.507803201675415 0.478285491466522 0.481221139431 0.461599230766296 0.378427445888519 0.335750877857208 0.304336845874786 0.310443460941315 0.374074727296829 0.437499821186066 0.390396028757095 0.438642114400864 0.532488107681274 0.582878232002258 0.509001910686493 0.452504396438599 0.502729415893555 0.465675413608551 0.474878787994385 0.531541287899017 0.634318768978119 0.590946912765503 0.580670475959778 0.643260300159454 0.679537773132324 0.809102416038513 0.809514582157135 0.740421116352081 0.81132173538208 0.81183534860611 0.76814728975296 0.81289267539978 0.810647964477539 0.808427572250366 0.806032299995422 0.803314805030823 0.8009033203125 0.800822496414185 0.800731241703033 0.800808131694794 0.801107823848724 0.801471710205078 0.801885962486267 0.802465081214905 0.802720367908478 0.801962912082672 0.802317380905151 0.801889538764954 0.801479399204254 0.801799833774567 0.802113354206085 0.801396429538727 0.801441967487335 -9999 -9999 -9999 -9999 -9999 -9999 -9999 -9999 -9999 -9999 -9999 -9999 -9999 -9999 -9999 -9999 -9999 -9999 -9999 -9999 -9999 -9999 -9999 -9999 -9999 -9999 -9999 -9999 -9999 -9999 -9999 -9999 -9999 -9999 -9999 -9999 -9999 -9999 -9999 -9999 -9999 -9999 -9999 -9999 -9999 -9999 -9999 -9999 -9999 -9999 -9999 -9999 -9999 -9999 -9999 -9999 -9999 -9999 -9999 -9999 -9999 -9999 -9999 -9999 -9999 -9999 -9999 -9999 -9999 -9999 -9999 -9999 -9999 -9999 -9999 -9999 -9999 -9999 -9999 -9999
-9999 -9999 -9999 -9999 -9999 -9999 -9999 -9999 -9999 -9999 -9999 -9999 -9999 -9999 -9999 -9999 -9999 -9999 -9999 -9999 -9999 -9999 -9999 -9999 -9999 -9999 -9999 -9999 -9999 -9999 -9999 -9999 -9999 -9999 -9999 -9999 -9999 -9999 -9999 -9999 -9999 -9999 -9999 -9999 -9999 -9999 -9999 -9999 -9999 -9999 -9999 -9999 -9999 -9999 -9999 -9999 -9999 -9999 -9999 -9999 -9999 -9999 -9999 -9999 -9999 -9999 -9999 -9999 -9999 -9999 -9999 -9999 -9999 -9999 -9999 -9999 -9999 -9999 -9999 -9999 -9999 -9999 -9999 -9999 -9999 -9999 -9999 -9999 -9999 -9999 -9999 -9999 -9999 -9999 -9999 -9999 -9999 -9999 -9999 -9999 -9999 -9999 -9999 -9999 -9999 -9999 -9999 -9999 -9999 -9999 -9999 -9999 -9999 -9999 -9999 -9999 -9999 -9999 -9999 -9999 -9999 -9999 -9999 -9999 -9999 -9999 -9999 -9999 -9999 -9999 -9999 -9999 -9999 -9999 -9999 -9999 -9999 -9999 -9999 -9999 -9999 -9999 -9999 -9999 -9999 -9999 -9999 -9999 -9999 -9999 -9999 -9999 -9999 -9999 -9999 -9999 -9999 -9999 -9999 -9999 -9999 -9999 0.430546700954437 0.509775996208191 0.458230137825012 0.451626092195511 0.437613606452942 0.444990128278732 0.464879810810089 0.484447449445724 0.498154759407043 0.508968651294708 0.543022274971008 0.585882484912872 0.590414881706238 0.577518224716187 0.59697026014328 0.598021745681763 0.585161566734314 0.585083901882172 0.581457257270813 0.592444896697998 0.613232254981995 0.609975039958954 0.601184487342834 0.634676098823547 0.634694516658783 0.660609245300293 0.660587012767792 0.679114282131195 0.700529813766479 0.705820620059967 0.704007089138031 0.772447347640991 0.810557723045349 0.800185024738312 0.813781499862671 0.800047695636749 0.809587955474854 0.810349702835083 0.796194791793823 0.813374996185303 0.815692663192749 0.815779030323029 0.784297168254852 0.755169212818146 0.791640281677246 0.740653932094574 0.672677457332611 0.588256895542145 0.597123265266418 0.548833727836609 0.522550344467163 0.504302382469177 0.457760900259018 0.402751863002777 0.38288551568985 0.407895117998123 0.433792144060135 0.454123854637146 0.519161343574524 0.570226192474365 0.606187045574188 0.632507026195526 0.678909957408905 0.741095900535583 0.699357390403748 0.613750815391541 0.589082837104797 0.542880415916443 0.43678292632103 0.403180509805679 0.363608926534653 0.349836826324463 0.360012620687485 0.362510412931442 0.363404273986816 0.380071461200714 0.454202353954315 0.534667193889618 0.514164686203003 0.460258483886719 0.434601783752441 0.485938936471939 0.493428438901901 0.544502139091492 0.602730214595795 0.693144142627716 0.736534297466278 0.635822236537933 0.686930000782013 0.689443528652191 0.807553946971893 0.811360478401184 0.812499821186066 0.812319099903107 0.75646561384201 0.739069402217865 0.726376175880432 0.718946397304535 0.806315124034882 0.80370831489563 0.801636755466461 0.800609886646271 0.800436496734619 0.800789833068848 0.801487386226654 0.801717221736908 0.801458299160004 0.801933705806732 0.801758825778961 0.802613139152527 0.802268087863922 0.801623284816742 0.801610767841339 0.801769077777863 0.802023649215698 0.801551282405853 0.801249921321869 0.801287651062012 -9999 -9999 -9999 -9999 -9999 -9999 -9999 -9999 -9999 -9999 -9999 -9999 -9999 -9999 -9999 -9999 -9999 -9999 -9999 -9999 -9999 -9999 -9999 -9999 -9999 -9999 -9999 -9999 -9999 -9999 -9999 -9999 -9999 -9999 -9999 -9999 -9999 -9999 -9999 -9999 -9999 -9999 -9999 -9999 -9999 -9999 -9999 -9999 -9999 -9999 -9999 -9999 -9999 -9999 -9999 -9999 -9999 -9999 -9999 -9999 -9999 -9999 -9999 -9999 -9999 -9999 -9999 -9999 -9999 -9999 -9999 -9999 -9999 -9999 -9999 -9999 -9999 -9999 -9999 -9999
-9999 -9999 -9999 -9999 -9999 -9999 -9999 -9999 -9999 -9999 -9999 -9999 -9999 -9999 -9999 -9999 -9999 -9999 -9999 -9999 -9999 -9999 -9999 -9999 -9999 -9999 -9999 -9999 -9999 -9999 -9999 -9999 -9999 -9999 -9999 -9999 -9999 -9999 -9999 -9999 -9999 -9999 -9999 -9999 -9999 -9999 -9999 -9999 -9999 -9999 -9999 -9999 -9999 -9999 -9999 -9999 -9999 -9999 -9999 -9999 -9999 -9999 -9999 -9999 -9999 -9999 -9999 -9999 -9999 -9999 -9999 -9999 -9999 -9999 -9999 -9999 -9999 -9999 -9999 -9999 -9999 -9999 -9999 -9999 -9999 -9999 -9999 -9999 -9999 -9999 -9999 -9999 -9999 -9999 -9999 -9999 -9999 -9999 -9999 -9999 -9999 -9999 -9999 -9999 -9999 -9999 -9999 -9999 -9999 -9999 -9999 -9999 -9999 -9999 -9999 -9999 -9999 -9999 -9999 -9999 -9999 -9999 -9999 -9999 -9999 -9999 -9999 -9999 -9999 -9999 -9999 -9999 -9999 -9999 -9999 -9999 -9999 -9999 -9999 -9999 -9999 -9999 -9999 -9999 -9999 -9999 -9999 -9999 -9999 -9999 -9999 -9999 -9999 -9999 -9999 -9999 -9999 -9999 -9999 -9999 -9999 0.425760865211487 0.43474018573761 0.510162651538849 0.429693132638931 0.416696429252625 0.393043637275696 0.400107443332672 0.439681053161621 0.468783408403397 0.488917797803879 0.503797769546509 0.529489636421204 0.589341104030609 0.586688458919525 0.584324717521667 0.596216320991516 0.603748917579651 0.583896934986115 0.594293057918549 0.600632905960083 0.578894257545471 0.592222511768341 0.592212915420532 0.61394727230072 0.647942781448364 0.66044408082962 0.683159470558167 0.690916419029236 0.723290145397186 0.779419422149658 0.786569237709045 0.731502652168274 0.812748908996582 0.798490047454834 0.811428070068359 0.81565922498703 0.815969884395599 0.804938614368439 0.77439421415329 0.772705435752869 0.761103451251984 0.76880419254303 0.747753322124481 0.720998048782349 0.758493363857269 0.78286737203598 0.739947140216827 0.641257464885712 0.622202098369598 0.642415821552277 0.558794915676117 0.482347100973129 0.467811197042465 0.437842220067978 0.39789143204689 0.419706702232361 0.465175539255142 0.507119238376617 0.497558861970901 0.525505781173706 0.491352915763855 0.533401370048523 0.549564838409424 0.615099132061005 0.726153969764709 0.661319136619568 0.589915156364441 0.551986038684845 0.5064817070961 0.465747565031052 0.491299837827682 0.40589040517807 0.415220707654953 0.461123168468475 0.427477657794952 0.360556453466415 0.382616192102432 0.453909665346146 0.462217688560486 0.402860462665558 0.365323752164841 0.419109702110291 0.472569108009338 0.516372561454773 0.591532409191132 0.630355894565582 0.587908208370209 0.762764573097229 0.792417407035828 0.807073593139648 0.809152841567993 0.810265600681305 0.810486137866974 0.791416525840759 0.758184969425201 0.74106353521347 0.732832670211792 0.734737873077393 0.738812506198883 0.803882837295532 0.801638662815094 0.801311612129211 0.800645112991333 0.800866425037384 0.801349282264709 0.801651537418365 0.801722347736359 0.80183082818985 0.801850438117981 0.801758825778961 0.802384674549103 0.80188000202179 0.802030801773071 0.801828145980835 0.801409482955933 0.801488816738129 0.801587402820587 0.801296472549438 0.801077485084534 -9999 -9999 -9999 -9999 -9999 -9999 -9999 -9999 -9999 -9999 -9999 -9999 -9999 -9999 -9999 -9999 -9999 -9999 -9999 -9999 -9999 -9999 -9999 -9999 -9999 -9999 -9999 -9999 -9999 -9999 -9999 -9999 -9999 -9999 -9999 -9999 -9999 -9999 -9999 -9999 -9999 -9999 -9999 -9999 -9999 -9999 -9999 -9999 -9999 -9999 -9999 -9999 -9999 -9999 -9999 -9999 -9999 -9999 -9999 -9999 -9999 -9999 -9999 -9999 -9999 -9999 -9999 -9999 -9999 -9999 -9999 -9999 -9999 -9999 -9999 -9999 -9999 -9999 -9999 -9999
-9999 -9999 -9999 -9999 -9999 -9999 -9999 -9999 -9999 -9999 -9999 -9999 -9999 -9999 -9999 -9999 -9999 -9999 -9999 -9999 -9999 -9999 -9999 -9999 -9999 -9999 -9999 -9999 -9999 -9999 -9999 -9999 -9999 -9999 -9999 -9999 -9999 -9999 -9999 -9999 -9999 -9999 -9999 -9999 -9999 -9999 -9999 -9999 -9999 -9999 -9999 -9999 -9999 -9999 -9999 -9999 -9999 -9999 -9999 -9999 -9999 -9999 -9999 -9999 -9999 -9999 -9999 -9999 -9999 -9999 -9999 -9999 -9999 -9999 -9999 -9999 -9999 -9999 -9999 -9999 -9999 -9999 -9999 -9999 -9999 -9999 -9999 -9999 -9999 -9999 -9999 -9999 -9999 -9999 -9999 -9999 -9999 -9999 -9999 -9999 -9999 -9999 -9999 -9999 -9999 -9999 -9999 -9999 -9999 -9999 -9999 -9999 -9999 -9999 -9999 -9999 -9999 -9999 -9999 -9999 -9999 -9999 -9999 -9999 -9999 -9999 -9999 -9999 -9999 -9999 -9999 -9999 -9999 -9999 -9999 -9999 -9999 -9999 -9999 -9999 -9999 -9999 -9999 -9999 -9999 -9999 -9999 -9999 -9999 -9999 -9999 -9999 -9999 -9999 -9999 -9999 -9999 -9999 -9999 -9999 0.424258321523666 0.428800135850906 0.50004780292511 0.413106977939606 0.401910185813904 0.525189399719238 0.367324471473694 0.38118651509285 0.41407185792923 0.448606818914413 0.469784915447235 0.490704506635666 0.519724130630493 0.553631782531738 0.554469287395477 0.55544650554657 0.595971345901489 0.592326581478119 0.578225195407867 0.587327897548676 0.607782661914825 0.617509841918945 0.6014284491539 0.633727550506592 0.666388094425201 0.68779057264328 0.69134646654129 0.704941034317017 0.758168458938599 0.79382050037384 0.80561774969101 0.78446638584137 0.765457808971405 0.813933253288269 0.814614951610565 0.815764904022217 0.815107882022858 0.782424807548523 0.74569845199585 0.73762321472168 0.70435631275177 0.706802606582642 0.698603987693787 0.688092291355133 0.737231016159058 0.780697166919708 0.717325747013092 0.675028562545776 0.712375462055206 0.698156833648682 0.663214147090912 0.560843527317047 0.549190938472748 0.483121514320374 0.423192590475082 0.44951319694519 0.508345246315002 0.477351754903793 0.561834931373596 0.532697319984436 0.586997151374817 0.559504210948944 0.634168446063995 0.657953798770905 0.684730052947998 0.741163015365601 0.70162171125412 0.621093988418579 0.649046659469604 0.599989593029022 0.550387799739838 0.530520081520081 0.463271111249924 0.499457120895386 0.429446160793304 0.379884362220764 0.347586840391159 0.332748383283615 0.351087987422943 0.364102244377136 0.349675506353378 0.390069603919983 0.459140568971634 0.516200363636017 0.576031565666199 0.662203788757324 0.697152554988861 0.613885462284088 0.659455001354218 0.792173624038696 0.808990776538849 0.810057818889618 0.811862468719482 0.801020741462708 0.766248524188995 0.749984979629517 0.741083920001984 0.737658321857452 0.80595326423645 0.80440890789032 0.802466154098511 0.801299631595612 0.800726056098938 0.800812125205994 0.801176190376282 0.801740348339081 0.801624953746796 0.801782071590424 0.802033841609955 0.802270889282227 0.802035570144653 0.802202880382538 0.801407754421234 0.801457166671753 0.801614165306091 0.80073469877243 0.800308048725128 0.799943804740906 0.799599468708038 0.79951024055481 -9999 -9999 -9999 -9999 -9999 -9999 -9999 -9999 -9999 -9999 -9999 -9999 -9999 -9999 -9999 -9999 -9999 -9999 -9999 -9999 -9999 -9999 -9999 -9999 -9999 -9999 -9999 -9999 -9999 -9999 -9999 -9999 -9999 -9999 -9999 -9999 -9999 -9999 -9999 -9999 -9999 -9999 -9999 -9999 -9999 -9999 -9999 -9999 -9999 -9999 -9999 -9999 -9999 -9999 -9999 -9999 -9999 -9999 -9999 -9999 -9999 -9999 -9999 -9999 -9999 -9999 -9999 -9999 -9999 -9999 -9999 -9999 -9999 -9999 -9999 -9999 -9999 -9999 -9999 -9999
-9999 -9999 -9999 -9999 -9999 -9999 -9999 -9999 -9999 -9999 -9999 -9999 -9999 -9999 -9999 -9999 -9999 -9999 -9999 -9999 -9999 -9999 -9999 -9999 -9999 -9999 -9999 -9999 -9999 -9999 -9999 -9999 -9999 -9999 -9999 -9999 -9999 -9999 -9999 -9999 -9999 -9999 -9999 -9999 -9999 -9999 -9999 -9999 -9999 -9999 -9999 -9999 -9999 -9999 -9999 -9999 -9999 -9999 -9999 -9999 -9999 -9999 -9999 -9999 -9999 -9999 -9999 -9999 -9999 -9999 -9999 -9999 -9999 -9999 -9999 -9999 -9999 -9999 -9999 -9999 -9999 -9999 -9999 -9999 -9999 -9999 -9999 -9999 -9999 -9999 -9999 -9999 -9999 -9999 -9999 -9999 -9999 -9999 -9999 -9999 -9999 -9999 -9999 -9999 -9999 -9999 -9999 -9999 -9999 -9999 -9999 -9999 -9999 -9999 -9999 -9999 -9999 -9999 -9999 -9999 -9999 -9999 -9999 -9999 -9999 -9999 -9999 -9999 -9999 -9999 -9999 -9999 -9999 -9999 -9999 -9999 -9999 -9999 -9999 -9999 -9999 -9999 -9999 -9999 -9999 -9999 -9999 -9999 -9999 -9999 -9999 -9999 -9999 -9999 -9999 -9999 -9999 -9999 -9999 -9999 0.425760477781296 0.493307948112488 0.434885710477829 0.435113161802292 0.424590468406677 0.414084553718567 0.401234567165375 0.417496263980865 0.537348687648773 0.539290249347687 0.514394998550415 0.561766564846039 0.556509912014008 0.544945180416107 0.568309187889099 0.559290945529938 0.583798944950104 0.581548869609833 0.573775112628937 0.607028961181641 0.61403876543045 0.617261588573456 0.644375205039978 0.689354956150055 0.703590273857117 0.688750863075256 0.693767011165619 0.720507144927979 0.735376298427582 0.811086535453796 0.799888610839844 0.81455671787262 0.761627912521362 0.767930328845978 0.776716768741608 0.815950810909271 0.780394613742828 0.721833944320679 0.690906941890717 0.657789766788483 0.643928647041321 0.690463960170746 0.710580408573151 0.721578896045685 0.751342296600342 0.734264850616455 0.642993748188019 0.651615977287292 0.652151703834534 0.605685830116272 0.638665080070496 0.622859954833984 0.558161616325378 0.472957909107208 0.458674371242523 0.527451872825623 0.538402438163757 0.484540849924088 0.554622173309326 0.614566147327423 0.659457921981812 0.673554599285126 0.685056984424591 0.707231521606445 0.71981954574585 0.668949842453003 0.630716681480408 0.663811326026917 0.666815996170044 0.557525634765625 0.542736411094666 0.539297759532928 0.526020526885986 0.468360185623169 0.369410932064056 0.352063208818436 0.326473534107208 0.308433026075363 0.347898870706558 0.37046480178833 0.402089923620224 0.48578816652298 0.547473013401031 0.528068780899048 0.641851007938385 0.71939343214035 0.765249490737915 0.791177213191986 0.769091963768005 0.807575881481171 0.810129940509796 0.811754822731018 0.806172966957092 0.773650646209717 0.766401708126068 0.754562854766846 0.744547247886658 0.738588750362396 0.728056669235229 0.728725552558899 0.804585933685303 0.803131997585297 0.801447212696075 0.801067173480988 0.800565242767334 0.800779461860657 0.800938844680786 0.801310122013092 0.801765084266663 0.80185204744339 0.802527248859406 0.802146792411804 0.802236318588257 0.801410615444183 0.80117130279541 0.800441026687622 0.800164401531219 0.79996657371521 0.799551725387573 0.799368739128113 0.798910617828369 -9999 -9999 -9999 -9999 -9999 -9999 -9999 -9999 -9999 -9999 -9999 -9999 -9999 -9999 -9999 -9999 -9999 -9999 -9999 -9999 -9999 -9999 -9999 -9999 -9999 -9999 -9999 -9999 -9999 -9999 -9999 -9999 -9999 -9999 -9999 -9999 -9999 -9999 -9999 -9999 -9999 -9999 -9999 -9999 -9999 -9999 -9999 -9999 -9999 -9999 -9999 -9999 -9999 -9999 -9999 -9999 -9999 -9999 -9999 -9999 -9999 -9999 -9999 -9999 -9999 -9999 -9999 -9999 -9999 -9999 -9999 -9999 -9999 -9999 -9999 -9999 -9999 -9999 -9999
-9999 -9999 -9999 -9999 -9999 -9999 -9999 -9999 -9999 -9999 -9999 -9999 -9999 -9999 -9999 -9999 -9999 -9999 -9999 -9999 -9999 -9999 -9999 -9999 -9999 -9999 -9999 -9999 -9999 -9999 -9999 -9999 -9999 -9999 -9999 -9999 -9999 -9999 -9999 -9999 -9999 -9999 -9999 -9999 -9999 -9999 -9999 -9999 -9999 -9999 -9999 -9999 -9999 -9999 -9999 -9999 -9999 -9999 -9999 -9999 -9999 -9999 -9999 -9999 -9999 -9999 -9999 -9999 -9999 -9999 -9999 -9999 -9999 -9999 -9999 -9999 -9999 -9999 -9999 -9999 -9999 -9999 -9999 -9999 -9999 -9999 -9999 -9999 -9999 -9999 -9999 -9999 -9999 -9999 -9999 -9999 -9999 -9999 -9999 -9999 -9999 -9999 -9999 -9999 -9999 -9999 -9999 -9999 -9999 -9999 -9999 -9999 -9999 -9999 -9999 -9999 -9999 -9999 -9999 -9999 -9999 -9999 -9999 -9999 -9999 -9999 -9999 -9999 -9999 -9999 -9999 -9999 -9999 -9999 -9999 -9999 -9999 -9999 -9999 -9999 -9999 -9999 -9999 -9999 -9999 -9999 -9999 -9999 -9999 -9999 -9999 -9999 -9999 -9999 0.410944849252701 0.409486800432205 0.411922574043274 0.416382491588593 0.420440912246704 0.452702164649963 0.427543014287949 0.493674576282501 0.440892398357391 0.446812063455582 0.44447448849678 0.452721029520035 0.467760533094406 0.490653842687607 0.523470878601074 0.546733438968658 0.534841477870941 0.565498769283295 0.579907119274139 0.588549613952637 0.580094337463379 0.571583449840546 0.589588224887848 0.590657889842987 0.585844874382019 0.585811495780945 0.628544747829437 0.662463903427124 0.641610085964203 0.659498155117035 0.682571113109589 0.721272945404053 0.736467719078064 0.795388579368591 0.765129029750824 0.805414736270905 0.792119443416595 0.80931830406189 0.779317259788513 0.781795084476471 0.766361117362976 0.815214335918427 0.763418972492218 0.717779338359833 0.681561946868896 0.652939677238464 0.657316565513611 0.668234527111053 0.673307836055756 0.645577967166901 0.718510806560516 0.672858774662018 0.581716060638428 0.585153639316559 0.560457348823547 0.532023549079895 0.556179583072662 0.537442803382874 0.473066300153732 0.482773959636688 0.527503967285156 0.589841067790985 0.582677245140076 0.541956901550293 0.604667127132416 0.659995675086975 0.655990719795227 0.614783942699432 0.660625874996185 0.629323899745941 0.609727144241333 0.598847627639771 0.515107691287994 0.566204309463501 0.643167197704315 0.520211040973663 0.435807168483734 0.428822219371796 0.435570925474167 0.390979051589966 0.389994353055954 0.420707702636719 0.371058851480484 0.387089908123016 0.430375218391418 0.460114628076553 0.469343811273575 0.558317482471466 0.594845056533813 0.559527397155762 0.628246366977692 0.673629581928253 0.728886783123016 0.80784547328949 0.808974206447601 0.809910893440247 0.811907410621643 0.806154370307922 0.786934792995453 0.78205019235611 0.766401708126068 0.7570880651474 0.751560091972351 0.739787101745605 0.731705725193024 0.73227196931839 0.80678117275238 0.805267691612244 0.803160905838013 0.801358103752136 0.801067471504211 0.800882697105408 0.801082670688629 0.801395833492279 0.801823079586029 0.802080154418945 0.802007138729095 0.802146196365356 0.801809370517731 0.801404356956482 0.800777494907379 0.800308048725128 0.80003559589386 0.79983526468277 0.799528658390045 0.799318075180054 0.798234641551971 -9999 -9999 -9999 -9999 -9999 -9999 -9999 -9999 -9999 -9999 -9999 -9999 -9999 -9999 -9999 -9999 -9999 -9999 -9999 -9999 -9999 -9999 -9999 -9999 -9999 -9999 -9999 -9999 -9999 -9999 -9999 -9999 -9999 -9999 -9999 -9999 -9999 -9999 -9999 -9999 -9999 -9999 -9999 -9999 -9999 -9999 -9999 -9999 -9999 -9999 -9999 -9999 -9999 -9999 -9999 -9999 -9999 -9999 -9999 -9999 -9999 -9999 -9999 -9999 -9999 -9999 -9999 -9999 -9999 -9999 -9999 -9999 -9999 -9999 -9999 -9999 -9999 -9999 -9999
-9999 -9999 -9999 -9999 -9999 -9999 -9999 -9999 -9999 -9999 -9999 -9999 -9999 -9999 -9999 -9999 -9999 -9999 -9999 -9999 -9999 -9999 -9999 -9999 -9999 -9999 -9999 -9999 -9999 -9999 -9999 -9999 -9999 -9999 -9999 -9999 -9999 -9999 -9999 -9999 -9999 -9999 -9999 -9999 -9999 -9999 -9999 -9999 -9999 -9999 -9999 -9999 -9999 -9999 -9999 -9999 -9999 -9999 -9999 -9999 -9999 -9999 -9999 -9999 -9999 -9999 -9999 -9999 -9999 -9999 -9999 -9999 -9999 -9999 -9999 -9999 -9999 -9999 -9999 -9999 -9999 -9999 -9999 -9999 -9999 -9999 -9999 -9999 -9999 -9999 -9999 -9999 -9999 -9999 -9999 -9999 -9999 -9999 -9999 -9999 -9999 -9999 -9999 -9999 -9999 -9999 -9999 -9999 -9999 -9999 -9999 -9999 -9999 -9999 -9999 -9999 -9999 -9999 -9999 -9999 -9999 -9999 -9999 -9999 -9999 -9999 -9999 -9999 -9999 -9999 -9999 -9999 -9999 -9999 -9999 -9999 -9999 -9999 -9999 -9999 -9999 -9999 -9999 -9999 -9999 -9999 -9999 -9999 -9999 -9999 -9999 -9999 -9999 0.410156965255737 0.409722030162811 0.413264721632004 0.420071691274643 0.419944643974304 0.45925110578537 0.496357053518295 0.496280401945114 0.471433162689209 0.464307278394699 0.474966943264008 0.467734545469284 0.469093203544617 0.482246339321136 0.49443906545639 0.527974307537079 0.557768404483795 0.552425503730774 0.566057503223419 0.586238145828247 0.588692367076874 0.574771106243134 0.602226614952087 0.596340656280518 0.596410989761353 0.60673326253891 0.628376603126526 0.661103546619415 0.683517515659332 0.669624984264374 0.687401354312897 0.736095905303955 0.751066386699677 0.790290832519531 0.804401516914368 0.796386420726776 0.795486450195312 0.803599655628204 0.814720213413239 0.815024733543396 0.814396858215332 0.812920749187469 0.791624069213867 0.808214724063873 0.775803685188293 0.728569328784943 0.678912341594696 0.645111441612244 0.611486554145813 0.586284160614014 0.618784964084625 0.69182950258255 0.599550485610962 0.500523746013641 0.48476654291153 0.48147052526474 0.466067790985107 0.464840739965439 0.445853739976883 0.436207801103592 0.502668797969818 0.595857620239258 0.605239868164062 0.631243705749512 0.643066167831421 0.642399311065674 0.621578216552734 0.573306977748871 0.522622644901276 0.587926805019379 0.525635957717896 0.483770370483398 0.480739563703537 0.485826075077057 0.580504894256592 0.641714990139008 0.531836986541748 0.464544385671616 0.452434718608856 0.423876851797104 0.415261745452881 0.427586853504181 0.461009293794632 0.475230276584625 0.481380730867386 0.494940847158432 0.52576732635498 0.558359622955322 0.640593230724335 0.615901231765747 0.614638149738312 0.691813588142395 0.735867440700531 0.73023921251297 0.78735738992691 0.809469640254974 0.812075853347778 0.812815546989441 0.800095558166504 0.811698317527771 0.811244070529938 0.787681639194489 0.774193167686462 0.809567332267761 0.775623619556427 0.789776206016541 0.806993007659912 0.807974517345428 0.806321680545807 0.804073750972748 0.802755355834961 0.801888525485992 0.802053153514862 0.801050543785095 0.801250755786896 0.801594197750092 0.801719605922699 0.801981031894684 0.801814496517181 0.801597416400909 0.80115157365799 0.80051577091217 0.80028623342514 0.800061643123627 0.799790263175964 0.799477696418762 0.799336731433868 0.799137055873871 -9999 -9999 -9999 -9999 -9999 -9999 -9999 -9999 -9999 -9999 -9999 -9999 -9999 -9999 -9999 -9999 -9999 -9999 -9999 -9999 -9999 -9999 -9999 -9999 -9999 -9999 -9999 -9999 -9999 -9999 -9999 -9999 -9999 -9999 -9999 -9999 -9999 -9999 -9999 -9999 -9999 -9999 -9999 -9999 -9999 -9999 -9999 -9999 -9999 -9999 -9999 -9999 -9999 -9999 -9999 -9999 -9999 -9999 -9999 -9999 -9999 -9999 -9999 -9999 -9999 -9999 -9999 -9999 -9999 -9999 -9999 -9999 -9999 -9999 -9999 -9999 -9999 -9999 -9999
-9999 -9999 -9999 -9999 -9999 -9999 -9999 -9999 -9999 -9999 -9999 -9999 -9999 -9999 -9999 -9999 -9999 -9999 -9999 -9999 -9999 -9999 -9999 -9999 -9999 -9999 -9999 -9999 -9999 -9999 -9999 -9999 -9999 -9999 -9999 -9999 -9999 -9999 -9999 -9999 -9999 -9999 -9999 -9999 -9999 -9999 -9999 -9999 -9999 -9999 -9999 -9999 -9999 -9999 -9999 -9999 -9999 -9999 -9999 -9999 -9999 -9999 -9999 -9999 -9999 -9999 -9999 -9999 -9999 -9999 -9999 -9999 -9999 -9999 -9999 -9999 -9999 -9999 -9999 -9999 -9999 -9999 -9999 -9999 -9999 -9999 -9999 -9999 -9999 -9999 -9999 -9999 -9999 -9999 -9999 -9999 -9999 -9999 -9999 -9999 -9999 -9999 -9999 -9999 -9999 -9999 -9999 -9999 -9999 -9999 -9999 -9999 -9999 -9999 -9999 -9999 -9999 -9999 -9999 -9999 -9999 -9999 -9999 -9999 -9999 -9999 -9999 -9999 -9999 -9999 -9999 -9999 -9999 -9999 -9999 -9999 -9999 -9999 -9999 -9999 -9999 -9999 -9999 -9999 -9999 -9999 -9999 -9999 -9999 -9999 -9999 -9999 0.410819113254547 0.412391394376755 0.413384526968002 0.419575780630112 0.446483492851257 0.459615468978882 0.46808260679245 0.46475875377655 0.470688283443451 0.507699489593506 0.486630469560623 0.491898119449615 0.480868548154831 0.474058449268341 0.49972802400589 0.520881831645966 0.529783070087433 0.556942820549011 0.564027607440948 0.574776232242584 0.595830917358398 0.588489472866058 0.572131633758545 0.601892352104187 0.594094097614288 0.621565103530884 0.646422982215881 0.646168410778046 0.711151361465454 0.760335564613342 0.736221313476562 0.72805792093277 0.751546919345856 0.804945468902588 0.791904389858246 0.800201058387756 0.812813699245453 0.80862683057785 0.790331482887268 0.759390473365784 0.753747820854187 0.780536413192749 0.810190141201019 0.814559817314148 0.753872632980347 0.76128876209259 0.759324431419373 0.687040567398071 0.609238982200623 0.538965046405792 0.497542053461075 0.551569640636444 0.647495806217194 0.613750398159027 0.573602974414825 0.517234861850739 0.440142840147018 0.390830010175705 0.411956578493118 0.42446181178093 0.471062988042831 0.489136964082718 0.582590043544769 0.526782333850861 0.522346258163452 0.534272313117981 0.557617008686066 0.560447692871094 0.522489666938782 0.469005435705185 0.514936983585358 0.461151152849197 0.407550007104874 0.399229824542999 0.487661242485046 0.547175884246826 0.587481081485748 0.602213680744171 0.556753754615784 0.545591533184052 0.519687116146088 0.494244009256363 0.478436410427094 0.506544232368469 0.479248076677322 0.509666681289673 0.542918086051941 0.56922322511673 0.623708426952362 0.705381453037262 0.648298919200897 0.634909987449646 0.735654950141907 0.80021858215332 0.792705774307251 0.809723854064941 0.81178617477417 0.812379002571106 0.808176875114441 0.799519181251526 0.800978362560272 0.810238003730774 0.808468997478485 0.785536348819733 0.783351302146912 0.779719531536102 0.761879980564117 0.764020621776581 0.805357277393341 0.798095047473907 0.804887712001801 0.804272592067719 0.804067134857178 0.803388357162476 0.802503287792206 0.801706969738007 0.800935983657837 0.801371216773987 0.801862299442291 0.801698446273804 0.801289319992065 0.800995886325836 0.800426840782166 0.800252377986908 0.799922347068787 0.799690246582031 0.799365222454071 0.799282550811768 0.799135804176331 -9999 -9999 -9999 -9999 -9999 -9999 -9999 -9999 -9999 -9999 -9999 -9999 -9999 -9999 -9999 -9999 -9999 -9999 -9999 -9999 -9999 -9999 -9999 -9999 -9999 -9999 -9999 -9999 -9999 -9999 -9999 -9999 -9999 -9999 -9999 -9999 -9999 -9999 -9999 -9999 -9999 -9999 -9999 -9999 -9999 -9999 -9999 -9999 -9999 -9999 -9999 -9999 -9999 -9999 -9999 -9999 -9999 -9999 -9999 -9999 -9999 -9999 -9999 -9999 -9999 -9999 -9999 -9999 -9999 -9999 -9999 -9999 -9999 -9999 -9999 -9999 -9999 -9999 -9999
-9999 -9999 -9999 -9999 -9999 -9999 -9999 -9999 -9999 -9999 -9999 -9999 -9999 -9999 -9999 -9999 -9999 -9999 -9999 -9999 -9999 -9999 -9999 -9999 -9999 -9999 -9999 -9999 -9999 -9999 -9999 -9999 -9999 -9999 -9999 -9999 -9999 -9999 -9999 -9999 -9999 -9999 -9999 -9999 -9999 -9999 -9999 -9999 -9999 -9999 -9999 -9999 -9999 -9999 -9999 -9999 -9999 -9999 -9999 -9999 -9999 -9999 -9999 -9999 -9999 -9999 -9999 -9999 -9999 -9999 -9999 -9999 -9999 -9999 -9999 -9999 -9999 -9999 -9999 -9999 -9999 -9999 -9999 -9999 -9999 -9999 -9999 -9999 -9999 -9999 -9999 -9999 -9999 -9999 -9999 -9999 -9999 -9999 -9999 -9999 -9999 -9999 -9999 -9999 -9999 -9999 -9999 -9999 -9999 -9999 -9999 -9999 -9999 -9999 -9999 -9999 -9999 -9999 -9999 -9999 -9999 -9999 -9999 -9999 -9999 -9999 -9999 -9999 -9999 -9999 -9999 -9999 -9999 -9999 -9999 -9999 -9999 -9999 -9999 -9999 -9999 -9999 -9999 -9999 -9999 -9999 -9999 -9999 -9999 -9999 -9999 0.404871135950089 0.407639920711517 0.41108512878418 0.423788517713547 0.427361458539963 0.452030599117279 0.474122226238251 0.472679555416107 0.467700481414795 0.481020480394363 0.495747655630112 0.489517867565155 0.477546334266663 0.491840481758118 0.475276499986649 0.494676887989044 0.529828369617462 0.541356384754181 0.540968000888824 0.542948842048645 0.562008023262024 0.537722826004028 0.568905830383301 0.588441371917725 0.58214658498764 0.589718163013458 0.602334320545197 0.627602934837341 0.636189758777618 0.662376761436462 0.709071218967438 0.728861510753632 0.756344497203827 0.792425513267517 0.786528766155243 0.78810179233551 0.811485469341278 0.789782822132111 0.769878387451172 0.716956496238708 0.687739968299866 0.731598019599915 0.765605926513672 0.814067125320435 0.813288807868958 0.73048061132431 0.70564728975296 0.672164738178253 0.637274563312531 0.576709091663361 0.48484542965889 0.439925193786621 0.508901298046112 0.563232779502869 0.535341560840607 0.499051511287689 0.510613441467285 0.479070216417313 0.388847947120667 0.440847933292389 0.486868292093277 0.541741967201233 0.591972827911377 0.602510154247284 0.499616175889969 0.426542401313782 0.415842026472092 0.435057461261749 0.441735833883286 0.450688153505325 0.388694643974304 0.376950085163116 0.368305712938309 0.348677843809128 0.348781526088715 0.404484808444977 0.448786497116089 0.523103654384613 0.596622467041016 0.573170602321625 0.53701913356781 0.523883283138275 0.529104232788086 0.510887503623962 0.493968039751053 0.490719109773636 0.490795791149139 0.580189943313599 0.626878678798676 0.678882300853729 0.73126631975174 0.646959364414215 0.687663495540619 0.725067019462585 0.807697892189026 0.810657203197479 0.810969114303589 0.811963200569153 0.812509894371033 0.81083220243454 0.809957087039948 0.794022977352142 0.799269020557404 0.807618916034698 0.730166614055634 0.711014330387115 0.708725571632385 0.69986230134964 0.740049362182617 0.745205938816071 0.755582928657532 0.801572620868683 0.806466102600098 0.806724905967712 0.805653214454651 0.804026961326599 0.801610231399536 0.80043363571167 0.801333904266357 0.80177503824234 0.801470518112183 0.8014195561409 0.800762236118317 0.800395846366882 0.800195157527924 0.799897372722626 0.799627006053925 0.799423515796661 0.799172163009644 0.799129962921143 0.799071967601776 -9999 -9999 -9999 -9999 -9999 -9999 -9999 -9999 -9999 -9999 -9999 -9999 -9999 -9999 -9999 -9999 -9999 -9999 -9999 -9999 -9999 -9999 -9999 -9999 -9999 -9999 -9999 -9999 -9999 -9999 -9999 -9999 -9999 -9999 -9999 -9999 -9999 -9999 -9999 -9999 -9999 -9999 -9999 -9999 -9999 -9999 -9999 -9999 -9999 -9999 -9999 -9999 -9999 -9999 -9999 -9999 -9999 -9999 -9999 -9999 -9999 -9999 -9999 -9999 -9999 -9999 -9999 -9999 -9999 -9999 -9999 -9999 -9999 -9999 -9999 -9999 -9999 -9999
-9999 -9999 -9999 -9999 -9999 -9999 -9999 -9999 -9999 -9999 -9999 -9999 -9999 -9999 -9999 -9999 -9999 -9999 -9999 -9999 -9999 -9999 -9999 -9999 -9999 -9999 -9999 -9999 -9999 -9999 -9999 -9999 -9999 -9999 -9999 -9999 -9999 -9999 -9999 -9999 -9999 -9999 -9999 -9999 -9999 -9999 -9999 -9999 -9999 -9999 -9999 -9999 -9999 -9999 -9999 -9999 -9999 -9999 -9999 -9999 -9999 -9999 -9999 -9999 -9999 -9999 -9999 -9999 -9999 -9999 -9999 -9999 -9999 -9999 -9999 -9999 -9999 -9999 -9999 -9999 -9999 -9999 -9999 -9999 -9999 -9999 -9999 -9999 -9999 -9999 -9999 -9999 -9999 -9999 -9999 -9999 -9999 -9999 -9999 -9999 -9999 -9999 -9999 -9999 -9999 -9999 -9999 -9999 -9999 -9999 -9999 -9999 -9999 -9999 -9999 -9999 -9999 -9999 -9999 -9999 -9999 -9999 -9999 -9999 -9999 -9999 -9999 -9999 -9999 -9999 -9999 -9999 -9999 -9999 -9999 -9999 -9999 -9999 -9999 -9999 -9999 -9999 -9999 -9999 -9999 -9999 -9999 -9999 -9999 -9999 -9999 0.403651922941208 0.415620982646942 0.418634653091431 0.421928524971008 0.434699505567551 0.460344642400742 0.490812182426453 0.484434813261032 0.495555520057678 0.511808514595032 0.513576805591583 0.496072143316269 0.508571207523346 0.491993844509125 0.486464887857437 0.485130161046982 0.505860269069672 0.521748840808868 0.508363783359528 0.526919186115265 0.506746888160706 0.513687312602997 0.563691198825836 0.601738810539246 0.607642948627472 0.625454962253571 0.641201734542847 0.651696622371674 0.697208940982819 0.676363348960876 0.677284002304077 0.738871335983276 0.783155262470245 0.785891830921173 0.757500231266022 0.781209170818329 0.778060078620911 0.739113807678223 0.72675234079361 0.705547273159027 0.738351345062256 0.79049164056778 0.807895958423615 0.810004234313965 0.742226004600525 0.717916369438171 0.686578333377838 0.650983035564423 0.598400056362152 0.498263299465179 0.446756958961487 0.432868838310242 0.404077708721161 0.461035579442978 0.519992768764496 0.495799601078033 0.422311991453171 0.452600985765457 0.393442690372467 0.381615698337555 0.432060599327087 0.467111587524414 0.543897688388824 0.597890555858612 0.5091233253479 0.460633903741837 0.396893948316574 0.355940192937851 0.326079040765762 0.345434010028839 0.354677587747574 0.335602730512619 0.30428621172905 0.342350393533707 0.393905818462372 0.438562303781509 0.513306140899658 0.568754196166992 0.555402636528015 0.459308356046677 0.431547671556473 0.41325056552887 0.496159315109253 0.479414701461792 0.451038479804993 0.440074950456619 0.460072308778763 0.528870582580566 0.621274054050446 0.71780401468277 0.756411135196686 0.69337922334671 0.72745007276535 0.798826634883881 0.809318423271179 0.809883236885071 0.809808075428009 0.810213446617126 0.810554563999176 0.80995100736618 0.811224937438965 0.811621487140656 0.811524033546448 0.810715198516846 0.775123775005341 0.744620978832245 0.725199103355408 0.703297734260559 0.750354886054993 0.760826051235199 0.773066222667694 0.794168770313263 0.807917833328247 0.807919442653656 0.806649088859558 0.805244326591492 0.80407041311264 0.80401748418808 0.803124308586121 0.801979959011078 0.801273047924042 0.800909638404846 0.800516486167908 0.800270199775696 0.800211787223816 0.799891591072083 0.799838364124298 0.799656987190247 0.799302101135254 0.799236178398132 0.799263775348663 -9999 -9999 -9999 -9999 -9999 -9999 -9999 -9999 -9999 -9999 -9999 -9999 -9999 -9999 -9999 -9999 -9999 -9999 -9999 -9999 -9999 -9999 -9999 -9999 -9999 -9999 -9999 -9999 -9999 -9999 -9999 -9999 -9999 -9999 -9999 -9999 -9999 -9999 -9999 -9999 -9999 -9999 -9999 -9999 -9999 -9999 -9999 -9999 -9999 -9999 -9999 -9999 -9999 -9999 -9999 -9999 -9999 -9999 -9999 -9999 -9999 -9999 -9999 -9999 -9999 -9999 -9999 -9999 -9999 -9999 -9999 -9999 -9999 -9999 -9999 -9999 -9999 -9999
-9999 -9999 -9999 -9999 -9999 -9999 -9999 -9999 -9999 -9999 -9999 -9999 -9999 -9999 -9999 -9999 -9999 -9999 -9999 -9999 -9999 -9999 -9999 -9999 -9999 -9999 -9999 -9999 -9999 -9999 -9999 -9999 -9999 -9999 -9999 -9999 -9999 -9999 -9999 -9999 -9999 -9999 -9999 -9999 -9999 -9999 -9999 -9999 -9999 -9999 -9999 -9999 -9999 -9999 -9999 -9999 -9999 -9999 -9999 -9999 -9999 -9999 -9999 -9999 -9999 -9999 -9999 -9999 -9999 -9999 -9999 -9999 -9999 -9999 -9999 -9999 -9999 -9999 -9999 -9999 -9999 -9999 -9999 -9999 -9999 -9999 -9999 -9999 -9999 -9999 -9999 -9999 -9999 -9999 -9999 -9999 -9999 -9999 -9999 -9999 -9999 -9999 -9999 -9999 -9999 -9999 -9999 -9999 -9999 -9999 -9999 -9999 -9999 -9999 -9999 -9999 -9999 -9999 -9999 -9999 -9999 -9999 -9999 -9999 -9999 -9999 -9999 -9999 -9999 -9999 -9999 -9999 -9999 -9999 -9999 -9999 -9999 -9999 -9999 -9999 -9999 -9999 -9999 -9999 -9999 -9999 -9999 -9999 -9999 -9999 0.3914894759655 -9999 0.41420578956604 0.418016523122787 0.422171503305435 0.4349225461483 0.447824954986572 0.4642573595047 0.478618174791336 0.499658942222595 0.505711197853088 0.503554999828339 0.514060437679291 0.490202605724335 0.500808238983154 0.513071537017822 0.493966609239578 0.495246678590775 0.514112710952759 0.492184340953827 0.498343348503113 0.51951390504837 0.535805225372314 0.544529616832733 0.554237842559814 0.593779981136322 0.638229012489319 0.659587800502777 0.696867346763611 0.747226119041443 0.669838011264801 0.708251893520355 0.775597631931305 0.785687148571014 0.762841284275055 0.776074349880219 0.746690690517426 0.711192488670349 0.678916275501251 0.645603477954865 0.652120232582092 0.723512768745422 0.79302304983139 0.761117160320282 0.75880366563797 0.733553171157837 0.655052483081818 0.641814708709717 0.671529829502106 0.611599206924438 0.533704400062561 0.533747732639313 0.506495952606201 0.412113875150681 0.387805283069611 0.42519536614418 0.434841394424438 0.390427857637405 0.385109454393387 0.362265795469284 0.403435170650482 0.432005912065506 0.446735739707947 0.502051889896393 0.594718515872955 0.569873034954071 0.531875312328339 0.448382467031479 0.416987031698227 0.316184252500534 0.265657752752304 0.282297164201736 0.288783550262451 0.27462774515152 0.321701169013977 0.391726762056351 0.472406506538391 0.528060019016266 0.478491991758347 0.48775652050972 0.430281400680542 0.372781813144684 0.372053027153015 0.461124867200851 0.487719893455505 0.425706475973129 0.427591383457184 0.481475949287415 0.519333839416504 0.611270546913147 0.659433007240295 0.754206359386444 0.781132459640503 0.78523850440979 0.809590280056 0.80986088514328 0.807286500930786 0.808004319667816 0.807638645172119 0.80723762512207 0.713060319423676 0.808138489723206 0.810452222824097 0.810269236564636 0.809626400470734 0.810545027256012 0.762116849422455 0.703094482421875 0.713057160377502 0.767441034317017 0.804662764072418 0.809602499008179 0.809751749038696 0.8095982670784 0.808872520923615 0.807510316371918 0.80684357881546 0.807159423828125 0.805529177188873 0.805240154266357 0.804659783840179 0.802990972995758 0.802272021770477 0.802126348018646 0.801742851734161 0.801140129566193 0.80036997795105 0.800258338451385 0.799805641174316 0.799613296985626 0.799449265003204 0.799502670764923 0.79941314458847 -9999 -9999 -9999 -9999 -9999 -9999 -9999 -9999 -9999 -9999 -9999 -9999 -9999 -9999 -9999 -9999 -9999 -9999 -9999 -9999 -9999 -9999 -9999 -9999 -9999 -9999 -9999 -9999 -9999 -9999 -9999 -9999 -9999 -9999 -9999 -9999 -9999 -9999 -9999 -9999 -9999 -9999 -9999 -9999 -9999 -9999 -9999 -9999 -9999 -9999 -9999 -9999 -9999 -9999 -9999 -9999 -9999 -9999 -9999 -9999 -9999 -9999 -9999 -9999 -9999 -9999 -9999 -9999 -9999 -9999 -9999 -9999 -9999 -9999 -9999 -9999 -9999
-9999 -9999 -9999 -9999 -9999 -9999 -9999 -9999 -9999 -9999 -9999 -9999 -9999 -9999 -9999 -9999 -9999 -9999 -9999 -9999 -9999 -9999 -9999 -9999 -9999 -9999 -9999 -9999 -9999 -9999 -9999 -9999 -9999 -9999 -9999 -9999 -9999 -9999 -9999 -9999 -9999 -9999 -9999 -9999 -9999 -9999 -9999 -9999 -9999 -9999 -9999 -9999 -9999 -9999 -9999 -9999 -9999 -9999 -9999 -9999 -9999 -9999 -9999 -9999 -9999 -9999 -9999 -9999 -9999 -9999 -9999 -9999 -9999 -9999 -9999 -9999 -9999 -9999 -9999 -9999 -9999 -9999 -9999 -9999 -9999 -9999 -9999 -9999 -9999 -9999 -9999 -9999 -9999 -9999 -9999 -9999 -9999 -9999 -9999 -9999 -9999 -9999 -9999 -9999 -9999 -9999 -9999 -9999 -9999 -9999 -9999 -9999 -9999 -9999 -9999 -9999 -9999 -9999 -9999 -9999 -9999 -9999 -9999 -9999 -9999 -9999 -9999 -9999 -9999 -9999 -9999 -9999 -9999 -9999 -9999 -9999 -9999 -9999 -9999 -9999 -9999 -9999 -9999 -9999 -9999 -9999 -9999 -9999 -9999 -9999 0.388424009084702 -9999 -9999 0.415904581546783 0.431178510189056 0.433726936578751 0.432961165904999 0.44622066617012 0.452910125255585 0.46843484044075 0.482580751180649 0.493052899837494 0.512308239936829 0.496100455522537 0.503378391265869 0.525351226329803 0.506172716617584 0.51987636089325 0.51591545343399 0.482625186443329 0.50407612323761 0.522637784481049 0.518091380596161 0.548959255218506 0.566574156284332 0.570452451705933 0.618171036243439 0.681733310222626 0.774535894393921 0.767084360122681 0.681365311145782 0.732966482639313 0.804675221443176 0.77438086271286 0.801829278469086 0.773585319519043 0.742712199687958 0.673835813999176 0.566017627716064 0.535554766654968 0.615220308303833 0.687955558300018 0.749928176403046 0.754472374916077 0.675953149795532 0.67424088716507 0.610900163650513 0.669089138507843 0.646960318088531 0.57814621925354 0.56211656332016 0.52668708562851 0.470963686704636 0.47371780872345 0.394737333059311 0.347424477338791 0.382189989089966 0.357691735029221 0.336873978376389 0.349262058734894 0.404311746358871 0.457607805728912 0.517910420894623 0.57032710313797 0.54933375120163 0.45379963517189 0.517729938030243 0.517485380172729 0.409263759851456 0.317533582448959 0.310997873544693 0.298035740852356 0.29442110657692 0.274369150400162 0.335842072963715 0.366298854351044 0.417559742927551 0.479264736175537 0.400717943906784 0.376121670007706 0.384250640869141 0.355357229709625 0.397071480751038 0.475250989198685 0.446075797080994 0.439248889684677 0.506368935108185 0.569090664386749 0.599059641361237 0.620168387889862 0.674073278903961 0.738877058029175 0.807243406772614 0.8094602227211 0.809872090816498 0.808389484882355 0.807715177536011 0.669646799564362 0.621043622493744 0.627779066562653 0.708775460720062 0.808156907558441 0.808684408664703 0.717686355113983 0.696694612503052 0.740579426288605 0.781337082386017 0.72620677947998 0.73829859495163 0.778787076473236 0.780660450458527 0.807548940181732 0.810986995697021 0.808849275112152 0.808706283569336 0.808910489082336 0.798867046833038 0.807328641414642 0.799516439437866 0.807196199893951 0.806155800819397 0.79858386516571 0.803935885429382 0.803872227668762 0.803287863731384 0.803312599658966 0.801255285739899 0.800435483455658 0.800162732601166 0.799811184406281 0.799444377422333 0.79946368932724 0.799497663974762 0.799526453018188 -9999 -9999 -9999 -9999 -9999 -9999 -9999 -9999 -9999 -9999 -9999 -9999 -9999 -9999 -9999 -9999 -9999 -9999 -9999 -9999 -9999 -9999 -9999 -9999 -9999 -9999 -9999 -9999 -9999 -9999 -9999 -9999 -9999 -9999 -9999 -9999 -9999 -9999 -9999 -9999 -9999 -9999 -9999 -9999 -9999 -9999 -9999 -9999 -9999 -9999 -9999 -9999 -9999 -9999 -9999 -9999 -9999 -9999 -9999 -9999 -9999 -9999 -9999 -9999 -9999 -9999 -9999 -9999 -9999 -9999 -9999 -9999 -9999 -9999 -9999 -9999
-9999 -9999 -9999 -9999 -9999 -9999 -9999 -9999 -9999 -9999 -9999 -9999 -9999 -9999 -9999 -9999 -9999 -9999 -9999 -9999 -9999 -9999 -9999 -9999 -9999 -9999 -9999 -9999 -9999 -9999 -9999 -9999 -9999 -9999 -9999 -9999 -9999 -9999 -9999 -9999 -9999 -9999 -9999 -9999 -9999 -9999 -9999 -9999 -9999 -9999 -9999 -9999 -9999 -9999 -9999 -9999 -9999 -9999 -9999 -9999 -9999 -9999 -9999 -9999 -9999 -9999 -9999 -9999 -9999 -9999 -9999 -9999 -9999 -9999 -9999 -9999 -9999 -9999 -9999 -9999 -9999 -9999 -9999 -9999 -9999 -9999 -9999 -9999 -9999 -9999 -9999 -9999 -9999 -9999 -9999 -9999 -9999 -9999 -9999 -9999 -9999 -9999 -9999 -9999 -9999 -9999 -9999 -9999 -9999 -9999 -9999 -9999 -9999 -9999 -9999 -9999 -9999 -9999 -9999 -9999 -9999 -9999 -9999 -9999 -9999 -9999 -9999 -9999 -9999 -9999 -9999 -9999 -9999 -9999 -9999 -9999 -9999 -9999 -9999 -9999 -9999 -9999 -9999 -9999 -9999 -9999 -9999 0.427274376153946 0.376192986965179 0.379383087158203 0.396043390035629 0.467518210411072 0.436746060848236 0.421020656824112 0.438038438558578 0.430305391550064 0.425498455762863 0.438795030117035 0.44577357172966 0.459240704774857 0.469690084457397 0.507781565189362 0.529616594314575 0.526259303092957 0.52181214094162 0.546516299247742 0.526450455188751 0.542247414588928 0.50877046585083 0.500091373920441 0.498001337051392 0.548419654369354 0.572768807411194 0.63904744386673 0.626016139984131 0.628162860870361 0.691937446594238 0.779443681240082 0.793857634067535 0.710000693798065 0.710688710212708 0.776881217956543 0.809205114841461 0.797380149364471 0.800131916999817 0.802694261074066 0.753714025020599 0.668763279914856 0.560396254062653 0.502683579921722 0.571653127670288 0.65443217754364 0.734971821308136 0.762968182563782 0.748783886432648 0.741866111755371 0.718123137950897 0.681331634521484 0.605105698108673 0.519657969474792 0.451273858547211 0.433240830898285 0.3906589448452 0.434459835290909 0.393560349941254 0.322692424058914 0.312553346157074 0.343183100223541 0.411656945943832 0.423129826784134 0.457579582929611 0.537266731262207 0.555764734745026 0.527381718158722 0.45267453789711 0.428854644298553 0.512098968029022 0.464916080236435 0.389521867036819 0.369607180356979 0.373267531394958 0.365341901779175 0.331558525562286 0.272180527448654 0.282737880945206 0.312546819448471 0.381327271461487 0.40420737862587 0.36350679397583 0.308773458003998 0.329400151968002 0.362066030502319 0.424337059259415 0.458786487579346 0.426424115896225 0.464059829711914 0.544933497905731 0.599954605102539 0.672052979469299 0.724336504936218 0.775099039077759 0.789451539516449 0.809302687644958 0.809769868850708 0.808949053287506 0.779119789600372 0.769747912883759 0.600075423717499 0.55697900056839 0.624346852302551 0.658835530281067 0.690587282180786 0.697244882583618 0.671823620796204 0.723102748394012 0.746529996395111 0.77070426940918 0.756886005401611 0.697712898254395 0.704363822937012 0.761469960212708 0.801966309547424 0.800980925559998 0.79982590675354 0.772062599658966 0.809031546115875 0.77872508764267 0.749843060970306 0.767482101917267 0.808430790901184 0.785673975944519 0.744976401329041 0.766256392002106 0.777552366256714 0.78649640083313 0.803295731544495 0.802026510238647 0.80282199382782 0.800620973110199 0.79974627494812 0.799550712108612 0.799266338348389 0.799291729927063 -9999 0.79931777715683 0.798283815383911 -9999 -9999 -9999 -9999 -9999 -9999 -9999 -9999 -9999 -9999 -9999 -9999 -9999 -9999 -9999 -9999 -9999 -9999 -9999 -9999 -9999 -9999 -9999 -9999 -9999 -9999 -9999 -9999 -9999 -9999 -9999 -9999 -9999 -9999 -9999 -9999 -9999 -9999 -9999 -9999 -9999 -9999 -9999 -9999 -9999 -9999 -9999 -9999 -9999 -9999 -9999 -9999 -9999 -9999 -9999 -9999 -9999 -9999 -9999 -9999 -9999 -9999 -9999 -9999 -9999 -9999 -9999 -9999 -9999 -9999 -9999 -9999 -9999 -9999
-9999 -9999 -9999 -9999 -9999 -9999 -9999 -9999 -9999 -9999 -9999 -9999 -9999 -9999 -9999 -9999 -9999 -9999 -9999 -9999 -9999 -9999 -9999 -9999 -9999 -9999 -9999 -9999 -9999 -9999 -9999 -9999 -9999 -9999 -9999 -9999 -9999 -9999 -9999 -9999 -9999 -9999 -9999 -9999 -9999 -9999 -9999 -9999 -9999 -9999 -9999 -9999 -9999 -9999 -9999 -9999 -9999 -9999 -9999 -9999 -9999 -9999 -9999 -9999 -9999 -9999 -9999 -9999 -9999 -9999 -9999 -9999 -9999 -9999 -9999 -9999 -9999 -9999 -9999 -9999 -9999 -9999 -9999 -9999 -9999 -9999 -9999 -9999 -9999 -9999 -9999 -9999 -9999 -9999 -9999 -9999 -9999 -9999 -9999 -9999 -9999 -9999 -9999 -9999 -9999 -9999 -9999 -9999 -9999 -9999 -9999 -9999 -9999 -9999 -9999 -9999 -9999 -9999 -9999 -9999 -9999 -9999 -9999 -9999 -9999 -9999 -9999 -9999 -9999 -9999 -9999 -9999 -9999 -9999 -9999 -9999 -9999 -9999 -9999 -9999 -9999 -9999 -9999 -9999 -9999 -9999 0.421711146831512 0.472417891025543 0.447745978832245 0.379650264978409 0.38936710357666 0.462902575731277 0.460457473993301 0.429386049509048 0.43592169880867 0.468816936016083 0.480349540710449 0.460573762655258 0.458338409662247 0.458872556686401 0.46223396062851 0.482369214296341 0.52616274356842 0.51958966255188 0.547427833080292 0.544711530208588 0.547102212905884 0.545289933681488 0.525482475757599 0.550571501255035 0.568840503692627 0.632403552532196 0.66587245464325 0.673528790473938 0.621342420578003 0.663937449455261 0.746771514415741 0.797392308712006 0.786380589008331 0.708980619907379 0.718507766723633 0.742440342903137 0.764518618583679 0.790376543998718 0.803815960884094 0.801097989082336 0.752111196517944 0.697966456413269 0.624372065067291 0.537801146507263 0.537418246269226 0.607101857662201 0.687430560588837 0.758196949958801 0.695819079875946 0.642950832843781 0.664263486862183 0.647617220878601 0.52458381652832 0.458302438259125 0.377686530351639 0.328997999429703 0.343342989683151 0.390688091516495 0.347534328699112 0.305181711912155 0.289796710014343 0.363369107246399 0.437428325414658 0.475394695997238 0.521026968955994 0.546910226345062 0.476256728172302 0.429726839065552 0.412511110305786 0.39382928609848 0.429235905408859 0.505378782749176 0.470077961683273 0.420622169971466 0.381379425525665 0.353482127189636 0.339025884866714 0.289266675710678 0.202478334307671 0.271460145711899 0.283348470926285 0.3363436460495 0.289799988269806 0.312446743249893 0.335659027099609 0.361828833818436 0.384992897510529 0.436890423297882 0.480192363262177 0.502111852169037 0.538289844989777 0.583305418491364 0.628964185714722 0.68523758649826 0.751288294792175 0.809129357337952 0.809978783130646 0.808769047260284 0.807995557785034 0.728006660938263 0.59124481678009 0.580757737159729 0.540725708007812 0.589853286743164 0.63008725643158 0.649117827415466 0.688303887844086 0.643154323101044 0.656853079795837 0.672699093818665 0.722918033599854 0.746062040328979 0.704854428768158 0.662974238395691 0.703499376773834 0.773820281028748 0.778698563575745 0.767641484737396 0.718466222286224 0.775840699672699 0.798778772354126 0.737647891044617 0.745375275611877 0.730645418167114 0.705003619194031 0.746735036373138 0.771508634090424 0.786216855049133 0.80740213394165 0.805824518203735 0.804681181907654 0.803377151489258 0.800133407115936 0.799956738948822 0.799783647060394 0.79965752363205 0.799533426761627 -9999 -9999 -9999 -9999 -9999 -9999 -9999 -9999 -9999 -9999 -9999 -9999 -9999 -9999 -9999 -9999 -9999 -9999 -9999 -9999 -9999 -9999 -9999 -9999 -9999 -9999 -9999 -9999 -9999 -9999 -9999 -9999 -9999 -9999 -9999 -9999 -9999 -9999 -9999 -9999 -9999 -9999 -9999 -9999 -9999 -9999 -9999 -9999 -9999 -9999 -9999 -9999 -9999 -9999 -9999 -9999 -9999 -9999 -9999 -9999 -9999 -9999 -9999 -9999 -9999 -9999 -9999 -9999 -9999 -9999 -9999 -9999 -9999 -9999 -9999 -9999 -9999
-9999 -9999 -9999 -9999 -9999 -9999 -9999 -9999 -9999 -9999 -9999 -9999 -9999 -9999 -9999 -9999 -9999 -9999 -9999 -9999 -9999 -9999 -9999 -9999 -9999 -9999 -9999 -9999 -9999 -9999 -9999 -9999 -9999 -9999 -9999 -9999 -9999 -9999 -9999 -9999 -9999 -9999 -9999 -9999 -9999 -9999 -9999 -9999 -9999 -9999 -9999 -9999 -9999 -9999 -9999 -9999 -9999 -9999 -9999 -9999 -9999 -9999 -9999 -9999 -9999 -9999 -9999 -9999 -9999 -9999 -9999 -9999 -9999 -9999 -9999 -9999 -9999 -9999 -9999 -9999 -9999 -9999 -9999 -9999 -9999 -9999 -9999 -9999 -9999 -9999 -9999 -9999 -9999 -9999 -9999 -9999 -9999 -9999 -9999 -9999 -9999 -9999 -9999 -9999 -9999 -9999 -9999 -9999 -9999 -9999 -9999 -9999 -9999 -9999 -9999 -9999 -9999 -9999 -9999 -9999 -9999 -9999 -9999 -9999 -9999 -9999 -9999 -9999 -9999 -9999 -9999 -9999 -9999 -9999 -9999 -9999 -9999 -9999 -9999 -9999 -9999 -9999 -9999 -9999 -9999 0.355118662118912 0.441114634275436 0.475255489349365 0.487519472837448 0.382692068815231 0.389285176992416 0.466739326715469 0.458679586648941 0.467107266187668 0.457070469856262 0.442133128643036 0.499986469745636 0.496918261051178 0.471459031105042 0.471174657344818 0.468191683292389 0.47369384765625 0.528352200984955 0.505319595336914 0.519755303859711 0.5090052485466 0.504322409629822 0.506778120994568 0.52968156337738 0.534148514270782 0.588333368301392 0.635415971279144 0.697303354740143 0.656068801879883 0.667610764503479 0.714030206203461 0.787227392196655 0.796638548374176 0.768573701381683 0.725980579853058 0.786371827125549 0.802738964557648 0.799236118793488 0.758803129196167 0.724710822105408 0.788713395595551 0.710638105869293 0.604981422424316 0.58297997713089 0.513533115386963 0.5446697473526 0.623449206352234 0.714709222316742 0.750582337379456 0.646009802818298 0.544386029243469 0.601397335529327 0.639136433601379 0.526873290538788 0.455182731151581 0.380785882472992 0.32083123922348 0.305629521608353 0.319863587617874 0.296535283327103 0.294453412294388 0.324734449386597 0.36303523182869 0.424824863672256 0.504808485507965 0.457298547029495 0.44056960940361 0.442189544439316 0.397352486848831 0.33325383067131 0.360677748918533 0.421717792749405 0.495961248874664 0.412164241075516 0.369652926921844 0.306352078914642 0.291451185941696 0.284109681844711 0.248105779290199 0.255293637514114 0.255896389484406 0.206373155117035 0.27263268828392 0.289074629545212 0.357155203819275 0.391951322555542 0.392988741397858 0.405201584100723 0.485261142253876 0.569041907787323 0.596689760684967 0.626714885234833 0.680968999862671 0.715023100376129 0.734625995159149 0.807444870471954 0.80897855758667 0.807606220245361 0.759745001792908 0.788732349872589 0.733590960502625 0.600130975246429 0.527622282505035 0.568510174751282 0.520293056964874 0.551426827907562 0.59811669588089 0.650906145572662 0.595518410205841 0.567238092422485 0.612424194812775 0.685270547866821 0.703103065490723 0.654342472553253 0.61980152130127 0.702842533588409 0.767351865768433 0.737523078918457 0.70219349861145 0.696899831295013 0.755860269069672 0.769730627536774 0.771825432777405 0.720069587230682 0.638254404067993 0.642658531665802 0.71210253238678 0.771275758743286 0.794242680072784 0.783560693264008 0.80642569065094 0.805511653423309 0.803637266159058 0.787254452705383 0.800209105014801 0.800055384635925 0.801366448402405 0.801213920116425 0.801903247833252 0.802749156951904 -9999 -9999 -9999 -9999 -9999 -9999 -9999 -9999 -9999 -9999 -9999 -9999 -9999 -9999 -9999 -9999 -9999 -9999 -9999 -9999 -9999 -9999 -9999 -9999 -9999 -9999 -9999 -9999 -9999 -9999 -9999 -9999 -9999 -9999 -9999 -9999 -9999 -9999 -9999 -9999 -9999 -9999 -9999 -9999 -9999 -9999 -9999 -9999 -9999 -9999 -9999 -9999 -9999 -9999 -9999 -9999 -9999 -9999 -9999 -9999 -9999 -9999 -9999 -9999 -9999 -9999 -9999 -9999 -9999 -9999 -9999 -9999 -9999 -9999 -9999
-9999 -9999 -9999 -9999 -9999 -9999 -9999 -9999 -9999 -9999 -9999 -9999 -9999 -9999 -9999 -9999 -9999 -9999 -9999 -9999 -9999 -9999 -9999 -9999 -9999 -9999 -9999 -9999 -9999 -9999 -9999 -9999 -9999 -9999 -9999 -9999 -9999 -9999 -9999 -9999 -9999 -9999 -9999 -9999 -9999 -9999 -9999 -9999 -9999 -9999 -9999 -9999 -9999 -9999 -9999 -9999 -9999 -9999 -9999 -9999 -9999 -9999 -9999 -9999 -9999 -9999 -9999 -9999 -9999 -9999 -9999 -9999 -9999 -9999 -9999 -9999 -9999 -9999 -9999 -9999 -9999 -9999 -9999 -9999 -9999 -9999 -9999 -9999 -9999 -9999 -9999 -9999 -9999 -9999 -9999 -9999 -9999 -9999 -9999 -9999 -9999 -9999 -9999 -9999 -9999 -9999 -9999 -9999 -9999 -9999 -9999 -9999 -9999 -9999 -9999 -9999 -9999 -9999 -9999 -9999 -9999 -9999 -9999 -9999 -9999 -9999 -9999 -9999 -9999 -9999 -9999 -9999 -9999 -9999 -9999 -9999 -9999 -9999 -9999 -9999 -9999 -9999 -9999 -9999 -9999 0.356838196516037 0.429892420768738 0.462301284074783 0.491058170795441 0.44206291437149 0.389034599065781 0.453266233205795 0.491318821907043 0.511156737804413 0.499468058347702 0.493493586778641 0.485980093479156 0.500485360622406 0.474070131778717 0.484811305999756 0.482765048742294 0.481934696435928 0.491565406322479 0.489821046590805 0.493819385766983 0.515398740768433 0.521025478839874 0.533681571483612 0.564549624919891 0.635650217533112 0.679119110107422 0.652504801750183 0.623524785041809 0.657164335250854 0.707889795303345 0.764265894889832 0.786550879478455 0.803500115871429 0.754867255687714 0.760793566703796 0.806014955043793 0.746529877185822 0.725043714046478 0.71234792470932 0.681173384189606 0.762895226478577 0.708916485309601 0.623777389526367 0.526955664157867 0.517686665058136 0.579712808132172 0.64224761724472 0.731009960174561 0.69900780916214 0.592877447605133 0.489293813705444 0.529822468757629 0.595181524753571 0.544177114963531 0.475202769041061 0.438668251037598 0.359208256006241 0.332161486148834 0.28153184056282 0.300926327705383 0.335531681776047 0.38021531701088 0.398524075746536 0.460418522357941 0.468798756599426 0.408258050680161 0.34519562125206 0.394340246915817 0.379897207021713 0.303874969482422 0.320842385292053 0.379640847444534 0.425838649272919 0.45628559589386 0.407161027193069 0.348988264799118 0.357415229082108 0.296551018953323 0.279793322086334 0.314079761505127 0.259865909814835 0.275483965873718 0.313876122236252 0.341133087873459 0.360698401927948 0.430765450000763 0.481007605791092 0.514638423919678 0.49279510974884 0.522402822971344 0.622591614723206 0.705676198005676 0.765853464603424 0.769222497940063 0.798267066478729 0.807924687862396 0.783366441726685 0.718838393688202 0.687177896499634 0.744164109230042 0.750290870666504 0.628317177295685 0.514746487140656 0.559603214263916 0.544355690479279 0.54494720697403 0.603796601295471 0.61033171415329 0.549259603023529 0.578952312469482 0.631308138370514 0.654080152511597 0.611790955066681 0.619297921657562 0.604157686233521 0.696232080459595 0.736566066741943 0.685579836368561 0.62860369682312 0.64558482170105 0.679057121276855 0.685527384281158 0.707796633243561 0.70727926492691 0.63404780626297 0.669715702533722 0.723084509372711 0.743054389953613 0.74015349149704 0.73317289352417 0.76215386390686 0.805451452732086 0.786596298217773 0.801040828227997 0.800428807735443 0.800683975219727 0.801725208759308 0.801871955394745 0.801538944244385 0.802418053150177 -9999 -9999 -9999 -9999 -9999 -9999 -9999 -9999 -9999 -9999 -9999 -9999 -9999 -9999 -9999 -9999 -9999 -9999 -9999 -9999 -9999 -9999 -9999 -9999 -9999 -9999 -9999 -9999 -9999 -9999 -9999 -9999 -9999 -9999 -9999 -9999 -9999 -9999 -9999 -9999 -9999 -9999 -9999 -9999 -9999 -9999 -9999 -9999 -9999 -9999 -9999 -9999 -9999 -9999 -9999 -9999 -9999 -9999 -9999 -9999 -9999 -9999 -9999 -9999 -9999 -9999 -9999 -9999 -9999 -9999 -9999 -9999 -9999 -9999 -9999
-9999 -9999 -9999 -9999 -9999 -9999 -9999 -9999 -9999 -9999 -9999 -9999 -9999 -9999 -9999 -9999 -9999 -9999 -9999 -9999 -9999 -9999 -9999 -9999 -9999 -9999 -9999 -9999 -9999 -9999 -9999 -9999 -9999 -9999 -9999 -9999 -9999 -9999 -9999 -9999 -9999 -9999 -9999 -9999 -9999 -9999 -9999 -9999 -9999 -9999 -9999 -9999 -9999 -9999 -9999 -9999 -9999 -9999 -9999 -9999 -9999 -9999 -9999 -9999 -9999 -9999 -9999 -9999 -9999 -9999 -9999 -9999 -9999 -9999 -9999 -9999 -9999 -9999 -9999 -9999 -9999 -9999 -9999 -9999 -9999 -9999 -9999 -9999 -9999 -9999 -9999 -9999 -9999 -9999 -9999 -9999 -9999 -9999 -9999 -9999 -9999 -9999 -9999 -9999 -9999 -9999 -9999 -9999 -9999 -9999 -9999 -9999 -9999 -9999 -9999 -9999 -9999 -9999 -9999 -9999 -9999 -9999 -9999 -9999 -9999 -9999 -9999 -9999 -9999 -9999 -9999 -9999 -9999 -9999 -9999 -9999 -9999 -9999 -9999 -9999 -9999 -9999 -9999 -9999 -9999 0.40654444694519 0.432741671800613 0.493808716535568 0.496244728565216 0.450049877166748 0.426558554172516 0.462720781564713 0.508333623409271 0.537372231483459 0.541208684444427 0.536899626255035 0.48944017291069 0.487536430358887 0.496447622776031 0.507299184799194 0.49601611495018 0.491652637720108 0.527531921863556 0.522889375686646 0.53472626209259 0.529883325099945 0.549304842948914 0.578858137130737 0.631697058677673 0.711938142776489 0.702215909957886 0.698164045810699 0.623810231685638 0.6900395154953 0.748026251792908 0.79515278339386 0.770635008811951 0.795159161090851 0.759309947490692 0.805841684341431 0.789421677589417 0.693657875061035 0.640763401985168 0.632159650325775 0.727413296699524 0.722394287586212 0.632424592971802 0.614564657211304 0.518287599086761 0.544519245624542 0.605450570583344 0.680700898170471 0.719840407371521 0.651565134525299 0.550836980342865 0.459718018770218 0.433646887540817 0.485586941242218 0.453963428735733 0.465751856565475 0.405173540115356 0.369490653276443 0.340910494327545 0.293676853179932 0.314590036869049 0.355422019958496 0.401991993188858 0.435825318098068 0.430392026901245 0.407695472240448 0.338272988796234 0.280801117420197 0.323681384325027 0.297595798969269 0.308908820152283 0.35259822010994 0.393102556467056 0.400332897901535 0.432436347007751 0.417564004659653 0.434996098279953 0.401841163635254 0.342163652181625 0.348129212856293 0.314735054969788 0.313991278409958 0.34216171503067 0.336980611085892 0.323219358921051 0.340497404336929 0.369832724332809 0.447708964347839 0.555905818939209 0.612744688987732 0.58355313539505 0.612577259540558 0.739678263664246 0.71700918674469 0.720651030540466 0.789283692836761 0.790336906909943 0.751456260681152 0.672765135765076 0.624996066093445 0.665370941162109 0.660376310348511 0.608393311500549 0.565631508827209 0.483185142278671 0.515439629554749 0.518930494785309 0.567788541316986 0.517841339111328 0.492583900690079 0.540578126907349 0.540453314781189 0.590222179889679 0.529695332050323 0.549067497253418 0.624706983566284 0.680811107158661 0.659223258495331 0.598091900348663 0.651884138584137 0.672270238399506 0.631041884422302 0.625802099704742 0.634121477603912 0.646078705787659 0.613836646080017 0.651202976703644 0.704707026481628 0.684295356273651 0.633567154407501 0.656822264194489 0.710570096969604 0.783736765384674 0.72419548034668 0.769168734550476 0.801599979400635 0.80094975233078 0.801892757415771 0.801164209842682 0.80067902803421 -9999 -9999 -9999 -9999 -9999 -9999 -9999 -9999 -9999 -9999 -9999 -9999 -9999 -9999 -9999 -9999 -9999 -9999 -9999 -9999 -9999 -9999 -9999 -9999 -9999 -9999 -9999 -9999 -9999 -9999 -9999 -9999 -9999 -9999 -9999 -9999 -9999 -9999 -9999 -9999 -9999 -9999 -9999 -9999 -9999 -9999 -9999 -9999 -9999 -9999 -9999 -9999 -9999 -9999 -9999 -9999 -9999 -9999 -9999 -9999 -9999 -9999 -9999 -9999 -9999 -9999 -9999 -9999 -9999 -9999 -9999 -9999 -9999 -9999 -9999 -9999
-9999 -9999 -9999 -9999 -9999 -9999 -9999 -9999 -9999 -9999 -9999 -9999 -9999 -9999 -9999 -9999 -9999 -9999 -9999 -9999 -9999 -9999 -9999 -9999 -9999 -9999 -9999 -9999 -9999 -9999 -9999 -9999 -9999 -9999 -9999 -9999 -9999 -9999 -9999 -9999 -9999 -9999 -9999 -9999 -9999 -9999 -9999 -9999 -9999 -9999 -9999 -9999 -9999 -9999 -9999 -9999 -9999 -9999 -9999 -9999 -9999 -9999 -9999 -9999 -9999 -9999 -9999 -9999 -9999 -9999 -9999 -9999 -9999 -9999 -9999 -9999 -9999 -9999 -9999 -9999 -9999 -9999 -9999 -9999 -9999 -9999 -9999 -9999 -9999 -9999 -9999 -9999 -9999 -9999 -9999 -9999 -9999 -9999 -9999 -9999 -9999 -9999 -9999 -9999 -9999 -9999 -9999 -9999 -9999 -9999 -9999 -9999 -9999 -9999 -9999 -9999 -9999 -9999 -9999 -9999 -9999 -9999 -9999 -9999 -9999 -9999 -9999 -9999 -9999 -9999 -9999 -9999 -9999 -9999 -9999 -9999 -9999 -9999 -9999 -9999 -9999 -9999 -9999 -9999 0.397380173206329 0.425641447305679 0.481884986162186 0.516760349273682 0.501247704029083 0.45121106505394 0.436522275209427 0.476687729358673 0.49910044670105 0.53119283914566 0.545529663562775 0.535999357700348 0.51123321056366 0.515202462673187 0.509575486183167 0.506122410297394 0.494213551282883 0.509861707687378 0.516651153564453 0.52306193113327 0.541587114334106 0.541517376899719 0.552261412143707 0.610986828804016 0.6752108335495 0.740350663661957 0.753742575645447 0.660808742046356 0.663135468959808 0.726625323295593 0.791855096817017 0.774220526218414 0.788739264011383 0.788835823535919 0.805363953113556 0.750963509082794 0.751883208751678 0.699613153934479 0.61119532585144 0.63047993183136 0.736663818359375 0.634268879890442 0.529296875 0.508762657642365 0.483570992946625 0.558015942573547 0.635093629360199 0.647841572761536 0.687383770942688 0.628918409347534 0.518053531646729 0.462388932704926 0.461212813854218 0.430567115545273 0.407466143369675 0.408034950494766 0.369539499282837 0.357938051223755 0.328514069318771 0.268569022417068 0.304470807313919 0.349397718906403 0.390775293111801 0.42205348610878 0.398896366357803 0.371343731880188 0.343898206949234 0.284944802522659 0.263935834169388 0.272233366966248 0.3374043405056 0.39677169919014 0.417764633893967 0.401376903057098 0.378389865159988 0.3497054874897 0.394814729690552 0.443072289228439 0.421508103609085 0.374867230653763 0.353040963411331 0.345554709434509 0.303815990686417 0.305858850479126 0.335394620895386 0.39293360710144 0.42698535323143 0.433079063892365 0.511807084083557 0.584785878658295 0.651565432548523 0.699614346027374 0.760236501693726 0.707431495189667 0.705075562000275 0.783474326133728 0.754515051841736 0.779020011425018 0.720648229122162 0.638734042644501 0.578496158123016 0.57173091173172 0.541653275489807 0.549105644226074 0.485218435525894 0.502546310424805 0.49039214849472 0.479044258594513 0.478017717599869 0.47558656334877 0.487900048494339 0.474892646074295 0.482122749090195 0.508953928947449 0.476057350635529 0.551157414913177 0.59328019618988 0.603927493095398 0.618714988231659 0.646030306816101 0.686666429042816 0.647232294082642 0.652245104312897 0.624315798282623 0.616065800189972 0.582668900489807 0.571612358093262 0.657392799854279 0.621328830718994 0.577874302864075 0.634481489658356 0.717302441596985 0.732979834079742 0.695819437503815 0.753565311431885 0.800244510173798 0.79999440908432 0.800791501998901 0.800077080726624 0.800327122211456 0.801155030727386 -9999 -9999 -9999 -9999 -9999 -9999 -9999 -9999 -9999 -9999 -9999 -9999 -9999 -9999 -9999 -9999 -9999 -9999 -9999 -9999 -9999 -9999 -9999 -9999 -9999 -9999 -9999 -9999 -9999 -9999 -9999 -9999 -9999 -9999 -9999 -9999 -9999 -9999 -9999 -9999 -9999 -9999 -9999 -9999 -9999 -9999 -9999 -9999 -9999 -9999 -9999 -9999 -9999 -9999 -9999 -9999 -9999 -9999 -9999 -9999 -9999 -9999 -9999 -9999 -9999 -9999 -9999 -9999 -9999 -9999 -9999 -9999 -9999 -9999 -9999
-9999 -9999 -9999 -9999 -9999 -9999 -9999 -9999 -9999 -9999 -9999 -9999 -9999 -9999 -9999 -9999 -9999 -9999 -9999 -9999 -9999 -9999 -9999 -9999 -9999 -9999 -9999 -9999 -9999 -9999 -9999 -9999 -9999 -9999 -9999 -9999 -9999 -9999 -9999 -9999 -9999 -9999 -9999 -9999 -9999 -9999 -9999 -9999 -9999 -9999 -9999 -9999 -9999 -9999 -9999 -9999 -9999 -9999 -9999 -9999 -9999 -9999 -9999 -9999 -9999 -9999 -9999 -9999 -9999 -9999 -9999 -9999 -9999 -9999 -9999 -9999 -9999 -9999 -9999 -9999 -9999 -9999 -9999 -9999 -9999 -9999 -9999 -9999 -9999 -9999 -9999 -9999 -9999 -9999 -9999 -9999 -9999 -9999 -9999 -9999 -9999 -9999 -9999 -9999 -9999 -9999 -9999 -9999 -9999 -9999 -9999 -9999 -9999 -9999 -9999 -9999 -9999 -9999 -9999 -9999 -9999 -9999 -9999 -9999 -9999 -9999 -9999 -9999 -9999 -9999 -9999 -9999 -9999 -9999 -9999 -9999 -9999 -9999 -9999 -9999 -9999 -9999 -9999 -9999 0.405838429927826 0.426917731761932 0.484950631856918 0.533116161823273 0.517139256000519 0.456631660461426 0.448287546634674 0.45908060669899 0.500227332115173 0.527696013450623 0.545524418354034 0.566070914268494 0.553216099739075 0.547897577285767 0.511224567890167 0.503209471702576 0.493973821401596 0.544343292713165 0.503342926502228 0.541168808937073 0.513711750507355 0.551414489746094 0.620074331760406 0.672565460205078 0.739890396595001 0.739152371883392 0.716857254505157 0.654278457164764 0.707075834274292 0.768951177597046 0.771585285663605 0.755729019641876 0.805629432201385 0.798287570476532 0.79002183675766 0.719435214996338 0.666167020797729 0.639579176902771 0.555734932422638 0.655278861522675 0.706125140190125 0.589653074741364 0.50976300239563 0.46313339471817 0.485538721084595 0.55472058057785 0.54499888420105 0.556657373905182 0.667639791965485 0.62444281578064 0.598748683929443 0.578877508640289 0.535129904747009 0.527486741542816 0.505995392799377 0.500567972660065 0.446052312850952 0.382339626550674 0.315622955560684 0.275361478328705 0.314322769641876 0.354430466890335 0.382666260004044 0.395769119262695 0.322664588689804 0.28995954990387 0.310381382703781 0.288509726524353 0.202523350715637 0.205742791295052 0.304022043943405 0.384773910045624 0.342281967401505 0.299452722072601 0.297182738780975 0.303175806999207 0.389306634664536 0.434682577848434 0.404091715812683 0.365999311208725 0.338621020317078 0.321705222129822 0.305998980998993 0.296909153461456 0.365706145763397 0.442398369312286 0.501969814300537 0.551526665687561 0.585690319538116 0.595912337303162 0.704798698425293 0.746317744255066 0.769101500511169 0.729158282279968 0.660073578357697 0.752292811870575 0.753211259841919 0.739388167858124 0.749951958656311 0.645140528678894 0.566254556179047 0.537780940532684 0.531257212162018 0.530063927173615 0.509659230709076 0.44251424074173 0.513929545879364 0.47022145986557 0.424855321645737 0.393016844987869 0.413416087627411 0.472352415323257 0.50031989812851 0.464658439159393 0.51453173160553 0.568709433078766 0.595574796199799 0.625502526760101 0.612486839294434 0.615437567234039 0.638867974281311 0.672061681747437 0.679493188858032 0.680461645126343 0.649413168430328 0.618356287479401 0.536651968955994 0.596868216991425 0.563607394695282 0.525510549545288 0.598519742488861 0.624086678028107 0.644917488098145 0.645688593387604 0.693010747432709 0.738177120685577 0.778642475605011 0.79996657371521 0.764230310916901 0.797541618347168 0.800985872745514 -9999 -9999 -9999 -9999 -9999 -9999 -9999 -9999 -9999 -9999 -9999 -9999 -9999 -9999 -9999 -9999 -9999 -9999 -9999 -9999 -9999 -9999 -9999 -9999 -9999 -9999 -9999 -9999 -9999 -9999 -9999 -9999 -9999 -9999 -9999 -9999 -9999 -9999 -9999 -9999 -9999 -9999 -9999 -9999 -9999 -9999 -9999 -9999 -9999 -9999 -9999 -9999 -9999 -9999 -9999 -9999 -9999 -9999 -9999 -9999 -9999 -9999 -9999 -9999 -9999 -9999 -9999 -9999 -9999 -9999 -9999 -9999 -9999 -9999 -9999
-9999 -9999 -9999 -9999 -9999 -9999 -9999 -9999 -9999 -9999 -9999 -9999 -9999 -9999 -9999 -9999 -9999 -9999 -9999 -9999 -9999 -9999 -9999 -9999 -9999 -9999 -9999 -9999 -9999 -9999 -9999 -9999 -9999 -9999 -9999 -9999 -9999 -9999 -9999 -9999 -9999 -9999 -9999 -9999 -9999 -9999 -9999 -9999 -9999 -9999 -9999 -9999 -9999 -9999 -9999 -9999 -9999 -9999 -9999 -9999 -9999 -9999 -9999 -9999 -9999 -9999 -9999 -9999 -9999 -9999 -9999 -9999 -9999 -9999 -9999 -9999 -9999 -9999 -9999 -9999 -9999 -9999 -9999 -9999 -9999 -9999 -9999 -9999 -9999 -9999 -9999 -9999 -9999 -9999 -9999 -9999 -9999 -9999 -9999 -9999 -9999 -9999 -9999 -9999 -9999 -9999 -9999 -9999 -9999 -9999 -9999 -9999 -9999 -9999 -9999 -9999 -9999 -9999 -9999 -9999 -9999 -9999 -9999 -9999 -9999 -9999 -9999 -9999 -9999 -9999 -9999 -9999 -9999 -9999 -9999 -9999 -9999 -9999 -9999 -9999 -9999 -9999 -9999 0.394949495792389 0.43082532286644 0.476237058639526 0.462745070457458 0.493073672056198 0.498335957527161 0.440903902053833 0.483832687139511 0.481029033660889 0.486958295106888 0.514138877391815 0.556938469409943 0.572139203548431 0.580412805080414 0.556226015090942 0.510946810245514 0.504410326480865 0.505435228347778 0.548566699028015 0.516638934612274 0.540284037590027 0.52921187877655 0.5825355052948 0.683592438697815 0.7443767786026 0.774737596511841 0.749464273452759 0.671439826488495 0.700295388698578 0.771679818630219 0.780965566635132 0.737460672855377 0.768868923187256 0.799206435680389 0.774930655956268 0.71831214427948 0.693165600299835 0.626587927341461 0.564185321331024 0.604429483413696 0.675343453884125 0.668657183647156 0.628227889537811 0.600998222827911 0.550336718559265 0.472040116786957 0.436244904994965 0.47217720746994 0.588633596897125 0.634063601493835 0.620246350765228 0.617928087711334 0.597591876983643 0.597102582454681 0.545582056045532 0.527055621147156 0.490656137466431 0.414791166782379 0.376747876405716 0.321713864803314 0.267592877149582 0.258794844150543 0.296891778707504 0.342810243368149 0.38032591342926 0.338369369506836 0.285101234912872 0.244513601064682 0.198385059833527 0.197204053401947 0.205809593200684 0.306330472230911 0.340516656637192 0.287696242332458 0.253883123397827 0.274954408407211 0.31786447763443 0.365140348672867 0.39751997590065 0.408740907907486 0.360692590475082 0.287441670894623 0.254286587238312 0.25949364900589 0.2821384370327 0.342790007591248 0.364383488893509 0.438903361558914 0.576773703098297 0.6374631524086 0.686471521854401 0.747675955295563 0.688926935195923 0.719871163368225 0.664088606834412 0.630739688873291 0.696415662765503 0.741560697555542 0.711868345737457 0.725628852844238 0.694876909255981 0.617004454135895 0.602612674236298 0.568251430988312 0.512856721878052 0.418071180582047 0.427605658769608 0.476148009300232 0.411312192678452 0.359935909509659 0.415762633085251 0.4598328769207 0.456419765949249 0.501602649688721 0.531342804431915 0.555394172668457 0.52403461933136 0.557789504528046 0.595380783081055 0.513516902923584 0.523229539394379 0.586252391338348 0.607357442378998 0.671768307685852 0.676067471504211 0.589343428611755 0.560596108436584 0.494137912988663 0.516042649745941 0.515913426876068 0.495825082063675 0.525092899799347 0.603698372840881 0.671581566333771 0.674544453620911 0.706206560134888 0.749775469303131 0.743076622486115 0.769231617450714 0.76095187664032 0.73748117685318 0.800028324127197 -9999 -9999 -9999 -9999 -9999 -9999 -9999 -9999 -9999 -9999 -9999 -9999 -9999 -9999 -9999 -9999 -9999 -9999 -9999 -9999 -9999 -9999 -9999 -9999 -9999 -9999 -9999 -9999 -9999 -9999 -9999 -9999 -9999 -9999 -9999 -9999 -9999 -9999 -9999 -9999 -9999 -9999 -9999 -9999 -9999 -9999 -9999 -9999 -9999 -9999 -9999 -9999 -9999 -9999 -9999 -9999 -9999 -9999 -9999 -9999 -9999 -9999 -9999 -9999 -9999 -9999 -9999 -9999 -9999 -9999 -9999 -9999 -9999 -9999 -9999
-9999 -9999 -9999 -9999 -9999 -9999 -9999 -9999 -9999 -9999 -9999 -9999 -9999 -9999 -9999 -9999 -9999 -9999 -9999 -9999 -9999 -9999 -9999 -9999 -9999 -9999 -9999 -9999 -9999 -9999 -9999 -9999 -9999 -9999 -9999 -9999 -9999 -9999 -9999 -9999 -9999 -9999 -9999 -9999 -9999 -9999 -9999 -9999 -9999 -9999 -9999 -9999 -9999 -9999 -9999 -9999 -9999 -9999 -9999 -9999 -9999 -9999 -9999 -9999 -9999 -9999 -9999 -9999 -9999 -9999 -9999 -9999 -9999 -9999 -9999 -9999 -9999 -9999 -9999 -9999 -9999 -9999 -9999 -9999 -9999 -9999 -9999 -9999 -9999 -9999 -9999 -9999 -9999 -9999 -9999 -9999 -9999 -9999 -9999 -9999 -9999 -9999 -9999 -9999 -9999 -9999 -9999 -9999 -9999 -9999 -9999 -9999 -9999 -9999 -9999 -9999 -9999 -9999 -9999 -9999 -9999 -9999 -9999 -9999 -9999 -9999 -9999 -9999 -9999 -9999 -9999 -9999 -9999 -9999 -9999 -9999 -9999 -9999 -9999 -9999 -9999 -9999 -9999 0.401387125253677 0.469106882810593 0.479676723480225 0.457864314317703 0.4610455930233 0.483019202947617 0.446803510189056 0.503623187541962 0.532890498638153 0.51424765586853 0.534959852695465 0.584962487220764 0.574680268764496 0.587831437587738 0.54164457321167 0.506653010845184 0.511689066886902 0.506689012050629 0.551584661006927 0.500712394714355 0.531647861003876 0.573206901550293 0.649850845336914 0.683305144309998 0.750500679016113 0.778617382049561 0.730643272399902 0.668858885765076 0.716394603252411 0.771579146385193 0.779205799102783 0.736755013465881 0.775432169437408 0.77712482213974 0.71972781419754 0.677930533885956 0.604424834251404 0.536043226718903 0.550800204277039 0.573310017585754 0.617683351039886 0.60485178232193 0.55659419298172 0.516656279563904 0.519626319408417 0.44550022482872 0.377127766609192 0.46764799952507 0.563229858875275 0.549047112464905 0.494652301073074 0.475055575370789 0.485827773809433 0.533616244792938 0.499581038951874 0.431041061878204 0.444227010011673 0.439706474542618 0.358936071395874 0.286636173725128 0.248232215642929 0.247646942734718 0.285975843667984 0.276164025068283 0.322874993085861 0.360462784767151 0.306209027767181 0.251212030649185 0.256848990917206 0.24635823071003 0.199955970048904 0.251944065093994 0.275590419769287 0.201961636543274 0.209580466151237 0.270648896694183 0.254502087831497 0.275514274835587 0.354836612939835 0.393771141767502 0.337026625871658 0.326441705226898 0.287365525960922 0.251470953226089 0.277243971824646 0.358820676803589 0.421037077903748 0.482255190610886 0.511801719665527 0.569273412227631 0.690827310085297 0.717282891273499 0.639593422412872 0.612565636634827 0.611485064029694 0.594043612480164 0.689326703548431 0.669874370098114 0.642662346363068 0.608192622661591 0.65138703584671 0.657093405723572 0.544816255569458 0.529894292354584 0.463830202817917 0.378145545721054 0.425149768590927 0.393257021903992 0.35698527097702 0.368065893650055 0.434819728136063 0.42838442325592 0.427464723587036 0.4692562520504 0.473443210124969 0.533663868904114 0.457431375980377 0.497403025627136 0.550971806049347 0.498546808958054 0.46462145447731 0.545548260211945 0.64631861448288 0.65841269493103 0.605751931667328 0.601366281509399 0.555016100406647 0.501334965229034 0.46112847328186 0.561126530170441 0.564151346683502 0.562960624694824 0.666081190109253 0.737124979496002 0.761140763759613 0.738455772399902 0.800297558307648 0.787538111209869 0.717113435268402 0.709430634975433 0.734211146831512 0.79986160993576 -9999 -9999 -9999 -9999 -9999 -9999 -9999 -9999 -9999 -9999 -9999 -9999 -9999 -9999 -9999 -9999 -9999 -9999 -9999 -9999 -9999 -9999 -9999 -9999 -9999 -9999 -9999 -9999 -9999 -9999 -9999 -9999 -9999 -9999 -9999 -9999 -9999 -9999 -9999 -9999 -9999 -9999 -9999 -9999 -9999 -9999 -9999 -9999 -9999 -9999 -9999 -9999 -9999 -9999 -9999 -9999 -9999 -9999 -9999 -9999 -9999 -9999 -9999 -9999 -9999 -9999 -9999 -9999 -9999 -9999 -9999 -9999 -9999 -9999 -9999
-9999 -9999 -9999 -9999 -9999 -9999 -9999 -9999 -9999 -9999 -9999 -9999 -9999 -9999 -9999 -9999 -9999 -9999 -9999 -9999 -9999 -9999 -9999 -9999 -9999 -9999 -9999 -9999 -9999 -9999 -9999 -9999 -9999 -9999 -9999 -9999 -9999 -9999 -9999 -9999 -9999 -9999 -9999 -9999 -9999 -9999 -9999 -9999 -9999 -9999 -9999 -9999 -9999 -9999 -9999 -9999 -9999 -9999 -9999 -9999 -9999 -9999 -9999 -9999 -9999 -9999 -9999 -9999 -9999 -9999 -9999 -9999 -9999 -9999 -9999 -9999 -9999 -9999 -9999 -9999 -9999 -9999 -9999 -9999 -9999 -9999 -9999 -9999 -9999 -9999 -9999 -9999 -9999 -9999 -9999 -9999 -9999 -9999 -9999 -9999 -9999 -9999 -9999 -9999 -9999 -9999 -9999 -9999 -9999 -9999 -9999 -9999 -9999 -9999 -9999 -9999 -9999 -9999 -9999 -9999 -9999 -9999 -9999 -9999 -9999 -9999 -9999 -9999 -9999 -9999 -9999 -9999 -9999 -9999 -9999 -9999 -9999 -9999 -9999 -9999 -9999 -9999 -9999 0.415694773197174 0.442496299743652 0.451487749814987 0.435423463582993 0.450063049793243 0.480623692274094 0.478768467903137 0.474760800600052 0.48230654001236 0.506397545337677 0.546388030052185 0.580686569213867 0.576585531234741 0.571979105472565 0.501664578914642 0.516256749629974 0.519478678703308 0.514803469181061 0.563120603561401 0.516096651554108 0.572238862514496 0.651134014129639 0.698991775512695 0.774359524250031 0.750245273113251 0.784715473651886 0.710411906242371 0.701774537563324 0.728525936603546 0.792808830738068 0.736357390880585 0.732036888599396 0.75215870141983 0.706283688545227 0.683226764202118 0.626678109169006 0.556343674659729 0.467340856790543 0.494934618473053 0.500871062278748 0.530545771121979 0.52080237865448 0.537974238395691 0.43930321931839 0.393707305192947 0.371926665306091 0.351445913314819 0.428490728139877 0.498102515935898 0.45121631026268 0.387562662363052 0.380203187465668 0.446064561605453 0.445283830165863 0.432983309030533 0.400458991527557 0.368773400783539 0.408428639173508 0.384324938058853 0.333477973937988 0.263984322547913 0.241397127509117 0.255755752325058 0.23253433406353 0.285203993320465 0.277644783258438 0.319049000740051 0.307442426681519 0.288518995046616 0.252426773309708 0.197954446077347 0.193654373288155 0.18248476088047 0.193524479866028 0.189919903874397 0.209118664264679 0.280510395765305 0.297344893217087 0.346450001001358 0.388400793075562 0.30610328912735 0.318414032459259 0.328727424144745 0.314255625009537 0.317465037107468 0.370252788066864 0.486054033041 0.563619375228882 0.602529764175415 0.643584668636322 0.712917506694794 0.667824149131775 0.583960831165314 0.52300488948822 0.540292322635651 0.576322734355927 0.638321399688721 0.57384330034256 0.553108155727386 0.519558966159821 0.584738254547119 0.616002440452576 0.537273049354553 0.51663738489151 0.426953077316284 0.330189734697342 0.368927985429764 0.318208456039429 0.330083012580872 0.357386589050293 0.405770629644394 0.420001059770584 0.420274078845978 0.418707400560379 0.489917755126953 0.484672337770462 0.450245201587677 0.496182054281235 0.493049263954163 0.493214577436447 0.441618621349335 0.537809014320374 0.59938907623291 0.678104341030121 0.669594347476959 0.64263254404068 0.611212849617004 0.590934813022614 0.508208572864532 0.607322871685028 0.585986018180847 0.529122173786163 0.623302459716797 0.728434443473816 0.789685726165771 0.779111444950104 0.800399661064148 0.799732327461243 0.761694848537445 0.787186861038208 0.799655795097351 -9999 -9999 -9999 -9999 -9999 -9999 -9999 -9999 -9999 -9999 -9999 -9999 -9999 -9999 -9999 -9999 -9999 -9999 -9999 -9999 -9999 -9999 -9999 -9999 -9999 -9999 -9999 -9999 -9999 -9999 -9999 -9999 -9999 -9999 -9999 -9999 -9999 -9999 -9999 -9999 -9999 -9999 -9999 -9999 -9999 -9999 -9999 -9999 -9999 -9999 -9999 -9999 -9999 -9999 -9999 -9999 -9999 -9999 -9999 -9999 -9999 -9999 -9999 -9999 -9999 -9999 -9999 -9999 -9999 -9999 -9999 -9999 -9999 -9999 -9999 -9999
-9999 -9999 -9999 -9999 -9999 -9999 -9999 -9999 -9999 -9999 -9999 -9999 -9999 -9999 -9999 -9999 -9999 -9999 -9999 -9999 -9999 -9999 -9999 -9999 -9999 -9999 -9999 -9999 -9999 -9999 -9999 -9999 -9999 -9999 -9999 -9999 -9999 -9999 -9999 -9999 -9999 -9999 -9999 -9999 -9999 -9999 -9999 -9999 -9999 -9999 -9999 -9999 -9999 -9999 -9999 -9999 -9999 -9999 -9999 -9999 -9999 -9999 -9999 -9999 -9999 -9999 -9999 -9999 -9999 -9999 -9999 -9999 -9999 -9999 -9999 -9999 -9999 -9999 -9999 -9999 -9999 -9999 -9999 -9999 -9999 -9999 -9999 -9999 -9999 -9999 -9999 -9999 -9999 -9999 -9999 -9999 -9999 -9999 -9999 -9999 -9999 -9999 -9999 -9999 -9999 -9999 -9999 -9999 -9999 -9999 -9999 -9999 -9999 -9999 -9999 -9999 -9999 -9999 -9999 -9999 -9999 -9999 -9999 -9999 -9999 -9999 -9999 -9999 -9999 -9999 -9999 -9999 -9999 -9999 -9999 -9999 -9999 -9999 -9999 -9999 -9999 -9999 0.384782344102859 0.422124624252319 0.424949645996094 0.437614142894745 0.428057730197906 0.447273552417755 0.476964890956879 0.519243180751801 0.526734590530396 0.511102080345154 0.501354992389679 0.538289546966553 0.574828326702118 0.561191499233246 0.503708899021149 0.510762631893158 0.524413228034973 0.52404123544693 0.522765696048737 0.583777010440826 0.553247094154358 0.624256610870361 0.705482661724091 0.774091064929962 0.798273205757141 0.796736836433411 0.764396607875824 0.701692521572113 0.739726483821869 0.79198831319809 0.792635321617126 0.763215720653534 0.706947088241577 0.710228443145752 0.65728372335434 0.60466468334198 0.568970501422882 0.507404148578644 0.431236803531647 0.394455879926682 0.425072640180588 0.415364414453506 0.425716310739517 0.479374557733536 0.436933040618896 0.347611606121063 0.319778293371201 0.368876188993454 0.40609735250473 0.407088041305542 0.429095953702927 0.359646648168564 0.332052558660507 0.370773404836655 0.414438635110855 0.366938501596451 0.369433671236038 0.330570071935654 0.343461215496063 0.323627084493637 0.309619784355164 0.256821393966675 0.200216814875603 0.190993145108223 0.190621957182884 0.199720770120621 0.202081620693207 0.285337507724762 0.267135828733444 0.240700945258141 0.256028771400452 0.234761133790016 0.190757393836975 0.16618324816227 0.163474723696709 0.188111573457718 0.258737325668335 0.347621709108353 0.374423384666443 0.37065577507019 0.349775344133377 0.280410498380661 0.264254838228226 0.29169762134552 0.284991234540939 0.362841814756393 0.424658596515656 0.498679280281067 0.513814747333527 0.602725028991699 0.691136419773102 0.69699901342392 0.62558513879776 0.523812055587769 0.469676703214645 0.487155586481094 0.563878953456879 0.560650646686554 0.536647260189056 0.464460909366608 0.418239772319794 0.483467221260071 0.5426966547966 0.50914067029953 0.416251480579376 0.330739855766296 0.280647754669189 0.289932548999786 0.281225740909576 0.292849540710449 0.320956140756607 0.329749286174774 0.393512308597565 0.455073058605194 0.44971489906311 0.461979508399963 0.421634376049042 0.42480331659317 0.470139503479004 0.44715604186058 0.424811094999313 0.422906368970871 0.551680743694305 0.594807684421539 0.627080500125885 0.679448246955872 0.689598917961121 0.686102211475372 0.673546850681305 0.574137270450592 0.650700747966766 0.652952194213867 0.564834713935852 0.5810267329216 0.691985249519348 0.789100706577301 0.802185893058777 0.800832808017731 0.800212025642395 -9999 -9999 -9999 -9999 -9999 -9999 -9999 -9999 -9999 -9999 -9999 -9999 -9999 -9999 -9999 -9999 -9999 -9999 -9999 -9999 -9999 -9999 -9999 -9999 -9999 -9999 -9999 -9999 -9999 -9999 -9999 -9999 -9999 -9999 -9999 -9999 -9999 -9999 -9999 -9999 -9999 -9999 -9999 -9999 -9999 -9999 -9999 -9999 -9999 -9999 -9999 -9999 -9999 -9999 -9999 -9999 -9999 -9999 -9999 -9999 -9999 -9999 -9999 -9999 -9999 -9999 -9999 -9999 -9999 -9999 -9999 -9999 -9999 -9999 -9999 -9999 -9999 -9999 -9999
-9999 -9999 -9999 -9999 -9999 -9999 -9999 -9999 -9999 -9999 -9999 -9999 -9999 -9999 -9999 -9999 -9999 -9999 -9999 -9999 -9999 -9999 -9999 -9999 -9999 -9999 -9999 -9999 -9999 -9999 -9999 -9999 -9999 -9999 -9999 -9999 -9999 -9999 -9999 -9999 -9999 -9999 -9999 -9999 -9999 -9999 -9999 -9999 -9999 -9999 -9999 -9999 -9999 -9999 -9999 -9999 -9999 -9999 -9999 -9999 -9999 -9999 -9999 -9999 -9999 -9999 -9999 -9999 -9999 -9999 -9999 -9999 -9999 -9999 -9999 -9999 -9999 -9999 -9999 -9999 -9999 -9999 -9999 -9999 -9999 -9999 -9999 -9999 -9999 -9999 -9999 -9999 -9999 -9999 -9999 -9999 -9999 -9999 -9999 -9999 -9999 -9999 -9999 -9999 -9999 -9999 -9999 -9999 -9999 -9999 -9999 -9999 -9999 -9999 -9999 -9999 -9999 -9999 -9999 -9999 -9999 -9999 -9999 -9999 -9999 -9999 -9999 -9999 -9999 -9999 -9999 -9999 -9999 -9999 -9999 -9999 -9999 -9999 -9999 -9999 -9999 -9999 0.389705717563629 0.419060409069061 0.410129547119141 0.418623119592667 0.437286674976349 0.457600831985474 0.474880427122116 0.496196866035461 0.547835469245911 0.553398609161377 0.526409685611725 0.530718088150024 0.566539168357849 0.518343448638916 0.510002732276917 0.522999286651611 0.531209707260132 0.534568607807159 0.539957344532013 0.624398767948151 0.615318715572357 0.693366467952728 0.751241564750671 0.798996686935425 0.771309792995453 0.795775353908539 0.736099243164062 0.725891172885895 0.767408967018127 0.788451969623566 0.737616717815399 0.74414724111557 0.698130369186401 0.643238723278046 0.605448544025421 0.531741380691528 0.489530235528946 0.432082414627075 0.351258426904678 0.313008964061737 0.358251303434372 0.364045590162277 0.343491971492767 0.406875640153885 0.366955131292343 0.298734992742538 0.253214329481125 0.294919013977051 0.290498465299606 0.330610483884811 0.374725908041 0.328293442726135 0.272127538919449 0.294238746166229 0.320078790187836 0.281661629676819 0.266338139772415 0.276595652103424 0.275048106908798 0.209745287895203 0.253477305173874 0.194916114211082 0.173822641372681 0.163506552577019 0.161400780081749 0.153857514262199 0.178796544671059 0.259296029806137 0.256721615791321 0.18889257311821 0.176950082182884 0.171194106340408 0.148045241832733 0.160624131560326 0.191405013203621 0.266477912664413 0.320240557193756 0.36424520611763 0.322474718093872 0.277271687984467 0.315730214118958 0.279768526554108 0.217897534370422 0.260119736194611 0.259318083524704 0.345863431692123 0.409404814243317 0.441653817892075 0.535303711891174 0.643721699714661 0.694795846939087 0.619457304477692 0.584954977035522 0.511949002742767 0.445495456457138 0.491992652416229 0.506520926952362 0.504365682601929 0.526800811290741 0.47116294503212 0.385543495416641 0.418604403734207 0.442462891340256 0.444284737110138 0.350480943918228 0.2604621052742 0.290447980165482 0.283172577619553 0.273312479257584 0.285961240530014 0.309724241495132 0.305862784385681 0.341103494167328 0.410231709480286 0.452080339193344 0.459311664104462 0.396176666021347 0.430945456027985 0.437877744436264 0.459646075963974 0.422506958246231 0.446949690580368 0.518144905567169 0.520124077796936 0.519139528274536 0.601198613643646 0.632352232933044 0.712633848190308 0.693936884403229 0.668737947940826 0.710870862007141 0.61357170343399 0.555748045444489 0.589781105518341 0.699460208415985 0.771016836166382 0.800381660461426 0.79996246099472 0.800258636474609 -9999 -9999 -9999 -9999 -9999 -9999 -9999 -9999 -9999 -9999 -9999 -9999 -9999 -9999 -9999 -9999 -9999 -9999 -9999 -9999 -9999 -9999 -9999 -9999 -9999 -9999 -9999 -9999 -9999 -9999 -9999 -9999 -9999 -9999 -9999 -9999 -9999 -9999 -9999 -9999 -9999 -9999 -9999 -9999 -9999 -9999 -9999 -9999 -9999 -9999 -9999 -9999 -9999 -9999 -9999 -9999 -9999 -9999 -9999 -9999 -9999 -9999 -9999 -9999 -9999 -9999 -9999 -9999 -9999 -9999 -9999 -9999 -9999 -9999 -9999 -9999 -9999 -9999 -9999
-9999 -9999 -9999 -9999 -9999 -9999 -9999 -9999 -9999 -9999 -9999 -9999 -9999 -9999 -9999 -9999 -9999 -9999 -9999 -9999 -9999 -9999 -9999 -9999 -9999 -9999 -9999 -9999 -9999 -9999 -9999 -9999 -9999 -9999 -9999 -9999 -9999 -9999 -9999 -9999 -9999 -9999 -9999 -9999 -9999 -9999 -9999 -9999 -9999 -9999 -9999 -9999 -9999 -9999 -9999 -9999 -9999 -9999 -9999 -9999 -9999 -9999 -9999 -9999 -9999 -9999 -9999 -9999 -9999 -9999 -9999 -9999 -9999 -9999 -9999 -9999 -9999 -9999 -9999 -9999 -9999 -9999 -9999 -9999 -9999 -9999 -9999 -9999 -9999 -9999 -9999 -9999 -9999 -9999 -9999 -9999 -9999 -9999 -9999 -9999 -9999 -9999 -9999 -9999 -9999 -9999 -9999 -9999 -9999 -9999 -9999 -9999 -9999 -9999 -9999 -9999 -9999 -9999 -9999 -9999 -9999 -9999 -9999 -9999 -9999 -9999 -9999 -9999 -9999 -9999 -9999 -9999 -9999 -9999 -9999 -9999 -9999 -9999 -9999 -9999 -9999 0.382211536169052 0.401777654886246 0.4049431681633 0.427791863679886 0.432088702917099 0.439826190471649 0.45952707529068 0.477976530790329 0.50558215379715 0.550430834293365 0.575769662857056 0.558671176433563 0.537476420402527 0.570122838020325 0.521682977676392 0.527686476707458 0.537629902362823 0.549897134304047 0.552567660808563 0.569020330905914 0.636406421661377 0.673063039779663 0.733391642570496 0.786953091621399 0.769016742706299 0.790753364562988 0.772016167640686 0.741212725639343 0.761340916156769 0.778063774108887 0.753591418266296 0.723741590976715 0.671531498432159 0.667092084884644 0.601153552532196 0.534912645816803 0.45463952422142 0.417476773262024 0.359518796205521 0.328501224517822 0.363246142864227 0.337728649377823 0.354086428880692 0.337220162153244 0.308435261249542 0.292568355798721 0.212720543146133 0.181655928492546 0.21039342880249 0.201612770557404 0.277268946170807 0.284388512372971 0.277307331562042 0.273172348737717 0.269491851329803 0.259335398674011 0.199549823999405 0.19790007174015 0.203289493918419 0.189564868807793 0.187618762254715 0.193865180015564 0.191534444689751 0.175030633807182 0.159271478652954 0.13225881755352 0.145804882049561 0.179081752896309 0.238266155123711 0.234710216522217 0.171544671058655 0.14075143635273 0.132276430726051 0.149877607822418 0.195469096302986 0.252877503633499 0.293227791786194 0.343453079462051 0.302781105041504 0.282777070999146 0.199153289198875 0.262800753116608 0.193479269742966 0.198542460799217 0.290168792009354 0.334029406309128 0.364648699760437 0.371215224266052 0.474933177232742 0.554998695850372 0.674332737922668 0.654214143753052 0.60047835111618 0.479534059762955 0.446230232715607 0.410380840301514 0.425485759973526 0.453821986913681 0.425409525632858 0.466865688562393 0.411965161561966 0.375309824943542 0.326149702072144 0.363423198461533 0.369364142417908 0.29261189699173 0.257118493318558 0.2940753698349 0.318422794342041 0.284606695175171 0.300659507513046 0.31048920750618 0.324507892131805 0.317401736974716 0.350276678800583 0.352954506874084 0.356771558523178 0.393223971128464 0.413678377866745 0.396982401609421 0.388791233301163 0.397998124361038 0.416627079248428 0.43402761220932 0.455830216407776 0.437086135149002 0.509493887424469 0.590923190116882 0.735554873943329 0.748099625110626 0.759445011615753 0.729562938213348 0.639116823673248 0.576478481292725 0.585001409053802 0.681562781333923 0.705532610416412 0.758905231952667 0.768811285495758 0.799651682376862 -9999 -9999 -9999 -9999 -9999 -9999 -9999 -9999 -9999 -9999 -9999 -9999 -9999 -9999 -9999 -9999 -9999 -9999 -9999 -9999 -9999 -9999 -9999 -9999 -9999 -9999 -9999 -9999 -9999 -9999 -9999 -9999 -9999 -9999 -9999 -9999 -9999 -9999 -9999 -9999 -9999 -9999 -9999 -9999 -9999 -9999 -9999 -9999 -9999 -9999 -9999 -9999 -9999 -9999 -9999 -9999 -9999 -9999 -9999 -9999 -9999 -9999 -9999 -9999 -9999 -9999 -9999 -9999 -9999 -9999 -9999 -9999 -9999 -9999 -9999 -9999 -9999 -9999 -9999
-9999 -9999 -9999 -9999 -9999 -9999 -9999 -9999 -9999 -9999 -9999 -9999 -9999 -9999 -9999 -9999 -9999 -9999 -9999 -9999 -9999 -9999 -9999 -9999 -9999 -9999 -9999 -9999 -9999 -9999 -9999 -9999 -9999 -9999 -9999 -9999 -9999 -9999 -9999 -9999 -9999 -9999 -9999 -9999 -9999 -9999 -9999 -9999 -9999 -9999 -9999 -9999 -9999 -9999 -9999 -9999 -9999 -9999 -9999 -9999 -9999 -9999 -9999 -9999 -9999 -9999 -9999 -9999 -9999 -9999 -9999 -9999 -9999 -9999 -9999 -9999 -9999 -9999 -9999 -9999 -9999 -9999 -9999 -9999 -9999 -9999 -9999 -9999 -9999 -9999 -9999 -9999 -9999 -9999 -9999 -9999 -9999 -9999 -9999 -9999 -9999 -9999 -9999 -9999 -9999 -9999 -9999 -9999 -9999 -9999 -9999 -9999 -9999 -9999 -9999 -9999 -9999 -9999 -9999 -9999 -9999 -9999 -9999 -9999 -9999 -9999 -9999 -9999 -9999 -9999 -9999 -9999 -9999 -9999 -9999 -9999 -9999 -9999 -9999 -9999 -9999 0.404284775257111 0.41721299290657 0.401939153671265 0.408978134393692 0.417263805866241 0.435108333826065 0.465365678071976 0.48330745100975 0.498519599437714 0.550188481807709 0.587661147117615 0.588565528392792 0.549727261066437 0.572618544101715 0.546085357666016 0.548368871212006 0.552920281887054 0.560238838195801 0.556464314460754 0.603318512439728 0.636001825332642 0.699697852134705 0.762004494667053 0.799691319465637 0.783536493778229 0.792928576469421 0.747530162334442 0.735936939716339 0.78069931268692 0.742286801338196 0.70600152015686 0.708135545253754 0.712776184082031 0.658131897449493 0.570741474628448 0.507022261619568 0.492050230503082 0.461118191480637 0.392762392759323 0.399868905544281 0.45144584774971 0.368754893541336 0.322665512561798 0.298691689968109 0.268447011709213 0.2536241710186 0.194822087883949 0.174371689558029 0.214284718036652 0.257425248622894 0.199988275766373 0.217761620879173 0.274460107088089 0.308149516582489 0.316559195518494 0.280010849237442 0.260713875293732 0.286431878805161 0.272911131381989 0.260831415653229 0.261674225330353 0.265260726213455 0.205454677343369 0.166814029216766 0.148133605718613 0.132570281624794 0.14324688911438 0.156338974833488 0.188772112131119 0.191190347075462 0.148858770728111 0.128260925412178 0.120461732149124 0.133048459887505 0.154428631067276 0.200028255581856 0.295845419168472 0.304638028144836 0.246390298008919 0.199934929609299 0.173191383481026 0.200529783964157 0.184318035840988 0.217242777347565 0.311222016811371 0.397900104522705 0.451851844787598 0.422746151685715 0.49655020236969 0.599100053310394 0.66223531961441 0.587085843086243 0.510608494281769 0.450974225997925 0.379879832267761 0.379505693912506 0.396731823682785 0.381388902664185 0.359367966651917 0.421231716871262 0.368113130331039 0.298464506864548 0.28651949763298 0.322529464960098 0.294191718101501 0.312147319316864 0.314535230398178 0.298456400632858 0.343341737985611 0.291705071926117 0.341619044542313 0.359278619289398 0.398620963096619 0.375231802463531 0.375326186418533 0.365999132394791 0.392133057117462 0.436617493629456 0.41564530134201 0.460527420043945 0.432853072881699 0.420374602079391 0.40907821059227 0.439900755882263 0.435067564249039 0.447777271270752 0.453888714313507 0.553351819515228 0.652096629142761 0.639464914798737 0.699548780918121 0.776661098003387 0.721981346607208 0.698847949504852 0.647288918495178 0.623302936553955 0.645358920097351 0.694944024085999 0.717617332935333 0.799194574356079 0.799506008625031 -9999 -9999 -9999 -9999 -9999 -9999 -9999 -9999 -9999 -9999 -9999 -9999 -9999 -9999 -9999 -9999 -9999 -9999 -9999 -9999 -9999 -9999 -9999 -9999 -9999 -9999 -9999 -9999 -9999 -9999 -9999 -9999 -9999 -9999 -9999 -9999 -9999 -9999 -9999 -9999 -9999 -9999 -9999 -9999 -9999 -9999 -9999 -9999 -9999 -9999 -9999 -9999 -9999 -9999 -9999 -9999 -9999 -9999 -9999 -9999 -9999 -9999 -9999 -9999 -9999 -9999 -9999 -9999 -9999 -9999 -9999 -9999 -9999 -9999 -9999 -9999 -9999 -9999
-9999 -9999 -9999 -9999 -9999 -9999 -9999 -9999 -9999 -9999 -9999 -9999 -9999 -9999 -9999 -9999 -9999 -9999 -9999 -9999 -9999 -9999 -9999 -9999 -9999 -9999 -9999 -9999 -9999 -9999 -9999 -9999 -9999 -9999 -9999 -9999 -9999 -9999 -9999 -9999 -9999 -9999 -9999 -9999 -9999 -9999 -9999 -9999 -9999 -9999 -9999 -9999 -9999 -9999 -9999 -9999 -9999 -9999 -9999 -9999 -9999 -9999 -9999 -9999 -9999 -9999 -9999 -9999 -9999 -9999 -9999 -9999 -9999 -9999 -9999 -9999 -9999 -9999 -9999 -9999 -9999 -9999 -9999 -9999 -9999 -9999 -9999 -9999 -9999 -9999 -9999 -9999 -9999 -9999 -9999 -9999 -9999 -9999 -9999 -9999 -9999 -9999 -9999 -9999 -9999 -9999 -9999 -9999 -9999 -9999 -9999 -9999 -9999 -9999 -9999 -9999 -9999 -9999 -9999 -9999 -9999 -9999 -9999 -9999 -9999 -9999 -9999 -9999 -9999 -9999 -9999 -9999 -9999 -9999 -9999 -9999 -9999 -9999 -9999 -9999 0.403173297643661 0.41618075966835 0.412207245826721 0.415580958127975 0.424013584852219 0.434734880924225 0.451071083545685 0.455272227525711 0.488874763250351 0.540364980697632 0.56123673915863 0.613229393959045 0.600294947624207 0.564094126224518 0.585249245166779 0.575125515460968 0.563396453857422 0.559672832489014 0.556940257549286 0.560314774513245 0.658128976821899 0.676963269710541 0.740372180938721 0.794155478477478 0.782329499721527 0.795944333076477 0.752033472061157 0.719827950000763 0.738205373287201 0.773471176624298 0.756735801696777 0.753373146057129 0.737659454345703 0.696366190910339 0.618316650390625 0.550800859928131 0.524759948253632 0.572427332401276 0.543859302997589 0.447763711214066 0.465766847133636 0.508020758628845 0.412225157022476 0.393553137779236 0.372773170471191 0.350269377231598 0.295550912618637 0.212199047207832 0.217205688357353 0.300537288188934 0.316547960042953 0.285863220691681 0.270285665988922 0.211553677916527 0.277910977602005 0.350017607212067 0.355941921472549 0.32599750161171 0.33928319811821 0.319841980934143 0.314511895179749 0.302486091852188 0.292290210723877 0.256979525089264 0.196186080574989 0.183262497186661 0.164416283369064 0.148695290088654 0.144325107336044 0.153816133737564 0.173313111066818 0.135246574878693 0.129653468728065 0.144754961133003 0.15786899626255 0.176549896597862 0.24995531141758 0.301465302705765 0.26111251115799 0.18257936835289 0.153732940554619 0.149401515722275 0.172406286001205 0.192835614085197 0.273115634918213 0.329487055540085 0.386861771345139 0.423468053340912 0.504702866077423 0.557840526103973 0.617976725101471 0.601206243038177 0.513558864593506 0.453435361385345 0.404817014932632 0.370192021131516 0.347689151763916 0.303867846727371 0.305490076541901 0.344579100608826 0.373057663440704 0.330953419208527 0.274620622396469 0.283648431301117 0.34118863940239 0.353603512048721 0.350176006555557 0.368025988340378 0.310417771339417 0.368933320045471 0.323954999446869 0.344266802072525 0.429020076990128 0.408496558666229 0.424364686012268 0.424596428871155 0.420953869819641 0.460389733314514 0.420612156391144 0.474005728960037 0.489460557699203 0.42818945646286 0.419636815786362 0.466792434453964 0.435000121593475 0.480930209159851 0.442837744951248 0.468824923038483 0.497640341520309 0.538900792598724 0.545257866382599 0.651426196098328 0.748148024082184 0.799048244953156 0.756999492645264 0.712503671646118 0.648880839347839 0.670867204666138 0.722269952297211 0.723021507263184 0.76411110162735 0.781638622283936 -9999 -9999 -9999 -9999 -9999 -9999 -9999 -9999 -9999 -9999 -9999 -9999 -9999 -9999 -9999 -9999 -9999 -9999 -9999 -9999 -9999 -9999 -9999 -9999 -9999 -9999 -9999 -9999 -9999 -9999 -9999 -9999 -9999 -9999 -9999 -9999 -9999 -9999 -9999 -9999 -9999 -9999 -9999 -9999 -9999 -9999 -9999 -9999 -9999 -9999 -9999 -9999 -9999 -9999 -9999 -9999 -9999 -9999 -9999 -9999 -9999 -9999 -9999 -9999 -9999 -9999 -9999 -9999 -9999 -9999 -9999 -9999 -9999 -9999 -9999 -9999 -9999 -9999
-9999 -9999 -9999 -9999 -9999 -9999 -9999 -9999 -9999 -9999 -9999 -9999 -9999 -9999 -9999 -9999 -9999 -9999 -9999 -9999 -9999 -9999 -9999 -9999 -9999 -9999 -9999 -9999 -9999 -9999 -9999 -9999 -9999 -9999 -9999 -9999 -9999 -9999 -9999 -9999 -9999 -9999 -9999 -9999 -9999 -9999 -9999 -9999 -9999 -9999 -9999 -9999 -9999 -9999 -9999 -9999 -9999 -9999 -9999 -9999 -9999 -9999 -9999 -9999 -9999 -9999 -9999 -9999 -9999 -9999 -9999 -9999 -9999 -9999 -9999 -9999 -9999 -9999 -9999 -9999 -9999 -9999 -9999 -9999 -9999 -9999 -9999 -9999 -9999 -9999 -9999 -9999 -9999 -9999 -9999 -9999 -9999 -9999 -9999 -9999 -9999 -9999 -9999 -9999 -9999 -9999 -9999 -9999 -9999 -9999 -9999 -9999 -9999 -9999 -9999 -9999 -9999 -9999 -9999 -9999 -9999 -9999 -9999 -9999 -9999 -9999 -9999 -9999 -9999 -9999 -9999 -9999 -9999 -9999 -9999 -9999 -9999 -9999 -9999 -9999 0.403492629528046 0.410237938165665 0.420657217502594 0.427311629056931 0.431392252445221 0.431390225887299 0.455992132425308 0.476563781499863 0.513359487056732 0.561455190181732 0.59322863817215 0.63295567035675 0.614258706569672 0.580936193466187 0.597891449928284 0.615256428718567 0.553800046443939 0.561289846897125 0.567932605743408 0.578491926193237 0.67504745721817 0.732963383197784 0.779926598072052 0.795745074748993 0.77278333902359 0.790375769138336 0.723280012607574 0.724599838256836 0.779094994068146 0.773370385169983 0.759809553623199 0.757271826267242 0.726639211177826 0.711751997470856 0.647111475467682 0.574611961841583 0.620130777359009 0.611041903495789 0.561093330383301 0.531613767147064 0.542191684246063 0.560700416564941 0.507647037506104 0.471111744642258 0.411974430084229 0.324851363897324 0.318492263555527 0.297818213701248 0.318390548229218 0.376243412494659 0.366471976041794 0.32778126001358 0.220768719911575 0.217261299490929 0.286469787359238 0.355104744434357 0.361991554498672 0.314157426357269 0.290023803710938 0.291668742895126 0.256991773843765 0.252640813589096 0.268999099731445 0.249862611293793 0.238145470619202 0.18796569108963 0.166276499629021 0.138090848922729 0.119520135223866 0.116939216852188 0.141408771276474 0.12571582198143 0.149245202541351 0.177099853754044 0.1944899559021 0.244495287537575 0.277945727109909 0.251110672950745 0.237901031970978 0.168789774179459 0.145830154418945 0.155508860945702 0.212304726243019 0.279503971338272 0.359530687332153 0.37611785531044 0.3879035115242 0.421677619218826 0.496178150177002 0.563109457492828 0.585515141487122 0.518614590167999 0.518606781959534 0.496184647083282 0.401628792285919 0.342524886131287 0.287905365228653 0.214386612176895 0.265623658895493 0.305959135293961 0.29718205332756 0.272314518690109 0.276015073060989 0.311869114637375 0.332989305257797 0.389736264944077 0.413749635219574 0.40242999792099 0.356857806444168 0.398832052946091 0.355395078659058 0.349613547325134 0.404633194208145 0.434682071208954 0.434720635414124 0.479489833116531 0.441560178995132 0.46347114443779 0.46792671084404 0.514798998832703 0.556930899620056 0.480087429285049 0.493509143590927 0.502944529056549 0.483179181814194 0.483944475650787 0.441867291927338 0.490190029144287 0.512153267860413 0.540900528430939 0.59883439540863 0.65574038028717 0.703187227249146 0.795970439910889 0.80200469493866 0.728568017482758 0.751720130443573 0.745049297809601 0.795350432395935 0.717363297939301 0.749457478523254 0.799132168292999 -9999 -9999 -9999 -9999 -9999 -9999 -9999 -9999 -9999 -9999 -9999 -9999 -9999 -9999 -9999 -9999 -9999 -9999 -9999 -9999 -9999 -9999 -9999 -9999 -9999 -9999 -9999 -9999 -9999 -9999 -9999 -9999 -9999 -9999 -9999 -9999 -9999 -9999 -9999 -9999 -9999 -9999 -9999 -9999 -9999 -9999 -9999 -9999 -9999 -9999 -9999 -9999 -9999 -9999 -9999 -9999 -9999 -9999 -9999 -9999 -9999 -9999 -9999 -9999 -9999 -9999 -9999 -9999 -9999 -9999 -9999 -9999 -9999 -9999 -9999 -9999 -9999 -9999
-9999 -9999 -9999 -9999 -9999 -9999 -9999 -9999 -9999 -9999 -9999 -9999 -9999 -9999 -9999 -9999 -9999 -9999 -9999 -9999 -9999 -9999 -9999 -9999 -9999 -9999 -9999 -9999 -9999 -9999 -9999 -9999 -9999 -9999 -9999 -9999 -9999 -9999 -9999 -9999 -9999 -9999 -9999 -9999 -9999 -9999 -9999 -9999 -9999 -9999 -9999 -9999 -9999 -9999 -9999 -9999 -9999 -9999 -9999 -9999 -9999 -9999 -9999 -9999 -9999 -9999 -9999 -9999 -9999 -9999 -9999 -9999 -9999 -9999 -9999 -9999 -9999 -9999 -9999 -9999 -9999 -9999 -9999 -9999 -9999 -9999 -9999 -9999 -9999 -9999 -9999 -9999 -9999 -9999 -9999 -9999 -9999 -9999 -9999 -9999 -9999 -9999 -9999 -9999 -9999 -9999 -9999 -9999 -9999 -9999 -9999 -9999 -9999 -9999 -9999 -9999 -9999 -9999 -9999 -9999 -9999 -9999 -9999 -9999 -9999 -9999 -9999 -9999 -9999 -9999 -9999 -9999 -9999 -9999 -9999 -9999 -9999 -9999 -9999 0.392343252897263 0.418025344610214 0.426990002393723 0.434591382741928 0.425010293722153 0.426186710596085 0.441833555698395 0.463702499866486 0.49318054318428 0.535377681255341 0.585586905479431 0.650517225265503 0.645694732666016 0.627707779407501 0.598142802715302 0.617665648460388 0.671237289905548 0.592043817043304 0.565470993518829 0.579642951488495 0.596767544746399 0.673044621944427 0.733160078525543 0.748671412467957 0.736584186553955 0.723209142684937 0.740029275417328 0.706336259841919 0.761711239814758 0.77038037776947 0.772519826889038 0.758770942687988 0.757329225540161 0.749698877334595 0.742269515991211 0.699570417404175 0.665815234184265 0.683989465236664 0.65574437379837 0.636520504951477 0.614240288734436 0.585086345672607 0.510786414146423 0.415836483240128 0.406284660100937 0.351927101612091 0.300836205482483 0.358824282884598 0.38709831237793 0.383521139621735 0.404513567686081 0.341964870691299 0.278946578502655 0.288933873176575 0.342631280422211 0.320580124855042 0.374180108308792 0.314838618040085 0.308655470609665 0.251393795013428 0.206130191683769 0.188327610492706 0.18345807492733 0.235297352075577 0.192078828811646 0.156507283449173 0.14061775803566 0.128193885087967 0.109420374035835 0.100127026438713 0.0905706956982613 0.104944542050362 0.107140310108662 0.135959461331367 0.12220337241888 0.14847606420517 0.186989799141884 0.256888926029205 0.234437331557274 0.17428195476532 0.150892272591591 0.153550505638123 0.19872872531414 0.282404005527496 0.360416799783707 0.381540805101395 0.447062283754349 0.473444044589996 0.49946928024292 0.531602144241333 0.565586507320404 0.488015502691269 0.442275941371918 0.472559958696365 0.450336217880249 0.379076033830643 0.308288097381592 0.248415932059288 0.201628148555756 0.22061675786972 0.258778125047684 0.229102075099945 0.27486178278923 0.308839619159698 0.347076922655106 0.368466138839722 0.394368857145309 0.394368857145309 0.411867260932922 0.436780214309692 0.437904179096222 0.380062848329544 0.387557506561279 0.449311435222626 0.443643301725388 0.486243069171906 0.434012532234192 0.473612636327744 0.461784780025482 0.481224805116653 0.530625581741333 0.599963009357452 0.527412295341492 0.568663656711578 0.559784770011902 0.520769059658051 0.447788774967194 0.518552243709564 0.57369464635849 0.609077513217926 0.683607280254364 0.746698081493378 0.784167408943176 0.802554130554199 0.803876101970673 0.803665816783905 0.800368547439575 0.800390303134918 0.800054371356964 0.799395084381104 0.78163343667984 0.796427369117737 -9999 -9999 -9999 -9999 -9999 -9999 -9999 -9999 -9999 -9999 -9999 -9999 -9999 -9999 -9999 -9999 -9999 -9999 -9999 -9999 -9999 -9999 -9999 -9999 -9999 -9999 -9999 -9999 -9999 -9999 -9999 -9999 -9999 -9999 -9999 -9999 -9999 -9999 -9999 -9999 -9999 -9999 -9999 -9999 -9999 -9999 -9999 -9999 -9999 -9999 -9999 -9999 -9999 -9999 -9999 -9999 -9999 -9999 -9999 -9999 -9999 -9999 -9999 -9999 -9999 -9999 -9999 -9999 -9999 -9999 -9999 -9999 -9999 -9999 -9999 -9999 -9999 -9999 -9999
-9999 -9999 -9999 -9999 -9999 -9999 -9999 -9999 -9999 -9999 -9999 -9999 -9999 -9999 -9999 -9999 -9999 -9999 -9999 -9999 -9999 -9999 -9999 -9999 -9999 -9999 -9999 -9999 -9999 -9999 -9999 -9999 -9999 -9999 -9999 -9999 -9999 -9999 -9999 -9999 -9999 -9999 -9999 -9999 -9999 -9999 -9999 -9999 -9999 -9999 -9999 -9999 -9999 -9999 -9999 -9999 -9999 -9999 -9999 -9999 -9999 -9999 -9999 -9999 -9999 -9999 -9999 -9999 -9999 -9999 -9999 -9999 -9999 -9999 -9999 -9999 -9999 -9999 -9999 -9999 -9999 -9999 -9999 -9999 -9999 -9999 -9999 -9999 -9999 -9999 -9999 -9999 -9999 -9999 -9999 -9999 -9999 -9999 -9999 -9999 -9999 -9999 -9999 -9999 -9999 -9999 -9999 -9999 -9999 -9999 -9999 -9999 -9999 -9999 -9999 -9999 -9999 -9999 -9999 -9999 -9999 -9999 -9999 -9999 -9999 -9999 -9999 -9999 -9999 -9999 -9999 -9999 -9999 -9999 -9999 -9999 -9999 -9999 0.386646002531052 0.403198331594467 0.449979245662689 0.444355547428131 0.483164101839066 0.503656923770905 0.470261216163635 0.453047305345535 0.462080806493759 0.48248615860939 0.524745464324951 0.588838517665863 0.670251131057739 0.673355937004089 0.6514932513237 0.612109422683716 0.640383362770081 0.704774796962738 0.628302335739136 0.597296953201294 0.618412673473358 0.63185179233551 0.65523624420166 0.684280872344971 0.687324404716492 0.653961300849915 0.691309690475464 0.683646738529205 0.720889091491699 0.767442762851715 0.759276926517487 0.766049087047577 0.765885174274445 0.753273844718933 0.739420235157013 0.712798237800598 0.67231673002243 0.644337773323059 0.656798601150513 0.565122425556183 0.512143611907959 0.516184747219086 0.543072998523712 0.477313160896301 0.400565832853317 0.336939036846161 0.291980713605881 0.308456569910049 0.366707801818848 0.438707053661346 0.424232065677643 0.385350972414017 0.290495872497559 0.272126793861389 0.345289826393127 0.393851280212402 0.394495248794556 0.368861526250839 0.298053175210953 0.257191181182861 0.21659816801548 0.182309746742249 0.152954533696175 0.167043089866638 0.163634061813354 0.174383655190468 0.135713249444962 0.114554546773434 0.103378929197788 0.108746118843555 0.121274143457413 0.10015856474638 0.0850658118724823 0.0932479798793793 0.100917585194111 0.103665560483932 0.14027139544487 0.178454101085663 0.232459366321564 0.161013349890709 0.141338154673576 0.142076477408409 0.18059529364109 0.258927315473557 0.330241113901138 0.398905962705612 0.433182001113892 0.480614453554153 0.500660419464111 0.540306210517883 0.55148708820343 0.520047843456268 0.460832327604294 0.381665676832199 0.403805762529373 0.381796926259995 0.327201932668686 0.284562706947327 0.207769334316254 0.186469301581383 0.248982757329941 0.283536851406097 0.294499397277832 0.310617566108704 0.32750415802002 0.332258075475693 0.327472686767578 0.325064122676849 0.328973859548569 0.374551177024841 0.473073273897171 0.482427626848221 0.433581054210663 0.407085835933685 0.491202026605606 0.514752268791199 0.519055187702179 0.476151406764984 0.503864169120789 0.475058376789093 0.518844783306122 0.566542625427246 0.62430477142334 0.642094314098358 0.648852705955505 0.609417736530304 0.514371752738953 0.50690621137619 0.548492848873138 0.603309690952301 0.646693110466003 0.683491945266724 0.770745277404785 0.781962811946869 0.802042901515961 0.802335441112518 0.802282750606537 0.80182284116745 0.801227271556854 0.800220012664795 0.799874126911163 -9999 -9999 -9999 -9999 -9999 -9999 -9999 -9999 -9999 -9999 -9999 -9999 -9999 -9999 -9999 -9999 -9999 -9999 -9999 -9999 -9999 -9999 -9999 -9999 -9999 -9999 -9999 -9999 -9999 -9999 -9999 -9999 -9999 -9999 -9999 -9999 -9999 -9999 -9999 -9999 -9999 -9999 -9999 -9999 -9999 -9999 -9999 -9999 -9999 -9999 -9999 -9999 -9999 -9999 -9999 -9999 -9999 -9999 -9999 -9999 -9999 -9999 -9999 -9999 -9999 -9999 -9999 -9999 -9999 -9999 -9999 -9999 -9999 -9999 -9999 -9999 -9999 -9999 -9999 -9999 -9999
-9999 -9999 -9999 -9999 -9999 -9999 -9999 -9999 -9999 -9999 -9999 -9999 -9999 -9999 -9999 -9999 -9999 -9999 -9999 -9999 -9999 -9999 -9999 -9999 -9999 -9999 -9999 -9999 -9999 -9999 -9999 -9999 -9999 -9999 -9999 -9999 -9999 -9999 -9999 -9999 -9999 -9999 -9999 -9999 -9999 -9999 -9999 -9999 -9999 -9999 -9999 -9999 -9999 -9999 -9999 -9999 -9999 -9999 -9999 -9999 -9999 -9999 -9999 -9999 -9999 -9999 -9999 -9999 -9999 -9999 -9999 -9999 -9999 -9999 -9999 -9999 -9999 -9999 -9999 -9999 -9999 -9999 -9999 -9999 -9999 -9999 -9999 -9999 -9999 -9999 -9999 -9999 -9999 -9999 -9999 -9999 -9999 -9999 -9999 -9999 -9999 -9999 -9999 -9999 -9999 -9999 -9999 -9999 -9999 -9999 -9999 -9999 -9999 -9999 -9999 -9999 -9999 -9999 -9999 -9999 -9999 -9999 -9999 -9999 -9999 -9999 -9999 -9999 -9999 -9999 -9999 -9999 -9999 -9999 -9999 -9999 -9999 0.391026258468628 0.392303824424744 0.406615644693375 0.451240092515945 0.451624363660812 0.472588330507278 0.493791848421097 0.505675315856934 0.497988820075989 0.467989534139633 0.510680973529816 0.529671728610992 0.579062163829803 0.673474192619324 0.686774492263794 0.673968493938446 0.625760614871979 0.693400681018829 0.727113902568817 0.653234124183655 0.604435741901398 0.647260725498199 0.691672027111053 0.749615967273712 0.766592144966125 0.736672937870026 0.746850490570068 0.733118712902069 0.681406378746033 0.745011448860168 0.78563266992569 0.776473760604858 0.759625732898712 0.749734163284302 0.69756942987442 0.686596393585205 0.632092416286469 0.564270198345184 0.542252242565155 0.622892677783966 0.534500002861023 0.447164058685303 0.416063785552979 0.458997249603271 0.427274733781815 0.366482257843018 0.311403423547745 0.337763607501984 0.379069477319717 0.421099334955215 0.463792473077774 0.408106833696365 0.330735206604004 0.30780366063118 0.299497961997986 0.341108769178391 0.412278115749359 0.386539846658707 0.306259483098984 0.25054606795311 0.185419619083405 0.171101674437523 0.156314238905907 0.156472101807594 0.14705765247345 0.142117083072662 0.144626811146736 0.143616110086441 0.127472653985023 0.121225975453854 0.152078628540039 0.13934451341629 0.100050084292889 0.0843303650617599 0.0871558636426926 0.0992206856608391 0.122686192393303 0.145234167575836 0.176926985383034 0.179143026471138 0.143328607082367 0.112043358385563 0.152630925178528 0.249400213360786 0.294745862483978 0.36470428109169 0.364628583192825 0.372662097215652 0.404682844877243 0.48389208316803 0.545870542526245 0.494510889053345 0.423369973897934 0.438735783100128 0.387526750564575 0.323575854301453 0.349842727184296 0.307850331068039 0.262444019317627 0.203005149960518 0.181512877345085 0.209740027785301 0.266757875680923 0.298134058713913 0.321376144886017 0.33299931883812 0.352924555540085 0.369322597980499 0.33150777220726 0.325154542922974 0.36859530210495 0.432334363460541 0.453576266765594 0.445746332406998 0.439862757921219 0.507074356079102 0.528759360313416 0.566754400730133 0.523217141628265 0.502123475074768 0.474060565233231 0.505138695240021 0.503024578094482 0.551092207431793 0.626335442066193 0.685380399227142 0.610420882701874 0.538880884647369 0.586962938308716 0.586777210235596 0.561206340789795 0.626639068126678 0.638577818870544 0.705108404159546 0.741784334182739 0.783177733421326 0.802387893199921 0.801929712295532 0.801793456077576 0.801860570907593 0.801282703876495 0.801802337169647 -9999 -9999 -9999 -9999 -9999 -9999 -9999 -9999 -9999 -9999 -9999 -9999 -9999 -9999 -9999 -9999 -9999 -9999 -9999 -9999 -9999 -9999 -9999 -9999 -9999 -9999 -9999 -9999 -9999 -9999 -9999 -9999 -9999 -9999 -9999 -9999 -9999 -9999 -9999 -9999 -9999 -9999 -9999 -9999 -9999 -9999 -9999 -9999 -9999 -9999 -9999 -9999 -9999 -9999 -9999 -9999 -9999 -9999 -9999 -9999 -9999 -9999 -9999 -9999 -9999 -9999 -9999 -9999 -9999 -9999 -9999 -9999 -9999 -9999 -9999 -9999 -9999 -9999 -9999 -9999 -9999
[truncated: 1,193,766 more chars]
