# Supplementary material for: Modeling the geographical distributions of Chordodes formosanus and its mantis hosts in Taiwan, with considerations for their niche overlaps
Source: Ecol Evol. 2022 Nov 27;12(11):e9546. doi: 10.1002/ece3.9546 (PMC9702995; doi:10.1002/ece3.9546)
Supplement: Supplementary file 1 — Appendix S1. [file ECE3-12-e9546-s001.zip › supmat2_scripts_points_rasters/points/acro_points.csv]

x	y
120.6715933333	22.9016783333
120.67794352	23.4458825
121.499695	24.93585333
120.265323	22.628594
121.6963583333	24.8089583333
121.0682586954	24.7032353841
120.4262888153	23.1359235104
120.61553186	23.59503756
120.562225	23.4534361111
120.5003516913	23.2669504395
121.58423667	24.76185333
120.7412774991	23.0602076157
121.5369753912	25.2262523747
120.79155799	22.0697452174
120.874945	22.25924046
121.5743700084	24.0211191923
121.55229167	25.01700283
120.797745	24.1936783333
120.6068015496	22.6361867162
120.9095083333	24.1755366667
120.4916018274	22.888736341
121.1842311464	24.6999142367
120.8958287189	23.86021589
121.4841842651	24.6156406403
121.4466171265	24.8275184631
121.0573361111	22.732875
120.53246402	23.1260395401
120.789564	23.730811
120.6317609722	23.725348
121.020917	24.072722
120.4845	22.5669
120.734672	24.008479
