# Supplementary material for: Modeling the geographical distributions of Chordodes formosanus and its mantis hosts in Taiwan, with considerations for their niche overlaps
Source: Ecol Evol. 2022 Nov 27;12(11):e9546. doi: 10.1002/ece3.9546 (PMC9702995; doi:10.1002/ece3.9546)
Supplement: Supplementary file 1 — Appendix S1. [file ECE3-12-e9546-s001.zip › supmat2_scripts_points_rasters/points/tiformo_points.csv]

x	y
121.0085983276	23.9976615906
120.7028600201	23.2487518694
121.6542085182	24.9901074799
120.497804125	23.2256736478
121.020349	24.169179
121.39692	23.716895
121.42646926	25.1359949197
121.5088333333	25.20294
121.88185	24.9572033333
121.540377	24.625861
120.81509	22.3798
121.803429	24.612035
120.9911861709	22.6883750878
120.76950981	23.84131035
120.8615416667	22.0211016667
121.55742	25.015025
120.7974071	24.1940268
121.0219945	24.72088333
120.5991508492	24.0015185986
120.69651055	23.58486447
120.6039091667	23.5374902778
121.6449456989	24.6533776446
121.768354	24.335428
121.4814872074	23.8779964594
121.4457964	25.0328345
121.44863833	24.82565833
120.7907056307	23.7287994848
121.255525	24.81867
121.77224667	24.83930333
121.8051	25.0632695
121.4973616667	24.9360683333
121.15423825	24.03511464
120.58670915	23.43256014
121.5938215833	24.7573985833
120.6327828355	22.6532784129
120.5942999675	23.6370943534
121.6959049722	24.776813
120.92701184	24.77328378
120.7676194444	24.3562861111
120.8560033333	22.2057883333
120.7491849722	23.4534629722
121.8170549722	24.463383
120.2933095875	22.6369112181
120.704375	23.1071733333
120.9859329	24.3980039
120.9189866944	23.84638675
120.72973919	22.89420359
121.4907536	24.1938752
120.4871832	23.32881194
120.9237516667	23.94138
121.5737152125	25.1094546303
121.0426905379	22.8684127888
121.1777544133	22.8738634272
120.244828	23.054665
121.5082333333	23.486955
120.7613889	22.6269444
121.15775217	24.89048525
121.3608333333	24.7116666667
121.621475	24.1586583333
121.1077666667	24.67335
121.2356602	24.722574
120.4549842296	23.4526935715
120.78408	24.046874
120.5998616667	22.929405
120.7265713757	24.5176170269
121.6781383333	25.0818778333
120.4428958843	22.7955481172
121.3922990486	23.5114524617
121.1055305	24.7702466667
120.6927872787	22.7775656935
121.5831972222	24.8510361111
121.0533666667	23.1580583333
121.36062	24.9650083333
120.82772018	23.26296562
120.79224674	23.94393197
121.1340844631	22.7674191668
121.9061709247	25.070947936
121.6137846163	25.2409110493
