# Supplementary material for: Modeling the geographical distributions of Chordodes formosanus and its mantis hosts in Taiwan, with considerations for their niche overlaps
Source: Ecol Evol. 2022 Nov 27;12(11):e9546. doi: 10.1002/ece3.9546 (PMC9702995; doi:10.1002/ece3.9546)
Supplement: Supplementary file 1 — Appendix S1. [file ECE3-12-e9546-s001.zip › supmat2_scripts_points_rasters/points/chordo_bg.csv]

x	y
121.029166666667	23.8958333333333
121.0375	24.3375
120.695833333333	24.3958333333333
120.745833333333	23.7708333333333
121.8125	24.6625
121.179166666667	23.2958333333333
121.595833333333	24.8208333333333
121.329166666667	23.5208333333333
121.370833333333	23.9291666666667
120.3125	23.5541666666667
121.420833333333	23.8541666666667
120.9375	22.9375
120.870833333333	22.9625
121.3375	23.8875
121.745833333333	24.6708333333333
120.395833333333	23.6541666666667
120.6125	23.4791666666667
121.404166666667	24.4208333333333
121.170833333333	22.9875
121.245833333333	24.6625
121.3875	23.6208333333333
120.4625	22.5375
121.6125	24.5125
121.1375	24.1625
121.170833333333	24.2041666666667
121.554166666667	24.5708333333333
121.445833333333	24.3958333333333
120.754166666667	24.1291666666667
121.0375	24.0458333333333
121.379166666667	23.4458333333333
120.345833333333	23.5625
121.370833333333	23.6625
119.5625	25.4875
121.0125	23.9708333333333
120.329166666667	22.7708333333333
120.279166666667	23.5458333333333
120.620833333333	23.9625
121.554166666667	24.8625
120.979166666667	24.6875
121.095833333333	23.2375
121.3375	24.4791666666667
121.095833333333	24.7041666666667
120.8125	23.4625
121.2875	24.4958333333333
120.7625	24.0125
120.820833333333	23.5541666666667
120.9875	23.7708333333333
120.6125	23.4458333333333
120.804166666667	23.0291666666667
121.279166666667	23.7458333333333
121.3375	24.0541666666667
121.0625	22.7958333333333
120.795833333333	24.1791666666667
121.4625	25.0375
120.9125	23.0625
121.9625	25.0041666666667
120.570833333333	23.1791666666667
121.4625	23.6458333333333
121.295833333333	23.6458333333333
120.5125	23.6375
121.320833333333	23.9208333333333
120.2625	22.9791666666667
121.295833333333	23.9041666666667
120.7375	23.3458333333333
120.854166666667	24.0875
121.279166666667	23.7291666666667
121.2375	24.0208333333333
121.170833333333	22.9041666666667
121.2125	23.5541666666667
121.1125	24.7791666666667
121.354166666667	23.9708333333333
121.204166666667	23.5625
120.645833333333	24.1125
120.5875	24.1291666666667
120.7125	22.6458333333333
120.7875	23.4625
120.820833333333	22.2375
120.504166666667	23.9291666666667
121.054166666667	23.3958333333333
120.6125	22.6291666666667
121.395833333333	23.9375
121.445833333333	23.4541666666667
121.5875	25.0208333333333
120.8375	23.2291666666667
121.3625	24.3208333333333
120.870833333333	24.3458333333333
120.545833333333	23.9708333333333
121.254166666667	22.9875
121.1125	24.1791666666667
121.070833333333	24.1125
120.995833333333	23.0791666666667
120.7875	23.9125
120.395833333333	23.8708333333333
121.054166666667	24.1708333333333
120.770833333333	23.5291666666667
120.8375	22.4125
121.654166666667	24.7041666666667
120.795833333333	21.9458333333333
120.995833333333	24.6875
121.4375	23.5458333333333
121.3125	23.8125
120.904166666667	24.6208333333333
120.8125	22.6458333333333
120.3375	23.6458333333333
121.354166666667	24.7625
120.4375	23.3625
120.954166666667	22.5208333333333
120.8375	23.9458333333333
121.0375	24.2291666666667
120.829166666667	22.4708333333333
120.920833333333	23.6541666666667
120.904166666667	24.0375
120.9875	24.5041666666667
121.7375	24.2791666666667
121.629166666667	24.1125
120.420833333333	23.3875
121.779166666667	24.6958333333333
121.2125	24.5958333333333
121.270833333333	23.2708333333333
120.729166666667	23.3958333333333
120.945833333333	24.6708333333333
121.0375	24.1458333333333
121.204166666667	24.2875
121.445833333333	23.7541666666667
120.129166666667	23.0541666666667
120.829166666667	23.3291666666667
120.8125	22.9875
121.4125	24.1208333333333
121.620833333333	24.1875
121.104166666667	24.7875
120.954166666667	24.6541666666667
120.6875	23.2625
120.9625	23.7541666666667
121.3125	24.5791666666667
120.795833333333	23.3375
121.0875	24.2125
121.479166666667	23.4875
121.279166666667	24.4625
120.854166666667	23.9625
120.820833333333	23.3791666666667
121.629166666667	24.2041666666667
121.695833333333	24.2375
121.204166666667	24.8458333333333
121.429166666667	23.7208333333333
121.345833333333	23.9125
120.7875	23.9708333333333
121.429166666667	23.2875
120.854166666667	22.4208333333333
120.254166666667	22.7708333333333
121.229166666667	23.3625
120.304166666667	22.8208333333333
120.6875	24.0791666666667
121.104166666667	24.0958333333333
121.2375	24.3375
121.3625	23.2875
121.270833333333	22.9208333333333
120.820833333333	24.1958333333333
121.304166666667	24.2291666666667
121.620833333333	24.8625
120.770833333333	23.2041666666667
121.5625	22.0208333333333
121.5875	24.6375
120.970833333333	23.6625
121.8375	25.1208333333333
121.1625	25.0208333333333
120.8375	23.9625
120.8875	23.6458333333333
121.279166666667	24.9958333333333
120.9875	24.9208333333333
120.695833333333	23.6125
120.504166666667	22.7125
120.645833333333	24.0958333333333
120.579166666667	24.0291666666667
121.045833333333	24.1125
120.604166666667	24.0041666666667
120.404166666667	23.7708333333333
120.679166666667	23.8291666666667
121.470833333333	24.2708333333333
121.229166666667	24.6708333333333
121.8125	24.6375
121.129166666667	24.5541666666667
121.254166666667	23.2791666666667
120.920833333333	23.1541666666667
121.204166666667	22.8625
121.404166666667	24.4958333333333
121.254166666667	23.3958333333333
121.4125	24.7541666666667
121.204166666667	24.2791666666667
120.3375	23.4208333333333
121.204166666667	23.0125
120.354166666667	23.4041666666667
121.0875	24.1708333333333
121.379166666667	25.0041666666667
121.3875	24.5375
120.8875	23.8375
121.3875	23.3541666666667
120.904166666667	23.4041666666667
121.554166666667	24.5541666666667
120.8125	22.0125
121.2875	24.3458333333333
120.629166666667	23.0875
121.3125	24.4625
121.520833333333	25.1375
120.679166666667	23.5291666666667
120.620833333333	22.9958333333333
120.970833333333	24.6958333333333
120.429166666667	24.0041666666667
121.095833333333	24.3041666666667
121.520833333333	24.5791666666667
121.520833333333	24.5708333333333
120.670833333333	24.4541666666667
121.495833333333	24.9625
120.379166666667	23.5291666666667
121.4125	24.4791666666667
121.2125	24.7291666666667
120.9875	24.8208333333333
121.345833333333	24.4958333333333
120.379166666667	22.7208333333333
120.720833333333	24.0541666666667
120.5375	23.8625
120.620833333333	23.6791666666667
120.395833333333	24.0291666666667
121.120833333333	23.0458333333333
121.054166666667	23.6458333333333
121.120833333333	24.5375
120.879166666667	23.4125
121.429166666667	24.1208333333333
120.729166666667	22.3041666666667
121.079166666667	24.4458333333333
120.9375	24.5958333333333
120.654166666667	23.5791666666667
121.7625	25.0875
120.979166666667	24.8791666666667
120.804166666667	21.9791666666667
120.704166666667	23.2458333333333
120.745833333333	22.8458333333333
121.5125	24.4208333333333
120.579166666667	23.3208333333333
120.9125	24.2375
121.0375	23.6708333333333
121.2875	23.7875
121.429166666667	24.0291666666667
121.395833333333	24.2458333333333
120.504166666667	22.4291666666667
120.820833333333	23.3708333333333
121.4375	24.0208333333333
120.979166666667	24.2125
119.654166666667	25.3791666666667
121.020833333333	24.5958333333333
121.545833333333	23.7708333333333
121.295833333333	23.2291666666667
121.295833333333	23.5875
120.8875	23.7541666666667
121.1375	24.2791666666667
121.470833333333	25.0791666666667
121.2875	24.9625
121.104166666667	24.5291666666667
120.9125	24.6041666666667
120.479166666667	23.3375
121.145833333333	23.4291666666667
120.679166666667	22.8375
120.545833333333	24.0875
121.1625	23.1041666666667
121.2625	23.5125
121.1375	23.7125
120.745833333333	24.5458333333333
121.095833333333	22.9291666666667
121.304166666667	24.9708333333333
121.570833333333	23.7625
121.0125	24.5291666666667
121.0375	24.2208333333333
121.520833333333	25.0041666666667
120.670833333333	22.9125
121.5375	23.8875
120.8125	22.7375
120.770833333333	22.7541666666667
121.329166666667	24.0208333333333
121.045833333333	23.0125
121.1375	25.0208333333333
121.1125	24.7625
120.729166666667	24.5958333333333
121.220833333333	24.8791666666667
121.079166666667	23.6458333333333
121.120833333333	24.5208333333333
121.020833333333	23.8541666666667
120.695833333333	24.1708333333333
120.704166666667	24.4208333333333
120.895833333333	23.1041666666667
120.720833333333	23.7291666666667
121.470833333333	24.4625
121.079166666667	23.7625
121.379166666667	24.8208333333333
121.0875	24.8208333333333
121.004166666667	23.5541666666667
121.345833333333	24.8041666666667
121.395833333333	23.8791666666667
121.620833333333	24.8541666666667
121.454166666667	24.2958333333333
121.195833333333	23.0708333333333
120.554166666667	24.1791666666667
121.095833333333	24.1625
121.120833333333	22.7375
120.7125	22.9208333333333
121.1875	24.7125
120.854166666667	22.4625
120.504166666667	23.8541666666667
121.304166666667	23.1625
120.845833333333	23.0625
120.570833333333	23.2875
121.320833333333	23.6375
120.304166666667	23.8958333333333
120.895833333333	23.9708333333333
121.270833333333	23.1958333333333
120.929166666667	24.8375
120.979166666667	24.0958333333333
120.520833333333	23.6375
120.979166666667	24.5458333333333
121.379166666667	24.9375
120.495833333333	23.9875
121.5375	24.1791666666667
121.104166666667	23.9125
120.8875	24.3208333333333
121.3625	23.5208333333333
120.795833333333	23.1875
121.229166666667	24.1375
120.554166666667	23.3625
120.604166666667	23.6875
120.6125	23.4708333333333
121.320833333333	24.7208333333333
121.0375	24.4125
120.804166666667	24.2625
121.0875	23.4291666666667
120.554166666667	23.2375
121.0875	24.6625
121.0625	24.9541666666667
121.6125	25.1541666666667
120.420833333333	22.6291666666667
120.670833333333	22.8625
120.779166666667	23.4791666666667
120.2625	23.5041666666667
120.6125	22.5125
121.0875	23.4208333333333
120.6375	24.0458333333333
120.645833333333	22.6791666666667
121.7125	24.4291666666667
121.304166666667	23.1875
121.5375	24.1875
120.604166666667	22.5791666666667
121.1375	24.8208333333333
121.2875	23.5291666666667
120.895833333333	22.4625
120.854166666667	23.2458333333333
121.395833333333	24.3208333333333
121.595833333333	23.9541666666667
121.154166666667	23.9291666666667
121.6375	24.9375
121.0375	24.1875
121.395833333333	23.9541666666667
121.445833333333	23.9041666666667
121.645833333333	24.3208333333333
120.454166666667	23.4125
121.7375	24.4458333333333
120.379166666667	23.9958333333333
121.4875	23.4291666666667
121.370833333333	24.3208333333333
120.595833333333	23.3125
121.020833333333	24.9708333333333
121.7625	24.6625
121.2125	23.8041666666667
121.670833333333	24.3208333333333
121.170833333333	23.2875
120.929166666667	23.4791666666667
120.695833333333	22.8125
121.804166666667	24.6708333333333
120.729166666667	23.9208333333333
120.7625	23.3458333333333
121.220833333333	23.0458333333333
121.4375	23.8708333333333
120.179166666667	23.7708333333333
121.529166666667	25.2125
121.445833333333	24.6541666666667
120.770833333333	24.0125
120.229166666667	23.2708333333333
121.595833333333	24.6791666666667
121.279166666667	25.0291666666667
121.020833333333	24.1041666666667
120.6625	23.7208333333333
121.504166666667	25.1541666666667
121.645833333333	24.0125
120.120833333333	23.2458333333333
120.829166666667	23.5625
121.4875	23.8208333333333
121.154166666667	24.0041666666667
121.270833333333	24.6708333333333
120.595833333333	23.7875
121.345833333333	25.0125
121.745833333333	24.7291666666667
121.820833333333	24.5541666666667
121.370833333333	23.3208333333333
120.320833333333	22.7958333333333
121.129166666667	24.5291666666667
121.104166666667	23.0208333333333
121.5125	24.0958333333333
120.729166666667	21.9541666666667
120.7875	21.9875
120.3375	23.6291666666667
120.745833333333	24.4458333333333
121.354166666667	24.2458333333333
120.554166666667	24.1958333333333
120.9625	24.4708333333333
120.870833333333	24.2708333333333
121.129166666667	23.8625
120.4625	24.0125
121.554166666667	23.8291666666667
121.179166666667	23.1958333333333
120.8875	23.6791666666667
120.9875	24.1458333333333
121.379166666667	24.6375
121.5625	25.0708333333333
121.7625	24.6875
121.304166666667	23.4791666666667
121.2875	23.9708333333333
121.0375	24.3041666666667
121.229166666667	24.1458333333333
120.7625	23.1708333333333
120.920833333333	23.1458333333333
121.779166666667	24.8875
121.2875	23.7708333333333
121.754166666667	24.4541666666667
121.2125	24.6125
119.520833333333	25.1708333333333
121.754166666667	24.6958333333333
121.2875	23.9875
121.295833333333	23.0875
121.679166666667	24.8375
120.9875	23.3708333333333
120.279166666667	23.7041666666667
121.270833333333	24.4458333333333
121.170833333333	22.7791666666667
120.529166666667	23.5375
120.454166666667	23.9208333333333
121.295833333333	24.0791666666667
120.1875	23.3125
121.445833333333	24.4791666666667
120.7625	23.4041666666667
120.3375	23.8791666666667
119.595833333333	25.3291666666667
121.204166666667	22.9541666666667
121.179166666667	23.5958333333333
121.1875	24.5208333333333
120.745833333333	24.5708333333333
121.670833333333	24.8791666666667
120.6625	23.5625
120.3375	23.7458333333333
121.529166666667	24.9791666666667
121.2875	24.3125
121.079166666667	23.4541666666667
121.0625	24.4875
121.370833333333	24.0791666666667
121.5375	24.8541666666667
120.729166666667	24.0125
121.395833333333	25.1041666666667
121.045833333333	24.5541666666667
120.929166666667	24.0041666666667
121.629166666667	23.9958333333333
121.579166666667	23.9291666666667
121.370833333333	25.1291666666667
121.404166666667	24.4458333333333
121.295833333333	23.8041666666667
120.845833333333	23.3958333333333
121.2625	23.8791666666667
121.370833333333	24.7125
120.7625	23.2041666666667
120.629166666667	24.3125
121.229166666667	24.3458333333333
121.2375	23.3458333333333
121.404166666667	24.6875
120.3625	23.2291666666667
120.895833333333	24.5541666666667
121.029166666667	23.2791666666667
120.704166666667	24.4041666666667
120.429166666667	23.9375
121.2375	24.2458333333333
121.345833333333	23.7625
121.3875	23.2875
121.0625	24.8291666666667
120.120833333333	23.1041666666667
121.1375	24.4291666666667
121.570833333333	25.1958333333333
121.079166666667	24.4708333333333
121.429166666667	23.7375
120.604166666667	22.5041666666667
121.1625	24.2541666666667
121.129166666667	24.9041666666667
120.904166666667	24.3875
121.320833333333	23.8458333333333
120.904166666667	23.2041666666667
121.4875	24.0958333333333
121.095833333333	24.4125
121.604166666667	24.2208333333333
121.4875	22.6541666666667
120.6375	22.9541666666667
121.345833333333	25.0541666666667
120.8625	24.5458333333333
120.4625	23.0291666666667
121.1625	23.9541666666667
121.345833333333	24.1541666666667
120.579166666667	23.5291666666667
120.6625	23.1125
121.4125	23.6625
121.5875	25.2791666666667
121.645833333333	24.9208333333333
120.879166666667	24.4375
121.104166666667	23.4458333333333
121.745833333333	24.4041666666667
121.204166666667	24.1791666666667
121.495833333333	24.5625
121.520833333333	24.1458333333333
121.029166666667	24.3958333333333
121.2375	24.6291666666667
120.804166666667	24.0125
121.504166666667	23.8791666666667
121.604166666667	24.8458333333333
120.529166666667	22.9041666666667
121.454166666667	24.0125
121.245833333333	24.2791666666667
121.495833333333	25.2125
121.2875	24.1791666666667
121.345833333333	23.3041666666667
121.754166666667	24.7375
121.670833333333	24.3875
120.654166666667	24.1208333333333
120.629166666667	23.7375
120.620833333333	24.4208333333333
120.4875	23.4958333333333
121.354166666667	23.9625
120.920833333333	24.6375
121.1625	24.6375
120.445833333333	23.4791666666667
120.504166666667	23.4375
121.520833333333	24.6458333333333
120.995833333333	23.5541666666667
120.9375	24.8291666666667
120.270833333333	23.7875
121.595833333333	24.4875
120.395833333333	23.9625
121.220833333333	24.3291666666667
120.9375	23.3791666666667
121.179166666667	24.3375
121.7125	24.4958333333333
121.145833333333	24.5041666666667
121.545833333333	24.8791666666667
119.604166666667	23.5708333333333
121.179166666667	25.0541666666667
120.4625	24.1041666666667
121.3875	23.7208333333333
121.204166666667	23.7458333333333
121.220833333333	23.3291666666667
121.304166666667	24.0291666666667
121.354166666667	24.7708333333333
121.479166666667	24.4375
121.045833333333	24.8625
121.720833333333	24.9208333333333
119.595833333333	23.5875
121.470833333333	24.0375
121.3625	24.8625
121.054166666667	24.0875
121.4625	24.7708333333333
121.104166666667	23.6125
121.054166666667	23.8625
121.129166666667	24.3958333333333
120.595833333333	22.6375
120.879166666667	22.4791666666667
121.2875	23.5041666666667
121.0125	24.3791666666667
121.320833333333	24.6541666666667
120.729166666667	22.7708333333333
121.379166666667	24.8791666666667
120.779166666667	22.6125
121.354166666667	24.2041666666667
121.3375	23.1375
121.5125	24.5208333333333
120.670833333333	23.9041666666667
120.529166666667	23.8208333333333
121.204166666667	23.8458333333333
120.7375	24.3375
121.404166666667	24.2375
121.2125	24.5625
120.6125	24.1541666666667
120.229166666667	23.1125
120.829166666667	24.2041666666667
121.1625	24.3791666666667
121.454166666667	24.0875
121.345833333333	24.0375
120.970833333333	24.2208333333333
121.254166666667	23.3125
121.0375	23.5958333333333
120.295833333333	23.0125
121.270833333333	24.5625
120.5625	24.1625
120.7625	22.1708333333333
120.8875	22.5708333333333
121.429166666667	24.1458333333333
121.070833333333	24.3375
121.195833333333	24.0708333333333
121.0625	23.4125
119.579166666667	23.5875
121.404166666667	24.3541666666667
121.129166666667	23.5708333333333
121.245833333333	24.9625
120.770833333333	24.4375
121.304166666667	24.3541666666667
120.6125	22.5708333333333
121.170833333333	24.9708333333333
121.179166666667	23.6458333333333
120.870833333333	22.0625
121.1375	24.9458333333333
121.179166666667	24.6875
121.520833333333	24.6958333333333
120.704166666667	23.9958333333333
120.995833333333	22.8375
120.195833333333	23.7625
121.104166666667	23.9791666666667
120.945833333333	22.7875
121.6875	24.6875
120.845833333333	24.5041666666667
120.9375	22.7208333333333
121.5125	24.4125
120.679166666667	22.7291666666667
120.704166666667	24.1125
120.9375	23.3625
120.645833333333	24.4291666666667
121.1125	24.1208333333333
120.7125	23.5208333333333
121.220833333333	24.8958333333333
120.7375	22.7375
121.7375	24.5458333333333
121.579166666667	24.5208333333333
121.020833333333	23.9208333333333
120.879166666667	22.1041666666667
120.820833333333	22.7791666666667
121.4375	23.4958333333333
120.279166666667	23.5791666666667
121.329166666667	23.4208333333333
120.320833333333	23.6458333333333
120.7625	24.5125
121.354166666667	23.5625
121.2625	24.4541666666667
121.2875	23.7375
120.9375	23.6791666666667
121.479166666667	23.9375
121.054166666667	24.7208333333333
121.3625	23.2958333333333
120.954166666667	24.6041666666667
121.279166666667	22.9791666666667
121.170833333333	24.1208333333333
121.0875	22.9625
121.5125	23.9458333333333
121.4875	24.3958333333333
121.4125	23.2541666666667
121.754166666667	24.9958333333333
120.954166666667	23.1208333333333
120.620833333333	23.2875
121.3375	24.1541666666667
120.345833333333	22.9791666666667
120.8625	24.3458333333333
121.129166666667	23.7291666666667
121.1125	24.3125
120.4125	23.9541666666667
120.9125	24.2541666666667
120.929166666667	22.7791666666667
121.6625	24.4791666666667
121.329166666667	24.5708333333333
120.670833333333	23.9875
121.329166666667	24.7541666666667
121.0375	24.2375
121.370833333333	24.9625
121.304166666667	23.5791666666667
121.270833333333	23.4708333333333
121.0875	24.0958333333333
121.4375	24.3541666666667
121.5625	24.3125
121.5125	24.6958333333333
120.920833333333	24.7375
120.579166666667	24.3541666666667
120.054166666667	23.0875
121.795833333333	24.5125
120.795833333333	24.0791666666667
121.670833333333	24.5875
120.645833333333	23.6708333333333
120.7375	23.9875
121.2125	23.6041666666667
121.1375	24.3125
121.295833333333	25.0458333333333
120.595833333333	23.2541666666667
121.5375	24.0375
121.379166666667	23.8208333333333
120.6625	23.1458333333333
121.004166666667	24.8875
121.4375	24.8708333333333
121.095833333333	24.9541666666667
120.929166666667	23.9375
121.695833333333	24.3458333333333
120.904166666667	24.1208333333333
121.7125	25.1125
120.729166666667	24.3708333333333
120.879166666667	24.1791666666667
120.979166666667	24.0125
121.245833333333	24.9208333333333
120.395833333333	23.2958333333333
120.9125	24.3875
121.104166666667	23.9291666666667
120.520833333333	23.5375
121.204166666667	23.9291666666667
120.904166666667	24.5458333333333
121.2125	23.2291666666667
120.270833333333	23.5625
121.1125	24.2291666666667
120.895833333333	23.8041666666667
120.354166666667	23.7208333333333
120.045833333333	23.0958333333333
120.5125	24.0625
121.1875	23.1125
121.170833333333	24.7125
121.120833333333	23.8958333333333
120.7125	24.4375
121.304166666667	24.4041666666667
121.645833333333	24.4541666666667
120.979166666667	23.8208333333333
121.654166666667	25.0291666666667
120.4875	22.8875
121.229166666667	23.1625
120.4125	23.5875
120.645833333333	22.5875
121.604166666667	24.6458333333333
121.445833333333	24.7375
120.729166666667	24.4208333333333
120.554166666667	22.8791666666667
120.779166666667	23.1458333333333
121.145833333333	23.7291666666667
121.5375	23.6875
120.4875	23.7958333333333
121.245833333333	24.9541666666667
120.7875	22.8541666666667
120.745833333333	24.4708333333333
121.4125	24.5625
121.1625	23.1291666666667
120.8125	22.9208333333333
120.9375	23.5708333333333
121.270833333333	23.0875
121.2875	24.7541666666667
120.4625	23.5125
120.6375	24.3541666666667
121.379166666667	23.2625
121.095833333333	23.8458333333333
120.854166666667	23.1041666666667
121.020833333333	23.1791666666667
120.6875	24.2708333333333
121.295833333333	23.2625
120.454166666667	23.4208333333333
120.8125	24.2791666666667
121.7125	24.3708333333333
121.4625	24.3875
121.120833333333	24.9125
121.279166666667	23.9458333333333
121.045833333333	24.3625
120.504166666667	23.7041666666667
121.4625	23.8208333333333
119.6125	25.3708333333333
120.254166666667	23.3958333333333
120.970833333333	24.8708333333333
121.229166666667	24.5875
120.829166666667	23.3708333333333
121.0375	24.2041666666667
120.704166666667	22.4291666666667
121.270833333333	24.5125
121.2375	24.5791666666667
121.454166666667	24.1375
121.2625	23.0291666666667
120.979166666667	23.3708333333333
120.945833333333	22.5625
120.579166666667	23.3708333333333
121.4375	23.3625
120.820833333333	23.8958333333333
121.195833333333	24.5625
120.595833333333	24.4041666666667
121.095833333333	24.7791666666667
121.395833333333	23.2458333333333
120.354166666667	23.6708333333333
121.079166666667	24.2958333333333
121.220833333333	24.5875
120.9375	24.5208333333333
121.545833333333	24.5541666666667
121.1625	25.0125
121.4375	24.2625
121.070833333333	25.0208333333333
121.070833333333	23.0625
120.454166666667	24.1208333333333
121.1375	24.0708333333333
120.304166666667	22.6458333333333
121.3875	24.6958333333333
121.0375	23.3208333333333
121.020833333333	24.1125
120.2625	23.2958333333333
121.070833333333	24.1541666666667
121.179166666667	24.8875
121.829166666667	24.9375
121.520833333333	24.0041666666667
120.870833333333	22.1708333333333
121.745833333333	24.6375
120.654166666667	23.7958333333333
120.870833333333	23.9875
120.720833333333	22.5541666666667
120.9875	24.1541666666667
120.779166666667	24.4291666666667
121.420833333333	24.4041666666667
120.6125	24.1041666666667
120.920833333333	22.8708333333333
120.520833333333	23.2708333333333
120.645833333333	23.2708333333333
121.1125	24.1958333333333
121.370833333333	24.4791666666667
120.320833333333	22.6541666666667
121.729166666667	24.8791666666667
120.7625	23.5958333333333
121.6625	24.2458333333333
120.8125	23.9791666666667
121.370833333333	23.4125
120.720833333333	23.4125
120.754166666667	24.3708333333333
121.595833333333	24.7291666666667
121.1625	23.6791666666667
120.579166666667	23.3958333333333
120.554166666667	23.5791666666667
120.320833333333	22.6041666666667
120.595833333333	24.3625
121.4875	23.6291666666667
121.070833333333	24.7875
120.5125	23.6875
120.245833333333	22.9541666666667
120.679166666667	24.2541666666667
121.445833333333	23.3125
120.320833333333	23.6625
121.420833333333	24.4708333333333
121.304166666667	24.6875
120.854166666667	24.4625
121.279166666667	24.5541666666667
121.204166666667	24.6458333333333
121.345833333333	23.9375
121.104166666667	24.9375
121.3125	24.2708333333333
120.5625	24.3208333333333
120.545833333333	23.7875
120.7875	22.7958333333333
120.945833333333	24.5708333333333
121.079166666667	24.0791666666667
121.1375	24.6458333333333
121.220833333333	23.1375
121.670833333333	24.2541666666667
120.770833333333	24.2875
121.595833333333	22.0125
121.1375	22.8458333333333
121.0125	24.6458333333333
121.3625	24.5041666666667
120.8625	24.1625
121.195833333333	23.4791666666667
121.004166666667	24.8208333333333
121.4875	25.0458333333333
120.5375	23.4958333333333
120.7625	24.1291666666667
120.4625	23.8041666666667
120.654166666667	24.4375
120.8625	24.2458333333333
121.304166666667	24.9791666666667
121.7375	24.7708333333333
121.229166666667	23.6125
121.854166666667	25.0791666666667
120.804166666667	24.3708333333333
121.404166666667	24.1458333333333
121.095833333333	24.3875
120.570833333333	24.0125
120.3375	23.4791666666667
121.6625	25.2041666666667
120.9125	24.6125
121.004166666667	24.8375
120.5625	23.4791666666667
120.870833333333	24.2958333333333
121.579166666667	25.1625
120.2375	23.2291666666667
120.804166666667	24.0958333333333
120.604166666667	24.2625
121.170833333333	22.9791666666667
120.995833333333	23.4208333333333
121.2625	23.6958333333333
120.679166666667	23.0375
121.429166666667	23.7041666666667
120.2375	22.9291666666667
121.020833333333	23.1208333333333
121.345833333333	24.4291666666667
120.3875	23.4125
121.1875	24.6291666666667
121.154166666667	25.0708333333333
120.770833333333	23.1041666666667
121.704166666667	24.3291666666667
121.1125	24.5125
121.645833333333	25.0875
121.195833333333	23.4375
121.620833333333	24.5541666666667
121.495833333333	23.8791666666667
120.754166666667	23.3875
120.9625	24.3791666666667
121.3625	23.0958333333333
120.829166666667	22.8125
120.795833333333	21.9791666666667
121.070833333333	23.9541666666667
120.920833333333	23.0208333333333
121.070833333333	24.6208333333333
121.395833333333	23.4541666666667
120.779166666667	23.7375
121.445833333333	25.1125
121.095833333333	24.4541666666667
121.0625	22.6875
121.1875	24.1625
120.970833333333	24.1291666666667
121.079166666667	23.9875
121.295833333333	23.0041666666667
120.3125	22.6708333333333
121.370833333333	23.9958333333333
121.3625	23.6625
121.129166666667	24.7875
121.5375	24.6125
121.120833333333	23.6125
121.429166666667	23.5708333333333
120.7125	24.1541666666667
121.029166666667	22.8125
120.970833333333	22.9041666666667
120.704166666667	24.1458333333333
121.245833333333	23.0208333333333
121.270833333333	23.6125
120.5625	23.5875
121.145833333333	23.6041666666667
121.079166666667	24.8875
121.095833333333	24.6375
121.070833333333	24.4958333333333
121.204166666667	24.8708333333333
121.004166666667	22.8958333333333
121.345833333333	24.2458333333333
121.004166666667	23.4958333333333
120.620833333333	22.7708333333333
121.1125	23.4958333333333
120.9875	24.8625
120.545833333333	23.2875
121.745833333333	24.2791666666667
120.429166666667	23.5958333333333
120.745833333333	23.4208333333333
121.3125	23.4875
121.120833333333	22.9958333333333
120.754166666667	22.8125
121.0875	22.7708333333333
121.620833333333	25.1125
120.745833333333	24.1125
120.195833333333	23.4208333333333
121.429166666667	24.2958333333333
121.395833333333	23.9458333333333
121.154166666667	24.1708333333333
121.170833333333	24.6458333333333
121.145833333333	24.4958333333333
121.0375	23.1791666666667
120.779166666667	24.1875
121.029166666667	23.6458333333333
120.545833333333	24.1208333333333
121.195833333333	24.1291666666667
120.8375	21.9375
121.554166666667	23.8958333333333
120.8375	22.9041666666667
121.6875	24.3625
121.645833333333	24.2875
120.8375	23.1291666666667
121.1625	24.1291666666667
121.295833333333	24.2958333333333
120.570833333333	23.4875
121.179166666667	24.0041666666667
121.0625	24.5875
121.0125	24.1625
120.8125	24.4458333333333
120.529166666667	23.8041666666667
120.7375	24.2125
120.2375	23.4791666666667
121.420833333333	23.5125
121.195833333333	24.6125
120.704166666667	23.5875
120.429166666667	23.1208333333333
120.7875	22.9375
121.520833333333	23.8708333333333
121.179166666667	23.9791666666667
120.720833333333	24.1458333333333
121.154166666667	24.7125
121.470833333333	23.6708333333333
120.270833333333	23.6875
121.204166666667	24.1208333333333
121.779166666667	24.9291666666667
120.9625	24.3041666666667
120.779166666667	22.2791666666667
120.954166666667	23.4291666666667
121.0625	24.6125
120.845833333333	24.6291666666667
120.9375	24.6875
120.679166666667	22.9625
120.745833333333	23.7625
120.995833333333	24.1958333333333
121.095833333333	24.1708333333333
121.545833333333	25.1208333333333
121.004166666667	24.7708333333333
121.0875	24.6875
120.595833333333	24.2875
121.495833333333	24.1541666666667
120.6875	22.8208333333333
121.754166666667	24.4208333333333
120.9625	22.9958333333333
121.279166666667	23.9208333333333
121.720833333333	24.8958333333333
121.395833333333	24.3958333333333
121.0875	24.1875
120.229166666667	22.8625
120.345833333333	23.8791666666667
120.629166666667	22.9958333333333
120.8375	24.6541666666667
120.7125	23.2625
121.1375	24.0791666666667
121.1375	23.5125
121.020833333333	24.0708333333333
121.595833333333	24.5541666666667
120.7625	24.5791666666667
120.2375	23.2958333333333
120.6125	23.7791666666667
121.704166666667	24.5791666666667
120.904166666667	23.7875
121.2625	23.4125
120.645833333333	23.9375
120.554166666667	22.9791666666667
120.895833333333	23.9125
120.279166666667	23.7541666666667
120.9625	23.8291666666667
120.9625	23.8458333333333
121.4625	23.4541666666667
121.545833333333	24.9875
121.145833333333	23.7708333333333
121.104166666667	22.7625
121.129166666667	24.8625
121.220833333333	24.3541666666667
120.679166666667	24.2958333333333
121.404166666667	24.6458333333333
121.2625	24.6375
119.645833333333	23.5958333333333
121.020833333333	24.0541666666667
120.604166666667	22.6541666666667
121.1375	24.3708333333333
120.8375	23.2125
119.8375	25.4791666666667
120.9125	23.8791666666667
120.554166666667	23.0291666666667
120.4875	23.1375
120.470833333333	23.6208333333333
120.329166666667	23.5041666666667
121.095833333333	22.9458333333333
121.345833333333	24.2541666666667
121.295833333333	23.6958333333333
120.9875	23.6791666666667
121.404166666667	23.5125
121.045833333333	24.2208333333333
120.7625	23.5375
121.229166666667	22.8875
120.779166666667	23.4958333333333
120.8125	21.9625
120.520833333333	24.2208333333333
121.804166666667	24.9541666666667
121.2375	24.7625
120.879166666667	23.4541666666667
120.4875	23.0458333333333
121.2375	23.6375
121.279166666667	24.4291666666667
120.479166666667	23.4791666666667
121.0625	23.0458333333333
120.4375	23.0541666666667
120.9125	24.3291666666667
121.279166666667	23.0375
121.1625	24.9375
120.6625	23.9958333333333
121.254166666667	23.2458333333333
120.270833333333	23.0041666666667
121.3625	23.3125
121.4125	24.5458333333333
120.4375	23.0458333333333
121.279166666667	23.4375
121.420833333333	24.3041666666667
121.370833333333	24.9208333333333
121.454166666667	24.8875
121.295833333333	23.3291666666667
120.620833333333	23.8625
120.4375	24.0375
121.154166666667	23.9875
120.395833333333	24.0708333333333
121.304166666667	24.7125
120.2375	23.5375
121.104166666667	24.8791666666667
121.3375	24.8958333333333
120.3875	23.1375
121.770833333333	24.9125
121.104166666667	24.2791666666667
121.229166666667	23.2125
121.645833333333	24.7791666666667
120.9875	24.4375
121.829166666667	24.8875
120.8625	24.4958333333333
120.995833333333	24.3875
120.770833333333	23.4541666666667
120.929166666667	24.2625
121.354166666667	24.9291666666667
121.2625	24.4625
120.904166666667	23.7958333333333
120.845833333333	23.2041666666667
121.354166666667	24.7375
121.304166666667	24.6791666666667
120.920833333333	23.9458333333333
121.554166666667	24.1375
121.404166666667	23.9375
120.6875	22.3458333333333
121.504166666667	23.7875
120.229166666667	23.5375
121.7375	24.3125
121.129166666667	22.8541666666667
121.170833333333	23.4791666666667
120.9875	23.8625
121.429166666667	24.8958333333333
120.8875	24.4125
121.604166666667	24.6708333333333
121.379166666667	23.3791666666667
121.204166666667	24.5208333333333
121.6625	25.0291666666667
120.379166666667	22.8375
120.4625	23.8125
121.404166666667	23.8541666666667
121.370833333333	24.4458333333333
120.870833333333	23.8125
121.079166666667	24.2125
121.420833333333	24.5041666666667
120.754166666667	23.3541666666667
120.9625	23.9375
121.545833333333	23.8458333333333
120.904166666667	23.0208333333333
120.545833333333	23.9375
121.120833333333	24.2625
121.554166666667	24.9708333333333
121.4875	23.5208333333333
121.045833333333	23.7875
121.6125	24.9458333333333
120.895833333333	23.5708333333333
121.229166666667	24.0125
121.420833333333	23.7291666666667
120.379166666667	24.0208333333333
120.6625	24.3625
120.4875	23.9041666666667
120.504166666667	23.6708333333333
121.604166666667	24.1625
120.770833333333	24.5458333333333
120.320833333333	23.2791666666667
121.170833333333	23.1291666666667
120.204166666667	23.5791666666667
120.8625	22.5291666666667
121.3125	24.4875
120.9125	24.4875
121.4625	24.6875
121.0125	23.1125
120.4625	23.3375
120.904166666667	23.9625
121.0375	23.6375
120.554166666667	24.2291666666667
120.670833333333	22.3875
121.554166666667	24.8791666666667
121.229166666667	23.2375
120.395833333333	24.0208333333333
120.920833333333	24.1791666666667
120.845833333333	24.5958333333333
121.0875	23.8375
121.079166666667	24.7708333333333
121.045833333333	24.5458333333333
120.804166666667	24.6625
120.620833333333	23.4125
121.8125	24.8625
120.3375	22.7208333333333
121.1625	23.4125
121.5375	24.8958333333333
120.604166666667	23.5041666666667
120.979166666667	24.8458333333333
120.979166666667	22.6875
121.145833333333	23.0958333333333
120.7875	23.4291666666667
120.8375	23.7958333333333
121.1375	23.5625
121.095833333333	24.8625
120.695833333333	23.0375
120.729166666667	23.0875
121.345833333333	24.0125
121.0125	24.7125
120.9125	24.2791666666667
120.795833333333	24.2125
120.2625	23.4125
121.220833333333	24.2208333333333
121.004166666667	24.5458333333333
121.4625	24.0375
120.729166666667	24.5375
121.220833333333	22.8958333333333
121.570833333333	24.7958333333333
121.079166666667	24.9125
121.5625	24.1958333333333
120.970833333333	22.9375
120.904166666667	24.4125
120.670833333333	24.3291666666667
121.2125	24.5541666666667
120.720833333333	24.2958333333333
121.720833333333	25.0125
121.145833333333	24.1125
121.4125	24.4958333333333
120.729166666667	22.5458333333333
121.4875	24.9041666666667
120.3375	23.9625
121.2875	23.2125
121.670833333333	24.8375
121.054166666667	24.3291666666667
121.5375	24.0708333333333
120.820833333333	24.5041666666667
121.645833333333	24.3541666666667
121.329166666667	24.3791666666667
120.954166666667	24.8625
120.729166666667	24.4041666666667
121.220833333333	24.3625
120.729166666667	24.1875
120.645833333333	23.1625
120.6625	23.5291666666667
121.3625	24.4791666666667
121.8625	24.5458333333333
120.5375	23.0791666666667
120.7625	22.7791666666667
121.4875	24.4041666666667
121.1375	24.7041666666667
121.070833333333	22.9208333333333
121.1875	25.0041666666667
121.095833333333	24.5208333333333
121.1875	25.0791666666667
121.4875	24.7875
120.745833333333	24.1458333333333
121.345833333333	23.6625
121.379166666667	24.0958333333333
121.020833333333	23.8041666666667
120.154166666667	23.2041666666667
121.279166666667	23.3875
120.2125	23.6375
121.5375	24.2708333333333
120.329166666667	23.6125
121.2625	23.1291666666667
120.8375	24.6291666666667
120.9375	23.2291666666667
121.5375	24.3458333333333
121.245833333333	24.8875
120.4625	23.8291666666667
121.279166666667	24.0041666666667
120.854166666667	23.9541666666667
120.420833333333	22.9708333333333
121.079166666667	23.8625
120.845833333333	24.5875
120.670833333333	22.5958333333333
120.804166666667	24.3125
120.270833333333	23.3375
120.620833333333	23.3041666666667
120.979166666667	23.9208333333333
121.1875	23.0875
120.604166666667	24.0291666666667
121.4625	24.3541666666667
121.5375	23.9875
120.804166666667	24.3041666666667
120.720833333333	23.0791666666667
120.145833333333	23.6208333333333
120.4625	23.6708333333333
120.6125	24.3208333333333
120.3375	23.5125
120.9125	24.6958333333333
120.429166666667	24.0958333333333
121.0125	22.6541666666667
120.754166666667	24.0125
121.120833333333	24.1708333333333
121.070833333333	24.4791666666667
120.879166666667	23.4458333333333
121.804166666667	24.4458333333333
121.320833333333	23.3125
120.570833333333	22.6375
121.3375	24.3875
120.470833333333	23.1291666666667
120.670833333333	24.0375
120.7375	24.1125
121.0375	23.2791666666667
121.429166666667	23.6208333333333
120.504166666667	24.2208333333333
120.295833333333	23.1291666666667
121.3875	25.1208333333333
121.4875	23.6958333333333
121.429166666667	24.2208333333333
120.9125	23.6875
121.104166666667	24.5958333333333
121.145833333333	23.7958333333333
120.920833333333	24.4041666666667
121.154166666667	23.3541666666667
120.545833333333	23.9875
120.870833333333	22.8958333333333
121.504166666667	24.3708333333333
121.795833333333	24.6375
120.954166666667	24.0958333333333
121.3125	23.4125
120.745833333333	22.7625
120.1625	23.6458333333333
120.104166666667	23.0291666666667
121.4375	23.8125
121.370833333333	24.6291666666667
121.395833333333	23.8625
120.9625	23.6208333333333
120.9375	23.5041666666667
120.4875	23.1875
120.754166666667	24.6041666666667
120.8625	22.5958333333333
119.6125	25.4291666666667
120.970833333333	23.7958333333333
120.395833333333	24.0791666666667
120.9375	24.1458333333333
121.4125	24.0791666666667
120.620833333333	23.1041666666667
121.1625	23.2125
120.670833333333	24.4125
120.904166666667	24.2041666666667
120.845833333333	24.1458333333333
121.5125	25.1791666666667
120.8375	24.4458333333333
121.570833333333	24.3125
121.3875	24.8291666666667
121.629166666667	24.8458333333333
121.5125	24.5125
120.954166666667	24.0041666666667
121.520833333333	24.6541666666667
121.2875	24.3375
120.404166666667	23.8541666666667
121.379166666667	23.4375
121.329166666667	23.8208333333333
120.729166666667	23.4625
121.4125	23.6958333333333
120.7625	24.1708333333333
120.4375	24.0791666666667
120.8125	23.4291666666667
121.004166666667	24.8041666666667
121.029166666667	24.0875
121.429166666667	23.9958333333333
121.6125	24.4958333333333
121.420833333333	24.1708333333333
121.154166666667	25.0208333333333
120.204166666667	23.7125
121.820833333333	24.9958333333333
121.129166666667	24.4041666666667
121.070833333333	23.3041666666667
120.2625	23.6375
120.820833333333	23.9708333333333
121.729166666667	24.3625
120.704166666667	23.5375
121.2375	23.2041666666667
120.979166666667	24.3708333333333
120.804166666667	23.8208333333333
121.095833333333	24.2791666666667
120.304166666667	22.7375
120.1875	23.1041666666667
121.095833333333	24.8375
121.245833333333	23.2708333333333
121.5375	24.5541666666667
121.0875	24.5458333333333
121.0875	24.3291666666667
121.545833333333	24.5041666666667
121.0375	23.3291666666667
121.195833333333	24.6708333333333
120.7625	24.2125
120.354166666667	23.8291666666667
121.545833333333	24.3291666666667
120.954166666667	24.7041666666667
120.479166666667	23.7125
121.045833333333	23.3791666666667
121.320833333333	24.0541666666667
121.679166666667	24.6125
120.4375	23.4375
120.154166666667	23.4125
121.279166666667	25.0125
121.845833333333	24.4791666666667
120.804166666667	22.2708333333333
120.954166666667	23.8875
121.545833333333	24.3958333333333
121.3625	24.2791666666667
120.8375	24.2791666666667
121.2625	24.0041666666667
120.754166666667	22.9208333333333
121.079166666667	24.4208333333333
121.695833333333	25.0291666666667
121.3125	24.1875
120.870833333333	24.6875
121.770833333333	24.3291666666667
121.2875	24.4458333333333
120.879166666667	24.5125
121.620833333333	24.8458333333333
121.4375	23.7291666666667
120.145833333333	23.3291666666667
120.745833333333	21.9708333333333
121.270833333333	24.0375
121.770833333333	25.0375
121.045833333333	24.0625
121.104166666667	24.9541666666667
120.545833333333	23.8541666666667
120.795833333333	24.3125
121.245833333333	24.1458333333333
121.020833333333	24.6708333333333
120.770833333333	23.6375
121.020833333333	24.4541666666667
120.895833333333	22.9625
121.320833333333	24.5791666666667
120.729166666667	23.5958333333333
120.7625	24.6291666666667
121.004166666667	22.6541666666667
121.454166666667	24.3291666666667
121.570833333333	23.9125
120.704166666667	23.8291666666667
120.870833333333	23.8541666666667
121.179166666667	22.8125
121.079166666667	25.0291666666667
121.3625	23.7125
120.920833333333	24.1875
120.520833333333	23.6875
121.2125	23.0041666666667
120.695833333333	22.5541666666667
121.145833333333	23.6125
121.304166666667	24.3291666666667
120.795833333333	24.4291666666667
120.720833333333	24.5041666666667
121.670833333333	24.3791666666667
121.220833333333	24.4458333333333
120.920833333333	22.9208333333333
120.6375	23.4708333333333
121.2375	23.0375
120.7375	23.6625
121.329166666667	23.4458333333333
121.170833333333	24.3375
121.395833333333	23.3541666666667
121.029166666667	24.7791666666667
121.4875	24.1041666666667
121.2375	23.6291666666667
120.679166666667	24.4458333333333
120.820833333333	23.5208333333333
121.3125	25.0708333333333
120.845833333333	22.7875
121.220833333333	23.2625
121.254166666667	23.8125
121.479166666667	23.8875
120.379166666667	23.1375
120.995833333333	23.0875
121.1375	24.0125
120.870833333333	24.0875
120.554166666667	22.7958333333333
121.0875	24.5958333333333
121.220833333333	24.3125
120.779166666667	24.4791666666667
121.3375	24.8208333333333
120.945833333333	22.8875
121.095833333333	24.1375
120.804166666667	22.9541666666667
120.4625	23.9291666666667
120.879166666667	24.4625
121.404166666667	23.6708333333333
121.304166666667	23.4875
120.929166666667	23.1125
121.7875	24.9541666666667
120.8375	24.4708333333333
120.6875	23.0875
121.154166666667	24.8708333333333
121.470833333333	24.6208333333333
120.604166666667	23.4041666666667
121.2125	25.0375
121.0625	23.8875
120.4125	24.0291666666667
121.004166666667	23.6208333333333
120.945833333333	22.6208333333333
121.195833333333	23.8708333333333
120.954166666667	23.4458333333333
120.9375	24.4541666666667
121.504166666667	24.0041666666667
121.529166666667	25.1708333333333
120.895833333333	23.8208333333333
121.295833333333	24.7625
121.1625	24.2875
121.020833333333	24.1791666666667
120.145833333333	23.5541666666667
121.404166666667	23.7791666666667
120.395833333333	24.1041666666667
121.795833333333	25.0375
120.6125	24.1208333333333
120.8875	23.5625
121.004166666667	23.1375
120.995833333333	22.9291666666667
120.895833333333	24.6375
121.2875	24.0208333333333
121.504166666667	25.0125
120.720833333333	22.5291666666667
120.3625	23.9791666666667
120.979166666667	23.7041666666667
121.454166666667	25.1208333333333
121.495833333333	23.9875
120.170833333333	23.6708333333333
121.245833333333	23.1291666666667
121.479166666667	24.7291666666667
120.945833333333	24.5291666666667
121.170833333333	23.8458333333333
120.695833333333	23.8208333333333
121.1125	24.3708333333333
121.6375	25.0791666666667
120.645833333333	23.5791666666667
120.629166666667	24.0625
121.6625	24.6041666666667
121.095833333333	23.7375
121.1875	23.7708333333333
120.9625	23.5375
120.3125	23.1875
120.8375	22.5208333333333
120.9375	23.1875
121.595833333333	22.0208333333333
120.7125	22.9708333333333
121.4625	24.5625
121.070833333333	24.3625
120.754166666667	23.5291666666667
121.345833333333	23.9291666666667
121.4375	23.9875
121.329166666667	23.0208333333333
120.820833333333	22.8625
121.754166666667	24.3625
121.4375	23.8375
121.1625	24.4291666666667
120.720833333333	22.1208333333333
121.479166666667	25.0208333333333
121.1625	24.7708333333333
121.5875	24.6291666666667
121.304166666667	23.6875
120.504166666667	24.2125
121.4375	24.7208333333333
121.0625	22.8375
120.5125	23.4208333333333
121.1625	22.7625
121.1625	24.2708333333333
121.145833333333	24.7791666666667
120.745833333333	22.5208333333333
120.095833333333	23.1708333333333
120.8125	23.6708333333333
120.779166666667	23.3958333333333
120.454166666667	22.6125
120.720833333333	24.1291666666667
120.870833333333	23.8291666666667
121.345833333333	24.7458333333333
121.3125	24.5458333333333
120.479166666667	23.1791666666667
120.9375	23.3208333333333
120.370833333333	23.7541666666667
121.004166666667	24.3708333333333
120.9375	23.8041666666667
120.7125	22.2958333333333
120.595833333333	23.8041666666667
121.6125	25.2458333333333
121.379166666667	23.9125
121.545833333333	24.0625
121.1375	23.3791666666667
121.029166666667	24.0958333333333
121.3875	23.5458333333333
121.579166666667	24.4291666666667
120.504166666667	24.2458333333333
121.270833333333	24.3458333333333
121.120833333333	24.3541666666667
121.020833333333	22.7708333333333
121.604166666667	24.3208333333333
120.9875	23.2875
120.829166666667	22.9625
121.495833333333	23.5625
121.204166666667	24.3125
120.6625	24.4041666666667
120.8375	23.8708333333333
120.595833333333	23.7375
120.7375	22.6791666666667
120.545833333333	24.2458333333333
120.954166666667	24.0791666666667
121.270833333333	24.5791666666667
120.8125	23.6791666666667
121.529166666667	24.1625
120.6125	23.2041666666667
120.820833333333	23.8625
120.979166666667	24.2875
121.0125	24.0291666666667
120.6875	24.2041666666667
120.620833333333	22.5291666666667
121.404166666667	24.6125
121.345833333333	23.5125
120.320833333333	23.5125
121.220833333333	23.4875
120.854166666667	24.2708333333333
121.079166666667	24.6291666666667
121.154166666667	24.2958333333333
121.4875	25.2458333333333
121.4375	23.4625
120.370833333333	23.2208333333333
121.454166666667	24.3458333333333
120.9375	24.8208333333333
121.295833333333	24.5208333333333
120.970833333333	24.5291666666667
120.8125	22.4375
120.845833333333	22.9625
121.029166666667	23.0375
121.1625	22.8125
121.1125	24.8291666666667
121.179166666667	23.1125
121.2625	24.4875
120.670833333333	23.0375
120.8875	24.6291666666667
120.495833333333	23.0708333333333
120.5625	23.7291666666667
120.954166666667	22.8541666666667
121.370833333333	24.0375
121.5375	24.8625
121.329166666667	23.9875
121.195833333333	24.5208333333333
121.0875	24.3541666666667
121.2875	24.7625
120.545833333333	22.5791666666667
121.354166666667	24.3875
120.679166666667	22.9541666666667
121.154166666667	24.5291666666667
120.679166666667	22.4458333333333
121.2875	23.1125
121.229166666667	24.6291666666667
121.554166666667	24.8458333333333
121.129166666667	22.7875
121.570833333333	24.4625
121.2875	23.9458333333333
121.470833333333	24.1291666666667
120.9125	24.5708333333333
121.395833333333	23.7041666666667
121.4625	24.7791666666667
120.5125	24.1708333333333
120.745833333333	24.2458333333333
121.354166666667	23.2125
120.179166666667	23.7291666666667
121.6125	24.4791666666667
121.529166666667	24.7958333333333
120.779166666667	22.2541666666667
121.6125	23.9958333333333
121.129166666667	24.9791666666667
120.954166666667	23.4708333333333
121.479166666667	24.9958333333333
120.679166666667	22.4208333333333
121.029166666667	23.7791666666667
121.0875	23.2375
121.720833333333	24.9875
120.695833333333	24.2458333333333
120.670833333333	23.9625
121.420833333333	23.7541666666667
121.345833333333	24.6875
120.9125	22.4791666666667
120.729166666667	24.1208333333333
120.9375	23.1208333333333
121.254166666667	24.4208333333333
121.754166666667	24.7291666666667
120.904166666667	24.1458333333333
121.2125	24.5875
120.2875	23.7541666666667
121.495833333333	23.9208333333333
120.8375	23.9541666666667
121.445833333333	24.8291666666667
119.5125	25.4375
121.6875	25.0875
120.770833333333	22.4791666666667
121.129166666667	24.8291666666667
120.7875	23.6291666666667
121.3875	25.0125
120.670833333333	24.3875
120.345833333333	22.7875
121.7375	25.0541666666667
121.429166666667	25.0541666666667
120.604166666667	24.0458333333333
120.6875	24.2291666666667
120.895833333333	24.2708333333333
120.4125	23.6625
120.829166666667	22.3875
121.5375	22.0708333333333
121.120833333333	24.9791666666667
121.5625	24.7875
121.3375	25.0875
121.420833333333	25.0458333333333
120.304166666667	23.6625
121.4875	24.2708333333333
120.9375	22.9791666666667
120.570833333333	23.8791666666667
121.179166666667	24.3125
120.8875	24.4208333333333
121.2375	23.0958333333333
121.1125	24.7125
121.2375	23.7208333333333
121.4625	23.9458333333333
120.954166666667	24.3041666666667
121.204166666667	24.7958333333333
121.279166666667	23.0541666666667
121.254166666667	23.7208333333333
121.0875	23.6041666666667
120.520833333333	23.8708333333333
121.704166666667	24.8125
121.1375	23.3958333333333
121.220833333333	24.8291666666667
120.870833333333	23.1708333333333
121.145833333333	24.5875
121.404166666667	25.0041666666667
121.645833333333	24.1708333333333
120.7125	23.9208333333333
121.2125	23.3208333333333
121.070833333333	24.6375
121.195833333333	25.0791666666667
121.729166666667	25.1208333333333
121.179166666667	25.0291666666667
121.145833333333	23.9958333333333
121.154166666667	24.4375
120.570833333333	23.5125
121.145833333333	25.0541666666667
121.129166666667	23.0458333333333
120.4875	24.0625
121.204166666667	24.5958333333333
120.395833333333	24.0958333333333
121.229166666667	23.6791666666667
120.879166666667	23.4625
120.8625	23.2708333333333
120.6625	23.5208333333333
121.245833333333	23.1708333333333
121.0875	24.7875
121.254166666667	24.4458333333333
120.945833333333	23.7708333333333
121.345833333333	24.4875
121.004166666667	24.0958333333333
121.045833333333	22.8625
121.354166666667	24.4958333333333
120.8125	23.2291666666667
120.9125	24.3958333333333
121.2125	23.1625
121.245833333333	24.0541666666667
121.3125	24.4708333333333
120.995833333333	23.2208333333333
120.329166666667	23.2958333333333
121.6375	24.2458333333333
121.2125	23.3375
121.020833333333	24.1375
121.1125	24.4791666666667
121.029166666667	23.4708333333333
121.0375	22.9708333333333
120.9625	23.3208333333333
120.729166666667	23.8208333333333
121.320833333333	23.5375
120.5625	23.8708333333333
121.020833333333	24.3375
121.220833333333	24.2541666666667
120.929166666667	24.4958333333333
120.695833333333	23.6791666666667
121.2375	24.0791666666667
121.329166666667	23.0958333333333
121.395833333333	23.4875
120.6125	22.8625
121.2625	23.0625
121.270833333333	23.6375
120.9625	23.5541666666667
121.1625	23.8958333333333
120.1125	23.1041666666667
120.704166666667	23.1291666666667
120.970833333333	23.6375
121.720833333333	24.5208333333333
120.2375	22.9208333333333
121.195833333333	23.3625
121.1125	23.9541666666667
120.904166666667	22.6708333333333
120.720833333333	24.1125
121.320833333333	24.8875
120.5875	22.6541666666667
121.0875	23.1291666666667
121.2875	24.2791666666667
121.479166666667	24.7208333333333
120.7125	21.9625
121.4125	24.8791666666667
121.470833333333	24.1375
120.8375	23.8625
120.8625	24.4875
121.7375	24.3291666666667
120.6125	24.3625
121.354166666667	23.5041666666667
121.0625	24.7458333333333
121.179166666667	23.9291666666667
120.629166666667	24.0541666666667
121.2125	23.7041666666667
121.520833333333	23.8875
121.129166666667	23.1458333333333
120.129166666667	23.2708333333333
120.795833333333	24.4625
120.895833333333	24.0791666666667
121.4625	24.9875
120.920833333333	24.2791666666667
121.645833333333	25.1125
121.320833333333	24.5375
121.1125	22.9625
121.404166666667	24.3041666666667
120.870833333333	24.5458333333333
120.295833333333	23.5041666666667
121.254166666667	24.2125
120.8375	24.3458333333333
120.429166666667	23.9458333333333
121.145833333333	23.1791666666667
121.270833333333	24.9625
121.3875	23.8458333333333
121.254166666667	23.1791666666667
121.170833333333	24.8625
121.495833333333	24.4541666666667
121.395833333333	24.6458333333333
121.395833333333	23.2791666666667
121.554166666667	24.6541666666667
121.145833333333	23.5125
121.1625	24.2041666666667
121.1125	23.5875
120.345833333333	23.9208333333333
121.0375	24.2875
120.745833333333	24.0708333333333
121.5375	25.2291666666667
120.929166666667	23.6541666666667
121.354166666667	23.8208333333333
120.495833333333	24.1708333333333
121.120833333333	23.6291666666667
121.420833333333	23.7708333333333
120.7875	22.3708333333333
120.929166666667	24.1375
120.7375	23.2791666666667
120.820833333333	23.2791666666667
121.3375	24.6541666666667
121.5125	23.7458333333333
120.4875	23.9291666666667
121.079166666667	24.6708333333333
120.720833333333	23.6791666666667
120.929166666667	23.6791666666667
121.5625	23.7958333333333
120.845833333333	23.9375
120.9875	22.8125
121.295833333333	23.2208333333333
121.7125	24.5208333333333
120.8375	23.3791666666667
121.079166666667	24.5208333333333
121.204166666667	23.4875
120.870833333333	24.2125
121.045833333333	23.9875
120.720833333333	24.2375
120.579166666667	23.6791666666667
120.620833333333	24.3125
121.529166666667	24.3708333333333
121.2625	24.8541666666667
121.779166666667	24.5458333333333
120.8125	23.6541666666667
121.195833333333	23.8875
121.0875	23.3291666666667
121.2875	24.1875
120.804166666667	21.9708333333333
120.429166666667	24.0291666666667
121.004166666667	23.9375
121.6125	24.2125
120.479166666667	22.6125
120.704166666667	22.5791666666667
121.395833333333	25.0208333333333
121.279166666667	24.7041666666667
121.220833333333	23.5541666666667
120.645833333333	23.2958333333333
121.304166666667	24.3958333333333
121.8125	24.6125
120.945833333333	23.7791666666667
120.9375	22.8791666666667
121.804166666667	24.8541666666667
121.079166666667	24.5541666666667
121.345833333333	24.5041666666667
121.6125	25.0791666666667
121.479166666667	24.1625
121.379166666667	23.1291666666667
121.120833333333	24.7708333333333
120.804166666667	22.6958333333333
120.979166666667	22.8875
120.8125	23.8375
121.545833333333	24.8458333333333
121.629166666667	24.7291666666667
121.2375	24.0375
120.845833333333	23.3625
121.129166666667	24.6041666666667
120.529166666667	23.8125
121.095833333333	24.7375
120.295833333333	22.6625
120.504166666667	23.4791666666667
121.4625	24.8708333333333
120.554166666667	22.5208333333333
121.104166666667	24.3041666666667
120.5625	23.0041666666667
121.379166666667	23.9291666666667
120.8375	23.3625
121.595833333333	24.4458333333333
121.120833333333	24.3708333333333
121.770833333333	24.5125
121.479166666667	23.7208333333333
121.170833333333	24.1875
121.545833333333	24.6291666666667
121.245833333333	24.1875
120.420833333333	23.1541666666667
120.554166666667	23.7625
121.004166666667	24.2958333333333
120.8125	22.1625
121.345833333333	25.0291666666667
121.270833333333	23.8458333333333
120.9375	24.2875
121.020833333333	22.8125
121.220833333333	24.8708333333333
120.679166666667	24.2208333333333
120.920833333333	24.2625
120.645833333333	23.8958333333333
120.2875	23.5375
121.020833333333	24.3541666666667
121.445833333333	24.7041666666667
121.0625	24.1541666666667
120.645833333333	23.1375
120.695833333333	23.8875
121.1875	23.7791666666667
121.220833333333	23.0791666666667
121.170833333333	23.5958333333333
121.595833333333	25.1125
120.3875	23.1958333333333
120.8375	22.0708333333333
120.9375	22.9958333333333
121.720833333333	24.8708333333333
121.395833333333	24.2875
120.320833333333	23.5958333333333
121.379166666667	24.4541666666667
120.6625	24.2208333333333
121.754166666667	24.7208333333333
120.3375	22.7125
121.295833333333	23.7458333333333
121.570833333333	24.5625
121.170833333333	24.0541666666667
121.729166666667	24.7625
121.620833333333	24.6958333333333
120.929166666667	24.0875
121.420833333333	23.3541666666667
120.9375	22.5875
121.179166666667	24.0625
120.520833333333	23.9791666666667
121.329166666667	23.0625
121.0375	24.5125
121.0125	24.0875
120.645833333333	24.3958333333333
120.9625	24.6958333333333
120.779166666667	23.1791666666667
121.0375	24.7375
121.304166666667	25.0125
119.729166666667	25.4208333333333
120.870833333333	22.7958333333333
120.679166666667	23.5041666666667
121.695833333333	24.4208333333333
120.3875	23.6375
120.954166666667	24.7541666666667
120.7875	22.7208333333333
121.229166666667	23.2291666666667
120.995833333333	24.5208333333333
120.395833333333	22.7625
121.0625	23.8708333333333
120.9375	24.4125
121.3875	24.9041666666667
121.345833333333	23.3125
121.629166666667	24.4125
120.320833333333	23.6291666666667
121.6875	24.2708333333333
121.104166666667	24.1625
121.379166666667	24.0791666666667
121.220833333333	24.4958333333333
120.3625	23.8291666666667
121.595833333333	25.0125
121.2125	24.4541666666667
121.729166666667	25.1625
121.770833333333	24.9875
121.3125	22.9958333333333
120.554166666667	23.7708333333333
120.4625	23.6875
120.8875	24.5458333333333
121.1125	23.4875
120.604166666667	24.2375
121.2125	24.6458333333333
[truncated: 501 more rows]
