# Supplementary material for: Modeling the geographical distributions of Chordodes formosanus and its mantis hosts in Taiwan, with considerations for their niche overlaps
Source: Ecol Evol. 2022 Nov 27;12(11):e9546. doi: 10.1002/ece3.9546 (PMC9702995; doi:10.1002/ece3.9546)
Supplement: Supplementary file 1 — Appendix S1. [file ECE3-12-e9546-s001.zip › supmat2_scripts_points_rasters/points/chordo_points.csv]

x	y
121.490211321618	22.6616953790965
120.646743	22.676024
120.991263	22.687369
120.778625	23.162889
120.484355	23.471427
120.885042364558	23.9182958491233
120.721506	24.011628
120.84461	24.02568
121.020917	24.072722
121.490346542011	24.1942751416496
120.760133	24.357038
121.757139	24.617061
121.6641356	24.7516433
121.44925	24.823495
121.74648	24.833233
121.542083	24.934488
121.611934	25.041303
121.5579	25.19015
