# Supplementary material for: Modeling the geographical distributions of Chordodes formosanus and its mantis hosts in Taiwan, with considerations for their niche overlaps
Source: Ecol Evol. 2022 Nov 27;12(11):e9546. doi: 10.1002/ece3.9546 (PMC9702995; doi:10.1002/ece3.9546)
Supplement: Supplementary file 1 — Appendix S1. [file ECE3-12-e9546-s001.zip › supmat2_scripts_points_rasters/points/pate_points.csv]

longitude	latitude
120.8908166667	24.5878283333
121.1359405518	22.9338912114
121.1004837578	24.7850071424
121.1394555017	24.6955160177
120.4955062866	23.9420166016
121.265105	24.8782583333
121.581299901	25.0910985065
120.6582763889	24.3006911944
120.8059289	24.365938
121.58998362	24.99510071
120.359445	22.3290083333
121.0905223712	25.0547021197
121.2558131813	24.9775367701
121.7821170421	25.1365504034
120.2823486328	23.4472427368
120.3121250146	23.1833192239
120.73563352	21.97673175
120.9372935443	24.3429434377
121.2898624249	25.1051092486
120.38139439	23.81754961
121.92135566	25.01858439
120.7570853611	24.5557647778
120.9650716667	22.531125
120.796913574	24.194379111
119.674705	23.591133
120.54754667	24.07710833
121.76865333	24.83308
120.4888763333	23.3242988333
120.2840957639	22.9526290892
121.4092793006	24.6555771892
121.40559756	23.7176096
120.4604259	23.6030716
121.7394419722	24.3290059722
120.646419	22.70055286
120.2095307105	22.8344734434
120.5763483333	22.9267666667
120.1964918648	23.0649279989
121.3669845997	24.7930780997
121.1247960228	24.9176018394
120.6008668284	23.9979909547
121.00205	23.7865866667
120.7895033333	23.8663033333
121.54149812	23.8998537
120.18235	23.5472133333
120.3064415	23.7229708997
120.6796240434	24.1235364771
121.8444645997	24.5755213997
120.124906142	23.2650274041
120.5970227346	24.1791384066
120.7232462	23.10622257
120.1071695	23.1498195
120.2119555556	23.1984166667
120.77577167	24.05463883
121.6205533333	24.6627966667
120.8255783333	23.2647166667
119.5768818349	23.5768943371
121.153424	23.042757
120.3521944682	23.0256611872
120.9824753	24.7880544
120.46637249	22.90595129
120.9095083333	24.1755366667
121.7603666667	24.63155
120.6536789722	22.2625689722
120.6324204	22.5916039
120.4213525092	23.7251928668
121.0831316667	22.7323411111
120.6233749722	23.727063
120.4692083333	23.21498
121.3891080916	25.0680118162
121.6055967	24.0712073
120.7076226158	23.7831850096
120.3425966667	22.8118666667
121.0488805	23.9102383333
120.746545	24.4377833333
120.326274557	23.9703055847
120.9714	24.907001
120.2728729	22.6260971
121.5000993477	24.9507032589
120.9305416667	24.0599222222
120.8557116372	24.6973100343
121.3162533333	23.3351783333
120.8546533333	21.9170366667
121.5951783333	23.9789783333
120.9075466667	23.8659
120.6992023552	23.976164709
120.36863	22.648475
120.5821701697	23.894340831
120.9904770281	24.6737455147
120.5594433333	23.453395
121.363503188	24.9264949188
120.8931416667	22.33983
120.2610147679	23.6201721055
120.2684022	22.72975665
120.6948016857	23.5863235918
121.1983843828	22.7960017858
120.5915346863	23.5927894707
120.5247445947	23.6952934559
120.4611480556	23.4941161111
121.6137572613	25.240967259
120.6783230641	22.8888343948
