# Supplementary material for: Modeling the geographical distributions of Chordodes formosanus and its mantis hosts in Taiwan, with considerations for their niche overlaps
Source: Ecol Evol. 2022 Nov 27;12(11):e9546. doi: 10.1002/ece3.9546 (PMC9702995; doi:10.1002/ece3.9546)
Supplement: Supplementary file 1 — Appendix S1. [file ECE3-12-e9546-s001.zip › supmat2_scripts_points_rasters/README]

As we said in the publication, we used random background points.

In case you want to replicate with the same bg points we used, we exported the points thanks to the functions write.csv().

We also put the rasters we used for ENMTools calculations here.

"tiformo" here is meant as "Titanodula formosana".
