# Supplementary material for: Modeling the geographical distributions of Chordodes formosanus and its mantis hosts in Taiwan, with considerations for their niche overlaps
Source: Ecol Evol. 2022 Nov 27;12(11):e9546. doi: 10.1002/ece3.9546 (PMC9702995; doi:10.1002/ece3.9546)
Supplement: Supplementary file 1 — Appendix S1. [file ECE3-12-e9546-s001.zip › supmat3_best_models.xls]

## Sheet: chordo_bestmodel
	rm	fc	tune.args	auc.train	cbi.train	auc.diff.avg	auc.diff.sd	auc.val.avg	auc.val.sd	cbi.val.avg	cbi.val.sd	or.10p.avg	or.10p.sd	or.mtp.avg	or.mtp.sd	AICc	delta.AICc	w.AIC	ncoef
1	2.25	LQPT	rm.2.25_fc.LQPT	0.769844	0.876	0.17508	0.44225	0.759067	0.796154	NA	NA	0.111111	1.29577	0.0555556	0.944444	381.745	1.41341	0.0166388	2

## Sheet: acro_best
	rm	fc	tune.args	auc.train	cbi.train	auc.diff.avg	auc.diff.sd	auc.val.avg	auc.val.sd	cbi.val.avg	cbi.val.sd	or.10p.avg	or.10p.sd	or.mtp.avg	or.mtp.sd	AICc	delta.AICc	w.AIC	ncoef
1	1.5	LQH	rm.1.5_fc.LQH	0.756681	0.791	0.116387	0.0626831	0.734745	0.109125	0.30475	0.249771	0.03125	0.0625	0.03125	0.0625	683.791	13.4761	0.000491717	8

## Sheet: tiformo_best
	rm	fc	tune.args	auc.train	cbi.train	auc.diff.avg	auc.diff.sd	auc.val.avg	auc.val.sd	cbi.val.avg	cbi.val.sd	or.10p.avg	or.10p.sd	or.mtp.avg	or.mtp.sd	AICc	delta.AICc	w.AIC	ncoef
1	3.5	H	rm.3.5_fc.H	0.746587	0.845	0.0675035	0.081918	0.750051	0.0898044	0.478	0.494597	0.0513158	0.0430004	0.0125	0.025	1641.7	12.1203	0.0014199	9

## Sheet: pate_best
	rm	fc	tune.args	auc.train	cbi.train	auc.diff.avg	auc.diff.sd	auc.val.avg	auc.val.sd	cbi.val.avg	cbi.val.sd	or.10p.avg	or.10p.sd	or.mtp.avg	or.mtp.sd	AICc	delta.AICc	w.AIC	ncoef
1	4.5	H	rm.4.5_fc.H	0.717598	0.845	0.126713	0.109089	0.715556	0.140497	0.427	0.422582	0.1	0.0832666	0.01	0.02	2105.49	31.1683	4.02238e-08	11
