# Supplementary material for: Modeling the geographical distributions of Chordodes formosanus and its mantis hosts in Taiwan, with considerations for their niche overlaps
Source: Ecol Evol. 2022 Nov 27;12(11):e9546. doi: 10.1002/ece3.9546 (PMC9702995; doi:10.1002/ece3.9546)
Supplement: Supplementary file 1 — Appendix S1. [file ECE3-12-e9546-s001.zip › supmat4_enmtools_outputs.xlsx]

## Sheet: analysis_niche_overlap_D_output
SPECIES	acro1p5lqh.asc	chordo2p25lqpt.asc	tiformo3p5h.asc	pate4p5h.asc
acro1p5lqh.asc	1	0.879292	0.91204	0.790211
chordo2p25lqpt.asc	x	1	0.903238	0.838905
tiformo3p5h.asc	x	x	1	0.797801
pate4p5h.asc	x	x	x	1

## Sheet: analysis_niche_overlap_I_output
SPECIES	acro1p5lqh.asc	chordo2p25lqpt.asc	tiformo3p5h.asc	pate4p5h.asc
acro1p5lqh.asc	1	0.986375	0.991474	0.959788
chordo2p25lqpt.asc	x	1	0.993038	0.977315
tiformo3p5h.asc	x	x	1	0.967663
pate4p5h.asc	x	x	x	1

## Sheet: analysis_niche_overlap_relrank_
SPECIES	acro1p5lqh.asc	chordo2p25lqpt.asc	tiformo3p5h.asc	pate4p5h.asc
acro1p5lqh.asc	1	0.86037	0.867971	0.676959
chordo2p25lqpt.asc	x	1	0.823224	0.693835
tiformo3p5h.asc	x	x	1	0.617182
pate4p5h.asc	x	x	x	1

## Sheet: analysis_niche_overlap_rho
SPECIES	acro1p5lqh.asc	chordo2p25lqpt.asc	tiformo3p5h.asc	pate4p5h.asc
acro1p5lqh.asc	1	0.899368		0.416646
chordo2p25lqpt.asc	x	1	0.83442	0.568077
tiformo3p5h.asc	x	x	1	0.316439
pate4p5h.asc	x	x	x	1

## Sheet: analysis_niche_overlap_pearson
SPECIES	acro1p5lqh.asc	chordo2p25lqpt.asc	tiformo3p5h.asc	pate4p5h.asc
acro1p5lqh.asc	1	0.891074	0.892171	0.507637
chordo2p25lqpt.asc	x	1	0.838949	0.652425
tiformo3p5h.asc	x	x	1	0.461088
pate4p5h.asc	x	x	x	1
